# Supplementary material for: Identification of pyroptosis-related immune signature and drugs for ischemic stroke
Source: Front Genet. 2022 Sep 27;13:909482. doi: 10.3389/fgene.2022.909482 (PMC9552296; doi:10.3389/fgene.2022.909482)
Supplement: Supplementary file 1 [file DataSheet1.ZIP]

Archive with 21 entries (20 files):
- table/
- table/DGIdb.xlsx
- table/GSE22255-clinical.txt
- table/GSE22255-cluster3.txt
- table/GSE22255_geneexpr.txt
- table/GSE22255_series_matrix.txt
- table/HLA_expr.txt
- table/Immport_GeneList.txt
- table/Original data Description.doc
- table/dgidb_C1vsC2vsC3.tsv
- table/dif_pyroptosis_GSE16561.csv
- table/dif_pyroptosis_GSE1954425.csv
- table/difall_GSE22255.csv
- table/different expressed gene in subtype.xlsx
- table/drug-geneC1vsC2edge.txt
- table/drug-geneC1vsC3edge.txt
- table/drug-geneC2vsC3edge.txt
- table/editing certificate.pdf
- table/logistic.txt
- table/ssGSEA_output_group.txt
- table/venn3type.txt
