# Supplementary material for: Identification of pyroptosis-related immune signature and drugs for ischemic stroke
Source: Front Genet. 2022 Sep 27;13:909482. doi: 10.3389/fgene.2022.909482 (PMC9552296; doi:10.3389/fgene.2022.909482)
Supplement: Supplementary file 1 [file DataSheet1.ZIP › table/DGIdb.xlsx]

## Sheet: DGIdb result-C1vsC2
search_term	match_term	match_type	gene	drug	interaction_types	sources	pmids
TNF	TNF	Definite	TNF	HYDROXYCHLOROQUINE		NCI	9002011
TNF	TNF	Definite	TNF	GEMCITABINE		PharmGKB	31616045
TNF	TNF	Definite	TNF	THALIDOMIDE	inhibitor	TdgClinicalTrial|TEND|TTD	8755512|12046682|12167383|12105857|12102294|11752352|12113124
TNF	TNF	Definite	TNF	LENALIDOMIDE		ClearityFoundationClinicalTrial|TTD
TNF	TNF	Definite	TNF	SORAFENIB		PharmGKB	22736425
TNF	TNF	Definite	TNF	CARBOPLATIN		PharmGKB	31616045
IL1B	IL1B	Definite	IL1B	CANAKINUMAB	inhibitor|binder|antibody	MyCancerGenome|TdgClinicalTrial|ChemblInteractions|TEND|TTD	19169963
TNFAIP3	TNFAIP3	Definite	TNFAIP3	METHOTREXATE		PharmGKB	20921970
CXCL8	CXCL8	Definite	CXCL8	TRETINOIN		NCI	8900181
CXCL8	CXCL8	Definite	CXCL8	DACARBAZINE		DTC
CXCL8	CXCL8	Definite	CXCL8	BEVACIZUMAB		PharmGKB	23584701
CXCL8	CXCL8	Definite	CXCL8	SUNITINIB		PharmGKB	26387812
CXCL8	CXCL8	Definite	CXCL8	LEFLUNOMIDE		NCI	10902750
CXCL8	CXCL8	Definite	CXCL8	COLCHICINE		DTC
CXCL8	CXCL8	Definite	CXCL8	PACLITAXEL		NCI	9271387
NLRP3	NLRP3	Definite	NLRP3	ANAKINRA		NCI	14872505
CFTR	CFTR	Definite	CFTR	VORINOSTAT		DTC	19966789
CDKN1A	CDKN1A	Definite	CDKN1A	PACLITAXEL		NCI	12574211
CDKN1A	CDKN1A	Definite	CDKN1A	CARBOPLATIN		NCI	12168940
CDKN1A	CDKN1A	Definite	CDKN1A	VINBLASTINE		NCI	8763853
CDKN1A	CDKN1A	Definite	CDKN1A	MELPHALAN		NCI	11507071
CDKN1A	CDKN1A	Definite	CDKN1A	CLADRIBINE		NCI	12473386
CDKN1A	CDKN1A	Definite	CDKN1A	FLUOROURACIL		NCI|CIViC	24708484|15067352
HMMR	HMMR	Definite	HMMR	FLUOROURACIL		PharmGKB
HMMR	HMMR	Definite	HMMR	CYCLOPHOSPHAMIDE		PharmGKB
HMMR	HMMR	Definite	HMMR	EPIRUBICIN		PharmGKB
BTF3P11	BTF3P11	Definite	BTF3P11	AMSACRINE		NCI	11459812
BTF3P11	BTF3P11	Definite	BTF3P11	ETOPOSIDE		NCI	11459812
MSH5	MSH5	Definite	MSH5	CARBOPLATIN		PharmGKB	31616045
MSH5	MSH5	Definite	MSH5	GEMCITABINE		PharmGKB	31616045
GATA2	GATA2	Definite	GATA2	BORTEZOMIB		JAX-CKB|CIViC	22541434
GATA2	GATA2	Definite	GATA2	AZACITIDINE		NCI	12706120
PPP1R13L	PPP1R13L	Definite	PPP1R13L	CISPLATIN		PharmGKB
PPP1R13L	PPP1R13L	Definite	PPP1R13L	GEMCITABINE		PharmGKB

## Sheet: DGIdb result-C1vsC3
search_term	match_term	match_type	gene	drug	interaction_types	sources	pmids
NUDT15	NUDT15	Definite	NUDT15	MERCAPTOPURINE		CIViC|PharmGKB|FDA	27530327|26503813|28146264|27558924|29967377|30035323|29923122|28659275|27381176|26590936|27193222|26878724|30048756|28445187|26033531|27416873|26076924|27604507|26735160|27577869|30101994|27095468
NUDT15	NUDT15	Definite	NUDT15	AZATHIOPRINE		CIViC|PharmGKB|FDA	27530327|26503813|28146264|27558924|30035323|25108385|29923122|27381176|26590936|27193222|26878724|30048756|26033531|27416873|26076924|27604507|26735160|27577869|30101994|27095468
NUDT15	NUDT15	Definite	NUDT15	THIOGUANINE		CIViC|PharmGKB|FDA	27530327|26878724
IL6	IL6	Definite	IL6	SILTUXIMAB	antagonist|antibody|inhibitor	MyCancerGenome|ChemblInteractions|TTD	8823310
IL6	IL6	Definite	IL6	IFOSFAMIDE		NCI	9260581
IL6	IL6	Definite	IL6	RITUXIMAB		PharmGKB	26384320
IL6	IL6	Definite	IL6	CISPLATIN		CIViC	21273582
DDIT3	DDIT3	Definite	DDIT3	ETOPOSIDE		NCI	9044846
DDIT3	DDIT3	Definite	DDIT3	CISPLATIN		NCI	10071988|8554977
DDIT3	DDIT3	Definite	DDIT3	SIROLIMUS		NCI	11145585
DDIT3	DDIT3	Definite	DDIT3	PACLITAXEL		NCI	8554977
DDIT3	DDIT3	Definite	DDIT3	BORTEZOMIB		NCI	16357160
DDIT3	DDIT3	Definite	DDIT3	STREPTOZOCIN		NCI	8482431
EDN1	EDN1	Definite	EDN1	DOXORUBICIN		NCI	11589785
EDN1	EDN1	Definite	EDN1	BEVACIZUMAB		PharmGKB	27139155
PMAIP1	PMAIP1	Definite	PMAIP1	BORTEZOMIB		NCI	16024631
RIPK2	RIPK2	Definite	RIPK2	PONATINIB	inhibitor	GuideToPharmacology
ERCC4	ERCC4	Definite	ERCC4	CISPLATIN		CGI
MAPK6	MAPK6	Definite	MAPK6	SORAFENIB		PharmGKB	20124951
SLC7A5	SLC7A5	Definite	SLC7A5	MELPHALAN		PharmGKB
NLRP3	NLRP3	Definite	NLRP3	ANAKINRA		NCI	14872505
IL1A	IL1A	Definite	IL1A	HYDROXYCHLOROQUINE		NCI	8336306
ARAF	ARAF	Definite	ARAF	SORAFENIB	inhibitor	MyCancerGenome|CGI|DoCM|CIViC|PharmGKB|OncoKB	26619011|24569458|72763
GADD45A	GADD45A	Definite	GADD45A	CISPLATIN		NCI	9013707|10779360
GADD45A	GADD45A	Definite	GADD45A	DOXORUBICIN		NCI	7729953
TNFRSF1A	TNFRSF1A	Definite	TNFRSF1A	CYCLOPHOSPHAMIDE		NCI	9894568
PPARD	PPARD	Definite	PPARD	DOCETAXEL		PharmGKB	20038957
PPARD	PPARD	Definite	PPARD	DASATINIB		DTC
PPARD	PPARD	Definite	PPARD	TRETINOIN	agonist	GuideToPharmacology
PPARD	PPARD	Definite	PPARD	PAZOPANIB		DTC
PPARD	PPARD	Definite	PPARD	DACTINOMYCIN		DTC
PPARD	PPARD	Definite	PPARD	THALIDOMIDE		PharmGKB	20038957
AQP9	AQP9	Definite	AQP9	CISPLATIN		NCI	12396244
UMPS	UMPS	Definite	UMPS	CAPECITABINE		PharmGKB	20647221|28347776|16818689
UMPS	UMPS	Definite	UMPS	FLUOROURACIL		PharmGKB	20647221|16818689
PDCD4	PDCD4	Definite	PDCD4	PACLITAXEL		CIViC	25928036
FBXW7	FBXW7	Definite	FBXW7	TEMSIROLIMUS		JAX-CKB	24360397
FBXW7	FBXW7	Definite	FBXW7	SIROLIMUS		JAX-CKB|CGI|CIViC	24586741|18787170|23558291
FBXW7	FBXW7	Definite	FBXW7	BELINOSTAT		JAX-CKB	23274910
FBXW7	FBXW7	Definite	FBXW7	VORINOSTAT		JAX-CKB	23274910
FBXW7	FBXW7	Definite	FBXW7	DOCETAXEL		JAX-CKB	23274910
NFE2L2	NFE2L2	Definite	NFE2L2	DEXAMETHASONE		DTC|NCI	15870285
NFE2L2	NFE2L2	Definite	NFE2L2	LEFLUNOMIDE		DTC
NFE2L2	NFE2L2	Definite	NFE2L2	CLADRIBINE		DTC
NFE2L2	NFE2L2	Definite	NFE2L2	METHYLPREDNISOLONE		DTC
NFE2L2	NFE2L2	Definite	NFE2L2	SIROLIMUS		NCI	17652445
NFE2L2	NFE2L2	Definite	NFE2L2	MELPHALAN		DTC
NFE2L2	NFE2L2	Definite	NFE2L2	TRILOSTANE		DTC
NFE2L2	NFE2L2	Definite	NFE2L2	PREDNISOLONE		DTC
NFE2L2	NFE2L2	Definite	NFE2L2	COLCHICINE		DTC
NFE2L2	NFE2L2	Definite	NFE2L2	MERCAPTOPURINE		DTC
NFE2L2	NFE2L2	Definite	NFE2L2	BLEOMYCIN		NCI	15208274
NFE2L2	NFE2L2	Definite	NFE2L2	CARFILZOMIB		DTC
NFE2L2	NFE2L2	Definite	NFE2L2	AZACITIDINE		DTC
NFE2L2	NFE2L2	Definite	NFE2L2	METHOTREXATE		DTC
NFE2L2	NFE2L2	Definite	NFE2L2	CISPLATIN		DTC
NFE2L2	NFE2L2	Definite	NFE2L2	AZATHIOPRINE		DTC
NFE2L2	NFE2L2	Definite	NFE2L2	TRETINOIN		DTC|NCI	18048326
NFE2L2	NFE2L2	Definite	NFE2L2	DOXORUBICIN		NCI	18413364
NFE2L2	NFE2L2	Definite	NFE2L2	BORTEZOMIB		DTC
NFE2L2	NFE2L2	Definite	NFE2L2	VORINOSTAT		DTC
NFE2L2	NFE2L2	Definite	NFE2L2	THIOGUANINE		DTC
ADORA2A	ADORA2A	Definite	ADORA2A	METHOTREXATE		PharmGKB	27399166|18539621
PTGS2	PTGS2	Definite	PTGS2	THALIDOMIDE	antagonist	TdgClinicalTrial	12710892|15446566|15982930|21507989|15598423|15892618
PTGS2	PTGS2	Definite	PTGS2	HYDROXYCHLOROQUINE		NCI	14963695
PTGS2	PTGS2	Definite	PTGS2	OXALIPLATIN		PharmGKB	19219602
PTGS2	PTGS2	Definite	PTGS2	CAPECITABINE		PharmGKB	19219602
POLK	POLK	Definite	POLK	DAUNORUBICIN		DTC
POLK	POLK	Definite	POLK	CARBOPLATIN		DTC
POLK	POLK	Definite	POLK	IDARUBICIN		DTC
POLK	POLK	Definite	POLK	MITOXANTRONE		DTC
POLK	POLK	Definite	POLK	DOXORUBICIN		DTC
ADORA2A-AS1	ADORA2A-AS1	Definite	ADORA2A-AS1	METHOTREXATE		PharmGKB	27399166
FGD4	FGD4	Definite	FGD4	PACLITAXEL		PharmGKB	22843789
IL1RN	IL1RN	Definite	IL1RN	METHOTREXATE		NCI	8877917
CTH	CTH	Definite	CTH	BUSULFAN		PharmGKB	27779248
CTH	CTH	Definite	CTH	CYCLOPHOSPHAMIDE		PharmGKB	27779248
ETS2	ETS2	Definite	ETS2	CARBOPLATIN		PharmGKB	31616045
ETS2	ETS2	Definite	ETS2	GEMCITABINE		PharmGKB	31616045
CD80	CD80	Definite	CD80	METHYLPREDNISOLONE		NCI	10521545
HSPA5	HSPA5	Definite	HSPA5	FLUOROURACIL		CIViC	23456958
NFKB2	NFKB2	Definite	NFKB2	BORTEZOMIB	inhibitor	TALC|TTD
ARID5B	ARID5B	Definite	ARID5B	METHOTREXATE		PharmGKB	24712521
FOS	FOS	Definite	FOS	PACLITAXEL		NCI	9588740
PLAUR	PLAUR	Definite	PLAUR	RUXOLITINIB		TTD
BRAF	BRAF	Definite	BRAF	DASATINIB	inhibitor	JAX-CKB|CGI|DoCM|MyCancerGenomeClinicalTrial	26619011|21483012|19010912|23833300|19238210|22310681|23242808|19537845|18186519|12068308|27222538|22649091|25157968|12460919|12460918|20350999|21129611
BRAF	BRAF	Definite	BRAF	PONATINIB		CIViC	31937621
BRAF	BRAF	Definite	BRAF	PANOBINOSTAT		JAX-CKB	21464044
BRAF	BRAF	Definite	BRAF	VORINOSTAT		JAX-CKB	27924459
BRAF	BRAF	Definite	BRAF	OXALIPLATIN		JAX-CKB|CIViC	19571295|26637369|19603024
BRAF	BRAF	Definite	BRAF	BEVACIZUMAB		JAX-CKB|CIViC	19571295|19603024|22180495|21216929
BRAF	BRAF	Definite	BRAF	SORAFENIB	inhibitor	MyCancerGenome|TdgClinicalTrial|ClearityFoundationClinicalTrial|JAX-CKB|CGI|TEND|DoCM|CIViC|GuideToPharmacology|MyCancerGenomeClinicalTrial|PharmGKB	26619011|20538618|19001320|23629727|16609060|20812347|24727320|16901402|22310681|16880785|19537845|14679157|23792568|18186519|12068308|18794803|22394203|28002790|28362716|11752352|24885690|25157968|20619739|20350999|27388325|20526349|21129611|17575107
BRAF	BRAF	Definite	BRAF	FLUOROURACIL		JAX-CKB	27626067|26637369
BRAF	BRAF	Definite	BRAF	EVEROLIMUS		JAX-CKB|CIViC	23629727|27797976|20664174|20664172|29156677|27217440
BRAF	BRAF	Definite	BRAF	IMATINIB		JAX-CKB	27924459
BRAF	BRAF	Definite	BRAF	TRASTUZUMAB		JAX-CKB	27626067
BRAF	BRAF	Definite	BRAF	PALBOCICLIB		JAX-CKB	27488531|26369631
BRAF	BRAF	Definite	BRAF	IRINOTECAN		JAX-CKB|CIViC	28783719|19603018|26687137|25714871|26989027|19603024|22180495|27729313
BRAF	BRAF	Definite	BRAF	CAPECITABINE		CIViC	19571295|22180495
BRAF	BRAF	Definite	BRAF	TEMSIROLIMUS	inhibitor	JAX-CKB|MyCancerGenomeClinicalTrial	21216929
BRAF	BRAF	Definite	BRAF	DOXORUBICIN		JAX-CKB	27924459
BRAF	BRAF	Definite	BRAF	IDELALISIB		JAX-CKB	26137449
PLAU	PLAU	Definite	PLAU	DACARBAZINE		NCI	9378540
PLAU	PLAU	Definite	PLAU	CARMUSTINE		NCI	9219734
PLAU	PLAU	Definite	PLAU	SIROLIMUS		NCI	11245436
PLAU	PLAU	Definite	PLAU	CISPLATIN		NCI	9219734
PLAU	PLAU	Definite	PLAU	AZACITIDINE		NCI	10209960
NUP50	NUP50	Definite	NUP50	TENIPOSIDE		PharmGKB	24444404
NFE2	NFE2	Definite	NFE2	PACLITAXEL		NCI	14761679
AREG	AREG	Definite	AREG	IRINOTECAN		PharmGKB	23959273
AREG	AREG	Definite	AREG	CAPECITABINE		PharmGKB	25026457
RBX1	RBX1	Definite	RBX1	POMALIDOMIDE	inhibitor	ChemblInteractions
RBX1	RBX1	Definite	RBX1	THALIDOMIDE	inhibitor	ChemblInteractions
RBX1	RBX1	Definite	RBX1	CYCLOPHOSPHAMIDE		PharmGKB
RBX1	RBX1	Definite	RBX1	FLUOROURACIL		PharmGKB
RBX1	RBX1	Definite	RBX1	EPIRUBICIN		PharmGKB
RBX1	RBX1	Definite	RBX1	LENALIDOMIDE	inhibitor	ChemblInteractions
MAP3K1	MAP3K1	Definite	MAP3K1	PACLITAXEL		PharmGKB	21636554
MAP3K1	MAP3K1	Definite	MAP3K1	DOCETAXEL		PharmGKB	21636554
MAP3K1	MAP3K1	Definite	MAP3K1	CISPLATIN		PharmGKB	21636554
MAP3K1	MAP3K1	Definite	MAP3K1	CARBOPLATIN		PharmGKB	21636554
PTGER4	PTGER4	Definite	PTGER4	STREPTOZOCIN		NCI	16954344
HIST3H2A	H2AW	Definite	H2AW	CISPLATIN		NCI	11008128
HIST3H2A	H2AW	Definite	H2AW	TENIPOSIDE		NCI	8620504
SIK1	SIK1	Definite	SIK1	BOSUTINIB	inhibitor	GuideToPharmacology
SIK1	SIK1	Definite	SIK1	DASATINIB	inhibitor	GuideToPharmacology
POLB	POLB	Definite	POLB	METHOTREXATE		DTC
POLB	POLB	Definite	POLB	IDARUBICIN		DTC
POLB	POLB	Definite	POLB	CYTARABINE	inhibitor	TdgClinicalTrial|TEND	19372559|15011952|16866189
PDGFC	PDGFC	Definite	PDGFC	SUNITINIB	inhibitor	MyCancerGenomeClinicalTrial
KRT19	KRT19	Definite	KRT19	DEXAMETHASONE		NCI	15793288
PIK3R1	PIK3R1	Definite	PIK3R1	EVEROLIMUS		PharmGKB
TNFAIP3	TNFAIP3	Definite	TNFAIP3	METHOTREXATE		PharmGKB	20921970
NRAS	NRAS	Definite	NRAS	SORAFENIB		JAX-CKB|CGI	23629727
NRAS	NRAS	Definite	NRAS	CISPLATIN		PharmGKB	21636554
NRAS	NRAS	Definite	NRAS	GEMCITABINE		PharmGKB	21636554
NRAS	NRAS	Definite	NRAS	CARBOPLATIN		PharmGKB	21636554
NRAS	NRAS	Definite	NRAS	PALBOCICLIB		JAX-CKB	27488531|22983396
NRAS	NRAS	Definite	NRAS	EVEROLIMUS		JAX-CKB|CIViC	23629727|26821351
YES1	YES1	Definite	YES1	MITOXANTRONE		DTC
YES1	YES1	Definite	YES1	SORAFENIB		DTC
YES1	YES1	Definite	YES1	PAZOPANIB		DTC
YES1	YES1	Definite	YES1	PONATINIB		DTC
YES1	YES1	Definite	YES1	DASATINIB	inhibitor	DTC|TdgClinicalTrial|ChemblInteractions|TEND	17541990|20072833|16507911
YES1	YES1	Definite	YES1	IMATINIB		DTC
YES1	YES1	Definite	YES1	CLADRIBINE		DTC
YES1	YES1	Definite	YES1	IBRUTINIB	inhibitor	DTC|GuideToPharmacology
YES1	YES1	Definite	YES1	SUNITINIB		DTC
IFNG	IFNG	Definite	IFNG	METHYLPREDNISOLONE		NCI	9396353
IFNG	IFNG	Definite	IFNG	CISPLATIN		NCI	8044830
IFNG	IFNG	Definite	IFNG	CYCLOPHOSPHAMIDE		NCI	10823419
IFNG	IFNG	Definite	IFNG	PREDNISONE		NCI	10784002
IFNG	IFNG	Definite	IFNG	BLEOMYCIN		NCI	8556994
IFNG	IFNG	Definite	IFNG	MELPHALAN		NCI	9864423
IFNG	IFNG	Definite	IFNG	TRASTUZUMAB		NCI	15297404
P2RY12	P2RY12	Definite	P2RY12	CYTARABINE		PharmGKB	24444404
IDH1	IDH1	Definite	IDH1	GEMCITABINE		JAX-CKB	26853339
IDH1	IDH1	Definite	IDH1	OLAPARIB		JAX-CKB|CIViC	28148839
IDH1	IDH1	Definite	IDH1	TEMOZOLOMIDE		JAX-CKB	25910950
IDH1	IDH1	Definite	IDH1	DASATINIB		JAX-CKB|CGI|CIViC	27231123
IDH1	IDH1	Definite	IDH1	LOMUSTINE		JAX-CKB	26762204
IDH1	IDH1	Definite	IDH1	BEVACIZUMAB		JAX-CKB	26762204
IDH1	IDH1	Definite	IDH1	METHOTREXATE		DTC
IDH1	IDH1	Definite	IDH1	AZATHIOPRINE		DTC
IDH1	IDH1	Definite	IDH1	THIOGUANINE		DTC
IDH1	IDH1	Definite	IDH1	AZACITIDINE		DTC|JAX-CKB	24077805
IDH1	IDH1	Definite	IDH1	FLOXURIDINE		DTC
IDH1	IDH1	Definite	IDH1	CISPLATIN		JAX-CKB	28148839
IDH1	IDH1	Definite	IDH1	MERCAPTOPURINE		DTC
IDH1	IDH1	Definite	IDH1	DECITABINE		JAX-CKB	24077826
BRCA2	BRCA2	Definite	BRCA2	VINORELBINE		JAX-CKB	26801247
BRCA2	BRCA2	Definite	BRCA2	GEMCITABINE		CIViC	29338080
BRCA2	BRCA2	Definite	BRCA2	CARBOPLATIN		JAX-CKB|CIViC	25847936
BRCA2	BRCA2	Definite	BRCA2	OLAPARIB		ClearityFoundationBiomarkers|JAX-CKB|CGI|CIViC|PharmGKB|OncoKB	31157963|23346317|75|26510020|26546619|20609467|30345884|25366685|19553641|32343890|1682772|28792849|25218906|322|28578601|21862407|30797618|26116172|21097693|32043779|15|24882434
BRCA2	BRCA2	Definite	BRCA2	CYCLOPHOSPHAMIDE		JAX-CKB	25589624
BRCA2	BRCA2	Definite	BRCA2	PACLITAXEL		JAX-CKB
BRCA2	BRCA2	Definite	BRCA2	CHLORAMBUCIL		JAX-CKB	25193512
BRCA2	BRCA2	Definite	BRCA2	ETOPOSIDE		JAX-CKB	26116172
BRCA2	BRCA2	Definite	BRCA2	EVEROLIMUS		JAX-CKB	26546619
BRCA2	BRCA2	Definite	BRCA2	IRINOTECAN		JAX-CKB	26842236
BRCA2	BRCA2	Definite	BRCA2	CISPLATIN		JAX-CKB|CGI|CIViC	29338080|25847936|25193512|26801247
BRCA2	BRCA2	Definite	BRCA2	TEMOZOLOMIDE		CIViC	32043779
TUBB2A	TUBB2A	Definite	TUBB2A	VINORELBINE		DTC|TdgClinicalTrial|TEND	25768699
TUBB2A	TUBB2A	Definite	TUBB2A	VORINOSTAT		DTC	20491440
TUBB2A	TUBB2A	Definite	TUBB2A	COLCHICINE	inhibitor	DTC|TdgClinicalTrial|ChemblInteractions	23750455|25805446|24502232|25061803|25937236|24773591|25938266
TUBB2A	TUBB2A	Definite	TUBB2A	VINBLASTINE		DTC|TdgClinicalTrial|TEND	23708010|23916255
TUBB2A	TUBB2A	Definite	TUBB2A	IXABEPILONE	inhibitor	ChemblInteractions|TEND
TUBB2A	TUBB2A	Definite	TUBB2A	VINCRISTINE		DTC|TdgClinicalTrial|TEND	16539377|21664138|23916255
TUBB2A	TUBB2A	Definite	TUBB2A	PACLITAXEL	inhibitor	DTC|ChemblInteractions	23631389|25369367|25768699|24457094|22595423|23313639|17887662|23387901|19758808|23725535|24953821
TUBB2A	TUBB2A	Definite	TUBB2A	CABAZITAXEL	inhibitor	ChemblInteractions
RARA	RARA	Definite	RARA	COLCHICINE		NCI	9667638|17291686
RARA	RARA	Definite	RARA	DEXAMETHASONE		NCI	8606853
RARA	RARA	Definite	RARA	TRETINOIN	agonist	DTC|ChemblInteractions|GuideToPharmacology|PharmGKB|FDA	25838141|18511283|1318502
CXCL8	CXCL8	Definite	CXCL8	TRETINOIN		NCI	8900181
CXCL8	CXCL8	Definite	CXCL8	DACARBAZINE		DTC
CXCL8	CXCL8	Definite	CXCL8	BEVACIZUMAB		PharmGKB	23584701
CXCL8	CXCL8	Definite	CXCL8	SUNITINIB		PharmGKB	26387812
CXCL8	CXCL8	Definite	CXCL8	LEFLUNOMIDE		NCI	10902750
CXCL8	CXCL8	Definite	CXCL8	COLCHICINE		DTC
CXCL8	CXCL8	Definite	CXCL8	PACLITAXEL		NCI	9271387
IL1B	IL1B	Definite	IL1B	CANAKINUMAB	inhibitor|binder|antibody	MyCancerGenome|TdgClinicalTrial|ChemblInteractions|TEND|TTD	19169963
NFKB1	NFKB1	Definite	NFKB1	BORTEZOMIB		ClearityFoundationClinicalTrial
NFKB1	NFKB1	Definite	NFKB1	CHLORAMBUCIL		DTC
NFKB1	NFKB1	Definite	NFKB1	THALIDOMIDE	antagonist	TdgClinicalTrial|TEND	11752352|15723633
NFKB1	NFKB1	Definite	NFKB1	MITOXANTRONE		DTC
TSPYL1	TSPYL1	Definite	TSPYL1	PREDNISOLONE		PharmGKB
PSMD12	PSMD12	Definite	PSMD12	CARFILZOMIB	inhibitor	DTC|MyCancerGenome|ChemblInteractions	24524217
PSMD12	PSMD12	Definite	PSMD12	BORTEZOMIB	inhibitor	DTC|MyCancerGenome|ChemblInteractions	24524217
GLS	GLS	Definite	GLS	DEXAMETHASONE		NCI	7904483
GLS	GLS	Definite	GLS	METHOTREXATE		NCI	15511236
TUBB1	TUBB1	Definite	TUBB1	VINBLASTINE		DTC	23708010|23916255
TUBB1	TUBB1	Definite	TUBB1	CABAZITAXEL	inhibitor|binder	TdgClinicalTrial|ChemblInteractions|TEND
TUBB1	TUBB1	Definite	TUBB1	IXABEPILONE	inhibitor	ChemblInteractions|TEND
TUBB1	TUBB1	Definite	TUBB1	VINDESINE	inhibitor	TdgClinicalTrial|TEND	17878523|17465195|10920282|17139284|17016423
TUBB1	TUBB1	Definite	TUBB1	VINCRISTINE		DTC	16539377|21664138|23916255
TUBB1	TUBB1	Definite	TUBB1	DOCETAXEL		TdgClinicalTrial|TEND	18559268|15161985|11309480|15698529
TUBB1	TUBB1	Definite	TUBB1	VINORELBINE		DTC	25768699
TUBB1	TUBB1	Definite	TUBB1	COLCHICINE	inhibitor	DTC|ChemblInteractions	23750455|20814887|25805446|24502232|20586571|25061803|17139284|25937236|17016423|24773591|19527023|25938266|15720245
TUBB1	TUBB1	Definite	TUBB1	PACLITAXEL	inhibitor	DTC|TdgClinicalTrial|ChemblInteractions|TEND	23631389|25369367|25768699|17314054|24457094|22595423|23313639|19575780|17887662|23387901|19758808|17139284|23725535|24953821|17016423|1350385
TUBB1	TUBB1	Definite	TUBB1	VORINOSTAT		DTC	20491440
PALB2	PALB2	Definite	PALB2	OLAPARIB		CIViC	26510020|32343890
PALB2	PALB2	Definite	PALB2	MITOMYCIN		CIViC	21135251
RNF8	RNF8	Definite	RNF8	DOCETAXEL		PharmGKB	30071039
RNF8	RNF8	Definite	RNF8	CARBOPLATIN		PharmGKB	30071039
RNF8	RNF8	Definite	RNF8	TRASTUZUMAB		PharmGKB	30071039
CD3EAP	POLR1G	Definite	POLR1G	CISPLATIN		PharmGKB
CD3EAP	POLR1G	Definite	POLR1G	GEMCITABINE		PharmGKB
EZH2	EZH2	Definite	EZH2	VORINOSTAT		JAX-CKB	25605023
EZH2	EZH2	Definite	EZH2	DOXORUBICIN		JAX-CKB	25605023
MGAT4A	MGAT4A	Definite	MGAT4A	OXALIPLATIN		PharmGKB	26222057
MGAT4A	MGAT4A	Definite	MGAT4A	CAPECITABINE		PharmGKB	26222057
MGAT4A	MGAT4A	Definite	MGAT4A	BEVACIZUMAB		PharmGKB	26222057
APOE	APOE	Definite	APOE	PREDNISONE		NCI	3185288
CD19	CD19	Definite	CD19	BLINATUMOMAB	antibody|activator	TdgClinicalTrial|ChemblInteractions|GuideToPharmacology|TTD	25883042
SLFN11	SLFN11	Definite	SLFN11	TEMOZOLOMIDE		CIViC	25779942|27440269
PIK3CG	PIK3CG	Definite	PIK3CG	IDELALISIB	inhibitor	GuideToPharmacology
PIK3CG	PIK3CG	Definite	PIK3CG	COLCHICINE		NCI	9434625
PIK3CG	PIK3CG	Definite	PIK3CG	VINCRISTINE		NCI	17363506|12874004
PIK3CG	PIK3CG	Definite	PIK3CG	PACLITAXEL		NCI	12087097
PIK3CG	PIK3CG	Definite	PIK3CG	DOXORUBICIN		NCI	16905201
EWSR1	EWSR1	Definite	EWSR1	SUNITINIB		CIViC	24703573
MS4A1	MS4A1	Definite	MS4A1	TOSITUMOMAB	inhibitor|antibody	TdgClinicalTrial|ChemblInteractions|TEND|GuideToPharmacology|PharmGKB|TTD	11418316|14748653|11879282|12899647|11752352|15023434|13129395
MS4A1	MS4A1	Definite	MS4A1	RITUXIMAB	antibody|inhibitor	MyCancerGenome|TdgClinicalTrial|ChemblInteractions|TEND|GuideToPharmacology|PharmGKB|TTD|FDA	9704735|20350667|11752352|20350663
MS4A1	MS4A1	Definite	MS4A1	OBINUTUZUMAB	antibody|inhibitor	TdgClinicalTrial|ChemblInteractions|GuideToPharmacology|PharmGKB|TTD|FDA	19513948|24795454
BLK	BLK	Definite	BLK	DASATINIB	inhibitor	ChemblInteractions
BLK	BLK	Definite	BLK	SORAFENIB		DTC
BLK	BLK	Definite	BLK	IBRUTINIB	inhibitor	GuideToPharmacology
CD69	CD69	Definite	CD69	TOCILIZUMAB		PharmGKB	27339827
BAZ2B	BAZ2B	Definite	BAZ2B	MERCAPTOPURINE		DTC
BAZ2B	BAZ2B	Definite	BAZ2B	CHLORAMBUCIL		DTC
GART	GART	Definite	GART	PEMETREXED	inhibitor	TdgClinicalTrial|TEND	12571811|15795320|11524555|11742712|12023793|14596699|10592235|11531245|11848474|11252887
RUNX3	RUNX3	Definite	RUNX3	IRINOTECAN		NCI	17372756
AURKA	AURKA	Definite	AURKA	CISPLATIN		CIViC	25924824|25082261
AURKA	AURKA	Definite	AURKA	PACLITAXEL		CIViC	12559175
AURKA	AURKA	Definite	AURKA	PAZOPANIB		DTC
AURKA	AURKA	Definite	AURKA	FLUOROURACIL		CIViC	25924824
AURKA	AURKA	Definite	AURKA	SORAFENIB		DTC
ROCK2	ROCK2	Definite	ROCK2	PALBOCICLIB		DTC
ATP5E	ATP5F1E	Definite	ATP5F1E	METHOTREXATE		PharmGKB	26307125
JAK2	JAK2	Definite	JAK2	RUXOLITINIB	inhibitor	DTC|MyCancerGenome|JAX-CKB|CGI|DoCM|CIViC|GuideToPharmacology|MyCancerGenomeClinicalTrial|TTD|OncoKB	29773603|18805579|16293597|24398328|20339092|21926964|22829971|15781101|16081687|22271575|26258521|22955920|20631743|25207766|19287384|20585391|21120162|22041374|16709929|24251790|23061804|22875628|19470474|18394554|21689158|23115274|21393331|23514013|22368270|25157968|22818858|24986690|24404189|22422826|26472029|22899477|22571758
JAK2	JAK2	Definite	JAK2	DASATINIB		DTC
JAK2	JAK2	Definite	JAK2	SIROLIMUS		CIViC	22955920
JAK2	JAK2	Definite	JAK2	PACLITAXEL		JAX-CKB	27075627
JAK2	JAK2	Definite	JAK2	IMATINIB		JAX-CKB	21224473
CLK2	CLK2	Definite	CLK2	PALBOCICLIB		DTC
PSMD9	PSMD9	Definite	PSMD9	CARFILZOMIB	inhibitor	MyCancerGenome
PSMD9	PSMD9	Definite	PSMD9	BORTEZOMIB	inhibitor	MyCancerGenome
CXCR4	CXCR4	Definite	CXCR4	BEVACIZUMAB		PharmGKB	27503580
CXCR4	CXCR4	Definite	CXCR4	CISPLATIN		CIViC	27922681
PTK2	PTK2	Definite	PTK2	PAZOPANIB		DTC
JAK1	JAK1	Definite	JAK1	RUXOLITINIB	inhibitor	MyCancerGenome|CGI|DoCM|CIViC|GuideToPharmacology|TTD	18805579|26701727|22955920|23061804|31372595|23514013
DUSP1	DUSP1	Definite	DUSP1	HYDROXYUREA		NCI	15856297
S100B	S100B	Definite	S100B	STREPTOZOCIN		NCI	14583344
IL6R	IL6R	Definite	IL6R	TOCILIZUMAB	antibody|inhibitor	MyCancerGenome|TdgClinicalTrial|ChemblInteractions|TEND|PharmGKB|TTD	16899109|21940820|24978393|27958380
IL6R	IL6R	Definite	IL6R	THALIDOMIDE		NCI	12515619
IL6R	IL6R	Definite	IL6R	FLUOROURACIL		NCI	8888499
APC	APC	Definite	APC	VINORELBINE		JAX-CKB	22399804
APC	APC	Definite	APC	SIROLIMUS		JAX-CKB	18768809|20080688
APC	APC	Definite	APC	DASATINIB		JAX-CKB	20473900
APC	APC	Definite	APC	TRASTUZUMAB		JAX-CKB	27626067
APC	APC	Definite	APC	FLUOROURACIL		JAX-CKB	27626067
ISG15	ISG15	Definite	ISG15	IRINOTECAN	inhibitor	MyCancerGenomeClinicalTrial
PSMD1	PSMD1	Definite	PSMD1	CARFILZOMIB	inhibitor	DTC|MyCancerGenome|ChemblInteractions	24524217
PSMD1	PSMD1	Definite	PSMD1	BORTEZOMIB	inhibitor	DTC|MyCancerGenome|TdgClinicalTrial|ChemblInteractions|TEND	24524217
PSMD5	PSMD5	Definite	PSMD5	CARFILZOMIB	inhibitor	MyCancerGenome
PSMD5	PSMD5	Definite	PSMD5	BORTEZOMIB	inhibitor	MyCancerGenome
KIAA1524	CIP2A	Definite	CIP2A	GEMCITABINE		CIViC	26894380
AKT2	AKT2	Definite	AKT2	TRASTUZUMAB		CIViC	22842582
AKT2	AKT2	Definite	AKT2	EVEROLIMUS	inhibitor	MyCancerGenomeClinicalTrial
CLK4	CLK4	Definite	CLK4	IMATINIB		DTC
CLK4	CLK4	Definite	CLK4	PALBOCICLIB		DTC
MAPK14	MAPK14	Definite	MAPK14	DASATINIB		DTC	18180381
MAPK14	MAPK14	Definite	MAPK14	DOXORUBICIN		NCI	16905201|15557793
MAPK14	MAPK14	Definite	MAPK14	PIRFENIDONE		TdgClinicalTrial
MAPK14	MAPK14	Definite	MAPK14	SORAFENIB		DTC|PharmGKB	20124951
SLC29A3	SLC29A3	Definite	SLC29A3	GEMCITABINE		PharmGKB
XRCC5	XRCC5	Definite	XRCC5	THALIDOMIDE		PharmGKB	21435719
XRCC5	XRCC5	Definite	XRCC5	CISPLATIN		NCI	15944802
ATM	ATM	Definite	ATM	EVEROLIMUS		JAX-CKB	27683183
ATM	ATM	Definite	ATM	CYCLOPHOSPHAMIDE		PharmGKB
ATM	ATM	Definite	ATM	DOXORUBICIN		CIViC|PharmGKB	23585524
ATM	ATM	Definite	ATM	IRINOTECAN		JAX-CKB|CGI	27638859
ATM	ATM	Definite	ATM	FLUOROURACIL		PharmGKB
ATM	ATM	Definite	ATM	PACLITAXEL		JAX-CKB	26282658
ATM	ATM	Definite	ATM	TEMOZOLOMIDE		CGI|CIViC	23960094
ATM	ATM	Definite	ATM	ETOPOSIDE		DTC	22364746
ATM	ATM	Definite	ATM	IBRUTINIB		JAX-CKB	26563132
ATM	ATM	Definite	ATM	CISPLATIN		JAX-CKB|CGI	26517239
ATM	ATM	Definite	ATM	OLAPARIB		ClearityFoundationBiomarkers|JAX-CKB|CGI|CIViC|OncoKB	20739657|26510020|32343890|28363999|20124459|24841718|8|2014|26282658
TUBB3	TUBB3	Definite	TUBB3	VORINOSTAT		DTC	20491440
TUBB3	TUBB3	Definite	TUBB3	VINBLASTINE		DTC	23708010|23916255
TUBB3	TUBB3	Definite	TUBB3	CABAZITAXEL	inhibitor	ChemblInteractions
TUBB3	TUBB3	Definite	TUBB3	VINCRISTINE		DTC	16539377|21664138|23916255
TUBB3	TUBB3	Definite	TUBB3	VINORELBINE		DTC	25768699
TUBB3	TUBB3	Definite	TUBB3	PACLITAXEL	inhibitor	DTC|ClearityFoundationBiomarkers|ChemblInteractions|CGI	23631389|25369367|25768699|24457094|22595423|23313639|17887662|23387901|19758808|23725535|24953821
TUBB3	TUBB3	Definite	TUBB3	COLCHICINE	inhibitor	DTC|ChemblInteractions	23750455|25805446|24502232|25061803|25937236|24773591|25938266
TUBB3	TUBB3	Definite	TUBB3	DOCETAXEL		ClearityFoundationBiomarkers
TUBB3	TUBB3	Definite	TUBB3	IXABEPILONE	inhibitor	TdgClinicalTrial|ChemblInteractions	18945860|18378531|18321240
MAP4K5	MAP4K5	Definite	MAP4K5	PALBOCICLIB		DTC
MAP4K5	MAP4K5	Definite	MAP4K5	DASATINIB		DTC
MAP4K5	MAP4K5	Definite	MAP4K5	BOSUTINIB	inhibitor	GuideToPharmacology
MAP4K5	MAP4K5	Definite	MAP4K5	SORAFENIB		DTC
BCL2	BCL2	Definite	BCL2	FLOXURIDINE		NCI	8324744
BCL2	BCL2	Definite	BCL2	MITOXANTRONE		NCI	11751483
BCL2	BCL2	Definite	BCL2	OXALIPLATIN		ClearityFoundationBiomarkers|NCI	14977850
BCL2	BCL2	Definite	BCL2	STREPTOZOCIN		NCI	16741044
BCL2	BCL2	Definite	BCL2	BORTEZOMIB	inhibitor	TALC
BCL2	BCL2	Definite	BCL2	TENIPOSIDE		NCI	9842975
BCL2	BCL2	Definite	BCL2	RALTITREXED		NCI	10785598
BCL2	BCL2	Definite	BCL2	CISPLATIN		ClearityFoundationBiomarkers|NCI	12543810|11350408
BCL2	BCL2	Definite	BCL2	DOCETAXEL		TdgClinicalTrial|PharmGKB	17674353|15277270|15161985|15643508|15714982|23963862|15685445
BCL2	BCL2	Definite	BCL2	VINCRISTINE		PharmGKB
BCL2	BCL2	Definite	BCL2	ETOPOSIDE		NCI	11350408|14977850
BCL2	BCL2	Definite	BCL2	CARBOPLATIN		ClearityFoundationBiomarkers|PharmGKB	23963862
BCL2	BCL2	Definite	BCL2	EPIRUBICIN		NCI	14503796
BCL2	BCL2	Definite	BCL2	DOXORUBICIN		NCI	16749867
BCL2	BCL2	Definite	BCL2	METHYLPREDNISOLONE		NCI	16141680|16684279
BCL2	BCL2	Definite	BCL2	TRETINOIN		NCI	9402847
BCL2	BCL2	Definite	BCL2	PACLITAXEL	inhibitor	TdgClinicalTrial|ClearityFoundationClinicalTrial|TEND|PharmGKB|TTD	16741658|16895478|23963862|17230521|17119350|17062688
DLG5	DLG5	Definite	DLG5	FLUOROURACIL		PharmGKB
DLG5	DLG5	Definite	DLG5	CAPECITABINE		PharmGKB
SLC22A4	SLC22A4	Definite	SLC22A4	IMATINIB		PharmGKB	23127916|22875622
GATA2	GATA2	Definite	GATA2	BORTEZOMIB		JAX-CKB|CIViC	22541434
GATA2	GATA2	Definite	GATA2	AZACITIDINE		NCI	12706120
NR3C1	NR3C1	Definite	NR3C1	DACTINOMYCIN		DTC
NR3C1	NR3C1	Definite	NR3C1	METHYLPREDNISOLONE	agonist	TdgClinicalTrial|ChemblInteractions|TEND|GuideToPharmacology	17016711|17182172|11752352|17068119|17251323
NR3C1	NR3C1	Definite	NR3C1	PREDNISOLONE	agonist	TdgClinicalTrial|ChemblInteractions|TEND|GuideToPharmacology|TTD	2879901|19482847
NR3C1	NR3C1	Definite	NR3C1	METHOTREXATE		NCI	12210990
NR3C1	NR3C1	Definite	NR3C1	DEXAMETHASONE	agonist	DTC|TdgClinicalTrial|ChemblInteractions|TEND|GuideToPharmacology|TTD	23276449|16963802|16891588|20308375|11752352|16956592|16971495|16835395
NR3C1	NR3C1	Definite	NR3C1	AZACITIDINE		DTC
NR3C1	NR3C1	Definite	NR3C1	PREDNISONE	agonist	DTC|TdgClinicalTrial|ChemblInteractions|TEND|GuideToPharmacology|TTD	17504182|17062674|15634032|16707595|11752352|16597193|17121036
PSMA5	PSMA5	Definite	PSMA5	CARFILZOMIB	inhibitor	DTC|MyCancerGenome|ChemblInteractions	24524217
PSMA5	PSMA5	Definite	PSMA5	BORTEZOMIB	inhibitor	DTC|MyCancerGenome|ChemblInteractions	24524217
TBXA2R	TBXA2R	Definite	TBXA2R	VINBLASTINE		NCI	8632653
CDC5L	CDC5L	Definite	CDC5L	GEMCITABINE		PharmGKB	22838950
PSMB5	PSMB5	Definite	PSMB5	CARFILZOMIB	inhibitor	DTC|MyCancerGenome|TdgClinicalTrial|ChemblInteractions|GuideToPharmacology	24524217|23393020|23547757
PSMB5	PSMB5	Definite	PSMB5	BORTEZOMIB	inhibitor	DTC|MyCancerGenome|TdgClinicalTrial|ChemblInteractions|TEND|GuideToPharmacology	24524217|23547757
TUBB4B	TUBB4B	Definite	TUBB4B	PACLITAXEL	inhibitor	DTC|ChemblInteractions	23631389|25369367|25768699|24457094|22595423|23313639|17887662|23387901|19758808|23725535|24953821
TUBB4B	TUBB4B	Definite	TUBB4B	VINCRISTINE		DTC	16539377|21664138|23916255
TUBB4B	TUBB4B	Definite	TUBB4B	CABAZITAXEL	inhibitor	ChemblInteractions
TUBB4B	TUBB4B	Definite	TUBB4B	VORINOSTAT		DTC	20491440
TUBB4B	TUBB4B	Definite	TUBB4B	COLCHICINE	inhibitor	DTC|ChemblInteractions	23750455|25805446|24502232|25061803|25937236|24773591|25938266
TUBB4B	TUBB4B	Definite	TUBB4B	VINORELBINE		DTC	25768699
TUBB4B	TUBB4B	Definite	TUBB4B	VINBLASTINE		DTC|TTD	23708010|23916255
TUBB4B	TUBB4B	Definite	TUBB4B	IXABEPILONE	inhibitor	ChemblInteractions
HIF1A	HIF1A	Definite	HIF1A	SUNITINIB		CGI
HIF1A	HIF1A	Definite	HIF1A	SORAFENIB		PharmGKB	25816720
HIF1A	HIF1A	Definite	HIF1A	TRETINOIN		DTC
AIM1	AURKB	Ambiguous	AURKB	SORAFENIB		DTC
AIM1	AURKB	Ambiguous	AURKB	DASATINIB		DTC
AIM1	AURKB	Ambiguous	AURKB	PAZOPANIB		DTC
EXO1	EXO1	Definite	EXO1	FLUOROURACIL		PharmGKB
EXO1	EXO1	Definite	EXO1	CAPECITABINE		PharmGKB
BCL2L11	BCL2L11	Definite	BCL2L11	IMATINIB		CIViC|PharmGKB	24223824|22426421
PTPN6	PTPN6	Definite	PTPN6	SORAFENIB		DTC	22871485
IRS2	IRS2	Definite	IRS2	DEXAMETHASONE		NCI	16943575
MT1F	MT1F	Definite	MT1F	DEXAMETHASONE		NCI	3342021
MT1F	MT1F	Definite	MT1F	CISPLATIN		NCI	12520915
HGF	HGF	Definite	HGF	TRASTUZUMAB		CGI
HGF	HGF	Definite	HGF	THALIDOMIDE		NCI	15939924
HGF	HGF	Definite	HGF	STREPTOZOCIN		NCI	12403787
HGF	HGF	Definite	HGF	METHOTREXATE		NCI	10732770
HPRT1	HPRT1	Definite	HPRT1	MERCAPTOPURINE	inhibitor	TdgClinicalTrial|TEND	15354273
IKZF1	IKZF1	Definite	IKZF1	LENALIDOMIDE		JAX-CKB	24292625
IKZF1	IKZF1	Definite	IKZF1	IMATINIB		CIViC	30044693
IKZF1	IKZF1	Definite	IKZF1	CYTARABINE		CIViC	30044693
IKZF1	IKZF1	Definite	IKZF1	DAUNORUBICIN		CIViC	30044693
IKZF1	IKZF1	Definite	IKZF1	METHOTREXATE		CIViC	30044693
ZSCAN25	ZSCAN25	Definite	ZSCAN25	TACROLIMUS		PharmGKB	29318894|29454235
S100A10	S100A10	Definite	S100A10	DEXAMETHASONE		NCI	10358078
HMMR	HMMR	Definite	HMMR	FLUOROURACIL		PharmGKB
HMMR	HMMR	Definite	HMMR	CYCLOPHOSPHAMIDE		PharmGKB
HMMR	HMMR	Definite	HMMR	EPIRUBICIN		PharmGKB
GMNN	GMNN	Definite	GMNN	AZACITIDINE		DTC
GMNN	GMNN	Definite	GMNN	ETOPOSIDE		DTC
GMNN	GMNN	Definite	GMNN	PACLITAXEL		DTC
GMNN	GMNN	Definite	GMNN	IMIQUIMOD		DTC
GMNN	GMNN	Definite	GMNN	THIOTEPA		DTC
GMNN	GMNN	Definite	GMNN	DECITABINE		DTC
GMNN	GMNN	Definite	GMNN	VINCRISTINE		DTC
GMNN	GMNN	Definite	GMNN	COLCHICINE		DTC
GMNN	GMNN	Definite	GMNN	VINBLASTINE		DTC
GMNN	GMNN	Definite	GMNN	SORAFENIB		DTC
GMNN	GMNN	Definite	GMNN	VORINOSTAT		DTC
GMNN	GMNN	Definite	GMNN	DASATINIB		DTC
TH	TH	Definite	TH	STREPTOZOCIN		NCI	2568957
ABCB4	ABCB4	Definite	ABCB4	IMATINIB		PharmGKB	30237583
ABCB4	ABCB4	Definite	ABCB4	VINBLASTINE		NCI	7918493
ABCB4	ABCB4	Definite	ABCB4	VINCRISTINE		NCI	1673638
IL10	IL10	Definite	IL10	SIROLIMUS		NCI|PharmGKB	12907620|22094953
IL10	IL10	Definite	IL10	TRETINOIN		NCI	8982293
IL10	IL10	Definite	IL10	TACROLIMUS		PharmGKB	21359536
IL10	IL10	Definite	IL10	RITUXIMAB		PharmGKB	26384320
XPC	XPC	Definite	XPC	CISPLATIN		PharmGKB	19434073|21047201
MT1H	MT1H	Definite	MT1H	STREPTOZOCIN		NCI	9176863
MT1H	MT1H	Definite	MT1H	CISPLATIN		NCI	10422815
IL2RB	IL2RB	Definite	IL2RB	ALDESLEUKIN	modulator|agonist	TdgClinicalTrial|ChemblInteractions|TEND	16596189|16617454|16542139|11752352|16569767|16477002
PARP3	PARP3	Definite	PARP3	OLAPARIB	inhibitor	ChemblInteractions	25981132
REV3L	REV3L	Definite	REV3L	CISPLATIN		PharmGKB
REV3L	REV3L	Definite	REV3L	CAPECITABINE		PharmGKB
REV3L	REV3L	Definite	REV3L	FLUOROURACIL		PharmGKB
MYC	MYC	Definite	MYC	AZACITIDINE		NCI	9006118
MYC	MYC	Definite	MYC	CISPLATIN		CIViC	28490518
MYC	MYC	Definite	MYC	VORINOSTAT		NCI	15583844
MYC	MYC	Definite	MYC	METHYLPREDNISOLONE		NCI	9169090
MYC	MYC	Definite	MYC	IMATINIB		NCI	15517875
MYC	MYC	Definite	MYC	IBRUTINIB		CIViC	28830912
MYC	MYC	Definite	MYC	OLAPARIB		CIViC	28490518
MYC	MYC	Definite	MYC	TEMOZOLOMIDE		CGI
MYC	MYC	Definite	MYC	THIOGUANINE		NCI	1988936
DHODH	DHODH	Definite	DHODH	LEFLUNOMIDE	inhibitor	DTC|TdgClinicalTrial|ChemblInteractions|TEND|GuideToPharmacology|PharmGKB	1060033|10890256|9666414|19207032|11053058|10878295|10651393|12063741|11752352|10878294|17604599|12003373|15189743
RIPK3	RIPK3	Definite	RIPK3	PONATINIB	inhibitor	GuideToPharmacology
PACSIN2	PACSIN2	Definite	PACSIN2	MERCAPTOPURINE		PharmGKB	22846425|27452984
PACSIN2	PACSIN2	Definite	PACSIN2	METHOTREXATE		PharmGKB	22846425

## Sheet: DGIdb result-C2vsC3
search_term	match_term	match_type	gene	drug	interaction_types	sources	pmids
NUDT15	NUDT15	Definite	NUDT15	MERCAPTOPURINE		CIViC|PharmGKB|FDA	27530327|26503813|28146264|27558924|29967377|30035323|29923122|28659275|27381176|26590936|27193222|26878724|30048756|28445187|26033531|27416873|26076924|27604507|26735160|27577869|30101994|27095468
NUDT15	NUDT15	Definite	NUDT15	AZATHIOPRINE		CIViC|PharmGKB|FDA	27530327|26503813|28146264|27558924|30035323|25108385|29923122|27381176|26590936|27193222|26878724|30048756|26033531|27416873|26076924|27604507|26735160|27577869|30101994|27095468
NUDT15	NUDT15	Definite	NUDT15	THIOGUANINE		CIViC|PharmGKB|FDA	27530327|26878724
NLRP3	NLRP3	Definite	NLRP3	ANAKINRA		NCI	14872505
IL6	IL6	Definite	IL6	SILTUXIMAB	antagonist|antibody|inhibitor	MyCancerGenome|ChemblInteractions|TTD	8823310
IL6	IL6	Definite	IL6	IFOSFAMIDE		NCI	9260581
IL6	IL6	Definite	IL6	RITUXIMAB		PharmGKB	26384320
IL6	IL6	Definite	IL6	CISPLATIN		CIViC	21273582
IL1B	IL1B	Definite	IL1B	CANAKINUMAB	inhibitor|binder|antibody	MyCancerGenome|TdgClinicalTrial|ChemblInteractions|TEND|TTD	19169963
TNF	TNF	Definite	TNF	HYDROXYCHLOROQUINE		NCI	9002011
TNF	TNF	Definite	TNF	GEMCITABINE		PharmGKB	31616045
TNF	TNF	Definite	TNF	THALIDOMIDE	inhibitor	TdgClinicalTrial|TEND|TTD	8755512|12046682|12167383|12105857|12102294|11752352|12113124
TNF	TNF	Definite	TNF	LENALIDOMIDE		ClearityFoundationClinicalTrial|TTD
TNF	TNF	Definite	TNF	SORAFENIB		PharmGKB	22736425
TNF	TNF	Definite	TNF	CARBOPLATIN		PharmGKB	31616045
TNFAIP3	TNFAIP3	Definite	TNFAIP3	METHOTREXATE		PharmGKB	20921970
IL1A	IL1A	Definite	IL1A	HYDROXYCHLOROQUINE		NCI	8336306
CXCL8	CXCL8	Definite	CXCL8	TRETINOIN		NCI	8900181
CXCL8	CXCL8	Definite	CXCL8	DACARBAZINE		DTC
CXCL8	CXCL8	Definite	CXCL8	BEVACIZUMAB		PharmGKB	23584701
CXCL8	CXCL8	Definite	CXCL8	SUNITINIB		PharmGKB	26387812
CXCL8	CXCL8	Definite	CXCL8	LEFLUNOMIDE		NCI	10902750
CXCL8	CXCL8	Definite	CXCL8	COLCHICINE		DTC
CXCL8	CXCL8	Definite	CXCL8	PACLITAXEL		NCI	9271387
RIPK2	RIPK2	Definite	RIPK2	PONATINIB	inhibitor	GuideToPharmacology
DDIT3	DDIT3	Definite	DDIT3	ETOPOSIDE		NCI	9044846
DDIT3	DDIT3	Definite	DDIT3	CISPLATIN		NCI	10071988|8554977
DDIT3	DDIT3	Definite	DDIT3	SIROLIMUS		NCI	11145585
DDIT3	DDIT3	Definite	DDIT3	PACLITAXEL		NCI	8554977
DDIT3	DDIT3	Definite	DDIT3	BORTEZOMIB		NCI	16357160
DDIT3	DDIT3	Definite	DDIT3	STREPTOZOCIN		NCI	8482431
PTGS2	PTGS2	Definite	PTGS2	THALIDOMIDE	antagonist	TdgClinicalTrial	12710892|15446566|15982930|21507989|15598423|15892618
PTGS2	PTGS2	Definite	PTGS2	HYDROXYCHLOROQUINE		NCI	14963695
PTGS2	PTGS2	Definite	PTGS2	OXALIPLATIN		PharmGKB	19219602
PTGS2	PTGS2	Definite	PTGS2	CAPECITABINE		PharmGKB	19219602
PMAIP1	PMAIP1	Definite	PMAIP1	BORTEZOMIB		NCI	16024631
PDCD4	PDCD4	Definite	PDCD4	PACLITAXEL		CIViC	25928036
POLK	POLK	Definite	POLK	DAUNORUBICIN		DTC
POLK	POLK	Definite	POLK	CARBOPLATIN		DTC
POLK	POLK	Definite	POLK	IDARUBICIN		DTC
POLK	POLK	Definite	POLK	MITOXANTRONE		DTC
POLK	POLK	Definite	POLK	DOXORUBICIN		DTC
MAPK6	MAPK6	Definite	MAPK6	SORAFENIB		PharmGKB	20124951
EDN1	EDN1	Definite	EDN1	DOXORUBICIN		NCI	11589785
EDN1	EDN1	Definite	EDN1	BEVACIZUMAB		PharmGKB	27139155
ERCC4	ERCC4	Definite	ERCC4	CISPLATIN		CGI
NFE2L2	NFE2L2	Definite	NFE2L2	DEXAMETHASONE		DTC|NCI	15870285
NFE2L2	NFE2L2	Definite	NFE2L2	LEFLUNOMIDE		DTC
NFE2L2	NFE2L2	Definite	NFE2L2	CLADRIBINE		DTC
NFE2L2	NFE2L2	Definite	NFE2L2	METHYLPREDNISOLONE		DTC
NFE2L2	NFE2L2	Definite	NFE2L2	SIROLIMUS		NCI	17652445
NFE2L2	NFE2L2	Definite	NFE2L2	MELPHALAN		DTC
NFE2L2	NFE2L2	Definite	NFE2L2	TRILOSTANE		DTC
NFE2L2	NFE2L2	Definite	NFE2L2	PREDNISOLONE		DTC
NFE2L2	NFE2L2	Definite	NFE2L2	COLCHICINE		DTC
NFE2L2	NFE2L2	Definite	NFE2L2	MERCAPTOPURINE		DTC
NFE2L2	NFE2L2	Definite	NFE2L2	BLEOMYCIN		NCI	15208274
NFE2L2	NFE2L2	Definite	NFE2L2	CARFILZOMIB		DTC
NFE2L2	NFE2L2	Definite	NFE2L2	AZACITIDINE		DTC
NFE2L2	NFE2L2	Definite	NFE2L2	METHOTREXATE		DTC
NFE2L2	NFE2L2	Definite	NFE2L2	CISPLATIN		DTC
NFE2L2	NFE2L2	Definite	NFE2L2	AZATHIOPRINE		DTC
NFE2L2	NFE2L2	Definite	NFE2L2	TRETINOIN		DTC|NCI	18048326
NFE2L2	NFE2L2	Definite	NFE2L2	DOXORUBICIN		NCI	18413364
NFE2L2	NFE2L2	Definite	NFE2L2	BORTEZOMIB		DTC
NFE2L2	NFE2L2	Definite	NFE2L2	VORINOSTAT		DTC
NFE2L2	NFE2L2	Definite	NFE2L2	THIOGUANINE		DTC
FBXW7	FBXW7	Definite	FBXW7	TEMSIROLIMUS		JAX-CKB	24360397
FBXW7	FBXW7	Definite	FBXW7	SIROLIMUS		JAX-CKB|CGI|CIViC	24586741|18787170|23558291
FBXW7	FBXW7	Definite	FBXW7	BELINOSTAT		JAX-CKB	23274910
FBXW7	FBXW7	Definite	FBXW7	VORINOSTAT		JAX-CKB	23274910
FBXW7	FBXW7	Definite	FBXW7	DOCETAXEL		JAX-CKB	23274910
SLC7A5	SLC7A5	Definite	SLC7A5	MELPHALAN		PharmGKB
ETS2	ETS2	Definite	ETS2	CARBOPLATIN		PharmGKB	31616045
ETS2	ETS2	Definite	ETS2	GEMCITABINE		PharmGKB	31616045
GADD45A	GADD45A	Definite	GADD45A	CISPLATIN		NCI	9013707|10779360
GADD45A	GADD45A	Definite	GADD45A	DOXORUBICIN		NCI	7729953
MAP3K1	MAP3K1	Definite	MAP3K1	PACLITAXEL		PharmGKB	21636554
MAP3K1	MAP3K1	Definite	MAP3K1	DOCETAXEL		PharmGKB	21636554
MAP3K1	MAP3K1	Definite	MAP3K1	CISPLATIN		PharmGKB	21636554
MAP3K1	MAP3K1	Definite	MAP3K1	CARBOPLATIN		PharmGKB	21636554
ARAF	ARAF	Definite	ARAF	SORAFENIB	inhibitor	MyCancerGenome|CGI|DoCM|CIViC|PharmGKB|OncoKB	26619011|24569458|72763
UMPS	UMPS	Definite	UMPS	CAPECITABINE		PharmGKB	20647221|28347776|16818689
UMPS	UMPS	Definite	UMPS	FLUOROURACIL		PharmGKB	20647221|16818689
P2RY12	P2RY12	Definite	P2RY12	CYTARABINE		PharmGKB	24444404
PLAUR	PLAUR	Definite	PLAUR	RUXOLITINIB		TTD
GATA2	GATA2	Definite	GATA2	BORTEZOMIB		JAX-CKB|CIViC	22541434
GATA2	GATA2	Definite	GATA2	AZACITIDINE		NCI	12706120
ADORA2A	ADORA2A	Definite	ADORA2A	METHOTREXATE		PharmGKB	27399166|18539621
IFNG	IFNG	Definite	IFNG	METHYLPREDNISOLONE		NCI	9396353
IFNG	IFNG	Definite	IFNG	CISPLATIN		NCI	8044830
IFNG	IFNG	Definite	IFNG	CYCLOPHOSPHAMIDE		NCI	10823419
IFNG	IFNG	Definite	IFNG	PREDNISONE		NCI	10784002
IFNG	IFNG	Definite	IFNG	BLEOMYCIN		NCI	8556994
IFNG	IFNG	Definite	IFNG	MELPHALAN		NCI	9864423
IFNG	IFNG	Definite	IFNG	TRASTUZUMAB		NCI	15297404
ADORA2A-AS1	ADORA2A-AS1	Definite	ADORA2A-AS1	METHOTREXATE		PharmGKB	27399166
EZH2	EZH2	Definite	EZH2	VORINOSTAT		JAX-CKB	25605023
EZH2	EZH2	Definite	EZH2	DOXORUBICIN		JAX-CKB	25605023
RBX1	RBX1	Definite	RBX1	POMALIDOMIDE	inhibitor	ChemblInteractions
RBX1	RBX1	Definite	RBX1	THALIDOMIDE	inhibitor	ChemblInteractions
RBX1	RBX1	Definite	RBX1	CYCLOPHOSPHAMIDE		PharmGKB
RBX1	RBX1	Definite	RBX1	FLUOROURACIL		PharmGKB
RBX1	RBX1	Definite	RBX1	EPIRUBICIN		PharmGKB
RBX1	RBX1	Definite	RBX1	LENALIDOMIDE	inhibitor	ChemblInteractions
NFKB2	NFKB2	Definite	NFKB2	BORTEZOMIB	inhibitor	TALC|TTD
CDKN1A	CDKN1A	Definite	CDKN1A	PACLITAXEL		NCI	12574211
CDKN1A	CDKN1A	Definite	CDKN1A	CARBOPLATIN		NCI	12168940
CDKN1A	CDKN1A	Definite	CDKN1A	VINBLASTINE		NCI	8763853
CDKN1A	CDKN1A	Definite	CDKN1A	MELPHALAN		NCI	11507071
CDKN1A	CDKN1A	Definite	CDKN1A	CLADRIBINE		NCI	12473386
CDKN1A	CDKN1A	Definite	CDKN1A	FLUOROURACIL		NCI|CIViC	24708484|15067352
ATM	ATM	Definite	ATM	EVEROLIMUS		JAX-CKB	27683183
ATM	ATM	Definite	ATM	CYCLOPHOSPHAMIDE		PharmGKB
ATM	ATM	Definite	ATM	DOXORUBICIN		CIViC|PharmGKB	23585524
ATM	ATM	Definite	ATM	IRINOTECAN		JAX-CKB|CGI	27638859
ATM	ATM	Definite	ATM	FLUOROURACIL		PharmGKB
ATM	ATM	Definite	ATM	PACLITAXEL		JAX-CKB	26282658
ATM	ATM	Definite	ATM	TEMOZOLOMIDE		CGI|CIViC	23960094
ATM	ATM	Definite	ATM	ETOPOSIDE		DTC	22364746
ATM	ATM	Definite	ATM	IBRUTINIB		JAX-CKB	26563132
ATM	ATM	Definite	ATM	CISPLATIN		JAX-CKB|CGI	26517239
ATM	ATM	Definite	ATM	OLAPARIB		ClearityFoundationBiomarkers|JAX-CKB|CGI|CIViC|OncoKB	20739657|26510020|32343890|28363999|20124459|24841718|8|2014|26282658
TNFRSF1A	TNFRSF1A	Definite	TNFRSF1A	CYCLOPHOSPHAMIDE		NCI	9894568
MSH5	MSH5	Definite	MSH5	CARBOPLATIN		PharmGKB	31616045
MSH5	MSH5	Definite	MSH5	GEMCITABINE		PharmGKB	31616045
IL1RN	IL1RN	Definite	IL1RN	METHOTREXATE		NCI	8877917
AQP9	AQP9	Definite	AQP9	CISPLATIN		NCI	12396244
NUP50	NUP50	Definite	NUP50	TENIPOSIDE		PharmGKB	24444404
CD80	CD80	Definite	CD80	METHYLPREDNISOLONE		NCI	10521545
IL6R	IL6R	Definite	IL6R	TOCILIZUMAB	antibody|inhibitor	MyCancerGenome|TdgClinicalTrial|ChemblInteractions|TEND|PharmGKB|TTD	16899109|21940820|24978393|27958380
IL6R	IL6R	Definite	IL6R	THALIDOMIDE		NCI	12515619
IL6R	IL6R	Definite	IL6R	FLUOROURACIL		NCI	8888499
POLB	POLB	Definite	POLB	METHOTREXATE		DTC
POLB	POLB	Definite	POLB	IDARUBICIN		DTC
POLB	POLB	Definite	POLB	CYTARABINE	inhibitor	TdgClinicalTrial|TEND	19372559|15011952|16866189
FOS	FOS	Definite	FOS	PACLITAXEL		NCI	9588740
PTGER4	PTGER4	Definite	PTGER4	STREPTOZOCIN		NCI	16954344
NFE2	NFE2	Definite	NFE2	PACLITAXEL		NCI	14761679
HSPA5	HSPA5	Definite	HSPA5	FLUOROURACIL		CIViC	23456958
PLAU	PLAU	Definite	PLAU	DACARBAZINE		NCI	9378540
PLAU	PLAU	Definite	PLAU	CARMUSTINE		NCI	9219734
PLAU	PLAU	Definite	PLAU	SIROLIMUS		NCI	11245436
PLAU	PLAU	Definite	PLAU	CISPLATIN		NCI	9219734
PLAU	PLAU	Definite	PLAU	AZACITIDINE		NCI	10209960
PPARD	PPARD	Definite	PPARD	DOCETAXEL		PharmGKB	20038957
PPARD	PPARD	Definite	PPARD	DASATINIB		DTC
PPARD	PPARD	Definite	PPARD	TRETINOIN	agonist	GuideToPharmacology
PPARD	PPARD	Definite	PPARD	PAZOPANIB		DTC
PPARD	PPARD	Definite	PPARD	DACTINOMYCIN		DTC
PPARD	PPARD	Definite	PPARD	THALIDOMIDE		PharmGKB	20038957
TUBB1	TUBB1	Definite	TUBB1	VINBLASTINE		DTC	23708010|23916255
TUBB1	TUBB1	Definite	TUBB1	CABAZITAXEL	inhibitor|binder	TdgClinicalTrial|ChemblInteractions|TEND
TUBB1	TUBB1	Definite	TUBB1	IXABEPILONE	inhibitor	ChemblInteractions|TEND
TUBB1	TUBB1	Definite	TUBB1	VINDESINE	inhibitor	TdgClinicalTrial|TEND	17878523|17465195|10920282|17139284|17016423
TUBB1	TUBB1	Definite	TUBB1	VINCRISTINE		DTC	16539377|21664138|23916255
TUBB1	TUBB1	Definite	TUBB1	DOCETAXEL		TdgClinicalTrial|TEND	18559268|15161985|11309480|15698529
TUBB1	TUBB1	Definite	TUBB1	VINORELBINE		DTC	25768699
TUBB1	TUBB1	Definite	TUBB1	COLCHICINE	inhibitor	DTC|ChemblInteractions	23750455|20814887|25805446|24502232|20586571|25061803|17139284|25937236|17016423|24773591|19527023|25938266|15720245
TUBB1	TUBB1	Definite	TUBB1	PACLITAXEL	inhibitor	DTC|TdgClinicalTrial|ChemblInteractions|TEND	23631389|25369367|25768699|17314054|24457094|22595423|23313639|19575780|17887662|23387901|19758808|17139284|23725535|24953821|17016423|1350385
TUBB1	TUBB1	Definite	TUBB1	VORINOSTAT		DTC	20491440
PTK2	PTK2	Definite	PTK2	PAZOPANIB		DTC
YES1	YES1	Definite	YES1	MITOXANTRONE		DTC
YES1	YES1	Definite	YES1	SORAFENIB		DTC
YES1	YES1	Definite	YES1	PAZOPANIB		DTC
YES1	YES1	Definite	YES1	PONATINIB		DTC
YES1	YES1	Definite	YES1	DASATINIB	inhibitor	DTC|TdgClinicalTrial|ChemblInteractions|TEND	17541990|20072833|16507911
YES1	YES1	Definite	YES1	IMATINIB		DTC
YES1	YES1	Definite	YES1	CLADRIBINE		DTC
YES1	YES1	Definite	YES1	IBRUTINIB	inhibitor	DTC|GuideToPharmacology
YES1	YES1	Definite	YES1	SUNITINIB		DTC
SIK1	SIK1	Definite	SIK1	BOSUTINIB	inhibitor	GuideToPharmacology
SIK1	SIK1	Definite	SIK1	DASATINIB	inhibitor	GuideToPharmacology
PIK3CB	PIK3CB	Definite	PIK3CB	IDELALISIB	inhibitor	GuideToPharmacology
PIK3CB	PIK3CB	Definite	PIK3CB	DOXORUBICIN		NCI	16905201
SLC15A2	SLC15A2	Definite	SLC15A2	SORAFENIB		PharmGKB
FGD4	FGD4	Definite	FGD4	PACLITAXEL		PharmGKB	22843789
KRT19	KRT19	Definite	KRT19	DEXAMETHASONE		NCI	15793288
NFKB1	NFKB1	Definite	NFKB1	BORTEZOMIB		ClearityFoundationClinicalTrial
NFKB1	NFKB1	Definite	NFKB1	CHLORAMBUCIL		DTC
NFKB1	NFKB1	Definite	NFKB1	THALIDOMIDE	antagonist	TdgClinicalTrial|TEND	11752352|15723633
NFKB1	NFKB1	Definite	NFKB1	MITOXANTRONE		DTC
PSMD5	PSMD5	Definite	PSMD5	CARFILZOMIB	inhibitor	MyCancerGenome
PSMD5	PSMD5	Definite	PSMD5	BORTEZOMIB	inhibitor	MyCancerGenome
FHL2	FHL2	Definite	FHL2	GEMCITABINE		PharmGKB	24444404
ATP5E	ATP5F1E	Definite	ATP5F1E	METHOTREXATE		PharmGKB	26307125
PDGFC	PDGFC	Definite	PDGFC	SUNITINIB	inhibitor	MyCancerGenomeClinicalTrial
PSMB5	PSMB5	Definite	PSMB5	CARFILZOMIB	inhibitor	DTC|MyCancerGenome|TdgClinicalTrial|ChemblInteractions|GuideToPharmacology	24524217|23393020|23547757
PSMB5	PSMB5	Definite	PSMB5	BORTEZOMIB	inhibitor	DTC|MyCancerGenome|TdgClinicalTrial|ChemblInteractions|TEND|GuideToPharmacology	24524217|23547757
HIF1A	HIF1A	Definite	HIF1A	SUNITINIB		CGI
HIF1A	HIF1A	Definite	HIF1A	SORAFENIB		PharmGKB	25816720
HIF1A	HIF1A	Definite	HIF1A	TRETINOIN		DTC
TUBB2A	TUBB2A	Definite	TUBB2A	VINORELBINE		DTC|TdgClinicalTrial|TEND	25768699
TUBB2A	TUBB2A	Definite	TUBB2A	VORINOSTAT		DTC	20491440
TUBB2A	TUBB2A	Definite	TUBB2A	COLCHICINE	inhibitor	DTC|TdgClinicalTrial|ChemblInteractions	23750455|25805446|24502232|25061803|25937236|24773591|25938266
TUBB2A	TUBB2A	Definite	TUBB2A	VINBLASTINE		DTC|TdgClinicalTrial|TEND	23708010|23916255
TUBB2A	TUBB2A	Definite	TUBB2A	IXABEPILONE	inhibitor	ChemblInteractions|TEND
TUBB2A	TUBB2A	Definite	TUBB2A	VINCRISTINE		DTC|TdgClinicalTrial|TEND	16539377|21664138|23916255
TUBB2A	TUBB2A	Definite	TUBB2A	PACLITAXEL	inhibitor	DTC|ChemblInteractions	23631389|25369367|25768699|24457094|22595423|23313639|17887662|23387901|19758808|23725535|24953821
TUBB2A	TUBB2A	Definite	TUBB2A	CABAZITAXEL	inhibitor	ChemblInteractions
ACTC1	ACTC1	Definite	ACTC1	DEXAMETHASONE		NCI	15988617
TGFBR3	TGFBR3	Definite	TGFBR3	DEXAMETHASONE		NCI	8143777
IDH1	IDH1	Definite	IDH1	GEMCITABINE		JAX-CKB	26853339
IDH1	IDH1	Definite	IDH1	OLAPARIB		JAX-CKB|CIViC	28148839
IDH1	IDH1	Definite	IDH1	TEMOZOLOMIDE		JAX-CKB	25910950
IDH1	IDH1	Definite	IDH1	DASATINIB		JAX-CKB|CGI|CIViC	27231123
IDH1	IDH1	Definite	IDH1	LOMUSTINE		JAX-CKB	26762204
IDH1	IDH1	Definite	IDH1	BEVACIZUMAB		JAX-CKB	26762204
IDH1	IDH1	Definite	IDH1	METHOTREXATE		DTC
IDH1	IDH1	Definite	IDH1	AZATHIOPRINE		DTC
IDH1	IDH1	Definite	IDH1	THIOGUANINE		DTC
IDH1	IDH1	Definite	IDH1	AZACITIDINE		DTC|JAX-CKB	24077805
IDH1	IDH1	Definite	IDH1	FLOXURIDINE		DTC
IDH1	IDH1	Definite	IDH1	CISPLATIN		JAX-CKB	28148839
IDH1	IDH1	Definite	IDH1	MERCAPTOPURINE		DTC
IDH1	IDH1	Definite	IDH1	DECITABINE		JAX-CKB	24077826
GART	GART	Definite	GART	PEMETREXED	inhibitor	TdgClinicalTrial|TEND	12571811|15795320|11524555|11742712|12023793|14596699|10592235|11531245|11848474|11252887
RNF8	RNF8	Definite	RNF8	DOCETAXEL		PharmGKB	30071039
RNF8	RNF8	Definite	RNF8	CARBOPLATIN		PharmGKB	30071039
RNF8	RNF8	Definite	RNF8	TRASTUZUMAB		PharmGKB	30071039
PLA2G6	PLA2G6	Definite	PLA2G6	ETOPOSIDE		PharmGKB	24444404
AREG	AREG	Definite	AREG	IRINOTECAN		PharmGKB	23959273
AREG	AREG	Definite	AREG	CAPECITABINE		PharmGKB	25026457
F2R	F2R	Definite	F2R	THALIDOMIDE		NCI	14995997
F2R	F2R	Definite	F2R	BLEOMYCIN		NCI	15855637
PSMD12	PSMD12	Definite	PSMD12	CARFILZOMIB	inhibitor	DTC|MyCancerGenome|ChemblInteractions	24524217
PSMD12	PSMD12	Definite	PSMD12	BORTEZOMIB	inhibitor	DTC|MyCancerGenome|ChemblInteractions	24524217
SPG7	SPG7	Definite	SPG7	THALIDOMIDE		PharmGKB	20038957
SPG7	SPG7	Definite	SPG7	DOCETAXEL		PharmGKB	20038957
PDGFRB	PDGFRB	Definite	PDGFRB	SUNITINIB	inhibitor	TALC|MyCancerGenome|TdgClinicalTrial|TEND|CIViC|GuideToPharmacology|PharmGKB	16425993|19248971|12538485|14753710|12748309|15557593|29760553
PDGFRB	PDGFRB	Definite	PDGFRB	PAZOPANIB	inhibitor	TALC|DTC|MyCancerGenome|GuideToPharmacology|MyCancerGenomeClinicalTrial	17288876
PDGFRB	PDGFRB	Definite	PDGFRB	NILOTINIB	inhibitor	CIViC|MyCancerGenomeClinicalTrial	26703895
PDGFRB	PDGFRB	Definite	PDGFRB	PONATINIB		DTC|CIViC	26703895|20513156
PDGFRB	PDGFRB	Definite	PDGFRB	DASATINIB	antagonist|inhibitor	DTC|TdgClinicalTrial|ChemblInteractions|TEND|CIViC|MyCancerGenomeClinicalTrial	26703895|20072833|29133777|16497876|16436588
PDGFRB	PDGFRB	Definite	PDGFRB	IMATINIB	antagonist|inhibitor	DTC|MyCancerGenome|TdgClinicalTrial|CGI|TEND|CIViC|PharmGKB|FDA|OncoKB	15887238|23835704|26703895|15753388|24186319|16960151|15803362|15794712|15893416|32068648
PDGFRB	PDGFRB	Definite	PDGFRB	SORAFENIB	antagonist|inhibitor	TALC|DTC|MyCancerGenome|TdgClinicalTrial|ClearityFoundationClinicalTrial|TEND|GuideToPharmacology|MyCancerGenomeClinicalTrial|PharmGKB|TTD	16425993|17545544|28362716|17619763
FLCN	FLCN	Definite	FLCN	SIROLIMUS		CIViC	26418749
FLCN	FLCN	Definite	FLCN	EVEROLIMUS		CGI|CIViC	23995526
TUBB3	TUBB3	Definite	TUBB3	VORINOSTAT		DTC	20491440
TUBB3	TUBB3	Definite	TUBB3	VINBLASTINE		DTC	23708010|23916255
TUBB3	TUBB3	Definite	TUBB3	CABAZITAXEL	inhibitor	ChemblInteractions
TUBB3	TUBB3	Definite	TUBB3	VINCRISTINE		DTC	16539377|21664138|23916255
TUBB3	TUBB3	Definite	TUBB3	VINORELBINE		DTC	25768699
TUBB3	TUBB3	Definite	TUBB3	PACLITAXEL	inhibitor	DTC|ClearityFoundationBiomarkers|ChemblInteractions|CGI	23631389|25369367|25768699|24457094|22595423|23313639|17887662|23387901|19758808|23725535|24953821
TUBB3	TUBB3	Definite	TUBB3	COLCHICINE	inhibitor	DTC|ChemblInteractions	23750455|25805446|24502232|25061803|25937236|24773591|25938266
TUBB3	TUBB3	Definite	TUBB3	DOCETAXEL		ClearityFoundationBiomarkers
TUBB3	TUBB3	Definite	TUBB3	IXABEPILONE	inhibitor	TdgClinicalTrial|ChemblInteractions	18945860|18378531|18321240
GGT1	GGT1	Definite	GGT1	DEXAMETHASONE		NCI	2890444
GGT1	GGT1	Definite	GGT1	AZACITIDINE		NCI	9801800
GLS	GLS	Definite	GLS	DEXAMETHASONE		NCI	7904483
GLS	GLS	Definite	GLS	METHOTREXATE		NCI	15511236
PALB2	PALB2	Definite	PALB2	OLAPARIB		CIViC	26510020|32343890
PALB2	PALB2	Definite	PALB2	MITOMYCIN		CIViC	21135251
S100A10	S100A10	Definite	S100A10	DEXAMETHASONE		NCI	10358078
CCNK	CCNK	Definite	CCNK	CYCLOPHOSPHAMIDE		PharmGKB
CCNK	CCNK	Definite	CCNK	FLUOROURACIL		PharmGKB
CCNK	CCNK	Definite	CCNK	EPIRUBICIN		PharmGKB
RUNX3	RUNX3	Definite	RUNX3	IRINOTECAN		NCI	17372756
VCAM1	VCAM1	Definite	VCAM1	DEXAMETHASONE		NCI	7694584
CTH	CTH	Definite	CTH	BUSULFAN		PharmGKB	27779248
CTH	CTH	Definite	CTH	CYCLOPHOSPHAMIDE		PharmGKB	27779248
MT1H	MT1H	Definite	MT1H	STREPTOZOCIN		NCI	9176863
MT1H	MT1H	Definite	MT1H	CISPLATIN		NCI	10422815
MMP9	MMP9	Definite	MMP9	BEVACIZUMAB		CIViC	26921265
HSD3B2	HSD3B2	Definite	HSD3B2	TRILOSTANE	inhibitor	TdgClinicalTrial|ChemblInteractions|TEND	1944305|6362415|8809191|18991633|7996177|7989460|2268554
GMNN	GMNN	Definite	GMNN	AZACITIDINE		DTC
GMNN	GMNN	Definite	GMNN	ETOPOSIDE		DTC
GMNN	GMNN	Definite	GMNN	PACLITAXEL		DTC
GMNN	GMNN	Definite	GMNN	IMIQUIMOD		DTC
GMNN	GMNN	Definite	GMNN	THIOTEPA		DTC
GMNN	GMNN	Definite	GMNN	DECITABINE		DTC
GMNN	GMNN	Definite	GMNN	VINCRISTINE		DTC
GMNN	GMNN	Definite	GMNN	COLCHICINE		DTC
GMNN	GMNN	Definite	GMNN	VINBLASTINE		DTC
GMNN	GMNN	Definite	GMNN	SORAFENIB		DTC
GMNN	GMNN	Definite	GMNN	VORINOSTAT		DTC
GMNN	GMNN	Definite	GMNN	DASATINIB		DTC
DLG5	DLG5	Definite	DLG5	FLUOROURACIL		PharmGKB
DLG5	DLG5	Definite	DLG5	CAPECITABINE		PharmGKB
PTPRM	PTPRM	Definite	PTPRM	METHOTREXATE		PharmGKB	24583629
TUBB4B	TUBB4B	Definite	TUBB4B	PACLITAXEL	inhibitor	DTC|ChemblInteractions	23631389|25369367|25768699|24457094|22595423|23313639|17887662|23387901|19758808|23725535|24953821
TUBB4B	TUBB4B	Definite	TUBB4B	VINCRISTINE		DTC	16539377|21664138|23916255
TUBB4B	TUBB4B	Definite	TUBB4B	CABAZITAXEL	inhibitor	ChemblInteractions
TUBB4B	TUBB4B	Definite	TUBB4B	VORINOSTAT		DTC	20491440
TUBB4B	TUBB4B	Definite	TUBB4B	COLCHICINE	inhibitor	DTC|ChemblInteractions	23750455|25805446|24502232|25061803|25937236|24773591|25938266
TUBB4B	TUBB4B	Definite	TUBB4B	VINORELBINE		DTC	25768699
TUBB4B	TUBB4B	Definite	TUBB4B	VINBLASTINE		DTC|TTD	23708010|23916255
TUBB4B	TUBB4B	Definite	TUBB4B	IXABEPILONE	inhibitor	ChemblInteractions
CD69	CD69	Definite	CD69	TOCILIZUMAB		PharmGKB	27339827
CD3EAP	POLR1G	Definite	POLR1G	CISPLATIN		PharmGKB
CD3EAP	POLR1G	Definite	POLR1G	GEMCITABINE		PharmGKB
KIT	KIT	Definite	KIT	PONATINIB	inhibitor	DTC|JAX-CKB|CGI|CIViC|TTD	24552773|10517|21482694|20513156|22301675|25239608|10535|23539538|2015
KIT	KIT	Definite	KIT	SUNITINIB	inhibitor	TALC|MyCancerGenome|TdgClinicalTrial|JAX-CKB|CGI|TEND|DoCM|COSMIC|CIViC|GuideToPharmacology|MyCancerGenomeClinicalTrial|PharmGKB|OncoKB	19164557|17545799|19248971|19861435|25594040|21969494|17367763|16638875|21690468|23375402|22357254|18955458|22261812|25239608|14753710|22439647|11752352|18421059|21642685|12748309|23582185|26772734|12873999
KIT	KIT	Definite	KIT	NILOTINIB	antagonist|inhibitor	JAX-CKB|CGI|COSMIC|CIViC|CancerCommons|MyCancerGenomeClinicalTrial	28720666|28843487|20442311|25594040|26424760|21456006|17372901|25209843|22119758|28327988|22068222|25695690|19671763|17699867|23582185
KIT	KIT	Definite	KIT	BEVACIZUMAB		JAX-CKB	25363205
KIT	KIT	Definite	KIT	CYTARABINE		JAX-CKB	18986703
KIT	KIT	Definite	KIT	SORAFENIB	antagonist|inhibitor	TALC|MyCancerGenome|TdgClinicalTrial|JAX-CKB|CGI|TEND|DoCM|CIViC|GuideToPharmacology|PharmGKB|TTD|OncoKB	19139124|18936790|24317392|17229632|17102120|22665524|22357254|17545544|17178882|28362716|19671763|20372153|17699867|19461405|25363205|17272980|20970876
KIT	KIT	Definite	KIT	DASATINIB	antagonist|inhibitor	TALC|TdgClinicalTrial|JAX-CKB|ChemblInteractions|CGI|TEND|DoCM|CIViC|CancerCommons|MyCancerGenomeClinicalTrial	21689725|24045550|32092139|19164557|15972446|16384925|18024392|15685537|17351742|23149070|25594040|18986703|21953054|17372901|22504184|16912224|18559612|23714533|19671763|25157968|17699867|22932406|17259998|21642685|16434489|16397263|23582185|16731599
KIT	KIT	Definite	KIT	PAZOPANIB	inhibitor	TALC|MyCancerGenome|GuideToPharmacology|MyCancerGenomeClinicalTrial	17288876
KIT	KIT	Definite	KIT	IMATINIB	inhibitor|antagonist|multitarget	TALC|MyCancerGenome|TdgClinicalTrial|JAX-CKB|CGI|TEND|DoCM|COSMIC|CIViC|PharmGKB|TTD|FDA|OncoKB	18795925|17458563|15790786|9438854|21159146|21689725|20088873|26316776|24045550|27370604|18936790|24317392|25673643|26687836|7530509|15236194|19164557|22114577|15201427|15972446|16384925|18024392|27980106|12481435|15685537|25015329|28611108|19861435|11276010|25594040|21969494|16638875|28196207|18986703|21953054|16143141|21690468|24419427|23375402|18980976|22357254|17372901|22504184|25003536|18955…
PIK3R1	PIK3R1	Definite	PIK3R1	EVEROLIMUS		PharmGKB
SERPINE1	SERPINE1	Definite	SERPINE1	EPIRUBICIN		NCI	16444429
SERPINE1	SERPINE1	Definite	SERPINE1	DEXAMETHASONE		PharmGKB	18285546
IKZF1	IKZF1	Definite	IKZF1	LENALIDOMIDE		JAX-CKB	24292625
IKZF1	IKZF1	Definite	IKZF1	IMATINIB		CIViC	30044693
IKZF1	IKZF1	Definite	IKZF1	CYTARABINE		CIViC	30044693
IKZF1	IKZF1	Definite	IKZF1	DAUNORUBICIN		CIViC	30044693
IKZF1	IKZF1	Definite	IKZF1	METHOTREXATE		CIViC	30044693
POLH	POLH	Definite	POLH	IDARUBICIN		DTC
POLH	POLH	Definite	POLH	MITOXANTRONE		DTC
POLH	POLH	Definite	POLH	METHOTREXATE		DTC
SFN	SFN	Definite	SFN	IMATINIB		DTC	21962576
ABCC4	ABCC4	Definite	ABCC4	METHOTREXATE		NCI|PharmGKB	12036927|25502615|23222202|25348617
ABCC4	ABCC4	Definite	ABCC4	AZATHIOPRINE		PharmGKB	20393862
ABCC4	ABCC4	Definite	ABCC4	CYTARABINE		PharmGKB	26842729
ABCC4	ABCC4	Definite	ABCC4	IMATINIB		PharmGKB	23127916
ABCC4	ABCC4	Definite	ABCC4	MERCAPTOPURINE		PharmGKB	20393862
ABCC4	ABCC4	Definite	ABCC4	IRINOTECAN		PharmGKB	23478653
ABCC4	ABCC4	Definite	ABCC4	FLUOROURACIL		PharmGKB	19696793
ABCC4	ABCC4	Definite	ABCC4	DOXORUBICIN		PharmGKB	19696793
ABCC4	ABCC4	Definite	ABCC4	CYCLOPHOSPHAMIDE		PharmGKB	19696793
ABCC4	ABCC4	Definite	ABCC4	CISPLATIN		NCI|PharmGKB	23478653|9270026
ABCC4	ABCC4	Definite	ABCC4	THIOGUANINE		NCI	14643890
BTF3P11	BTF3P11	Definite	BTF3P11	AMSACRINE		NCI	11459812
BTF3P11	BTF3P11	Definite	BTF3P11	ETOPOSIDE		NCI	11459812
HIST3H2A	H2AW	Definite	H2AW	CISPLATIN		NCI	11008128
HIST3H2A	H2AW	Definite	H2AW	TENIPOSIDE		NCI	8620504
CDKN2B	CDKN2B	Definite	CDKN2B	PALBOCICLIB		CIViC	23898052
IRAK1	IRAK1	Definite	IRAK1	SORAFENIB		DTC
IRAK1	IRAK1	Definite	IRAK1	IMATINIB		DTC
MAPK14	MAPK14	Definite	MAPK14	DASATINIB		DTC	18180381
MAPK14	MAPK14	Definite	MAPK14	DOXORUBICIN		NCI	16905201|15557793
MAPK14	MAPK14	Definite	MAPK14	PIRFENIDONE		TdgClinicalTrial
MAPK14	MAPK14	Definite	MAPK14	SORAFENIB		DTC|PharmGKB	20124951
TP53	TP53	Definite	TP53	PAZOPANIB		JAX-CKB|CIViC	26646755|25669829
TP53	TP53	Definite	TP53	OXALIPLATIN		JAX-CKB|CIViC	24957073|21468686
TP53	TP53	Definite	TP53	MITOMYCIN		CIViC	14514923
TP53	TP53	Definite	TP53	DECITABINE		CGI
TP53	TP53	Definite	TP53	ETOPOSIDE		JAX-CKB|CIViC	25964101|14514923|24065105
TP53	TP53	Definite	TP53	TOPOTECAN		JAX-CKB	26438783
TP53	TP53	Definite	TP53	FLUOROURACIL		DTC|PharmGKB
TP53	TP53	Definite	TP53	DOXORUBICIN		DTC|JAX-CKB|CGI|CIViC	25658463|21399868|16243804|23165797|26826118|26288684|22698404|17363498|9569050|24065105
TP53	TP53	Definite	TP53	GEMCITABINE		JAX-CKB|CGI	27167172|23520471|21389100|27815358|26228206
TP53	TP53	Definite	TP53	OLAPARIB		JAX-CKB	22172724
TP53	TP53	Definite	TP53	METHOTREXATE		DTC|CIViC	17363498
TP53	TP53	Definite	TP53	CYCLOPHOSPHAMIDE		JAX-CKB|PharmGKB	17388661|16243804|26438783
TP53	TP53	Definite	TP53	PACLITAXEL		JAX-CKB|NCI|CIViC	16459017|24065105
TP53	TP53	Definite	TP53	IFOSFAMIDE		JAX-CKB	23165797
TP53	TP53	Definite	TP53	MELPHALAN		DTC
TP53	TP53	Definite	TP53	CISPLATIN		JAX-CKB|NCI|CGI|CIViC	25376608|25567130|9600935|11595686|25964101|23428903|26086967|11812076|27179933|8678559|14514923|23839309|28652249|18618574|26294215
TP53	TP53	Definite	TP53	BEVACIZUMAB		JAX-CKB	27466356|23670029|17145525
TP53	TP53	Definite	TP53	EPIRUBICIN		JAX-CKB|PharmGKB	17388661|22903472
TP53	TP53	Definite	TP53	CLADRIBINE		DTC
TP53	TP53	Definite	TP53	TRIFLURIDINE		JAX-CKB	25700705
TP53	TP53	Definite	TP53	TEMOZOLOMIDE		JAX-CKB|CIViC	21730979|24248532
TP53	TP53	Definite	TP53	CHLORAMBUCIL		DTC
TP53	TP53	Definite	TP53	MERCAPTOPURINE		DTC
TP53	TP53	Definite	TP53	VORINOSTAT		JAX-CKB|CIViC	26009011|25669829
TP53	TP53	Definite	TP53	IBRUTINIB		JAX-CKB	26563132
TP53	TP53	Definite	TP53	AZACITIDINE		DTC
TP53	TP53	Definite	TP53	DAUNORUBICIN		JAX-CKB	16243804
TP53	TP53	Definite	TP53	BORTEZOMIB	inhibitor	TALC|CIViC	28679691
TP53	TP53	Definite	TP53	MITOXANTRONE		DTC
TP53	TP53	Definite	TP53	DOCETAXEL		JAX-CKB|CIViC	21399868|22425996
TP53	TP53	Definite	TP53	CARBOPLATIN		JAX-CKB|CIViC	25567130|25658463|11595686|26494859|27998224
TP53	TP53	Definite	TP53	RITUXIMAB		NCI	11895917
TP53	TP53	Definite	TP53	CYTARABINE		JAX-CKB
TP53	TP53	Definite	TP53	METHYLPREDNISOLONE		NCI	16684279
TP53	TP53	Definite	TP53	CAPECITABINE		CIViC	24957073
TP53	TP53	Definite	TP53	AZATHIOPRINE		DTC
TP53	TP53	Definite	TP53	DASATINIB		JAX-CKB	26855149
TP53	TP53	Definite	TP53	IRINOTECAN		JAX-CKB	25567130
TP53	TP53	Definite	TP53	SIROLIMUS		JAX-CKB|NCI	26144316|16651424
CTLA4	CTLA4	Definite	CTLA4	TACROLIMUS		PharmGKB
CTLA4	CTLA4	Definite	CTLA4	MELPHALAN		PharmGKB	21228734
CTLA4	CTLA4	Definite	CTLA4	THALIDOMIDE		NCI	10823791
CTLA4	CTLA4	Definite	CTLA4	DEXAMETHASONE		PharmGKB	21228734
CTLA4	CTLA4	Definite	CTLA4	BLEOMYCIN		NCI	11489978
CTLA4	CTLA4	Definite	CTLA4	PREDNISONE		PharmGKB	21228734
CTLA4	CTLA4	Definite	CTLA4	BORTEZOMIB		PharmGKB	21228734
CTLA4	CTLA4	Definite	CTLA4	SIROLIMUS		NCI	7982907|11698435
APP	APP	Definite	APP	HYDROXYCHLOROQUINE		NCI	11117548
APP	APP	Definite	APP	DAUNORUBICIN		NCI	10510309
ACVR1	ACVR1	Definite	ACVR1	DASATINIB		DTC
BRAF	BRAF	Definite	BRAF	DASATINIB	inhibitor	JAX-CKB|CGI|DoCM|MyCancerGenomeClinicalTrial	26619011|21483012|19010912|23833300|19238210|22310681|23242808|19537845|18186519|12068308|27222538|22649091|25157968|12460919|12460918|20350999|21129611
BRAF	BRAF	Definite	BRAF	PONATINIB		CIViC	31937621
BRAF	BRAF	Definite	BRAF	PANOBINOSTAT		JAX-CKB	21464044
BRAF	BRAF	Definite	BRAF	VORINOSTAT		JAX-CKB	27924459
BRAF	BRAF	Definite	BRAF	OXALIPLATIN		JAX-CKB|CIViC	19571295|26637369|19603024
BRAF	BRAF	Definite	BRAF	BEVACIZUMAB		JAX-CKB|CIViC	19571295|19603024|22180495|21216929
BRAF	BRAF	Definite	BRAF	SORAFENIB	inhibitor	MyCancerGenome|TdgClinicalTrial|ClearityFoundationClinicalTrial|JAX-CKB|CGI|TEND|DoCM|CIViC|GuideToPharmacology|MyCancerGenomeClinicalTrial|PharmGKB	26619011|20538618|19001320|23629727|16609060|20812347|24727320|16901402|22310681|16880785|19537845|14679157|23792568|18186519|12068308|18794803|22394203|28002790|28362716|11752352|24885690|25157968|20619739|20350999|27388325|20526349|21129611|17575107
BRAF	BRAF	Definite	BRAF	FLUOROURACIL		JAX-CKB	27626067|26637369
BRAF	BRAF	Definite	BRAF	EVEROLIMUS		JAX-CKB|CIViC	23629727|27797976|20664174|20664172|29156677|27217440
BRAF	BRAF	Definite	BRAF	IMATINIB		JAX-CKB	27924459
BRAF	BRAF	Definite	BRAF	TRASTUZUMAB		JAX-CKB	27626067
BRAF	BRAF	Definite	BRAF	PALBOCICLIB		JAX-CKB	27488531|26369631
BRAF	BRAF	Definite	BRAF	IRINOTECAN		JAX-CKB|CIViC	28783719|19603018|26687137|25714871|26989027|19603024|22180495|27729313
BRAF	BRAF	Definite	BRAF	CAPECITABINE		CIViC	19571295|22180495
BRAF	BRAF	Definite	BRAF	TEMSIROLIMUS	inhibitor	JAX-CKB|MyCancerGenomeClinicalTrial	21216929
BRAF	BRAF	Definite	BRAF	DOXORUBICIN		JAX-CKB	27924459
BRAF	BRAF	Definite	BRAF	IDELALISIB		JAX-CKB	26137449
CES2	CES2	Definite	CES2	IRINOTECAN		PharmGKB
CLK4	CLK4	Definite	CLK4	IMATINIB		DTC
CLK4	CLK4	Definite	CLK4	PALBOCICLIB		DTC
CBR3	CBR3	Definite	CBR3	DOXORUBICIN		PharmGKB	20007405|21048526|18551042
CBR3	CBR3	Definite	CBR3	CYCLOPHOSPHAMIDE		PharmGKB
CBR3	CBR3	Definite	CBR3	FLUOROURACIL		PharmGKB
CBR3	CBR3	Definite	CBR3	EPIRUBICIN		PharmGKB
CBR3	CBR3	Definite	CBR3	DAUNORUBICIN		PharmGKB	20007405
NT5C3A	NT5C3A	Definite	NT5C3A	IDARUBICIN		PharmGKB	25000516
NT5C3A	NT5C3A	Definite	NT5C3A	CYTARABINE		PharmGKB	25000516
NT5C3A	NT5C3A	Definite	NT5C3A	GEMCITABINE		PharmGKB	22838949
IL2RB	IL2RB	Definite	IL2RB	ALDESLEUKIN	modulator|agonist	TdgClinicalTrial|ChemblInteractions|TEND	16596189|16617454|16542139|11752352|16569767|16477002
KAT2A	KAT2A	Definite	KAT2A	BEXAROTENE		DTC
KAT2A	KAT2A	Definite	KAT2A	CISPLATIN		DTC
KAT2A	KAT2A	Definite	KAT2A	TRETINOIN		DTC
KAT2A	KAT2A	Definite	KAT2A	CARBOPLATIN		DTC
BRCA2	BRCA2	Definite	BRCA2	VINORELBINE		JAX-CKB	26801247
BRCA2	BRCA2	Definite	BRCA2	GEMCITABINE		CIViC	29338080
BRCA2	BRCA2	Definite	BRCA2	CARBOPLATIN		JAX-CKB|CIViC	25847936
BRCA2	BRCA2	Definite	BRCA2	OLAPARIB		ClearityFoundationBiomarkers|JAX-CKB|CGI|CIViC|PharmGKB|OncoKB	31157963|23346317|75|26510020|26546619|20609467|30345884|25366685|19553641|32343890|1682772|28792849|25218906|322|28578601|21862407|30797618|26116172|21097693|32043779|15|24882434
BRCA2	BRCA2	Definite	BRCA2	CYCLOPHOSPHAMIDE		JAX-CKB	25589624
BRCA2	BRCA2	Definite	BRCA2	PACLITAXEL		JAX-CKB
BRCA2	BRCA2	Definite	BRCA2	CHLORAMBUCIL		JAX-CKB	25193512
BRCA2	BRCA2	Definite	BRCA2	ETOPOSIDE		JAX-CKB	26116172
BRCA2	BRCA2	Definite	BRCA2	EVEROLIMUS		JAX-CKB	26546619
BRCA2	BRCA2	Definite	BRCA2	IRINOTECAN		JAX-CKB	26842236
BRCA2	BRCA2	Definite	BRCA2	CISPLATIN		JAX-CKB|CGI|CIViC	29338080|25847936|25193512|26801247
BRCA2	BRCA2	Definite	BRCA2	TEMOZOLOMIDE		CIViC	32043779
PBRM1	PBRM1	Definite	PBRM1	SUNITINIB		CIViC	27751729
PBRM1	PBRM1	Definite	PBRM1	EVEROLIMUS		CGI|CIViC	27751729
MPHOSPH8	MPHOSPH8	Definite	MPHOSPH8	IDARUBICIN		DTC
MPHOSPH8	MPHOSPH8	Definite	MPHOSPH8	MITOXANTRONE		DTC
MPHOSPH8	MPHOSPH8	Definite	MPHOSPH8	CISPLATIN		DTC
MPHOSPH8	MPHOSPH8	Definite	MPHOSPH8	METHOTREXATE		DTC
CYBA	CYBA	Definite	CYBA	DOXORUBICIN		PharmGKB	19448608|28485375|21048526|16330681|25823784
CYBA	CYBA	Definite	CYBA	IDARUBICIN		PharmGKB	19448608|28485375|16330681|25823784
PSMD9	PSMD9	Definite	PSMD9	CARFILZOMIB	inhibitor	MyCancerGenome
PSMD9	PSMD9	Definite	PSMD9	BORTEZOMIB	inhibitor	MyCancerGenome
CXCL10	CXCL10	Definite	CXCL10	OXALIPLATIN		NCI	16101140
CXCL10	CXCL10	Definite	CXCL10	METHYLPREDNISOLONE		NCI	17220550
