# Supplementary material for: Identification of pyroptosis-related immune signature and drugs for ischemic stroke
Source: Front Genet. 2022 Sep 27;13:909482. doi: 10.3389/fgene.2022.909482 (PMC9552296; doi:10.3389/fgene.2022.909482)
Supplement: Supplementary file 1 [file DataSheet1.ZIP › table/GSE22255-clinical.txt]

title	geo_accession	status	submission_date	last_update_date	type	channel_count	source_name_ch1	organism_ch1	characteristics_ch1	characteristics_ch1.1	characteristics_ch1.2	characteristics_ch1.3	characteristics_ch1.4	characteristics_ch1.5	characteristics_ch1.6	treatment_protocol_ch1	molecule_ch1	extract_protocol_ch1	label_ch1	label_protocol_ch1	taxid_ch1	hyb_protocol	scan_protocol	description	data_processing	platform_id	contact_name	contact_email	contact_phone	contact_fax	contact_laboratory	contact_department	contact_institute	contact_address	contact_city	contact_state	contact_zip/postal_code	contact_country	supplementary_file	data_row_count	affected status (disease state):ch1	age-at-examination:ch1	age-at-onset:ch1	clinical characteristics:ch1	gender:ch1	geographical origin:ch1	lifestyle characteristics:ch1
GSM554014	PBMCs_Control_1 [IS]	GSM554014	Public on Dec 31 2011	Jun 09 2010	Jan 19 2012	RNA	1	peripheral blood mononuclear cells	Homo sapiens	affected status (disease state): control	gender: female	age-at-examination: 68	age-at-onset: n/a	geographical origin: Mirandela			Whole blood samples were obtained by venipuncture and collected in BD Vacutainer CPT tubes (BD, USA). PBMCs were isolated and their RNA stabilized using RNAlater (Qiagen, Germany) within three hours after sample collection.	total RNA	Total RNA was then extracted using the RNeasy Mini kit (Qiagen, Germany) according to the manufacturer's instructions.	biotin	Biotinylated cRNA of each sample were prepared according to the standard Affymetrix protocol from 3.5 ug total RNA (Expression Analysis Technical Manual, Affymetrix).	9606	Following fragmentation, 15 ug of cRNA were hybridized for 16 hours at 45 ºC on Affymetrix GeneChip Human Genome U133 Plus 2.0 Array. GeneChips were washed and stained in the Affymetrix Fluidics Station 450.	GeneChips were scanned using the GeneChip scanner 3000 – 7G.	group A of hybridized samples	Affymetrix CEL files were analyzed together with their respective CDF (chip description file) file (HG-U133_Plus_2.cdf) on the Partek software (Partek Incorporated, USA). The background correction, normalization and summarization of the CEL files were performed using the robust multi-chip average (RMA) algorithm (with default settings of the Partek software: only perfect match values, performs qu…	GPL570	Sofia,A,Oliveira	soliveira@igc.gulbenkian.pt	+351 217 999 411	+351 217 999 412	P1C-76	Edificio Egas Moniz	Instituto de Medicina Molecular	Av. Prof Egas Moniz	Lisbon	Portugal	1649-028	Portugal	ftp://ftp.ncbi.nlm.nih.gov/geo/samples/GSM554nnn/GSM554014/suppl/GSM554014_1_CTRL.CEL.gz	54675	control	68	n/a	NA	female	Mirandela	NA
GSM554015	PBMCs_Control_2 [IS]	GSM554015	Public on Dec 31 2011	Jun 09 2010	Jan 19 2012	RNA	1	peripheral blood mononuclear cells	Homo sapiens	affected status (disease state): control	gender: female	age-at-examination: 68	age-at-onset: n/a	geographical origin: Mirandela	clinical characteristics: Hypertension		Whole blood samples were obtained by venipuncture and collected in BD Vacutainer CPT tubes (BD, USA). PBMCs were isolated and their RNA stabilized using RNAlater (Qiagen, Germany) within three hours after sample collection.	total RNA	Total RNA was then extracted using the RNeasy Mini kit (Qiagen, Germany) according to the manufacturer's instructions.	biotin	Biotinylated cRNA of each sample were prepared according to the standard Affymetrix protocol from 3.5 ug total RNA (Expression Analysis Technical Manual, Affymetrix).	9606	Following fragmentation, 15 ug of cRNA were hybridized for 16 hours at 45 ºC on Affymetrix GeneChip Human Genome U133 Plus 2.0 Array. GeneChips were washed and stained in the Affymetrix Fluidics Station 450.	GeneChips were scanned using the GeneChip scanner 3000 – 7G.	group A of hybridized samples	Affymetrix CEL files were analyzed together with their respective CDF (chip description file) file (HG-U133_Plus_2.cdf) on the Partek software (Partek Incorporated, USA). The background correction, normalization and summarization of the CEL files were performed using the robust multi-chip average (RMA) algorithm (with default settings of the Partek software: only perfect match values, performs qu…	GPL570	Sofia,A,Oliveira	soliveira@igc.gulbenkian.pt	+351 217 999 411	+351 217 999 412	P1C-76	Edificio Egas Moniz	Instituto de Medicina Molecular	Av. Prof Egas Moniz	Lisbon	Portugal	1649-028	Portugal	ftp://ftp.ncbi.nlm.nih.gov/geo/samples/GSM554nnn/GSM554015/suppl/GSM554015_2_CTRL.CEL.gz	54675	control	68	n/a	Hypertension	female	Mirandela	NA
GSM554016	PBMCs_Control_3 [IS]	GSM554016	Public on Dec 31 2011	Jun 09 2010	Jan 19 2012	RNA	1	peripheral blood mononuclear cells	Homo sapiens	affected status (disease state): control	gender: female	age-at-examination: 73	age-at-onset: n/a	geographical origin: Mirandela	clinical characteristics: Hypertension		Whole blood samples were obtained by venipuncture and collected in BD Vacutainer CPT tubes (BD, USA). PBMCs were isolated and their RNA stabilized using RNAlater (Qiagen, Germany) within three hours after sample collection.	total RNA	Total RNA was then extracted using the RNeasy Mini kit (Qiagen, Germany) according to the manufacturer's instructions.	biotin	Biotinylated cRNA of each sample were prepared according to the standard Affymetrix protocol from 3.5 ug total RNA (Expression Analysis Technical Manual, Affymetrix).	9606	Following fragmentation, 15 ug of cRNA were hybridized for 16 hours at 45 ºC on Affymetrix GeneChip Human Genome U133 Plus 2.0 Array. GeneChips were washed and stained in the Affymetrix Fluidics Station 450.	GeneChips were scanned using the GeneChip scanner 3000 – 7G.	group B of hybridized samples	Affymetrix CEL files were analyzed together with their respective CDF (chip description file) file (HG-U133_Plus_2.cdf) on the Partek software (Partek Incorporated, USA). The background correction, normalization and summarization of the CEL files were performed using the robust multi-chip average (RMA) algorithm (with default settings of the Partek software: only perfect match values, performs qu…	GPL570	Sofia,A,Oliveira	soliveira@igc.gulbenkian.pt	+351 217 999 411	+351 217 999 412	P1C-76	Edificio Egas Moniz	Instituto de Medicina Molecular	Av. Prof Egas Moniz	Lisbon	Portugal	1649-028	Portugal	ftp://ftp.ncbi.nlm.nih.gov/geo/samples/GSM554nnn/GSM554016/suppl/GSM554016_3_CTRL.CEL.gz	54675	control	73	n/a	Hypertension	female	Mirandela	NA
GSM554017	PBMCs_Control_4 [IS]	GSM554017	Public on Dec 31 2011	Jun 09 2010	Jan 19 2012	RNA	1	peripheral blood mononuclear cells	Homo sapiens	affected status (disease state): control	gender: female	age-at-examination: 65	age-at-onset: n/a	geographical origin: Mirandela	clinical characteristics: Hypertension, hypercholesterolemia		Whole blood samples were obtained by venipuncture and collected in BD Vacutainer CPT tubes (BD, USA). PBMCs were isolated and their RNA stabilized using RNAlater (Qiagen, Germany) within three hours after sample collection.	total RNA	Total RNA was then extracted using the RNeasy Mini kit (Qiagen, Germany) according to the manufacturer's instructions.	biotin	Biotinylated cRNA of each sample were prepared according to the standard Affymetrix protocol from 3.5 ug total RNA (Expression Analysis Technical Manual, Affymetrix).	9606	Following fragmentation, 15 ug of cRNA were hybridized for 16 hours at 45 ºC on Affymetrix GeneChip Human Genome U133 Plus 2.0 Array. GeneChips were washed and stained in the Affymetrix Fluidics Station 450.	GeneChips were scanned using the GeneChip scanner 3000 – 7G.	group C of hybridized samples	Affymetrix CEL files were analyzed together with their respective CDF (chip description file) file (HG-U133_Plus_2.cdf) on the Partek software (Partek Incorporated, USA). The background correction, normalization and summarization of the CEL files were performed using the robust multi-chip average (RMA) algorithm (with default settings of the Partek software: only perfect match values, performs qu…	GPL570	Sofia,A,Oliveira	soliveira@igc.gulbenkian.pt	+351 217 999 411	+351 217 999 412	P1C-76	Edificio Egas Moniz	Instituto de Medicina Molecular	Av. Prof Egas Moniz	Lisbon	Portugal	1649-028	Portugal	ftp://ftp.ncbi.nlm.nih.gov/geo/samples/GSM554nnn/GSM554017/suppl/GSM554017_4_CTRL.CEL.gz	54675	control	65	n/a	Hypertension, hypercholesterolemia	female	Mirandela	NA
GSM554018	PBMCs_Control_5 [IS]	GSM554018	Public on Dec 31 2011	Jun 09 2010	Jan 19 2012	RNA	1	peripheral blood mononuclear cells	Homo sapiens	affected status (disease state): control	gender: female	age-at-examination: 73	age-at-onset: n/a	geographical origin: Porto	clinical characteristics: Hypertension, hypercholesterolemia		Whole blood samples were obtained by venipuncture and collected in BD Vacutainer CPT tubes (BD, USA). PBMCs were isolated and their RNA stabilized using RNAlater (Qiagen, Germany) within three hours after sample collection.	total RNA	Total RNA was then extracted using the RNeasy Mini kit (Qiagen, Germany) according to the manufacturer's instructions.	biotin	Biotinylated cRNA of each sample were prepared according to the standard Affymetrix protocol from 3.5 ug total RNA (Expression Analysis Technical Manual, Affymetrix).	9606	Following fragmentation, 15 ug of cRNA were hybridized for 16 hours at 45 ºC on Affymetrix GeneChip Human Genome U133 Plus 2.0 Array. GeneChips were washed and stained in the Affymetrix Fluidics Station 450.	GeneChips were scanned using the GeneChip scanner 3000 – 7G.	group C of hybridized samples	Affymetrix CEL files were analyzed together with their respective CDF (chip description file) file (HG-U133_Plus_2.cdf) on the Partek software (Partek Incorporated, USA). The background correction, normalization and summarization of the CEL files were performed using the robust multi-chip average (RMA) algorithm (with default settings of the Partek software: only perfect match values, performs qu…	GPL570	Sofia,A,Oliveira	soliveira@igc.gulbenkian.pt	+351 217 999 411	+351 217 999 412	P1C-76	Edificio Egas Moniz	Instituto de Medicina Molecular	Av. Prof Egas Moniz	Lisbon	Portugal	1649-028	Portugal	ftp://ftp.ncbi.nlm.nih.gov/geo/samples/GSM554nnn/GSM554018/suppl/GSM554018_5_CTRL.CEL.gz	54675	control	73	n/a	Hypertension, hypercholesterolemia	female	Porto	NA
GSM554019	PBMCs_Control_6 [IS]	GSM554019	Public on Dec 31 2011	Jun 09 2010	Jan 19 2012	RNA	1	peripheral blood mononuclear cells	Homo sapiens	affected status (disease state): control	gender: female	age-at-examination: 45	age-at-onset: n/a	geographical origin: Mirandela			Whole blood samples were obtained by venipuncture and collected in BD Vacutainer CPT tubes (BD, USA). PBMCs were isolated and their RNA stabilized using RNAlater (Qiagen, Germany) within three hours after sample collection.	total RNA	Total RNA was then extracted using the RNeasy Mini kit (Qiagen, Germany) according to the manufacturer's instructions.	biotin	Biotinylated cRNA of each sample were prepared according to the standard Affymetrix protocol from 3.5 ug total RNA (Expression Analysis Technical Manual, Affymetrix).	9606	Following fragmentation, 15 ug of cRNA were hybridized for 16 hours at 45 ºC on Affymetrix GeneChip Human Genome U133 Plus 2.0 Array. GeneChips were washed and stained in the Affymetrix Fluidics Station 450.	GeneChips were scanned using the GeneChip scanner 3000 – 7G.	group A of hybridized samples	Affymetrix CEL files were analyzed together with their respective CDF (chip description file) file (HG-U133_Plus_2.cdf) on the Partek software (Partek Incorporated, USA). The background correction, normalization and summarization of the CEL files were performed using the robust multi-chip average (RMA) algorithm (with default settings of the Partek software: only perfect match values, performs qu…	GPL570	Sofia,A,Oliveira	soliveira@igc.gulbenkian.pt	+351 217 999 411	+351 217 999 412	P1C-76	Edificio Egas Moniz	Instituto de Medicina Molecular	Av. Prof Egas Moniz	Lisbon	Portugal	1649-028	Portugal	ftp://ftp.ncbi.nlm.nih.gov/geo/samples/GSM554nnn/GSM554019/suppl/GSM554019_6_CTRL.CEL.gz	54675	control	45	n/a	NA	female	Mirandela	NA
GSM554020	PBMCs_Control_7 [IS]	GSM554020	Public on Dec 31 2011	Jun 09 2010	Jan 19 2012	RNA	1	peripheral blood mononuclear cells	Homo sapiens	affected status (disease state): control	gender: female	age-at-examination: 48	age-at-onset: n/a	geographical origin: Mirandela	lifestyle characteristics: ever drinker		Whole blood samples were obtained by venipuncture and collected in BD Vacutainer CPT tubes (BD, USA). PBMCs were isolated and their RNA stabilized using RNAlater (Qiagen, Germany) within three hours after sample collection.	total RNA	Total RNA was then extracted using the RNeasy Mini kit (Qiagen, Germany) according to the manufacturer's instructions.	biotin	Biotinylated cRNA of each sample were prepared according to the standard Affymetrix protocol from 3.5 ug total RNA (Expression Analysis Technical Manual, Affymetrix).	9606	Following fragmentation, 15 ug of cRNA were hybridized for 16 hours at 45 ºC on Affymetrix GeneChip Human Genome U133 Plus 2.0 Array. GeneChips were washed and stained in the Affymetrix Fluidics Station 450.	GeneChips were scanned using the GeneChip scanner 3000 – 7G.	group A of hybridized samples	Affymetrix CEL files were analyzed together with their respective CDF (chip description file) file (HG-U133_Plus_2.cdf) on the Partek software (Partek Incorporated, USA). The background correction, normalization and summarization of the CEL files were performed using the robust multi-chip average (RMA) algorithm (with default settings of the Partek software: only perfect match values, performs qu…	GPL570	Sofia,A,Oliveira	soliveira@igc.gulbenkian.pt	+351 217 999 411	+351 217 999 412	P1C-76	Edificio Egas Moniz	Instituto de Medicina Molecular	Av. Prof Egas Moniz	Lisbon	Portugal	1649-028	Portugal	ftp://ftp.ncbi.nlm.nih.gov/geo/samples/GSM554nnn/GSM554020/suppl/GSM554020_7_CTRL.CEL.gz	54675	control	48	n/a	NA	female	Mirandela	ever drinker
GSM554021	PBMCs_Control_8 [IS]	GSM554021	Public on Dec 31 2011	Jun 09 2010	Jan 19 2012	RNA	1	peripheral blood mononuclear cells	Homo sapiens	affected status (disease state): control	gender: female	age-at-examination: 47	age-at-onset: n/a	geographical origin: Mirandela	clinical characteristics: Hypertension		Whole blood samples were obtained by venipuncture and collected in BD Vacutainer CPT tubes (BD, USA). PBMCs were isolated and their RNA stabilized using RNAlater (Qiagen, Germany) within three hours after sample collection.	total RNA	Total RNA was then extracted using the RNeasy Mini kit (Qiagen, Germany) according to the manufacturer's instructions.	biotin	Biotinylated cRNA of each sample were prepared according to the standard Affymetrix protocol from 3.5 ug total RNA (Expression Analysis Technical Manual, Affymetrix).	9606	Following fragmentation, 15 ug of cRNA were hybridized for 16 hours at 45 ºC on Affymetrix GeneChip Human Genome U133 Plus 2.0 Array. GeneChips were washed and stained in the Affymetrix Fluidics Station 450.	GeneChips were scanned using the GeneChip scanner 3000 – 7G.	group A of hybridized samples	Affymetrix CEL files were analyzed together with their respective CDF (chip description file) file (HG-U133_Plus_2.cdf) on the Partek software (Partek Incorporated, USA). The background correction, normalization and summarization of the CEL files were performed using the robust multi-chip average (RMA) algorithm (with default settings of the Partek software: only perfect match values, performs qu…	GPL570	Sofia,A,Oliveira	soliveira@igc.gulbenkian.pt	+351 217 999 411	+351 217 999 412	P1C-76	Edificio Egas Moniz	Instituto de Medicina Molecular	Av. Prof Egas Moniz	Lisbon	Portugal	1649-028	Portugal	ftp://ftp.ncbi.nlm.nih.gov/geo/samples/GSM554nnn/GSM554021/suppl/GSM554021_8_CTRL.CEL.gz	54675	control	47	n/a	Hypertension	female	Mirandela	NA
GSM554022	PBMCs_Control_9 [IS]	GSM554022	Public on Dec 31 2011	Jun 09 2010	Jan 19 2012	RNA	1	peripheral blood mononuclear cells	Homo sapiens	affected status (disease state): control	gender: female	age-at-examination: 47	age-at-onset: n/a	geographical origin: Porto	clinical characteristics: Hypertension	lifestyle characteristics: ever smoker	Whole blood samples were obtained by venipuncture and collected in BD Vacutainer CPT tubes (BD, USA). PBMCs were isolated and their RNA stabilized using RNAlater (Qiagen, Germany) within three hours after sample collection.	total RNA	Total RNA was then extracted using the RNeasy Mini kit (Qiagen, Germany) according to the manufacturer's instructions.	biotin	Biotinylated cRNA of each sample were prepared according to the standard Affymetrix protocol from 3.5 ug total RNA (Expression Analysis Technical Manual, Affymetrix).	9606	Following fragmentation, 15 ug of cRNA were hybridized for 16 hours at 45 ºC on Affymetrix GeneChip Human Genome U133 Plus 2.0 Array. GeneChips were washed and stained in the Affymetrix Fluidics Station 450.	GeneChips were scanned using the GeneChip scanner 3000 – 7G.	group D of hybridized samples	Affymetrix CEL files were analyzed together with their respective CDF (chip description file) file (HG-U133_Plus_2.cdf) on the Partek software (Partek Incorporated, USA). The background correction, normalization and summarization of the CEL files were performed using the robust multi-chip average (RMA) algorithm (with default settings of the Partek software: only perfect match values, performs qu…	GPL570	Sofia,A,Oliveira	soliveira@igc.gulbenkian.pt	+351 217 999 411	+351 217 999 412	P1C-76	Edificio Egas Moniz	Instituto de Medicina Molecular	Av. Prof Egas Moniz	Lisbon	Portugal	1649-028	Portugal	ftp://ftp.ncbi.nlm.nih.gov/geo/samples/GSM554nnn/GSM554022/suppl/GSM554022_9_CTRL.CEL.gz	54675	control	47	n/a	Hypertension	female	Porto	ever smoker
GSM554023	PBMCs_Control_10 [IS]	GSM554023	Public on Dec 31 2011	Jun 09 2010	Jan 19 2012	RNA	1	peripheral blood mononuclear cells	Homo sapiens	affected status (disease state): control	gender: female	age-at-examination: 48	age-at-onset: n/a	geographical origin: Lisboa	clinical characteristics: Hypercholesterolemia	lifestyle characteristics: ever drinker	Whole blood samples were obtained by venipuncture and collected in BD Vacutainer CPT tubes (BD, USA). PBMCs were isolated and their RNA stabilized using RNAlater (Qiagen, Germany) within three hours after sample collection.	total RNA	Total RNA was then extracted using the RNeasy Mini kit (Qiagen, Germany) according to the manufacturer's instructions.	biotin	Biotinylated cRNA of each sample were prepared according to the standard Affymetrix protocol from 3.5 ug total RNA (Expression Analysis Technical Manual, Affymetrix).	9606	Following fragmentation, 15 ug of cRNA were hybridized for 16 hours at 45 ºC on Affymetrix GeneChip Human Genome U133 Plus 2.0 Array. GeneChips were washed and stained in the Affymetrix Fluidics Station 450.	GeneChips were scanned using the GeneChip scanner 3000 – 7G.	group F of hybridized samples	Affymetrix CEL files were analyzed together with their respective CDF (chip description file) file (HG-U133_Plus_2.cdf) on the Partek software (Partek Incorporated, USA). The background correction, normalization and summarization of the CEL files were performed using the robust multi-chip average (RMA) algorithm (with default settings of the Partek software: only perfect match values, performs qu…	GPL570	Sofia,A,Oliveira	soliveira@igc.gulbenkian.pt	+351 217 999 411	+351 217 999 412	P1C-76	Edificio Egas Moniz	Instituto de Medicina Molecular	Av. Prof Egas Moniz	Lisbon	Portugal	1649-028	Portugal	ftp://ftp.ncbi.nlm.nih.gov/geo/samples/GSM554nnn/GSM554023/suppl/GSM554023_10_CTRL.CEL.gz	54675	control	48	n/a	Hypercholesterolemia	female	Lisboa	ever drinker
GSM554024	PBMCs_Control_11 [IS]	GSM554024	Public on Dec 31 2011	Jun 09 2010	Jan 19 2012	RNA	1	peripheral blood mononuclear cells	Homo sapiens	affected status (disease state): control	gender: male	age-at-examination: 69	age-at-onset: n/a	geographical origin: Vila-Real	lifestyle characteristics: ever smoker, ever drinker		Whole blood samples were obtained by venipuncture and collected in BD Vacutainer CPT tubes (BD, USA). PBMCs were isolated and their RNA stabilized using RNAlater (Qiagen, Germany) within three hours after sample collection.	total RNA	Total RNA was then extracted using the RNeasy Mini kit (Qiagen, Germany) according to the manufacturer's instructions.	biotin	Biotinylated cRNA of each sample were prepared according to the standard Affymetrix protocol from 3.5 ug total RNA (Expression Analysis Technical Manual, Affymetrix).	9606	Following fragmentation, 15 ug of cRNA were hybridized for 16 hours at 45 ºC on Affymetrix GeneChip Human Genome U133 Plus 2.0 Array. GeneChips were washed and stained in the Affymetrix Fluidics Station 450.	GeneChips were scanned using the GeneChip scanner 3000 – 7G.	group C of hybridized samples	Affymetrix CEL files were analyzed together with their respective CDF (chip description file) file (HG-U133_Plus_2.cdf) on the Partek software (Partek Incorporated, USA). The background correction, normalization and summarization of the CEL files were performed using the robust multi-chip average (RMA) algorithm (with default settings of the Partek software: only perfect match values, performs qu…	GPL570	Sofia,A,Oliveira	soliveira@igc.gulbenkian.pt	+351 217 999 411	+351 217 999 412	P1C-76	Edificio Egas Moniz	Instituto de Medicina Molecular	Av. Prof Egas Moniz	Lisbon	Portugal	1649-028	Portugal	ftp://ftp.ncbi.nlm.nih.gov/geo/samples/GSM554nnn/GSM554024/suppl/GSM554024_11_CTRL.CEL.gz	54675	control	69	n/a	NA	male	Vila-Real	ever smoker, ever drinker
GSM554025	PBMCs_Control_12 [IS]	GSM554025	Public on Dec 31 2011	Jun 09 2010	Jan 19 2012	RNA	1	peripheral blood mononuclear cells	Homo sapiens	affected status (disease state): control	gender: male	age-at-examination: 72	age-at-onset: n/a	geographical origin: Vila-Real	lifestyle characteristics: ever drinker		Whole blood samples were obtained by venipuncture and collected in BD Vacutainer CPT tubes (BD, USA). PBMCs were isolated and their RNA stabilized using RNAlater (Qiagen, Germany) within three hours after sample collection.	total RNA	Total RNA was then extracted using the RNeasy Mini kit (Qiagen, Germany) according to the manufacturer's instructions.	biotin	Biotinylated cRNA of each sample were prepared according to the standard Affymetrix protocol from 3.5 ug total RNA (Expression Analysis Technical Manual, Affymetrix).	9606	Following fragmentation, 15 ug of cRNA were hybridized for 16 hours at 45 ºC on Affymetrix GeneChip Human Genome U133 Plus 2.0 Array. GeneChips were washed and stained in the Affymetrix Fluidics Station 450.	GeneChips were scanned using the GeneChip scanner 3000 – 7G.	group C of hybridized samples	Affymetrix CEL files were analyzed together with their respective CDF (chip description file) file (HG-U133_Plus_2.cdf) on the Partek software (Partek Incorporated, USA). The background correction, normalization and summarization of the CEL files were performed using the robust multi-chip average (RMA) algorithm (with default settings of the Partek software: only perfect match values, performs qu…	GPL570	Sofia,A,Oliveira	soliveira@igc.gulbenkian.pt	+351 217 999 411	+351 217 999 412	P1C-76	Edificio Egas Moniz	Instituto de Medicina Molecular	Av. Prof Egas Moniz	Lisbon	Portugal	1649-028	Portugal	ftp://ftp.ncbi.nlm.nih.gov/geo/samples/GSM554nnn/GSM554025/suppl/GSM554025_12_CTRL.CEL.gz	54675	control	72	n/a	NA	male	Vila-Real	ever drinker
GSM554026	PBMCs_Control_13 [IS]	GSM554026	Public on Dec 31 2011	Jun 09 2010	Jan 19 2012	RNA	1	peripheral blood mononuclear cells	Homo sapiens	affected status (disease state): control	gender: male	age-at-examination: 66	age-at-onset: n/a	geographical origin: Porto	clinical characteristics: Hypertension, hypercholesterolemia	lifestyle characteristics: ever smoker, ever drinker	Whole blood samples were obtained by venipuncture and collected in BD Vacutainer CPT tubes (BD, USA). PBMCs were isolated and their RNA stabilized using RNAlater (Qiagen, Germany) within three hours after sample collection.	total RNA	Total RNA was then extracted using the RNeasy Mini kit (Qiagen, Germany) according to the manufacturer's instructions.	biotin	Biotinylated cRNA of each sample were prepared according to the standard Affymetrix protocol from 3.5 ug total RNA (Expression Analysis Technical Manual, Affymetrix).	9606	Following fragmentation, 15 ug of cRNA were hybridized for 16 hours at 45 ºC on Affymetrix GeneChip Human Genome U133 Plus 2.0 Array. GeneChips were washed and stained in the Affymetrix Fluidics Station 450.	GeneChips were scanned using the GeneChip scanner 3000 – 7G.	group F of hybridized samples	Affymetrix CEL files were analyzed together with their respective CDF (chip description file) file (HG-U133_Plus_2.cdf) on the Partek software (Partek Incorporated, USA). The background correction, normalization and summarization of the CEL files were performed using the robust multi-chip average (RMA) algorithm (with default settings of the Partek software: only perfect match values, performs qu…	GPL570	Sofia,A,Oliveira	soliveira@igc.gulbenkian.pt	+351 217 999 411	+351 217 999 412	P1C-76	Edificio Egas Moniz	Instituto de Medicina Molecular	Av. Prof Egas Moniz	Lisbon	Portugal	1649-028	Portugal	ftp://ftp.ncbi.nlm.nih.gov/geo/samples/GSM554nnn/GSM554026/suppl/GSM554026_13_CTRL.CEL.gz	54675	control	66	n/a	Hypertension, hypercholesterolemia	male	Porto	ever smoker, ever drinker
GSM554027	PBMCs_Control_14 [IS]	GSM554027	Public on Dec 31 2011	Jun 09 2010	Jan 19 2012	RNA	1	peripheral blood mononuclear cells	Homo sapiens	affected status (disease state): control	gender: male	age-at-examination: 68	age-at-onset: n/a	geographical origin: Lisboa	clinical characteristics: Hypercholesterolemia	lifestyle characteristics: ever drinker	Whole blood samples were obtained by venipuncture and collected in BD Vacutainer CPT tubes (BD, USA). PBMCs were isolated and their RNA stabilized using RNAlater (Qiagen, Germany) within three hours after sample collection.	total RNA	Total RNA was then extracted using the RNeasy Mini kit (Qiagen, Germany) according to the manufacturer's instructions.	biotin	Biotinylated cRNA of each sample were prepared according to the standard Affymetrix protocol from 3.5 ug total RNA (Expression Analysis Technical Manual, Affymetrix).	9606	Following fragmentation, 15 ug of cRNA were hybridized for 16 hours at 45 ºC on Affymetrix GeneChip Human Genome U133 Plus 2.0 Array. GeneChips were washed and stained in the Affymetrix Fluidics Station 450.	GeneChips were scanned using the GeneChip scanner 3000 – 7G.	group F of hybridized samples	Affymetrix CEL files were analyzed together with their respective CDF (chip description file) file (HG-U133_Plus_2.cdf) on the Partek software (Partek Incorporated, USA). The background correction, normalization and summarization of the CEL files were performed using the robust multi-chip average (RMA) algorithm (with default settings of the Partek software: only perfect match values, performs qu…	GPL570	Sofia,A,Oliveira	soliveira@igc.gulbenkian.pt	+351 217 999 411	+351 217 999 412	P1C-76	Edificio Egas Moniz	Instituto de Medicina Molecular	Av. Prof Egas Moniz	Lisbon	Portugal	1649-028	Portugal	ftp://ftp.ncbi.nlm.nih.gov/geo/samples/GSM554nnn/GSM554027/suppl/GSM554027_14_CTRL.CEL.gz	54675	control	68	n/a	Hypercholesterolemia	male	Lisboa	ever drinker
GSM554028	PBMCs_Control_15 [IS]	GSM554028	Public on Dec 31 2011	Jun 09 2010	Jan 19 2012	RNA	1	peripheral blood mononuclear cells	Homo sapiens	affected status (disease state): control	gender: male	age-at-examination: 69	age-at-onset: n/a	geographical origin: Lisboa			Whole blood samples were obtained by venipuncture and collected in BD Vacutainer CPT tubes (BD, USA). PBMCs were isolated and their RNA stabilized using RNAlater (Qiagen, Germany) within three hours after sample collection.	total RNA	Total RNA was then extracted using the RNeasy Mini kit (Qiagen, Germany) according to the manufacturer's instructions.	biotin	Biotinylated cRNA of each sample were prepared according to the standard Affymetrix protocol from 3.5 ug total RNA (Expression Analysis Technical Manual, Affymetrix).	9606	Following fragmentation, 15 ug of cRNA were hybridized for 16 hours at 45 ºC on Affymetrix GeneChip Human Genome U133 Plus 2.0 Array. GeneChips were washed and stained in the Affymetrix Fluidics Station 450.	GeneChips were scanned using the GeneChip scanner 3000 – 7G.	group F of hybridized samples	Affymetrix CEL files were analyzed together with their respective CDF (chip description file) file (HG-U133_Plus_2.cdf) on the Partek software (Partek Incorporated, USA). The background correction, normalization and summarization of the CEL files were performed using the robust multi-chip average (RMA) algorithm (with default settings of the Partek software: only perfect match values, performs qu…	GPL570	Sofia,A,Oliveira	soliveira@igc.gulbenkian.pt	+351 217 999 411	+351 217 999 412	P1C-76	Edificio Egas Moniz	Instituto de Medicina Molecular	Av. Prof Egas Moniz	Lisbon	Portugal	1649-028	Portugal	ftp://ftp.ncbi.nlm.nih.gov/geo/samples/GSM554nnn/GSM554028/suppl/GSM554028_15_CTRL.CEL.gz	54675	control	69	n/a	NA	male	Lisboa	NA
GSM554029	PBMCs_Control_16 [IS]	GSM554029	Public on Dec 31 2011	Jun 09 2010	Jan 19 2012	RNA	1	peripheral blood mononuclear cells	Homo sapiens	affected status (disease state): control	gender: male	age-at-examination: 45	age-at-onset: n/a	geographical origin: Vila-Real			Whole blood samples were obtained by venipuncture and collected in BD Vacutainer CPT tubes (BD, USA). PBMCs were isolated and their RNA stabilized using RNAlater (Qiagen, Germany) within three hours after sample collection.	total RNA	Total RNA was then extracted using the RNeasy Mini kit (Qiagen, Germany) according to the manufacturer's instructions.	biotin	Biotinylated cRNA of each sample were prepared according to the standard Affymetrix protocol from 3.5 ug total RNA (Expression Analysis Technical Manual, Affymetrix).	9606	Following fragmentation, 15 ug of cRNA were hybridized for 16 hours at 45 ºC on Affymetrix GeneChip Human Genome U133 Plus 2.0 Array. GeneChips were washed and stained in the Affymetrix Fluidics Station 450.	GeneChips were scanned using the GeneChip scanner 3000 – 7G.	group F of hybridized samples	Affymetrix CEL files were analyzed together with their respective CDF (chip description file) file (HG-U133_Plus_2.cdf) on the Partek software (Partek Incorporated, USA). The background correction, normalization and summarization of the CEL files were performed using the robust multi-chip average (RMA) algorithm (with default settings of the Partek software: only perfect match values, performs qu…	GPL570	Sofia,A,Oliveira	soliveira@igc.gulbenkian.pt	+351 217 999 411	+351 217 999 412	P1C-76	Edificio Egas Moniz	Instituto de Medicina Molecular	Av. Prof Egas Moniz	Lisbon	Portugal	1649-028	Portugal	ftp://ftp.ncbi.nlm.nih.gov/geo/samples/GSM554nnn/GSM554029/suppl/GSM554029_16_CTRL.CEL.gz	54675	control	45	n/a	NA	male	Vila-Real	NA
GSM554030	PBMCs_Control_17 [IS]	GSM554030	Public on Dec 31 2011	Jun 09 2010	Jan 19 2012	RNA	1	peripheral blood mononuclear cells	Homo sapiens	affected status (disease state): control	gender: male	age-at-examination: 52	age-at-onset: n/a	geographical origin: Vila-Real	clinical characteristics: Hypertension, hypercholesterolemia	lifestyle characteristics: ever drinker	Whole blood samples were obtained by venipuncture and collected in BD Vacutainer CPT tubes (BD, USA). PBMCs were isolated and their RNA stabilized using RNAlater (Qiagen, Germany) within three hours after sample collection.	total RNA	Total RNA was then extracted using the RNeasy Mini kit (Qiagen, Germany) according to the manufacturer's instructions.	biotin	Biotinylated cRNA of each sample were prepared according to the standard Affymetrix protocol from 3.5 ug total RNA (Expression Analysis Technical Manual, Affymetrix).	9606	Following fragmentation, 15 ug of cRNA were hybridized for 16 hours at 45 ºC on Affymetrix GeneChip Human Genome U133 Plus 2.0 Array. GeneChips were washed and stained in the Affymetrix Fluidics Station 450.	GeneChips were scanned using the GeneChip scanner 3000 – 7G.	group E of hybridized samples	Affymetrix CEL files were analyzed together with their respective CDF (chip description file) file (HG-U133_Plus_2.cdf) on the Partek software (Partek Incorporated, USA). The background correction, normalization and summarization of the CEL files were performed using the robust multi-chip average (RMA) algorithm (with default settings of the Partek software: only perfect match values, performs qu…	GPL570	Sofia,A,Oliveira	soliveira@igc.gulbenkian.pt	+351 217 999 411	+351 217 999 412	P1C-76	Edificio Egas Moniz	Instituto de Medicina Molecular	Av. Prof Egas Moniz	Lisbon	Portugal	1649-028	Portugal	ftp://ftp.ncbi.nlm.nih.gov/geo/samples/GSM554nnn/GSM554030/suppl/GSM554030_17_CTRL.CEL.gz	54675	control	52	n/a	Hypertension, hypercholesterolemia	male	Vila-Real	ever drinker
GSM554031	PBMCs_Control_18 [IS]	GSM554031	Public on Dec 31 2011	Jun 09 2010	Jan 19 2012	RNA	1	peripheral blood mononuclear cells	Homo sapiens	affected status (disease state): control	gender: male	age-at-examination: 53	age-at-onset: n/a	geographical origin: Vila-Real	lifestyle characteristics: ever smoker		Whole blood samples were obtained by venipuncture and collected in BD Vacutainer CPT tubes (BD, USA). PBMCs were isolated and their RNA stabilized using RNAlater (Qiagen, Germany) within three hours after sample collection.	total RNA	Total RNA was then extracted using the RNeasy Mini kit (Qiagen, Germany) according to the manufacturer's instructions.	biotin	Biotinylated cRNA of each sample were prepared according to the standard Affymetrix protocol from 3.5 ug total RNA (Expression Analysis Technical Manual, Affymetrix).	9606	Following fragmentation, 15 ug of cRNA were hybridized for 16 hours at 45 ºC on Affymetrix GeneChip Human Genome U133 Plus 2.0 Array. GeneChips were washed and stained in the Affymetrix Fluidics Station 450.	GeneChips were scanned using the GeneChip scanner 3000 – 7G.	group E of hybridized samples	Affymetrix CEL files were analyzed together with their respective CDF (chip description file) file (HG-U133_Plus_2.cdf) on the Partek software (Partek Incorporated, USA). The background correction, normalization and summarization of the CEL files were performed using the robust multi-chip average (RMA) algorithm (with default settings of the Partek software: only perfect match values, performs qu…	GPL570	Sofia,A,Oliveira	soliveira@igc.gulbenkian.pt	+351 217 999 411	+351 217 999 412	P1C-76	Edificio Egas Moniz	Instituto de Medicina Molecular	Av. Prof Egas Moniz	Lisbon	Portugal	1649-028	Portugal	ftp://ftp.ncbi.nlm.nih.gov/geo/samples/GSM554nnn/GSM554031/suppl/GSM554031_18_CTRL.CEL.gz	54675	control	53	n/a	NA	male	Vila-Real	ever smoker
GSM554032	PBMCs_Control_19 [IS]	GSM554032	Public on Dec 31 2011	Jun 09 2010	Jan 19 2012	RNA	1	peripheral blood mononuclear cells	Homo sapiens	affected status (disease state): control	gender: male	age-at-examination: 48	age-at-onset: n/a	geographical origin: Lisboa	lifestyle characteristics: ever smoker		Whole blood samples were obtained by venipuncture and collected in BD Vacutainer CPT tubes (BD, USA). PBMCs were isolated and their RNA stabilized using RNAlater (Qiagen, Germany) within three hours after sample collection.	total RNA	Total RNA was then extracted using the RNeasy Mini kit (Qiagen, Germany) according to the manufacturer's instructions.	biotin	Biotinylated cRNA of each sample were prepared according to the standard Affymetrix protocol from 3.5 ug total RNA (Expression Analysis Technical Manual, Affymetrix).	9606	Following fragmentation, 15 ug of cRNA were hybridized for 16 hours at 45 ºC on Affymetrix GeneChip Human Genome U133 Plus 2.0 Array. GeneChips were washed and stained in the Affymetrix Fluidics Station 450.	GeneChips were scanned using the GeneChip scanner 3000 – 7G.	group F of hybridized samples	Affymetrix CEL files were analyzed together with their respective CDF (chip description file) file (HG-U133_Plus_2.cdf) on the Partek software (Partek Incorporated, USA). The background correction, normalization and summarization of the CEL files were performed using the robust multi-chip average (RMA) algorithm (with default settings of the Partek software: only perfect match values, performs qu…	GPL570	Sofia,A,Oliveira	soliveira@igc.gulbenkian.pt	+351 217 999 411	+351 217 999 412	P1C-76	Edificio Egas Moniz	Instituto de Medicina Molecular	Av. Prof Egas Moniz	Lisbon	Portugal	1649-028	Portugal	ftp://ftp.ncbi.nlm.nih.gov/geo/samples/GSM554nnn/GSM554032/suppl/GSM554032_19_CTRL.CEL.gz	54675	control	48	n/a	NA	male	Lisboa	ever smoker
GSM554033	PBMCs_Control_20 [IS]	GSM554033	Public on Dec 31 2011	Jun 09 2010	Jan 19 2012	RNA	1	peripheral blood mononuclear cells	Homo sapiens	affected status (disease state): control	gender: male	age-at-examination: 50	age-at-onset: n/a	geographical origin: Lisboa	clinical characteristics: Hypercholesterolemia	lifestyle characteristics: ever smoker, ever drinker	Whole blood samples were obtained by venipuncture and collected in BD Vacutainer CPT tubes (BD, USA). PBMCs were isolated and their RNA stabilized using RNAlater (Qiagen, Germany) within three hours after sample collection.	total RNA	Total RNA was then extracted using the RNeasy Mini kit (Qiagen, Germany) according to the manufacturer's instructions.	biotin	Biotinylated cRNA of each sample were prepared according to the standard Affymetrix protocol from 3.5 ug total RNA (Expression Analysis Technical Manual, Affymetrix).	9606	Following fragmentation, 15 ug of cRNA were hybridized for 16 hours at 45 ºC on Affymetrix GeneChip Human Genome U133 Plus 2.0 Array. GeneChips were washed and stained in the Affymetrix Fluidics Station 450.	GeneChips were scanned using the GeneChip scanner 3000 – 7G.	group F of hybridized samples	Affymetrix CEL files were analyzed together with their respective CDF (chip description file) file (HG-U133_Plus_2.cdf) on the Partek software (Partek Incorporated, USA). The background correction, normalization and summarization of the CEL files were performed using the robust multi-chip average (RMA) algorithm (with default settings of the Partek software: only perfect match values, performs qu…	GPL570	Sofia,A,Oliveira	soliveira@igc.gulbenkian.pt	+351 217 999 411	+351 217 999 412	P1C-76	Edificio Egas Moniz	Instituto de Medicina Molecular	Av. Prof Egas Moniz	Lisbon	Portugal	1649-028	Portugal	ftp://ftp.ncbi.nlm.nih.gov/geo/samples/GSM554nnn/GSM554033/suppl/GSM554033_20_CTRL.CEL.gz	54675	control	50	n/a	Hypercholesterolemia	male	Lisboa	ever smoker, ever drinker
GSM554034	PBMCs_IS_1 [IS]	GSM554034	Public on Dec 31 2011	Jun 09 2010	Jan 19 2012	RNA	1	peripheral blood mononuclear cells	Homo sapiens	affected status (disease state): IS patient	gender: female	age-at-examination: 71	age-at-onset: 65	geographical origin: Porto			Whole blood samples were obtained by venipuncture and collected in BD Vacutainer CPT tubes (BD, USA). PBMCs were isolated and their RNA stabilized using RNAlater (Qiagen, Germany) within three hours after sample collection.	total RNA	Total RNA was then extracted using the RNeasy Mini kit (Qiagen, Germany) according to the manufacturer's instructions.	biotin	Biotinylated cRNA of each sample were prepared according to the standard Affymetrix protocol from 3.5 ug total RNA (Expression Analysis Technical Manual, Affymetrix).	9606	Following fragmentation, 15 ug of cRNA were hybridized for 16 hours at 45 ºC on Affymetrix GeneChip Human Genome U133 Plus 2.0 Array. GeneChips were washed and stained in the Affymetrix Fluidics Station 450.	GeneChips were scanned using the GeneChip scanner 3000 – 7G.	group F of hybridized samples	Affymetrix CEL files were analyzed together with their respective CDF (chip description file) file (HG-U133_Plus_2.cdf) on the Partek software (Partek Incorporated, USA). The background correction, normalization and summarization of the CEL files were performed using the robust multi-chip average (RMA) algorithm (with default settings of the Partek software: only perfect match values, performs qu…	GPL570	Sofia,A,Oliveira	soliveira@igc.gulbenkian.pt	+351 217 999 411	+351 217 999 412	P1C-76	Edificio Egas Moniz	Instituto de Medicina Molecular	Av. Prof Egas Moniz	Lisbon	Portugal	1649-028	Portugal	ftp://ftp.ncbi.nlm.nih.gov/geo/samples/GSM554nnn/GSM554034/suppl/GSM554034_21_IS.CEL.gz	54675	IS patient	71	65	NA	female	Porto	NA
GSM554035	PBMCs_IS_2 [IS]	GSM554035	Public on Dec 31 2011	Jun 09 2010	Jan 19 2012	RNA	1	peripheral blood mononuclear cells	Homo sapiens	affected status (disease state): IS patient	gender: female	age-at-examination: 65	age-at-onset: 65	geographical origin: Vila-Real	clinical characteristics: Hypertension		Whole blood samples were obtained by venipuncture and collected in BD Vacutainer CPT tubes (BD, USA). PBMCs were isolated and their RNA stabilized using RNAlater (Qiagen, Germany) within three hours after sample collection.	total RNA	Total RNA was then extracted using the RNeasy Mini kit (Qiagen, Germany) according to the manufacturer's instructions.	biotin	Biotinylated cRNA of each sample were prepared according to the standard Affymetrix protocol from 3.5 ug total RNA (Expression Analysis Technical Manual, Affymetrix).	9606	Following fragmentation, 15 ug of cRNA were hybridized for 16 hours at 45 ºC on Affymetrix GeneChip Human Genome U133 Plus 2.0 Array. GeneChips were washed and stained in the Affymetrix Fluidics Station 450.	GeneChips were scanned using the GeneChip scanner 3000 – 7G.	group F of hybridized samples	Affymetrix CEL files were analyzed together with their respective CDF (chip description file) file (HG-U133_Plus_2.cdf) on the Partek software (Partek Incorporated, USA). The background correction, normalization and summarization of the CEL files were performed using the robust multi-chip average (RMA) algorithm (with default settings of the Partek software: only perfect match values, performs qu…	GPL570	Sofia,A,Oliveira	soliveira@igc.gulbenkian.pt	+351 217 999 411	+351 217 999 412	P1C-76	Edificio Egas Moniz	Instituto de Medicina Molecular	Av. Prof Egas Moniz	Lisbon	Portugal	1649-028	Portugal	ftp://ftp.ncbi.nlm.nih.gov/geo/samples/GSM554nnn/GSM554035/suppl/GSM554035_22_IS.CEL.gz	54675	IS patient	65	65	Hypertension	female	Vila-Real	NA
GSM554036	PBMCs_IS_3 [IS]	GSM554036	Public on Dec 31 2011	Jun 09 2010	Jan 19 2012	RNA	1	peripheral blood mononuclear cells	Homo sapiens	affected status (disease state): IS patient	gender: female	age-at-examination: 73	age-at-onset: 70	geographical origin: Vila-Real			Whole blood samples were obtained by venipuncture and collected in BD Vacutainer CPT tubes (BD, USA). PBMCs were isolated and their RNA stabilized using RNAlater (Qiagen, Germany) within three hours after sample collection.	total RNA	Total RNA was then extracted using the RNeasy Mini kit (Qiagen, Germany) according to the manufacturer's instructions.	biotin	Biotinylated cRNA of each sample were prepared according to the standard Affymetrix protocol from 3.5 ug total RNA (Expression Analysis Technical Manual, Affymetrix).	9606	Following fragmentation, 15 ug of cRNA were hybridized for 16 hours at 45 ºC on Affymetrix GeneChip Human Genome U133 Plus 2.0 Array. GeneChips were washed and stained in the Affymetrix Fluidics Station 450.	GeneChips were scanned using the GeneChip scanner 3000 – 7G.	group B of hybridized samples	Affymetrix CEL files were analyzed together with their respective CDF (chip description file) file (HG-U133_Plus_2.cdf) on the Partek software (Partek Incorporated, USA). The background correction, normalization and summarization of the CEL files were performed using the robust multi-chip average (RMA) algorithm (with default settings of the Partek software: only perfect match values, performs qu…	GPL570	Sofia,A,Oliveira	soliveira@igc.gulbenkian.pt	+351 217 999 411	+351 217 999 412	P1C-76	Edificio Egas Moniz	Instituto de Medicina Molecular	Av. Prof Egas Moniz	Lisbon	Portugal	1649-028	Portugal	ftp://ftp.ncbi.nlm.nih.gov/geo/samples/GSM554nnn/GSM554036/suppl/GSM554036_23_IS.CEL.gz	54675	IS patient	73	70	NA	female	Vila-Real	NA
GSM554037	PBMCs_IS_4 [IS]	GSM554037	Public on Dec 31 2011	Jun 09 2010	Jan 19 2012	RNA	1	peripheral blood mononuclear cells	Homo sapiens	affected status (disease state): IS patient	gender: female	age-at-examination: 70	age-at-onset: 69	geographical origin: Vila-Real	clinical characteristics: Hypertension, hypercholesterolemia		Whole blood samples were obtained by venipuncture and collected in BD Vacutainer CPT tubes (BD, USA). PBMCs were isolated and their RNA stabilized using RNAlater (Qiagen, Germany) within three hours after sample collection.	total RNA	Total RNA was then extracted using the RNeasy Mini kit (Qiagen, Germany) according to the manufacturer's instructions.	biotin	Biotinylated cRNA of each sample were prepared according to the standard Affymetrix protocol from 3.5 ug total RNA (Expression Analysis Technical Manual, Affymetrix).	9606	Following fragmentation, 15 ug of cRNA were hybridized for 16 hours at 45 ºC on Affymetrix GeneChip Human Genome U133 Plus 2.0 Array. GeneChips were washed and stained in the Affymetrix Fluidics Station 450.	GeneChips were scanned using the GeneChip scanner 3000 – 7G.	group B of hybridized samples	Affymetrix CEL files were analyzed together with their respective CDF (chip description file) file (HG-U133_Plus_2.cdf) on the Partek software (Partek Incorporated, USA). The background correction, normalization and summarization of the CEL files were performed using the robust multi-chip average (RMA) algorithm (with default settings of the Partek software: only perfect match values, performs qu…	GPL570	Sofia,A,Oliveira	soliveira@igc.gulbenkian.pt	+351 217 999 411	+351 217 999 412	P1C-76	Edificio Egas Moniz	Instituto de Medicina Molecular	Av. Prof Egas Moniz	Lisbon	Portugal	1649-028	Portugal	ftp://ftp.ncbi.nlm.nih.gov/geo/samples/GSM554nnn/GSM554037/suppl/GSM554037_24_IS.CEL.gz	54675	IS patient	70	69	Hypertension, hypercholesterolemia	female	Vila-Real	NA
GSM554038	PBMCs_IS_5 [IS]	GSM554038	Public on Dec 31 2011	Jun 09 2010	Jan 19 2012	RNA	1	peripheral blood mononuclear cells	Homo sapiens	affected status (disease state): IS patient	gender: female	age-at-examination: 65	age-at-onset: 65	geographical origin: Porto	clinical characteristics: Hypertension, hypercholesterolemia		Whole blood samples were obtained by venipuncture and collected in BD Vacutainer CPT tubes (BD, USA). PBMCs were isolated and their RNA stabilized using RNAlater (Qiagen, Germany) within three hours after sample collection.	total RNA	Total RNA was then extracted using the RNeasy Mini kit (Qiagen, Germany) according to the manufacturer's instructions.	biotin	Biotinylated cRNA of each sample were prepared according to the standard Affymetrix protocol from 3.5 ug total RNA (Expression Analysis Technical Manual, Affymetrix).	9606	Following fragmentation, 15 ug of cRNA were hybridized for 16 hours at 45 ºC on Affymetrix GeneChip Human Genome U133 Plus 2.0 Array. GeneChips were washed and stained in the Affymetrix Fluidics Station 450.	GeneChips were scanned using the GeneChip scanner 3000 – 7G.	group F of hybridized samples	Affymetrix CEL files were analyzed together with their respective CDF (chip description file) file (HG-U133_Plus_2.cdf) on the Partek software (Partek Incorporated, USA). The background correction, normalization and summarization of the CEL files were performed using the robust multi-chip average (RMA) algorithm (with default settings of the Partek software: only perfect match values, performs qu…	GPL570	Sofia,A,Oliveira	soliveira@igc.gulbenkian.pt	+351 217 999 411	+351 217 999 412	P1C-76	Edificio Egas Moniz	Instituto de Medicina Molecular	Av. Prof Egas Moniz	Lisbon	Portugal	1649-028	Portugal	ftp://ftp.ncbi.nlm.nih.gov/geo/samples/GSM554nnn/GSM554038/suppl/GSM554038_25_IS.CEL.gz	54675	IS patient	65	65	Hypertension, hypercholesterolemia	female	Porto	NA
GSM554039	PBMCs_IS_6 [IS]	GSM554039	Public on Dec 31 2011	Jun 09 2010	Jan 19 2012	RNA	1	peripheral blood mononuclear cells	Homo sapiens	affected status (disease state): IS patient	gender: female	age-at-examination: 53	age-at-onset: 45	geographical origin: Porto	clinical characteristics: Hypertension, hypercholesterolemia	lifestyle characteristics: ever smoker, ever drinker	Whole blood samples were obtained by venipuncture and collected in BD Vacutainer CPT tubes (BD, USA). PBMCs were isolated and their RNA stabilized using RNAlater (Qiagen, Germany) within three hours after sample collection.	total RNA	Total RNA was then extracted using the RNeasy Mini kit (Qiagen, Germany) according to the manufacturer's instructions.	biotin	Biotinylated cRNA of each sample were prepared according to the standard Affymetrix protocol from 3.5 ug total RNA (Expression Analysis Technical Manual, Affymetrix).	9606	Following fragmentation, 15 ug of cRNA were hybridized for 16 hours at 45 ºC on Affymetrix GeneChip Human Genome U133 Plus 2.0 Array. GeneChips were washed and stained in the Affymetrix Fluidics Station 450.	GeneChips were scanned using the GeneChip scanner 3000 – 7G.	group B of hybridized samples	Affymetrix CEL files were analyzed together with their respective CDF (chip description file) file (HG-U133_Plus_2.cdf) on the Partek software (Partek Incorporated, USA). The background correction, normalization and summarization of the CEL files were performed using the robust multi-chip average (RMA) algorithm (with default settings of the Partek software: only perfect match values, performs qu…	GPL570	Sofia,A,Oliveira	soliveira@igc.gulbenkian.pt	+351 217 999 411	+351 217 999 412	P1C-76	Edificio Egas Moniz	Instituto de Medicina Molecular	Av. Prof Egas Moniz	Lisbon	Portugal	1649-028	Portugal	ftp://ftp.ncbi.nlm.nih.gov/geo/samples/GSM554nnn/GSM554039/suppl/GSM554039_26_IS.CEL.gz	54675	IS patient	53	45	Hypertension, hypercholesterolemia	female	Porto	ever smoker, ever drinker
GSM554040	PBMCs_IS_7 [IS]	GSM554040	Public on Dec 31 2011	Jun 09 2010	Jan 19 2012	RNA	1	peripheral blood mononuclear cells	Homo sapiens	affected status (disease state): IS patient	gender: female	age-at-examination: 54	age-at-onset: 49	geographical origin: Vila-Real	clinical characteristics: Hypertension, diabetes, hypercholesterolemia	lifestyle characteristics: ever drinker	Whole blood samples were obtained by venipuncture and collected in BD Vacutainer CPT tubes (BD, USA). PBMCs were isolated and their RNA stabilized using RNAlater (Qiagen, Germany) within three hours after sample collection.	total RNA	Total RNA was then extracted using the RNeasy Mini kit (Qiagen, Germany) according to the manufacturer's instructions.	biotin	Biotinylated cRNA of each sample were prepared according to the standard Affymetrix protocol from 3.5 ug total RNA (Expression Analysis Technical Manual, Affymetrix).	9606	Following fragmentation, 15 ug of cRNA were hybridized for 16 hours at 45 ºC on Affymetrix GeneChip Human Genome U133 Plus 2.0 Array. GeneChips were washed and stained in the Affymetrix Fluidics Station 450.	GeneChips were scanned using the GeneChip scanner 3000 – 7G.	group A of hybridized samples	Affymetrix CEL files were analyzed together with their respective CDF (chip description file) file (HG-U133_Plus_2.cdf) on the Partek software (Partek Incorporated, USA). The background correction, normalization and summarization of the CEL files were performed using the robust multi-chip average (RMA) algorithm (with default settings of the Partek software: only perfect match values, performs qu…	GPL570	Sofia,A,Oliveira	soliveira@igc.gulbenkian.pt	+351 217 999 411	+351 217 999 412	P1C-76	Edificio Egas Moniz	Instituto de Medicina Molecular	Av. Prof Egas Moniz	Lisbon	Portugal	1649-028	Portugal	ftp://ftp.ncbi.nlm.nih.gov/geo/samples/GSM554nnn/GSM554040/suppl/GSM554040_27_IS.CEL.gz	54675	IS patient	54	49	Hypertension, diabetes, hypercholesterolemia	female	Vila-Real	ever drinker
GSM554041	PBMCs_IS_8 [IS]	GSM554041	Public on Dec 31 2011	Jun 09 2010	Jan 19 2012	RNA	1	peripheral blood mononuclear cells	Homo sapiens	affected status (disease state): IS patient	gender: female	age-at-examination: 47	age-at-onset: 43	geographical origin: Vila-Real	clinical characteristics: Hypercholesterolemia		Whole blood samples were obtained by venipuncture and collected in BD Vacutainer CPT tubes (BD, USA). PBMCs were isolated and their RNA stabilized using RNAlater (Qiagen, Germany) within three hours after sample collection.	total RNA	Total RNA was then extracted using the RNeasy Mini kit (Qiagen, Germany) according to the manufacturer's instructions.	biotin	Biotinylated cRNA of each sample were prepared according to the standard Affymetrix protocol from 3.5 ug total RNA (Expression Analysis Technical Manual, Affymetrix).	9606	Following fragmentation, 15 ug of cRNA were hybridized for 16 hours at 45 ºC on Affymetrix GeneChip Human Genome U133 Plus 2.0 Array. GeneChips were washed and stained in the Affymetrix Fluidics Station 450.	GeneChips were scanned using the GeneChip scanner 3000 – 7G.	group F of hybridized samples	Affymetrix CEL files were analyzed together with their respective CDF (chip description file) file (HG-U133_Plus_2.cdf) on the Partek software (Partek Incorporated, USA). The background correction, normalization and summarization of the CEL files were performed using the robust multi-chip average (RMA) algorithm (with default settings of the Partek software: only perfect match values, performs qu…	GPL570	Sofia,A,Oliveira	soliveira@igc.gulbenkian.pt	+351 217 999 411	+351 217 999 412	P1C-76	Edificio Egas Moniz	Instituto de Medicina Molecular	Av. Prof Egas Moniz	Lisbon	Portugal	1649-028	Portugal	ftp://ftp.ncbi.nlm.nih.gov/geo/samples/GSM554nnn/GSM554041/suppl/GSM554041_28_IS.CEL.gz	54675	IS patient	47	43	Hypercholesterolemia	female	Vila-Real	NA
GSM554042	PBMCs_IS_9 [IS]	GSM554042	Public on Dec 31 2011	Jun 09 2010	Jan 19 2012	RNA	1	peripheral blood mononuclear cells	Homo sapiens	affected status (disease state): IS patient	gender: female	age-at-examination: 54	age-at-onset: 50	geographical origin: Vila-Real	clinical characteristics: Hypertension		Whole blood samples were obtained by venipuncture and collected in BD Vacutainer CPT tubes (BD, USA). PBMCs were isolated and their RNA stabilized using RNAlater (Qiagen, Germany) within three hours after sample collection.	total RNA	Total RNA was then extracted using the RNeasy Mini kit (Qiagen, Germany) according to the manufacturer's instructions.	biotin	Biotinylated cRNA of each sample were prepared according to the standard Affymetrix protocol from 3.5 ug total RNA (Expression Analysis Technical Manual, Affymetrix).	9606	Following fragmentation, 15 ug of cRNA were hybridized for 16 hours at 45 ºC on Affymetrix GeneChip Human Genome U133 Plus 2.0 Array. GeneChips were washed and stained in the Affymetrix Fluidics Station 450.	GeneChips were scanned using the GeneChip scanner 3000 – 7G.	group A of hybridized samples	Affymetrix CEL files were analyzed together with their respective CDF (chip description file) file (HG-U133_Plus_2.cdf) on the Partek software (Partek Incorporated, USA). The background correction, normalization and summarization of the CEL files were performed using the robust multi-chip average (RMA) algorithm (with default settings of the Partek software: only perfect match values, performs qu…	GPL570	Sofia,A,Oliveira	soliveira@igc.gulbenkian.pt	+351 217 999 411	+351 217 999 412	P1C-76	Edificio Egas Moniz	Instituto de Medicina Molecular	Av. Prof Egas Moniz	Lisbon	Portugal	1649-028	Portugal	ftp://ftp.ncbi.nlm.nih.gov/geo/samples/GSM554nnn/GSM554042/suppl/GSM554042_29_IS.CEL.gz	54675	IS patient	54	50	Hypertension	female	Vila-Real	NA
GSM554043	PBMCs_IS_10 [IS]	GSM554043	Public on Dec 31 2011	Jun 09 2010	Jan 19 2012	RNA	1	peripheral blood mononuclear cells	Homo sapiens	affected status (disease state): IS patient	gender: female	age-at-examination: 49	age-at-onset: 48	geographical origin: Porto	clinical characteristics: Diabetes, hypercholesterolemia	lifestyle characteristics: ever smoker, ever drinker	Whole blood samples were obtained by venipuncture and collected in BD Vacutainer CPT tubes (BD, USA). PBMCs were isolated and their RNA stabilized using RNAlater (Qiagen, Germany) within three hours after sample collection.	total RNA	Total RNA was then extracted using the RNeasy Mini kit (Qiagen, Germany) according to the manufacturer's instructions.	biotin	Biotinylated cRNA of each sample were prepared according to the standard Affymetrix protocol from 3.5 ug total RNA (Expression Analysis Technical Manual, Affymetrix).	9606	Following fragmentation, 15 ug of cRNA were hybridized for 16 hours at 45 ºC on Affymetrix GeneChip Human Genome U133 Plus 2.0 Array. GeneChips were washed and stained in the Affymetrix Fluidics Station 450.	GeneChips were scanned using the GeneChip scanner 3000 – 7G.	group F of hybridized samples	Affymetrix CEL files were analyzed together with their respective CDF (chip description file) file (HG-U133_Plus_2.cdf) on the Partek software (Partek Incorporated, USA). The background correction, normalization and summarization of the CEL files were performed using the robust multi-chip average (RMA) algorithm (with default settings of the Partek software: only perfect match values, performs qu…	GPL570	Sofia,A,Oliveira	soliveira@igc.gulbenkian.pt	+351 217 999 411	+351 217 999 412	P1C-76	Edificio Egas Moniz	Instituto de Medicina Molecular	Av. Prof Egas Moniz	Lisbon	Portugal	1649-028	Portugal	ftp://ftp.ncbi.nlm.nih.gov/geo/samples/GSM554nnn/GSM554043/suppl/GSM554043_30_IS.CEL.gz	54675	IS patient	49	48	Diabetes, hypercholesterolemia	female	Porto	ever smoker, ever drinker
GSM554044	PBMCs_IS_11 [IS]	GSM554044	Public on Dec 31 2011	Jun 09 2010	Jan 19 2012	RNA	1	peripheral blood mononuclear cells	Homo sapiens	affected status (disease state): IS patient	gender: male	age-at-examination: 69	age-at-onset: 65	geographical origin: Mirandela	clinical characteristics: Hypertension, diabetes, hypercholesterolemia	lifestyle characteristics: ever drinker	Whole blood samples were obtained by venipuncture and collected in BD Vacutainer CPT tubes (BD, USA). PBMCs were isolated and their RNA stabilized using RNAlater (Qiagen, Germany) within three hours after sample collection.	total RNA	Total RNA was then extracted using the RNeasy Mini kit (Qiagen, Germany) according to the manufacturer's instructions.	biotin	Biotinylated cRNA of each sample were prepared according to the standard Affymetrix protocol from 3.5 ug total RNA (Expression Analysis Technical Manual, Affymetrix).	9606	Following fragmentation, 15 ug of cRNA were hybridized for 16 hours at 45 ºC on Affymetrix GeneChip Human Genome U133 Plus 2.0 Array. GeneChips were washed and stained in the Affymetrix Fluidics Station 450.	GeneChips were scanned using the GeneChip scanner 3000 – 7G.	group B of hybridized samples	Affymetrix CEL files were analyzed together with their respective CDF (chip description file) file (HG-U133_Plus_2.cdf) on the Partek software (Partek Incorporated, USA). The background correction, normalization and summarization of the CEL files were performed using the robust multi-chip average (RMA) algorithm (with default settings of the Partek software: only perfect match values, performs qu…	GPL570	Sofia,A,Oliveira	soliveira@igc.gulbenkian.pt	+351 217 999 411	+351 217 999 412	P1C-76	Edificio Egas Moniz	Instituto de Medicina Molecular	Av. Prof Egas Moniz	Lisbon	Portugal	1649-028	Portugal	ftp://ftp.ncbi.nlm.nih.gov/geo/samples/GSM554nnn/GSM554044/suppl/GSM554044_31_IS.CEL.gz	54675	IS patient	69	65	Hypertension, diabetes, hypercholesterolemia	male	Mirandela	ever drinker
GSM554045	PBMCs_IS_12 [IS]	GSM554045	Public on Dec 31 2011	Jun 09 2010	Jan 19 2012	RNA	1	peripheral blood mononuclear cells	Homo sapiens	affected status (disease state): IS patient	gender: male	age-at-examination: 74	age-at-onset: 72	geographical origin: Mirandela	clinical characteristics: Hypertension	lifestyle characteristics: ever drinker	Whole blood samples were obtained by venipuncture and collected in BD Vacutainer CPT tubes (BD, USA). PBMCs were isolated and their RNA stabilized using RNAlater (Qiagen, Germany) within three hours after sample collection.	total RNA	Total RNA was then extracted using the RNeasy Mini kit (Qiagen, Germany) according to the manufacturer's instructions.	biotin	Biotinylated cRNA of each sample were prepared according to the standard Affymetrix protocol from 3.5 ug total RNA (Expression Analysis Technical Manual, Affymetrix).	9606	Following fragmentation, 15 ug of cRNA were hybridized for 16 hours at 45 ºC on Affymetrix GeneChip Human Genome U133 Plus 2.0 Array. GeneChips were washed and stained in the Affymetrix Fluidics Station 450.	GeneChips were scanned using the GeneChip scanner 3000 – 7G.	group C of hybridized samples	Affymetrix CEL files were analyzed together with their respective CDF (chip description file) file (HG-U133_Plus_2.cdf) on the Partek software (Partek Incorporated, USA). The background correction, normalization and summarization of the CEL files were performed using the robust multi-chip average (RMA) algorithm (with default settings of the Partek software: only perfect match values, performs qu…	GPL570	Sofia,A,Oliveira	soliveira@igc.gulbenkian.pt	+351 217 999 411	+351 217 999 412	P1C-76	Edificio Egas Moniz	Instituto de Medicina Molecular	Av. Prof Egas Moniz	Lisbon	Portugal	1649-028	Portugal	ftp://ftp.ncbi.nlm.nih.gov/geo/samples/GSM554nnn/GSM554045/suppl/GSM554045_32_IS.CEL.gz	54675	IS patient	74	72	Hypertension	male	Mirandela	ever drinker
GSM554046	PBMCs_IS_13 [IS]	GSM554046	Public on Dec 31 2011	Jun 09 2010	Jan 19 2012	RNA	1	peripheral blood mononuclear cells	Homo sapiens	affected status (disease state): IS patient	gender: male	age-at-examination: 74	age-at-onset: 73	geographical origin: Mirandela	clinical characteristics: Hypertension, hypercholesterolemia	lifestyle characteristics: ever drinker	Whole blood samples were obtained by venipuncture and collected in BD Vacutainer CPT tubes (BD, USA). PBMCs were isolated and their RNA stabilized using RNAlater (Qiagen, Germany) within three hours after sample collection.	total RNA	Total RNA was then extracted using the RNeasy Mini kit (Qiagen, Germany) according to the manufacturer's instructions.	biotin	Biotinylated cRNA of each sample were prepared according to the standard Affymetrix protocol from 3.5 ug total RNA (Expression Analysis Technical Manual, Affymetrix).	9606	Following fragmentation, 15 ug of cRNA were hybridized for 16 hours at 45 ºC on Affymetrix GeneChip Human Genome U133 Plus 2.0 Array. GeneChips were washed and stained in the Affymetrix Fluidics Station 450.	GeneChips were scanned using the GeneChip scanner 3000 – 7G.	group C of hybridized samples	Affymetrix CEL files were analyzed together with their respective CDF (chip description file) file (HG-U133_Plus_2.cdf) on the Partek software (Partek Incorporated, USA). The background correction, normalization and summarization of the CEL files were performed using the robust multi-chip average (RMA) algorithm (with default settings of the Partek software: only perfect match values, performs qu…	GPL570	Sofia,A,Oliveira	soliveira@igc.gulbenkian.pt	+351 217 999 411	+351 217 999 412	P1C-76	Edificio Egas Moniz	Instituto de Medicina Molecular	Av. Prof Egas Moniz	Lisbon	Portugal	1649-028	Portugal	ftp://ftp.ncbi.nlm.nih.gov/geo/samples/GSM554nnn/GSM554046/suppl/GSM554046_33_IS.CEL.gz	54675	IS patient	74	73	Hypertension, hypercholesterolemia	male	Mirandela	ever drinker
GSM554047	PBMCs_IS_14 [IS]	GSM554047	Public on Dec 31 2011	Jun 09 2010	Jan 19 2012	RNA	1	peripheral blood mononuclear cells	Homo sapiens	affected status (disease state): IS patient	gender: male	age-at-examination: 68	age-at-onset: 66	geographical origin: Mirandela	lifestyle characteristics: ever drinker		Whole blood samples were obtained by venipuncture and collected in BD Vacutainer CPT tubes (BD, USA). PBMCs were isolated and their RNA stabilized using RNAlater (Qiagen, Germany) within three hours after sample collection.	total RNA	Total RNA was then extracted using the RNeasy Mini kit (Qiagen, Germany) according to the manufacturer's instructions.	biotin	Biotinylated cRNA of each sample were prepared according to the standard Affymetrix protocol from 3.5 ug total RNA (Expression Analysis Technical Manual, Affymetrix).	9606	Following fragmentation, 15 ug of cRNA were hybridized for 16 hours at 45 ºC on Affymetrix GeneChip Human Genome U133 Plus 2.0 Array. GeneChips were washed and stained in the Affymetrix Fluidics Station 450.	GeneChips were scanned using the GeneChip scanner 3000 – 7G.	group C of hybridized samples	Affymetrix CEL files were analyzed together with their respective CDF (chip description file) file (HG-U133_Plus_2.cdf) on the Partek software (Partek Incorporated, USA). The background correction, normalization and summarization of the CEL files were performed using the robust multi-chip average (RMA) algorithm (with default settings of the Partek software: only perfect match values, performs qu…	GPL570	Sofia,A,Oliveira	soliveira@igc.gulbenkian.pt	+351 217 999 411	+351 217 999 412	P1C-76	Edificio Egas Moniz	Instituto de Medicina Molecular	Av. Prof Egas Moniz	Lisbon	Portugal	1649-028	Portugal	ftp://ftp.ncbi.nlm.nih.gov/geo/samples/GSM554nnn/GSM554047/suppl/GSM554047_34_IS.CEL.gz	54675	IS patient	68	66	NA	male	Mirandela	ever drinker
GSM554048	PBMCs_IS_15 [IS]	GSM554048	Public on Dec 31 2011	Jun 09 2010	Jan 19 2012	RNA	1	peripheral blood mononuclear cells	Homo sapiens	affected status (disease state): IS patient	gender: male	age-at-examination: 71	age-at-onset: 65	geographical origin: Porto	clinical characteristics: Hypertension	lifestyle characteristics: ever smoker, ever drinker	Whole blood samples were obtained by venipuncture and collected in BD Vacutainer CPT tubes (BD, USA). PBMCs were isolated and their RNA stabilized using RNAlater (Qiagen, Germany) within three hours after sample collection.	total RNA	Total RNA was then extracted using the RNeasy Mini kit (Qiagen, Germany) according to the manufacturer's instructions.	biotin	Biotinylated cRNA of each sample were prepared according to the standard Affymetrix protocol from 3.5 ug total RNA (Expression Analysis Technical Manual, Affymetrix).	9606	Following fragmentation, 15 ug of cRNA were hybridized for 16 hours at 45 ºC on Affymetrix GeneChip Human Genome U133 Plus 2.0 Array. GeneChips were washed and stained in the Affymetrix Fluidics Station 450.	GeneChips were scanned using the GeneChip scanner 3000 – 7G.	group C of hybridized samples	Affymetrix CEL files were analyzed together with their respective CDF (chip description file) file (HG-U133_Plus_2.cdf) on the Partek software (Partek Incorporated, USA). The background correction, normalization and summarization of the CEL files were performed using the robust multi-chip average (RMA) algorithm (with default settings of the Partek software: only perfect match values, performs qu…	GPL570	Sofia,A,Oliveira	soliveira@igc.gulbenkian.pt	+351 217 999 411	+351 217 999 412	P1C-76	Edificio Egas Moniz	Instituto de Medicina Molecular	Av. Prof Egas Moniz	Lisbon	Portugal	1649-028	Portugal	ftp://ftp.ncbi.nlm.nih.gov/geo/samples/GSM554nnn/GSM554048/suppl/GSM554048_35_IS.CEL.gz	54675	IS patient	71	65	Hypertension	male	Porto	ever smoker, ever drinker
GSM554049	PBMCs_IS_16 [IS]	GSM554049	Public on Dec 31 2011	Jun 09 2010	Jan 19 2012	RNA	1	peripheral blood mononuclear cells	Homo sapiens	affected status (disease state): IS patient	gender: male	age-at-examination: 54	age-at-onset: 53	geographical origin: Mirandela	clinical characteristics: Diabetes, hypercholesterolemia	lifestyle characteristics: ever drinker	Whole blood samples were obtained by venipuncture and collected in BD Vacutainer CPT tubes (BD, USA). PBMCs were isolated and their RNA stabilized using RNAlater (Qiagen, Germany) within three hours after sample collection.	total RNA	Total RNA was then extracted using the RNeasy Mini kit (Qiagen, Germany) according to the manufacturer's instructions.	biotin	Biotinylated cRNA of each sample were prepared according to the standard Affymetrix protocol from 3.5 ug total RNA (Expression Analysis Technical Manual, Affymetrix).	9606	Following fragmentation, 15 ug of cRNA were hybridized for 16 hours at 45 ºC on Affymetrix GeneChip Human Genome U133 Plus 2.0 Array. GeneChips were washed and stained in the Affymetrix Fluidics Station 450.	GeneChips were scanned using the GeneChip scanner 3000 – 7G.	group C of hybridized samples	Affymetrix CEL files were analyzed together with their respective CDF (chip description file) file (HG-U133_Plus_2.cdf) on the Partek software (Partek Incorporated, USA). The background correction, normalization and summarization of the CEL files were performed using the robust multi-chip average (RMA) algorithm (with default settings of the Partek software: only perfect match values, performs qu…	GPL570	Sofia,A,Oliveira	soliveira@igc.gulbenkian.pt	+351 217 999 411	+351 217 999 412	P1C-76	Edificio Egas Moniz	Instituto de Medicina Molecular	Av. Prof Egas Moniz	Lisbon	Portugal	1649-028	Portugal	ftp://ftp.ncbi.nlm.nih.gov/geo/samples/GSM554nnn/GSM554049/suppl/GSM554049_36_IS.CEL.gz	54675	IS patient	54	53	Diabetes, hypercholesterolemia	male	Mirandela	ever drinker
GSM554050	PBMCs_IS_17 [IS]	GSM554050	Public on Dec 31 2011	Jun 09 2010	Jan 19 2012	RNA	1	peripheral blood mononuclear cells	Homo sapiens	affected status (disease state): IS patient	gender: male	age-at-examination: 52	age-at-onset: 48	geographical origin: Mirandela	clinical characteristics: Hypercholesterolemia	lifestyle characteristics: ever smoker, ever drinker	Whole blood samples were obtained by venipuncture and collected in BD Vacutainer CPT tubes (BD, USA). PBMCs were isolated and their RNA stabilized using RNAlater (Qiagen, Germany) within three hours after sample collection.	total RNA	Total RNA was then extracted using the RNeasy Mini kit (Qiagen, Germany) according to the manufacturer's instructions.	biotin	Biotinylated cRNA of each sample were prepared according to the standard Affymetrix protocol from 3.5 ug total RNA (Expression Analysis Technical Manual, Affymetrix).	9606	Following fragmentation, 15 ug of cRNA were hybridized for 16 hours at 45 ºC on Affymetrix GeneChip Human Genome U133 Plus 2.0 Array. GeneChips were washed and stained in the Affymetrix Fluidics Station 450.	GeneChips were scanned using the GeneChip scanner 3000 – 7G.	group C of hybridized samples	Affymetrix CEL files were analyzed together with their respective CDF (chip description file) file (HG-U133_Plus_2.cdf) on the Partek software (Partek Incorporated, USA). The background correction, normalization and summarization of the CEL files were performed using the robust multi-chip average (RMA) algorithm (with default settings of the Partek software: only perfect match values, performs qu…	GPL570	Sofia,A,Oliveira	soliveira@igc.gulbenkian.pt	+351 217 999 411	+351 217 999 412	P1C-76	Edificio Egas Moniz	Instituto de Medicina Molecular	Av. Prof Egas Moniz	Lisbon	Portugal	1649-028	Portugal	ftp://ftp.ncbi.nlm.nih.gov/geo/samples/GSM554nnn/GSM554050/suppl/GSM554050_37_IS.CEL.gz	54675	IS patient	52	48	Hypercholesterolemia	male	Mirandela	ever smoker, ever drinker
GSM554051	PBMCs_IS_18 [IS]	GSM554051	Public on Dec 31 2011	Jun 09 2010	Jan 19 2012	RNA	1	peripheral blood mononuclear cells	Homo sapiens	affected status (disease state): IS patient	gender: male	age-at-examination: 46	age-at-onset: 45	geographical origin: Mirandela	clinical characteristics: Hypertension	lifestyle characteristics: ever drinker	Whole blood samples were obtained by venipuncture and collected in BD Vacutainer CPT tubes (BD, USA). PBMCs were isolated and their RNA stabilized using RNAlater (Qiagen, Germany) within three hours after sample collection.	total RNA	Total RNA was then extracted using the RNeasy Mini kit (Qiagen, Germany) according to the manufacturer's instructions.	biotin	Biotinylated cRNA of each sample were prepared according to the standard Affymetrix protocol from 3.5 ug total RNA (Expression Analysis Technical Manual, Affymetrix).	9606	Following fragmentation, 15 ug of cRNA were hybridized for 16 hours at 45 ºC on Affymetrix GeneChip Human Genome U133 Plus 2.0 Array. GeneChips were washed and stained in the Affymetrix Fluidics Station 450.	GeneChips were scanned using the GeneChip scanner 3000 – 7G.	group B of hybridized samples	Affymetrix CEL files were analyzed together with their respective CDF (chip description file) file (HG-U133_Plus_2.cdf) on the Partek software (Partek Incorporated, USA). The background correction, normalization and summarization of the CEL files were performed using the robust multi-chip average (RMA) algorithm (with default settings of the Partek software: only perfect match values, performs qu…	GPL570	Sofia,A,Oliveira	soliveira@igc.gulbenkian.pt	+351 217 999 411	+351 217 999 412	P1C-76	Edificio Egas Moniz	Instituto de Medicina Molecular	Av. Prof Egas Moniz	Lisbon	Portugal	1649-028	Portugal	ftp://ftp.ncbi.nlm.nih.gov/geo/samples/GSM554nnn/GSM554051/suppl/GSM554051_38_IS.CEL.gz	54675	IS patient	46	45	Hypertension	male	Mirandela	ever drinker
GSM554052	PBMCs_IS_19 [IS]	GSM554052	Public on Dec 31 2011	Jun 09 2010	Jan 19 2012	RNA	1	peripheral blood mononuclear cells	Homo sapiens	affected status (disease state): IS patient	gender: male	age-at-examination: 49	age-at-onset: 47	geographical origin: Mirandela	lifestyle characteristics: ever smoker, ever drinker		Whole blood samples were obtained by venipuncture and collected in BD Vacutainer CPT tubes (BD, USA). PBMCs were isolated and their RNA stabilized using RNAlater (Qiagen, Germany) within three hours after sample collection.	total RNA	Total RNA was then extracted using the RNeasy Mini kit (Qiagen, Germany) according to the manufacturer's instructions.	biotin	Biotinylated cRNA of each sample were prepared according to the standard Affymetrix protocol from 3.5 ug total RNA (Expression Analysis Technical Manual, Affymetrix).	9606	Following fragmentation, 15 ug of cRNA were hybridized for 16 hours at 45 ºC on Affymetrix GeneChip Human Genome U133 Plus 2.0 Array. GeneChips were washed and stained in the Affymetrix Fluidics Station 450.	GeneChips were scanned using the GeneChip scanner 3000 – 7G.	group B of hybridized samples	Affymetrix CEL files were analyzed together with their respective CDF (chip description file) file (HG-U133_Plus_2.cdf) on the Partek software (Partek Incorporated, USA). The background correction, normalization and summarization of the CEL files were performed using the robust multi-chip average (RMA) algorithm (with default settings of the Partek software: only perfect match values, performs qu…	GPL570	Sofia,A,Oliveira	soliveira@igc.gulbenkian.pt	+351 217 999 411	+351 217 999 412	P1C-76	Edificio Egas Moniz	Instituto de Medicina Molecular	Av. Prof Egas Moniz	Lisbon	Portugal	1649-028	Portugal	ftp://ftp.ncbi.nlm.nih.gov/geo/samples/GSM554nnn/GSM554052/suppl/GSM554052_39_IS.CEL.gz	54675	IS patient	49	47	NA	male	Mirandela	ever smoker, ever drinker
GSM554053	PBMCs_IS_20 [IS]	GSM554053	Public on Dec 31 2011	Jun 09 2010	Jan 19 2012	RNA	1	peripheral blood mononuclear cells	Homo sapiens	affected status (disease state): IS patient	gender: male	age-at-examination: 46	age-at-onset: 45	geographical origin: Vila-Real	clinical characteristics: Hypertension	lifestyle characteristics: ever drinker	Whole blood samples were obtained by venipuncture and collected in BD Vacutainer CPT tubes (BD, USA). PBMCs were isolated and their RNA stabilized using RNAlater (Qiagen, Germany) within three hours after sample collection.	total RNA	Total RNA was then extracted using the RNeasy Mini kit (Qiagen, Germany) according to the manufacturer's instructions.	biotin	Biotinylated cRNA of each sample were prepared according to the standard Affymetrix protocol from 3.5 ug total RNA (Expression Analysis Technical Manual, Affymetrix).	9606	Following fragmentation, 15 ug of cRNA were hybridized for 16 hours at 45 ºC on Affymetrix GeneChip Human Genome U133 Plus 2.0 Array. GeneChips were washed and stained in the Affymetrix Fluidics Station 450.	GeneChips were scanned using the GeneChip scanner 3000 – 7G.	group A of hybridized samples	Affymetrix CEL files were analyzed together with their respective CDF (chip description file) file (HG-U133_Plus_2.cdf) on the Partek software (Partek Incorporated, USA). The background correction, normalization and summarization of the CEL files were performed using the robust multi-chip average (RMA) algorithm (with default settings of the Partek software: only perfect match values, performs qu…	GPL570	Sofia,A,Oliveira	soliveira@igc.gulbenkian.pt	+351 217 999 411	+351 217 999 412	P1C-76	Edificio Egas Moniz	Instituto de Medicina Molecular	Av. Prof Egas Moniz	Lisbon	Portugal	1649-028	Portugal	ftp://ftp.ncbi.nlm.nih.gov/geo/samples/GSM554nnn/GSM554053/suppl/GSM554053_40_IS.CEL.gz	54675	IS patient	46	45	Hypertension	male	Vila-Real	ever drinker
