# Supplementary material for: Identification of pyroptosis-related immune signature and drugs for ischemic stroke
Source: Front Genet. 2022 Sep 27;13:909482. doi: 10.3389/fgene.2022.909482 (PMC9552296; doi:10.3389/fgene.2022.909482)
Supplement: Supplementary file 1 [file DataSheet1.ZIP › table/GSE22255-cluster3.txt]

GSM554034	C1
GSM554035	C1
GSM554036	C1
GSM554037	C1
GSM554038	C2
GSM554039	C1
GSM554040	C1
GSM554041	C2
GSM554042	C2
GSM554043	C2
GSM554044	C3
GSM554045	C3
GSM554046	C3
GSM554047	C3
GSM554048	C1
GSM554049	C3
GSM554050	C3
GSM554051	C3
GSM554052	C3
GSM554053	C1
