# Supplementary material for: Identification of pyroptosis-related immune signature and drugs for ischemic stroke
Source: Front Genet. 2022 Sep 27;13:909482. doi: 10.3389/fgene.2022.909482 (PMC9552296; doi:10.3389/fgene.2022.909482)
Supplement: Supplementary file 1 [file DataSheet1.ZIP › table/GSE22255_geneexpr.txt]

GSM554014	GSM554015	GSM554016	GSM554017	GSM554018	GSM554019	GSM554020	GSM554021	GSM554022	GSM554023	GSM554024	GSM554025	GSM554026	GSM554027	GSM554028	GSM554029	GSM554030	GSM554031	GSM554032	GSM554033	GSM554034	GSM554035	GSM554036	GSM554037	GSM554038	GSM554039	GSM554040	GSM554041	GSM554042	GSM554043	GSM554044	GSM554045	GSM554046	GSM554047	GSM554048	GSM554049	GSM554050	GSM554051	GSM554052	GSM554053
A1BG	6.25239	6.31609	6.3708	5.99082	5.90054	6.28585	6.30344	6.13004	6.37079	5.94842	6.00815	5.89955	6.33284	5.51943	6.37501	6.14474	6.09502	6.23231	6.3758	6.61973	6.35243	6.28804	5.47839	5.69496	6.00636	6.26444	6.23312	6.23372	6.23741	6.48366	5.87073	6.24752	6.28653	6.43197	6.16596	5.92307	6.3761	5.97304	6.61076	5.93358
A1BG-AS1	4.7796	5.17756	5.16212	5.17772	5.0302	5.12087	4.88327	4.97701	5.17389	5.29078	4.83679	5.27433	5.2653	5.21039	5.37936	5.24868	5.12611	5.39589	5.3321	5.42398	5.73165	5.30088	4.75828	5.07922	5.41566	5.43716	4.74419	5.41391	4.97943	5.44947	4.7058	4.81491	4.94679	5.10713	5.53757	5.20365	5.31757	4.42967	4.98183	4.8761
A1CF	3.798275	3.71964	3.51425	3.49327	3.35125	3.69324	3.779155	3.555115	3.551415	3.434815	3.34806	3.600385	3.672125	3.49479	3.53701	3.63676	3.55711	3.653685	3.58827	3.58067	3.82115	3.531875	3.7129	3.60594	3.5419	3.455765	3.474675	3.761575	3.60232	3.680385	3.737755	3.604555	3.43191	3.71414	3.614305	3.64883	3.648935	3.41078	3.67374	3.9749
A2M	4.37026	4.679655	4.53475	4.5288	4.42846	4.4204	4.682495	4.353735	4.681905	4.45266	4.516095	4.65418	4.794095	4.479415	4.51446	4.521085	4.601055	4.46851	4.37168	4.663195	4.63114	4.69002	4.877665	4.611095	4.689975	4.53626	4.418485	4.542775	4.57061	4.688245	4.599055	4.677485	4.5856	4.325875	4.50733	4.298545	4.62505	4.59336	4.71409	4.910955
A2M-AS1	4.5356	5.2002	4.41767	5.92066	6.09706	5.5585	4.78183	5.82368	5.5187	5.72992	4.86674	4.14093	5.34832	4.83547	5.20284	6.38926	6.34292	7.42337	4.25646	5.32009	4.72464	5.19939	6.28422	5.38505	4.49266	5.00652	5.76275	5.18963	5.89518	5.22824	4.3203	5.06845	5.02857	5.27844	6.13885	5.11983	4.44469	4.42519	4.58937	5.46453
A2ML1	3.95928	4.04145	3.756405	3.759615	3.782855	3.76448	3.90606	3.66539	3.69109	3.60913	3.620745	3.685805	3.70743	3.790015	3.61902	3.6514	3.69839	3.967025	3.858165	3.831165	3.69244	3.67634	3.821255	3.79535	3.74091	3.77054	4.20958	3.769435	3.630595	3.75426	3.87817	3.828545	3.81205	3.77817	3.79472	3.794785	3.8305	4.04631	3.95249	4.068895
A2MP1	3.69969	4.85788	4.03341	4.06996	3.5999	4.26964	4.25497	4.17612	3.93843	3.55746	3.73591	4.31932	3.89033	3.90754	3.89171	4.36578	3.69936	4.10309	3.60709	4.03932	4.10938	3.96097	4.24307	4.11663	3.90446	3.99111	4.05338	4.10012	3.82945	3.93739	3.99079	3.92554	4.04976	4.2521	4.00461	4.2825	4.10723	4.08129	4.18507	4.59721
A4GALT	5.00301	4.74107	4.68484	4.77356	4.95767	5.31796	5.02457	4.58411	4.93645	5.25333	4.9144	5.15899	4.93501	5.13257	4.91982	5.13823	4.77344	5.09939	4.84633	5.01001	4.95287	5.22064	5.13222	5.05575	5.04163	5.0539	4.63385	5.30876	4.56397	5.09338	4.81735	5.00443	4.7662	4.8563	5.00316	5.2074	4.94862	4.84238	4.59421	4.62513
A4GNT	4.73105	4.5571	4.47768	4.44288	4.44476	4.58015	4.58838	4.39419	4.32006	4.45952	4.57505	4.41466	4.58818	4.47275	4.57919	4.4033	4.33908	4.51907	4.51763	4.34678	4.77795	4.31879	4.80705	4.49083	4.48127	4.78453	4.38235	4.46548	4.5251	4.55347	4.68497	4.60003	4.215	4.65478	4.53854	4.54955	4.6566	4.60636	4.53594	4.40553
AA06	5.24457	5.31596	5.21938	5.15736	5.23411	5.41102	5.13181	5.15895	5.136	5.34218	5.26137	5.16523	5.24916	4.99363	5.41716	5.14346	4.97193	5.16562	5.13578	5.64143	5.33957	5.21918	5.22514	5.20342	5.47859	5.34642	4.93528	5.69472	5.14028	5.26254	5.16613	5.28455	5.16753	5.21788	5.27337	5.73229	5.23917	4.96901	5.57053	5.31809
AAAS	7.37752	7.4354	7.07412	7.30818	7.39997	7.46343	7.55524	7.68104	7.36473	7.56556	7.42162	7.50486	7.37663	7.61242	7.42161	7.51063	7.26091	7.41011	7.41693	7.57264	7.61548	7.52156	7.05992	7.56706	7.36836	7.34459	7.28336	7.65828	7.40062	7.33064	7.55524	7.18577	7.27401	7.24237	7.30565	7.22806	7.24964	7.28188	7.44008	7.13694
AACS	6.62047	6.67953	6.9281	6.95606	7.05588	6.96917	6.86653	6.87656	6.69468	6.9769	6.52208	6.86363	6.81697	6.89733	7.09592	6.77358	6.85637	6.87539	7.1652	6.77749	6.89201	6.69054	6.58821	6.42717	6.94209	6.92328	6.89163	6.76856	6.87878	6.89705	6.58604	6.65602	6.71737	7.00933	6.75153	6.93377	7.00981	7.11589	6.92058	6.60439
AACSP1	3.12388	3.3081	3.11803	3.06687	3.08249	2.92457	3.23543	3.2992	3.06684	3.22882	2.97854	3.43885	2.9658	3.19199	3.25191	3.10823	3.26995	3.11311	3.1589	3.28045	3.04775	2.85722	3.30648	3.1018	3.34177	3.28628	3.42828	3.23411	3.09971	3.01524	3.10621	3.0955	2.95146	2.98169	2.89655	3.36415	3.15693	3.02407	2.91043	3.16774
AADAC	4.33622	4.44664	4.34303	4.23737	4.50949	3.95932	4.35683	4.21155	4.35938	4.25777	4.39279	4.50758	4.22289	4.12618	4.39993	4.0491	4.25379	4.03949	4.37063	4.34221	4.21255	4.25789	4.18045	4.35569	4.07922	4.2	4.07743	4.23595	4.22371	4.02154	4.31369	4.15618	4.33254	4.49997	4.13982	4.17457	4.48814	4.26703	4.3623	4.43685
AADACL2	2.82403	2.6951	2.78259	2.78803	2.67495	2.70004	2.9147	2.74171	2.85942	2.75391	2.60782	2.89273	2.89011	2.77343	2.57065	2.8873	2.79491	2.73524	2.92408	2.88351	2.70843	2.66623	2.83461	2.94938	2.67272	2.63997	3.13041	2.7726	2.68568	2.69234	2.89718	2.88898	2.812	2.76925	2.78707	2.86598	2.6238	2.93379	2.73083	3.09593
AADACP1	2.86128	2.83277	2.77016	2.72114	2.63474	2.65002	2.738	2.9131	2.83035	2.77318	2.7268	3.02268	2.67238	2.61841	2.6597	2.68931	2.60898	2.69712	2.70326	2.54516	2.68605	2.62451	3.13433	2.49915	2.74732	2.87995	2.81413	2.80434	3.04764	2.91929	2.7033	2.80229	2.61164	2.79371	2.75229	2.62515	2.70204	2.97895	2.91043	3.38353
AADAT	3.71975	3.70187	3.84719	3.52226	3.3818	3.89651	3.67448	3.50016	3.45452	3.32344	3.49042	3.61779	3.40102	3.34338	3.6195	3.70336	3.43305	3.43302	3.53891	3.35086	3.63625	3.73197	3.73208	3.45261	3.49623	3.42676	3.76079	3.44004	3.93316	3.57213	3.80265	3.4072	3.52526	3.3835	3.41555	3.54539	3.41712	3.34504	3.57943	3.71052
AAED1	8.42893	8.45545	8.38779	8.0325	7.63027	8.09107	7.98403	8.14152	7.86154	7.69929	7.76756	7.83474	7.68396	7.72278	7.55429	7.44944	7.62671	7.27643	7.77222	7.60176	7.74013	7.50089	7.14991	8.29346	7.67634	7.69636	7.62876	7.92996	7.282	7.79255	8.62534	8.51503	8.28603	8.11131	7.51061	8.15342	8.42222	8.50031	8.55448	7.32137
AAGAB	5.59171666666667	5.59376	5.78644333333333	5.80487333333333	5.77062333333333	5.69627	5.88408333333333	5.89001666666667	5.64545	5.62721333333333	5.72142333333333	5.96072666666667	5.79740333333333	5.77867666666667	5.67119333333333	5.70771333333333	5.85142	5.80239666666667	5.74938	5.83012666666667	5.6716	5.57241333333333	5.58213333333333	5.65974	5.74439333333333	5.70717	5.6609	5.55662333333333	5.69178333333333	5.57584666666667	5.60293	5.6622	5.71971333333333	5.63984666666667	5.71862333333333	5.51111333333333	5.46946666666667	5.79010666666667	5.52310333333333	5.50895666666667
AAK1	5.74854142857143	5.85107571428571	5.84625714285714	5.77077714285714	5.86683857142857	5.85072428571429	5.81649714285714	5.86380714285714	5.75657857142857	5.77097571428571	5.68673571428571	5.60956142857143	5.61238857142857	5.66076857142857	5.92670285714286	5.90582	5.85064714285714	6.01779	5.51243142857143	5.83362	5.81177571428571	5.75612571428571	5.80783571428571	5.70034	5.86610285714286	5.65361714285714	6.01403714285714	5.75145142857143	6.15206857142857	5.69412285714286	5.82191857142857	5.67759571428571	5.89615285714286	5.74999142857143	5.74573428571429	5.78729285714286	5.75310285714286	5.71045571428571	5.83071	5.83539571428571
AAMDC	5.37807666666667	5.25627	5.42085666666667	5.26865	5.37467	5.42216666666667	5.19642666666667	5.37383333333333	5.36915666666667	5.4618	5.32652333333333	5.49864	5.54599333333333	5.35165	5.39242	5.37899	5.34722	5.07293666666667	5.45318	5.30411	5.38725	5.43521333333333	5.2943	5.12392666666667	5.44960666666667	5.42749	5.11377	5.33524666666667	4.98604333333333	5.29815333333333	5.06024333333333	5.46006666666667	5.38329333333333	5.41133	5.33218	5.40386	5.38585	5.46083	5.20731666666667	5.19852
AAMP	8.39711	8.25114	8.38499	8.25126	8.33554	8.55569	8.39023	8.29223	8.57808	8.5037	8.33581	8.38025	8.63325	8.64094	8.61475	8.43359	8.69231	8.4736	8.71458	8.55857	8.46996	8.48353	8.10349	8.46039	8.6259	8.24558	8.13352	8.45237	8.1913	8.61695	8.59589	8.3016	8.18829	8.31682	8.41268	8.21258	8.42606	8.61258	8.46748	8.3016
AANAT	3.28028	3.36828	3.04616	2.86416	2.95919	2.89807	3.39809	2.93854	3.09224	3.21172	3.01359	3.1729	3.20117	3.39711	3.10715	3.19684	3.31145	3.33949	2.98088	3.42106	2.99827	3.30623	2.96731	3.41924	3.4225	3.23565	3.43503	3.56751	3.26279	3.30173	3.40092	3.07986	3.21773	2.99066	3.20349	3.3794	3.2581	3.19548	3.29499	2.7326
AAR2	7.76995	7.81473	7.84417	7.80126	7.77729	8.07703	7.8957	8.01273	7.83949	8.02641	8.01428	8.06003	7.974	8.02449	7.9994	7.84074	7.93834	7.79068	8.12665	7.96846	7.95495	7.76848	7.76918	7.76238	7.96979	7.96564	7.68928	7.81341	7.76191	7.91512	7.90021	7.89606	7.96754	7.78656	7.92417	7.8234	7.74496	8.09981	7.88079	7.92527
AARS	7.73872	8.01121	8.09364	8.09607	8.25301	8.30259	8.16237	8.19109	8.25508	8.70003	8.01	8.04959	8.25213	8.29852	8.23804	8.16826	8.05099	8.34565	7.91919	8.39348	8.4714	8.19874	8.10572	7.96856	8.22422	8.17475	8.07047	8.19042	8.26144	8.09473	7.78591	7.76839	7.8409	7.94243	8.37854	7.62081	7.9624	8.10472	8.14825	7.854
AARS2	6.828125	6.85689	6.843455	6.849545	6.798965	7.212965	6.87011	6.97412	6.701775	6.72093	6.75363	6.350705	6.67669	6.661915	6.92258	6.73873	6.8161	6.9056	6.646405	6.8689	6.86076	6.773885	6.399055	6.66859	6.684645	6.687565	6.962695	6.634345	7.022775	6.479445	6.748545	6.526885	6.73591	6.732445	6.756145	6.686285	6.92917	6.73103	6.784235	6.66254
AARSD1	6.82953	6.59551	7.09977	6.82152	6.92786	7.148	6.75996	6.95542	6.59519	6.69065	6.64665	6.25807	6.60821	6.70717	6.60413	6.6898	6.71508	6.39268	6.76777	6.71024	6.58455	6.58764	6.63289	6.26273	6.49603	6.54437	6.65755	6.43888	6.60778	6.30265	6.67123	6.448	6.96103	6.89222	6.82882	6.76476	6.7718	6.90495	6.69347	5.88384
AASDH	6.488905	6.193955	6.389535	6.770445	7.00614	6.716245	6.758215	6.998345	6.85065	7.2244	6.81052	6.722085	7.181975	7.03676	6.875635	6.902555	7.06904	7.1333	6.968555	6.93552	6.832815	6.736155	6.955785	6.65981	7.2275	6.98983	6.514965	6.81875	7.039535	6.71149	6.24847	6.73217	6.762535	6.703265	7.00559	6.50769	6.388665	6.408285	6.39386	6.21073
AASDHPPT	6.30841666666667	6.29224333333333	6.52058333333333	6.41359666666667	6.77339333333333	6.37555333333333	6.33164666666667	6.64984666666667	6.67703	6.88104333333333	6.64523666666667	6.91558333333333	6.94734666666667	6.72864666666667	6.75041	6.73867	6.79879666666667	6.47972	6.89968333333333	6.70487666666667	6.56949	6.68519666666667	7.0106	6.65318666666667	6.93067	6.55218333333333	6.49917333333333	6.55002333333333	6.75839	6.61498	5.95667	6.39086666666667	6.52052666666667	6.64908333333333	6.74448333333333	6.19392666666667	6.17657333333333	6.29708	6.26642	7.26506333333333
AASS	3.56337	3.336565	3.365995	3.6682	3.662575	3.79176	3.505645	3.52256	3.39821	3.701335	3.50594	3.58789	3.64071	3.850005	3.39441	3.494645	3.291565	3.531085	3.42702	3.47718	3.54636	3.848405	3.510725	3.469885	3.383395	3.691735	3.399935	3.446	3.479675	3.313065	3.33678	3.476655	3.609315	3.720645	3.537215	3.688135	3.443685	3.41999	3.427015	3.653685
AATF	9.09026	9.0765	8.95223	8.94313	8.9517	9.44675	9.29648	9.38484	8.98648	9.10642	9.00631	8.85002	8.83881	9.05379	8.84123	8.85268	8.85921	8.78139	8.81209	8.84851	8.98533	8.7906	8.53	8.89294	8.8304	8.89304	9.07781	9.04184	8.8277	8.94048	8.77849	9.04462	9.04873	8.9368	8.94509	8.93459	8.80447	9.01476	9.12791	8.60647
AATK	7.68588	7.40126	7.40025	7.21803	7.39192	7.57831	7.21207	7.28326	7.37399	7.32824	7.4151	7.66147	7.11749	7.47129	7.50798	7.36795	7.44352	7.54637	7.37707	7.73125	7.3632	7.74816	7.78011	7.53726	7.56799	7.42962	7.58452	7.6235	7.63061	7.49354	7.18206	7.34389	7.27917	7.51892	7.29994	7.34078	7.43443	7.42954	7.24208	7.85521
AB074162	4.49603	4.35709	4.91652	4.33865	4.85419	4.44542	4.76648	4.72961	4.1986	4.76275	4.97348	4.44006	4.78056	4.73764	5.4933	4.68795	5.87337	5.76971	4.48549	4.77914	4.39437	4.63941	4.89112	4.67268	4.7262	4.4534	5.10552	4.53124	4.67738	4.71419	4.69655	4.53562	4.22188	4.5509	4.43705	4.48651	4.93888	4.42259	4.44085	4.93647
AB488780	5.76263	6.04357	5.89322	5.87889	6.11311	5.98299	6.10747	5.78401	6.09031	6.36621	5.77902	5.87622	6.19898	6.52678	6.49423	6.31868	6.27245	6.28785	6.44358	6.27786	6.40187	6.11838	6.15006	5.97051	6.27724	6.61453	6.01869	6.18003	6.5915	5.88753	5.92004	5.73463	5.66834	5.96967	6.12449	5.62982	5.71294	5.9271	6.02121	6.30799
ABAT	6.23291666666667	6.27834666666667	6.65482	6.93216666666667	6.76149333333333	6.27205333333333	6.83086666666667	6.42636	6.81343333333333	7.11375	7.20796333333333	7.12330333333333	7.05306666666667	7.30902666666667	6.72396333333333	6.74032333333333	7.25719666666667	7.03963333333333	7.05237	6.98258	6.66838	7.37765	7.00678333333333	7.19556	6.85460666666667	7.13787666666667	6.62468333333333	7.12476666666667	6.75841666666667	7.12448	6.36794666666667	6.76422	6.35799	7.03350666666667	6.82841	6.28287666666667	6.91521	6.69304	6.65712666666667	6.44533
ABCA1	5.9792025	5.2951075	5.46553	4.7541025	4.918935	4.8497525	4.6037375	4.89807	4.6719375	4.70301	5.47418	5.82401	4.48484	4.855015	5.0601425	4.4077925	4.48489	4.5556225	4.7759875	4.609215	4.358845	5.468605	5.0870925	5.02385	4.9597475	4.83507	4.763485	4.2750225	4.827745	5.1752525	5.06026	5.3169625	5.109865	5.4588475	5.0299025	5.241315	5.253385	5.17957	5.2970375	4.71262
ABCA11P	3.92635	4.22223	4.30086	4.37746	4.78463	3.97857	4.27572	4.23765	4.95088	4.47905	4.33152	4.0437	4.57433	5.00921	4.79885	4.54736	4.64591	4.71487	4.94861	4.79999	4.44279	4.4477	4.35644	4.09207	4.56131	4.80706	4.5297	4.1482	4.07854	4.30899	4.25713	4.22036	4.72048	4.19783	4.50288	4.35644	4.37601	4.60657	4.4402	4.07939
ABCA12	2.69088	2.60299	2.81641	2.7191	2.7105	2.66604	2.51324	2.65573	2.6946	2.70311	2.5638	3.06024	2.75793	2.63562	2.70802	2.6437	2.79127	2.72113	2.71169	2.79377	2.63624	2.80499	2.79865	2.73473	2.49048	2.68738	2.79754	2.77119	2.51497	2.71408	2.63762	2.51964	2.58256	2.7272	2.59737	2.69738	2.66961	2.91245	2.44895	2.54879
ABCA13	2.45831	2.52424666666667	2.63743333333333	2.49037333333333	2.51113666666667	2.50272	2.54038666666667	2.44849333333333	2.47992	2.42202333333333	2.53668	2.50406666666667	2.55986666666667	2.46574666666667	2.52367	2.51450333333333	2.56209333333333	2.58073	2.62731	2.57823	2.51353666666667	2.43283	2.51181333333333	3.07035333333333	2.48714	2.48842666666667	2.50246333333333	2.48528333333333	2.54422	2.50438666666667	2.50852	2.50293	2.40511	2.64344	2.43832	2.51045	2.56168666666667	2.65301666666667	2.49047333333333	2.54680666666667
ABCA17P	3.79508	3.42107	3.50787	3.66608	3.43792	3.40598	3.31205	3.22987	3.245	3.48424	3.42461	3.49289	3.45678	3.80543	3.43439	3.39803	3.19997	3.32587	3.38757	3.56376	3.1261	3.37947	3.54279	3.52082	3.38683	3.43673	3.42553	3.38052	3.5964	3.37865	3.39	3.42409	3.59271	3.54805	3.33513	3.65986	3.48199	3.21597	3.65449	3.70148
ABCA2	6.15270333333333	6.00771333333333	5.71843333333333	5.86195	6.11740666666667	6.09155	5.99593666666667	6.02087666666667	5.55020666666667	5.73287	5.76015333333333	4.99140666666667	5.74116	5.61076333333333	5.75854333333333	5.95503	5.47882666666667	5.83004666666667	5.40055666666667	5.98119	6.12458666666667	5.82345	5.6552	6.13273333333333	5.45662666666667	5.68592	5.62337333333333	5.49899	5.62813	5.54839666666667	6.37303	5.96605666666667	5.81609	5.98283333333333	5.92334	6.14502333333333	5.49004333333333	5.59024	6.09065	5.37944333333333
ABCA3	5.99128	6.02079	6.36199	6.00512	6.25227	6.27267	6.0327	5.9563	6.12256	6.07155	5.86724	5.21581	5.78484	6.1102	6.02655	5.97418	5.91163	6.30244	5.88171	6.24982	6.11069	6.17444	5.8392	5.88521	6.09656	5.94483	6.33068	6.09694	6.15598	6.18203	5.95125	6.15765	6.12905	6.2302	6.18828	6.00185	6.10718	6.45502	6.30799	5.28767
ABCA4	4.10145	3.714265	3.709995	3.725185	3.699715	3.59493	3.92878	3.65821	3.77591	3.767855	3.72515	3.976645	3.822005	3.817225	3.707195	3.793235	3.707515	3.968445	3.889575	3.84675	3.78001	3.864095	4.079365	3.87663	3.826295	3.634095	3.760035	3.967495	3.857435	3.90707	3.81365	3.87216	3.69767	3.86812	4.02089	4.07024	3.956975	4.104885	3.82952	4.087275
ABCA5	4.535435	4.961395	5.091455	5.764685	5.4359	5.038595	4.73124	5.133935	5.24204	5.2197	4.83956	5.019775	5.27092	4.973855	5.489925	5.38276	5.425755	5.340785	4.948075	5.088835	5.17306	5.268505	5.70512	4.7319	5.090995	4.74994	5.247135	5.02244	5.5091	4.74367	4.67525	5.085715	5.61032	5.412025	5.26798	5.082535	5.20331	4.816585	4.754225	5.04762
ABCA6	3.15794	3.03402	2.81134	2.80013	2.8257	2.92945	2.62463	2.94797	2.87853	2.71851	2.89902	3.09119	3.10434	3.03082	3.13257	3.06672	3.01906	3.14408	2.95461	3.44487	3.10294	3.09821	3.02923	3.15799	2.98482	2.88549	2.77305	2.91591	2.903	2.97081	2.98919	2.95297	2.98388	2.86156	2.99748	2.84258	2.79071	2.68587	2.91986	2.84724
ABCA7	7.12184	6.78379	7.64562	6.97605	7.08328	7.48617	7.19874	7.05743	7.16119	7.24546	6.96238	7.09857	6.65001	7.07872	7.22157	7.18533	7.01305	7.31949	7.16333	7.5444	7.33646	7.36784	6.94342	6.93599	6.996	6.75454	6.89353	7.35111	6.94968	6.81982	6.63382	6.69258	6.96815	7.26569	7.00499	6.72186	7.24123	7.31139	7.27385	6.50674
ABCA8	3.25953333333333	3.27551666666667	3.13653	3.19380666666667	3.10284	3.15061	3.28063333333333	3.31346666666667	3.15609	3.10153333333333	3.10714	3.16174666666667	3.11818333333333	3.11248	3.06323333333333	3.07418666666667	2.91397	3.17303	3.22932333333333	3.11842333333333	3.19387	3.06752333333333	3.34783	3.13592333333333	3.16701	3.16457666666667	3.08434333333333	3.24640333333333	2.96005333333333	3.18658	3.32547333333333	3.21272333333333	3.07040333333333	3.02262333333333	3.10902333333333	3.31534	3.20680666666667	3.13985	3.05836666666667	3.34024333333333
ABCA9	3.16831	3.07214333333333	3.01576333333333	3.08567666666667	3.01238333333333	3.18893333333333	3.12238	3.14750333333333	3.20232	3.01888333333333	3.11825666666667	3.22536666666667	2.96256	3.13451333333333	3.0702	3.13946	3.15118	2.92839	3.12084666666667	3.14284333333333	3.07920333333333	3.04526	3.22408333333333	3.13752	3.03082666666667	3.07765	3.14472666666667	3.1502	3.04684	3.11184333333333	3.02497666666667	3.15969333333333	3.05107333333333	3.04668666666667	3.17476333333333	3.10141333333333	3.10202333333333	3.03596	3.08676666666667	3.14879666666667
ABCB1	6.46158666666667	6.10836	6.45188333333333	5.67487333333333	7.22310666666667	6.66712333333333	6.07758333333333	6.81449333333333	5.53019	6.29181	6.02153666666667	4.72059	6.09156333333333	5.8581	5.79991333333333	6.38468	5.17298	6.02312333333333	5.72974333333333	5.61001	5.8485	5.82842666666667	5.59149666666667	5.86208333333333	5.42629666666667	5.79222666666667	6.33907333333333	5.85028	6.09821333333333	5.55027	6.05274666666667	6.10701333333333	6.15039666666667	6.51705	6.37185	6.80794333333333	5.76325333333333	6.44917666666667	6.25307666666667	5.32315333333333
ABCB10	7.00759	7.59076	8.00515	7.99513	8.01963	7.34695	7.5785	7.55905	7.94318	8.27487	8.00898	8.21788	7.97874	8.31056	8.19143	7.92834	8.12022	7.62802	8.22976	8.10036	7.868	7.79542	7.89121	7.84803	7.98207	8.02355	7.6303	7.9362	7.95584	8.18104	7.69203	7.94677	8.04237	8.26432	8.15306	7.78298	7.94461	7.84608	7.89088	7.46004
ABCB11	4.18153	3.768495	3.832375	4.008145	3.966285	3.982455	3.941435	3.96611	3.997285	3.96233	3.91816	4.02629	4.118985	4.04828	4.12068	3.967975	4.04575	4.02594	4.047515	4.02891	4.180135	4.156225	3.843265	4.040025	4.048865	3.8942	4.06714	3.978145	4.01486	4.048775	4.15401	3.953585	3.94702	3.99885	3.803805	4.00883	3.992185	3.98748	3.9123	4.104925
ABCB4	4.14538	3.870415	4.05536	3.916495	3.81027	3.895495	4.233415	3.903505	4.28706	4.148905	3.713785	3.76595	3.94103	4.038305	3.5522	3.89994	3.500585	4.04817	4.664385	3.68942	3.688685	3.96012	3.819745	3.831615	3.950405	4.02408	4.367025	3.844955	3.84253	3.859305	4.161385	3.83587	4.30241	3.971345	3.77479	4.170025	4.33833	4.089845	4.2639	3.633375
ABCB5	3.4245825	3.69538	3.55845	3.310425	3.3040625	3.44248	3.4742325	3.298955	3.5346375	3.2352175	3.429315	3.436745	3.31659	3.3302425	3.3843325	3.2664875	3.224435	3.2811225	3.3011075	3.393375	3.294375	3.4667875	3.561865	3.3633425	3.4004225	3.4294275	3.4142275	3.4945	3.510805	3.4503975	3.4501275	3.55268	3.3212875	3.4532475	3.4627	3.425615	3.4698525	3.48717	3.57707	3.712575
ABCB6	4.903265	4.75416	4.6692	4.94818	4.87699	4.589545	4.69302	4.683125	5.14297	5.14123	4.832125	5.092475	5.242175	5.44399	5.130755	5.31826	4.95652	5.186305	5.307015	5.355205	5.281305	5.510025	5.13436	5.083755	5.3376	4.961145	4.637765	5.187175	4.789605	5.453385	4.796115	5.177	5.14975	4.9522	5.152155	5.206215	5.058795	4.978395	4.834045	4.6446
ABCB7	7.97275	8.11148	7.78502	7.82449	8.03611	8.0784	8.14602	8.0678	8.24836	8.22062	8.29223	7.70376	8.20496	8.27554	8.39751	7.92607	8.26892	8.10803	8.35937	8.11362	8.05565	8.08748	7.64245	7.99071	8.1226	8.16817	7.94637	8.09432	7.86155	8.15954	7.96402	8.06601	7.78859	8.09569	7.99563	7.88613	8.04865	8.28843	8.02622	7.81114
ABCB8	4.92708	4.91345666666667	5.0043	4.80438333333333	4.68921333333333	5.05732333333333	4.96914333333333	4.6917	4.79073	4.83024666666667	4.63248333333333	4.76209333333333	4.67319666666667	4.71375	4.8101	4.68303	4.64480333333333	4.95299666666667	4.74431666666667	4.94816	4.91389666666667	4.81863333333333	4.51460333333333	4.84185333333333	4.75349666666667	4.80127	4.62783	4.66554333333333	4.82362	4.87541333333333	5.05863	4.61119333333333	4.74506333333333	4.88924333333333	4.64652	4.82994333333333	4.68139333333333	4.75107	4.99407	4.42368333333333
ABCB9	5.03279	5.04935	4.85519666666667	5.1737	5.14903333333333	5.19932333333333	5.22321	5.16473333333333	5.08143	5.41661	5.33988666666667	5.33389666666667	5.21092333333333	5.21686333333333	5.35299	5.31373	5.16081333333333	5.53789333333333	5.12871	5.39234666666667	5.33854666666667	5.47507666666667	5.25189666666667	5.23744	5.36185333333333	5.23016666666667	5.19935	5.38515	5.26876333333333	5.24911	5.12767333333333	5.2321	5.34647666666667	5.23236	5.28383333333333	5.35957333333333	5.24976333333333	5.00507666666667	5.07537	5.27937666666667
ABCC1	7.68724	7.61427	7.663635	7.73425	7.428975	7.508	7.6461	7.694505	7.64031	7.552385	7.433255	7.47306	7.443445	7.61183	7.456795	7.42628	7.399065	7.106955	7.48453	7.44781	7.714265	7.512745	7.349955	7.380435	7.646135	7.468715	7.61733	7.57606	7.424975	7.57166	7.811275	7.51554	7.765135	7.478205	7.411485	7.658945	7.63319	7.853145	7.759605	7.57516
ABCC10	7.226625	7.16501	7.697395	7.856155	8.01169	7.5057	7.31944	7.454615	7.555495	7.86029	7.6131	7.582055	7.5635	7.828065	7.71562	7.7192	7.68885	7.549405	7.755115	7.910685	7.692895	7.65532	7.70576	7.59755	7.442615	7.711565	7.310915	7.74092	7.528855	7.300715	7.29327	7.572775	7.827695	7.80014	7.919845	7.760495	7.45138	7.552065	7.503865	7.146945
ABCC11	4.163155	4.070565	3.926075	3.802685	4.03065	3.849075	3.980335	3.870875	3.88849	3.9471	3.827665	4.362795	4.062235	3.796255	3.837175	3.95258	4.041265	3.76595	3.873395	3.915445	3.6979	3.93218	3.96223	4.01894	3.814765	3.8331	4.07556	3.943215	3.842075	3.951555	4.1494	3.836105	4.011945	3.98569	3.91404	3.96137	3.931455	3.959125	3.92889	4.36738
ABCC12	3.53986	3.278615	3.215615	3.43252	3.46619	3.43806	3.663905	3.3385	3.30896	3.477035	3.42548	3.5497	3.223195	3.3525	3.508025	3.3616	3.2586	3.175655	3.27251	3.438585	3.41028	3.391975	3.52023	3.332415	3.2622	3.385115	3.44874	3.34871	3.398165	3.33579	3.35398	3.371505	3.401405	3.110705	3.32847	3.57404	3.371455	3.48436	3.637705	3.33046
ABCC13	3.5551775	3.8882275	3.640645	3.3806625	3.3022625	3.2347625	3.8307075	3.39099	3.556305	3.388945	3.74748	3.6095625	3.2627475	3.7871	3.5769625	4.2464975	3.4268475	3.5882925	3.399845	3.742835	3.3315225	3.8356375	3.779395	3.6769925	3.6792875	3.66961	3.76424	4.0416275	5.3808175	4.7025125	4.813475	3.5882725	3.461825	3.3485675	3.1887675	3.5985175	3.2672725	3.4801275	4.05677	3.8476975
ABCC2	4.05237	4.16014	3.94366	3.7521	3.92497	4.18783	4.0412	3.91049	3.78784	3.98228	4.15285	4.16567	3.92815	4.02107	4.06291	4.27714	4.11059	3.89135	4.1517	4.23265	4.17643	3.9989	4.28147	4.11099	4.0246	3.8852	3.85243	4.07661	3.86016	3.79366	4.2342	4.11059	3.86932	4.28944	3.98108	4.31358	4.22757	4.03454	3.98147	4.0787
ABCC3	6.649876	6.372292	6.090862	6.259832	5.881206	6.070546	6.3731	6.009652	6.77212	5.951904	6.476888	6.67966	5.902234	6.270604	6.46057	6.097568	6.615326	6.741148	6.686414	6.67909	6.05029	6.46509	6.465624	6.60131	6.350278	6.144602	6.637042	6.157678	6.51875	6.441206	6.215786	6.073258	5.839668	5.821178	5.982734	6.052514	6.444704	6.132586	6.143208	6.237326
ABCC4	4.8760175	4.9247025	4.43822	4.686995	4.52052	4.2266875	4.505715	4.72625	5.6555675	4.6348325	4.636025	4.5472975	4.5604375	5.0163	4.52277	4.91383	4.461205	5.0388975	4.5930425	4.745385	4.4226625	5.3954225	4.6429275	5.316925	5.077885	4.93217	4.868805	4.9014075	5.6380825	4.7791125	4.62776	4.7670875	4.566925	4.5389025	4.7516975	4.3866125	4.5850375	4.2125975	4.8365075	4.5091075
ABCC5	5.75584333333333	5.73220666666667	5.95463666666667	5.89478666666667	5.96964666666667	6.00774666666667	5.92666666666667	5.75733666666667	5.90979	5.90965333333333	6.14565333333333	6.02754	5.86974666666667	5.94074666666667	5.90154	5.91330333333333	5.83484	5.51914333333333	5.5978	5.86653	5.67118	5.8818	6.17308666666667	5.66391666666667	5.68905	5.69146	5.81290333333333	5.90445333333333	6.13091666666667	5.78441333333333	5.55933	5.59107666666667	5.67206333333333	6.04426	5.68212333333333	5.70625	5.79373333333333	5.96249333333333	5.80175	5.92876666666667
ABCC6	5.17761333333333	5.02438666666667	4.94937333333333	4.82841	4.86727	4.60142	5.07441333333333	4.88729333333333	4.96982	5.28435	5.70659	5.76237666666667	5.23498666666667	5.28867	5.47030333333333	5.00663333333333	5.18599666666667	5.40567	5.3897	5.54666333333333	4.97116333333333	5.55692	5.05189666666667	5.30513333333333	4.88657666666667	5.23951666666667	4.85343333333333	5.26736333333333	4.88178333333333	5.57310333333333	5.07844	4.94925666666667	4.77153666666667	5.60194	5.10307666666667	5.01599	5.47345666666667	5.61520666666667	5.20459333333333	5.35771
ABCC6P1	2.99362	2.98268	3.04577	2.68513	2.84227	2.98828	2.83137	2.87818	2.88077	2.74117	3.12117	2.99199	2.74346	2.69915	2.73826	2.83431	2.80126	2.88077	2.81268	2.83572	2.77972	3.05408	2.77562	2.97947	2.71219	2.79992	2.7638	2.83896	2.9773	2.8012	2.93106	2.97905	2.91317	2.87767	2.8444	2.81355	3.01081	3.0975	2.87049	3.48159
ABCC8	5.05931	4.90757	4.83559	4.754065	4.907255	4.64397	4.894595	4.86166	4.707245	4.77787	4.78556	4.88931	4.868085	4.708205	4.74429	4.701295	4.56621	4.726665	4.76432	4.857335	4.88921	4.875415	4.796745	4.992185	4.94063	4.690465	5.082765	4.88711	4.850425	4.975265	5.023065	4.84028	4.66909	4.874535	4.835405	5.23365	4.903095	4.91305	4.987495	4.898715
ABCC9	3.377006	3.229848	3.1964	3.123722	3.105822	3.092624	3.177544	3.337426	3.101866	3.188494	3.060864	3.401702	3.110332	2.980536	3.10609	3.244056	3.137712	3.05032	3.070878	3.199956	3.104686	3.11545	3.47515	3.284776	3.013362	2.978154	3.404734	3.18543	3.198304	3.178998	3.165284	3.142786	3.152706	3.110442	3.191514	3.115776	3.084878	3.204282	3.216408	3.57225
ABCD1	7.31153	7.16669	6.82418	6.36796	6.34254	7.31148	7.37807	6.96553	6.34325	6.56129	6.70359	6.67445	6.19501	6.66982	6.57052	6.29391	6.62564	6.54957	6.68326	6.63174	7.1151	6.72801	6.41494	7.65037	6.55404	6.71241	6.48865	6.43888	6.05159	6.73007	7.27881	6.38294	6.37587	6.68713	6.35897	6.24181	6.86837	7.26217	7.11424	6.08893
ABCD1P2	3.6945	3.85864	3.78369	3.56093	3.56099	3.85037	3.79696	3.67782	3.4454	3.54763	3.5655	3.62486	3.66501	3.61071	3.46785	3.41199	3.44303	3.59688	3.57501	3.71236	3.44475	3.53011	3.72228	3.9606	3.58965	3.6184	4.02427	3.77356	3.68416	3.96379	3.89698	3.58166	3.51235	3.72095	3.57501	4.0991	3.64736	4.02431	3.57884	3.74684
ABCD2	3.7809	3.48523	3.79021	4.39376	4.38676	3.07099	3.74632	3.57945	4.35269	4.45872	3.2297	3.15672	4.43906	4.50421	4.02572	4.33339	3.55725	4.03455	4.00663	3.26408	4.01901	3.83356	4.06858	3.28166	4.46597	4.39305	3.40213	4.00107	3.69681	3.61705	3.40685	3.44908	3.64093	3.49485	4.49066	3.5137	3.26511	3.25936	3.51457	3.53448
ABCD3	7.3779	7.37981	7.837995	7.826465	7.97729	7.462705	7.52036	7.66149	7.816975	7.75961	7.692425	7.833655	7.92892	7.83315	7.72592	7.656555	7.474265	7.083585	7.95672	7.52851	7.526845	7.63611	7.56192	7.214795	7.705285	7.641695	7.54385	7.627545	7.01943	7.74682	7.249165	7.690015	7.61875	7.77631	7.89236	7.41969	7.685055	7.536375	7.52117	7.247705
ABCD4	5.81508	5.643715	6.25527	6.104815	6.125245	5.89141	6.038665	5.97927	5.75568	6.002	6.11616	6.10218	5.93338	6.09965	6.23989	5.77763	5.908145	5.734055	6.038655	6.117065	6.13016	6.0629	5.978345	5.736055	5.897395	5.998315	5.731335	6.078975	5.763335	5.816655	6.00079	6.02343	6.144265	6.00621	6.0499	5.84742	6.145835	6.123205	5.935255	5.596795
ABCE1	7.89344	7.89813	8.148815	8.29456	8.444365	7.997835	8.139305	8.1167	8.68496	8.68776	8.007125	7.57481	8.71097	8.548475	8.37472	8.57729	8.40855	8.35134	8.725725	8.4762	8.44034	8.213825	8.206805	7.981395	8.64147	8.43079	8.06889	8.220515	8.32431	8.59194	7.927155	8.12085	8.241175	8.13709	8.39529	8.009705	7.99714	8.15207	8.08519	8.047035
ABCF1	9.20569	8.9636	8.8636	8.92814	8.74443	9.27636	9.00158	9.02708	8.51429	8.74574	8.57556	8.57794	8.55447	8.76032	8.5588	8.67065	8.54033	8.56387	8.70855	8.60971	8.66944	8.68452	8.01726	8.90098	8.59681	8.72969	8.87004	8.47205	9.02793	8.53559	9.05019	8.70382	8.8552	8.84582	8.74013	8.84653	9.05519	8.99212	8.8903	8.32184
ABCF2	6.630718	6.625738	6.696218	6.549896	6.717284	6.90397	6.81262	6.681958	6.744558	6.789632	6.54515	6.245006	6.709922	6.714462	6.50567	6.694144	6.55471	6.56609	6.862792	6.68228	6.583168	6.42798	6.466664	6.658746	6.632452	6.768212	6.669164	6.616952	6.659356	6.749728	6.568082	6.595996	6.600666	6.752232	6.645176	6.581604	6.548084	6.745258	6.741666	6.383684
ABCF3	7.44038	7.41988	7.56632	7.38245	7.35099	7.70633	7.55851	7.52751	7.25716	7.4411	7.44067	7.21004	7.34621	7.44058	7.37113	7.27361	7.42935	7.42826	7.36047	7.51884	7.45125	7.30728	6.99702	7.4037	7.35999	7.31209	7.25736	7.45167	7.36907	7.28699	7.6569	7.15734	7.28633	7.31299	7.27493	7.33372	6.95762	7.63365	7.39622	7.19297
ABCG1	5.72515	5.02952	6.04254	5.5041525	6.0633225	5.09493	5.4322375	5.59153	5.7155125	5.7959	5.5650975	5.2683525	5.11764	5.6862125	5.5609775	5.3939	4.2860175	5.6532875	5.604035	4.8710025	5.46168	6.376155	6.2334425	5.1525075	5.992795	5.36913	5.304835	5.16525	6.1510875	6.059935	4.864845	5.236105	5.6097175	6.292885	5.57501	5.3532275	5.4341575	5.4830075	5.9544475	5.21809
ABCG2	3.63513	3.70181	3.85285	3.44547	3.75933	3.57683	3.88606	3.67766	3.5395	3.7112	3.44836	3.71777	3.50298	3.46283	3.96443	3.68731	3.98746	3.55698	3.58378	3.84546	3.3525	3.93225	3.95127	4.04251	3.49106	3.87381	3.97218	3.80097	5.79297	3.6228	4.05126	3.5149	3.24631	3.70181	3.23997	3.28243	3.62482	3.88448	3.93225	4.13165
ABCG4	5.60745	5.73804	5.56638	5.7107	5.67045	5.42567	5.56572	5.56042	5.71322	5.64461	5.76179	6.06577	5.64363	5.55226	5.71662	5.77699	5.75389	5.75389	5.63401	5.66391	5.68013	5.77361	6.26708	5.69695	5.54923	5.78944	5.46775	5.64497	5.71607	5.88135	5.6097	5.68147	5.50383	5.68803	5.95468	5.84453	5.89806	5.66311	5.81617	5.86747
ABCG5	3.39282	3.69068	3.80937	3.52495	3.44374	3.61931	3.5193	3.65734	3.73722	3.57427	3.6635	3.86005	3.40343	3.92177	3.75295	3.59375	3.46603	3.63701	3.50035	3.58514	3.87614	3.66499	3.63473	3.6551	3.5785	3.86517	3.51365	3.35254	3.55334	3.7661	3.8578	3.88027	3.68389	3.62638	3.59457	3.9785	3.79087	3.90312	3.98798	3.6855
ABCG8	3.96078	4.03533	3.61968	3.85371	3.91072	3.93602	4.00609	3.78245	3.7989	3.63876	4.01824	4.1234	3.91551	3.9868	3.85168	4.01973	3.5569	3.92161	3.73684	4.10414	3.83364	3.96758	3.89699	4.19076	3.84581	3.96128	3.94865	4.31878	4.12963	4.00662	3.99304	4.15682	3.89122	3.76477	3.91738	3.9457	3.99851	3.95759	3.94043	3.99301
ABHD1	4.84031333333333	4.78939666666667	4.60087	4.72555333333333	4.69357666666667	4.67142	4.83974	4.69469333333333	4.66489666666667	4.6938	4.83764333333333	4.83130333333333	4.74485666666667	4.50824	4.74533333333333	4.82462	4.61081666666667	4.79857	4.71060333333333	4.71622	4.77369	4.95501	4.65675	4.82231	4.75776333333333	4.66693666666667	4.52102	4.73572	4.77558666666667	4.71842333333333	4.90318	4.86038666666667	4.76621	4.74055333333333	4.72337333333333	4.92987666666667	4.76558333333333	4.78534333333333	4.71093333333333	5.01952
ABHD10	6.91579	6.68454	7.326955	7.301165	7.57716	7.10868	7.225555	7.37314	7.96778	8.07948	7.41702	7.407825	8.135345	8.037315	8.05609	7.882465	7.905345	7.839645	8.24546	7.67636	7.742015	7.4842	7.40698	7.424705	8.150135	7.63765	7.235975	7.80306	7.468515	7.60911	6.88206	6.899795	7.25821	7.30776	7.444025	6.917595	6.54572	7.251555	7.230385	7.47666
ABHD11	5.60752666666667	5.76996666666667	5.75384	5.64737333333333	5.6494	5.60045333333333	5.73723	5.65034666666667	5.83375666666667	5.8924	5.79867333333333	6.21513333333333	5.99820666666667	5.75779	6.14398666666667	6.00765666666667	6.09518333333333	5.77607	6.1074	6.13464333333333	5.93899	5.78663333333333	5.74311666666667	6.09276333333333	5.86218333333333	5.82574	5.48259	5.80161666666667	5.54083	5.99587	5.96974	5.68256333333333	5.41640666666667	5.55664	5.83147	5.69152333333333	5.45482333333333	5.90897	5.96845	5.82166666666667
ABHD12	6.85091	7.03358333333333	7.28312333333333	7.10040333333333	6.89282333333333	6.87881333333333	6.64107666666667	7.28595666666667	6.68169666666667	6.82483	6.97750666666667	6.90150333333333	6.64508	6.74355666666667	6.78705	6.8555	6.56445	6.55880333333333	6.71620666666667	6.59874333333333	6.98476333333333	6.62620333333333	6.26584333333333	6.81576	6.92117666666667	6.99016333333333	7.08940333333333	6.94407666666667	6.43820333333333	7.03222666666667	7.15819333333333	7.01537	7.04320333333333	6.74715333333333	6.93560333333333	7.02517333333333	7.14439333333333	7.34143	6.92882	6.46098333333333
ABHD12B	2.71918	2.84202	2.655405	2.68838	2.76113	2.90612	2.66743	2.64192	2.62708	2.828185	2.68749	2.94317	2.56804	2.677345	2.785915	2.831975	2.701955	2.672775	2.77491	2.92356	2.823315	2.83308	2.97011	2.84715	2.74872	2.73736	2.805125	2.683755	2.807565	2.939225	2.75477	2.73729	2.841475	2.68323	2.799055	2.731635	2.759105	2.691885	2.752855	3.101685
ABHD13	7.04529	7.006315	7.44657	7.61715	7.454485	6.77986	7.06657	7.281375	7.182115	6.747165	7.349795	7.00101	6.92605	6.716805	6.598885	6.853295	6.5892	6.295205	6.660325	6.383975	6.780215	6.804085	6.885655	6.91911	6.768945	7.30715	6.823565	6.859185	6.54497	7.04909	7.144165	7.82255	7.699885	7.71173	7.502495	7.649185	7.534045	7.35438	7.38778	6.25842
ABHD14A	7.84417	7.98517	7.85895	7.84021	7.90838	8.16318	8.12475	8.32873	7.80061	7.89903	7.23916	6.53009	7.50905	7.71922	7.38548	7.60167	6.97402	7.42556	7.56676	7.27424	7.88936	7.50475	7.15754	7.13065	7.5906	7.78362	7.51059	7.65624	7.47513	7.59548	7.85374	8.03053	8.01608	7.87038	7.94414	7.88191	7.69981	7.72293	8.08036	6.95677
ABHD14A-ACY1	6.78787	7.03018	6.89786	6.61054	6.4316	6.91825	6.898	6.78338	6.82592	6.65866	6.93379	6.70738	6.71616	7.15101	6.91235	6.7505	6.98252	6.73115	7.05034	7.0071	6.91198	6.47582	6.11938	6.9033	6.69473	6.89351	6.43525	7.01234	6.36457	6.98785	7.05872	6.87428	6.82203	6.84941	6.73959	6.82635	6.82692	7.2359	7.10601	6.55397
ABHD14B	9.40255	9.37119	8.77613	8.77357	8.59282	9.64643	10.0433	9.11172	8.93516	8.91187	8.6155	7.5779	8.7299	9.03247	8.9691	8.90936	8.33389	8.96837	8.7865	8.57487	9.69309	9.14369	8.03665	9.71851	8.76748	9.18944	8.48192	9.15207	8.84197	8.98033	9.86727	8.59254	8.79009	8.87465	8.74688	8.52152	8.6351	8.73025	9.56938	8.38493
ABHD15	7.77811	7.75179	7.84487	7.16879	7.77893	7.85568	7.72931	7.89624	7.09832	7.70843	7.70417	6.66842	7.36722	7.64775	7.27811	7.43465	7.06712	7.58958	7.40376	7.55646	7.76762	7.07417	6.74262	7.79612	7.05967	7.41347	7.66029	6.9995	7.53256	6.88789	8.09235	7.54342	7.58262	7.59494	7.63316	7.05792	7.53247	8.00914	8.20753	6.68507
ABHD16A	6.958015	6.834325	6.96612	6.902315	6.97229	7.20008	7.068245	6.91384	6.825425	6.997335	7.085205	7.220085	6.95545	7.01689	7.024845	6.73148	6.855415	7.05677	6.796035	7.144715	6.95259	7.052895	6.62256	7.220905	6.81735	6.892725	6.61631	7.15875	6.75735	6.785285	6.905775	6.87545	7.08864	7.065285	6.982325	6.85781	6.878255	7.283015	7.0341	6.73904
ABHD16B	3.79734	4.5033	3.87351	3.82195	3.86395	3.958	4.24731	4.0367	4.06415	3.76367	4.09039	3.76117	3.89746	3.85149	3.7979	3.84255	3.7863	3.77556	4.08883	4.06211	3.98634	3.74757	3.84619	3.99654	4.07871	4.25962	3.9011	4.01782	4.07618	4.0889	4.05322	4.71918	3.83496	3.76658	4.09273	4.25552	3.77267	4.06169	4.16185	3.87273
ABHD17A	11.3887	11.6213	11.2778	11.1288	11.6967	11.3941	11.3247	11.6409	10.7735	11.1768	11.3987	10.6757	10.9322	11.0208	11.0894	11.3495	10.5544	11.1718	10.7533	11.2332	11.2318	11.1467	10.6876	11.5107	10.7714	10.9881	11.3123	10.9604	10.8897	10.5873	11.8191	11.4103	11.2827	11.1785	11.2784	11.3287	10.9157	11.2216	11.4817	10.6034
ABHD17B	6.41117	6.20192666666667	6.46202666666667	6.27614333333333	6.32139333333333	5.81507666666667	6.10151666666667	6.27613	6.22352666666667	6.23744666666667	6.10015333333333	6.01835666666667	6.41047333333333	6.37029333333333	6.25624	6.36384333333333	6.23439333333333	6.18251666666667	6.53955	6.35482	6.19580666666667	5.98299	5.93734333333333	6.03218333333333	6.4309	6.10413	5.59904	6.14631	6.11073	6.13710666666667	6.59572333333333	6.52732	6.69966666666667	6.16715333333333	6.18243	6.50247666666667	6.36818	6.23471333333333	6.39279	6.03082
ABHD17C	5.01039	5.25039	5.35967	4.79788	5.70565	4.96822	5.27917	5.64563	5.24114	5.43701	5.069	5.2444	5.18993	4.99454	4.97462	5.04198	4.47465	4.91461	4.98876	5.03857	5.49171	4.80504	5.33902	5.23072	4.85189	5.06742	5.10474	5.13818	5.30545	4.72138	5.2613	5.36977	4.96787	5.50836	5.4419	5.22864	4.99622	5.5425	5.71799	5.00841
ABHD2	7.69435	7.71319833333333	7.00064166666667	7.14516333333333	7.41304	7.19619666666667	7.34142333333333	7.47422166666667	7.34543333333333	7.40862166666667	7.34875833333333	7.45667166666667	7.59949333333333	7.27165166666667	7.42672833333333	7.453765	7.89466666666667	7.55352833333333	7.52212666666667	7.210675	7.273745	7.21143166666667	6.84420166666667	7.49993333333333	7.53502666666667	7.24436833333333	7.34583333333333	6.880865	7.113775	7.23992666666667	7.42977833333333	7.29256666666667	6.83315166666667	7.21553666666667	7.22007	7.10869166666667	7.10893	7.09744333333333	7.185055	7.18418666666667
ABHD3	9.06469	8.95936	9.52095	9.97114	9.9907	8.88193	9.21287	9.28759	9.61837	9.914	9.79394	10.2004	9.59144	9.67309	9.84406	9.60549	9.76355	9.6624	9.72427	9.61577	9.75372	9.38081	9.41567	9.63161	9.64623	9.73066	8.80611	9.64858	9.43173	9.4218	9.21152	9.2683	9.55244	9.74026	9.93423	9.31516	9.62779	9.4385	9.60035	8.89729
ABHD4	6.67272	6.74819	6.65091	6.38992	6.474975	6.61451	6.75564	6.71834	6.78571	6.374515	6.72171	6.68911	6.558595	6.55891	6.49472	6.58479	6.358575	6.34144	6.41306	6.518675	6.33206	6.91071	6.730745	6.861905	6.538975	6.497125	6.617245	6.60693	6.57916	6.59248	6.731335	6.44465	6.41311	6.419305	6.517665	6.488165	6.415825	6.763055	6.625045	6.93151
ABHD5	5.5126975	5.193455	5.30582	5.2863525	5.36363	5.1839125	5.2286625	5.5513275	5.409935	5.4657525	5.9309025	5.63273	5.7822925	5.4286475	5.8693525	5.27659	5.7521125	5.2798925	5.6054925	5.66444	5.2425625	5.61028	5.288555	5.535645	5.635495	5.6053075	5.6187325	5.526415	5.4976925	5.798505	5.1643525	5.55481	5.12161	5.674045	5.4897325	4.9694975	5.6481675	5.7557825	5.18412	5.5787975
ABHD6	5.0447425	5.09603	5.2875625	5.419975	5.2469025	5.1980225	4.999275	5.1794925	5.3036475	5.5200725	4.9973075	5.14096	5.751455	5.747925	5.57076	5.2117275	5.705515	5.412685	5.8153375	5.8737625	5.5807075	5.261395	4.7673125	5.8056275	5.552445	5.4699075	4.8711275	5.07212	4.935785	5.129255	5.0419	4.93513	4.868745	5.0696325	5.4860725	4.8165325	5.2097775	5.36548	5.1639125	5.061375
ABHD8	6.38324	6.13774	6.0406	5.86179	5.79708	6.26395	6.24413	6.08593	6.07328	6.17007	6.03148	6.10435	6.0886	6.05336	6.07273	5.98766	5.89587	6.35849	5.94201	6.13404	6.19578	5.96152	5.5017	6.39817	6.29852	6.13273	6.20225	5.86668	5.96778	6.15734	6.33224	5.96517	6.02709	6.22478	5.86766	6.46391	6.01697	6.17447	6.18212	5.75583
ABI1	7.1193	6.94466	7.07509333333333	7.31340333333333	7.28523666666667	6.80128666666667	6.96453666666667	7.12576333333333	7.31137333333333	7.36782333333333	7.16397333333333	7.33219666666667	7.28256	7.24350666666667	7.20380666666667	7.31826666666667	7.22001666666667	7.12852666666667	7.35101666666667	7.10586	7.04945	7.19633	7.27860333333333	7.16192666666667	7.28584	7.21224666666667	6.99486666666667	7.16112333333333	7.10549333333333	7.12109333333333	6.90667	7.33401333333333	7.27865333333333	7.08451666666667	7.26579	7.25003	7.06026333333333	7.03696	7.11381	7.16802
ABI2	5.71400625	5.78254875	5.72082	5.71116875	5.6511225	5.79437625	5.797855	5.8406725	5.80614125	5.81127125	5.644415	5.58669375	5.600535	5.58540125	5.6543025	5.79243375	5.6225225	5.8633225	5.5955125	5.59514	5.64073875	5.881355	5.91323625	5.7062775	5.68473375	5.58430125	5.9328375	5.87284625	6.0310825	5.76652	5.79829125	5.7268175	5.77217625	5.61293625	5.6842975	5.733715	5.74711	5.5513	5.661345	5.91073
ABI3	8.26908	8.45775	8.85611	8.30827	9.23352	8.76451	8.45214	8.82798	8.75505	9.08832	9.01305	9.50885	8.97652	9.17562	9.13418	9.17229	9.07422	8.8273	9.16248	9.05081	9.11496	8.82254	8.72769	9.09649	8.79199	8.75809	8.66808	8.84084	8.61223	8.87401	8.44406	8.42342	8.31608	8.80162	8.93737	8.25457	8.4203	8.8639	8.84715	8.89584
ABI3BP	2.78985	2.77268	2.7291	2.60053333333333	2.79185333333333	2.70516	2.72874666666667	2.92238333333333	2.7746	2.78418	2.83820333333333	2.96935333333333	2.80240666666667	2.64396666666667	2.77702666666667	2.73870333333333	2.63199	2.75795666666667	2.71742666666667	2.70993333333333	2.66367666666667	2.76102333333333	2.7901	2.76509	2.82825666666667	2.71504	2.94484333333333	2.77594	2.85068666666667	2.62180333333333	2.79497	2.67741666666667	2.77700333333333	2.64039	2.70859	2.75698	2.73769666666667	2.75832	2.81128666666667	2.98040666666667
ABL1	7.46744	7.4387	7.4168	7.23391	7.18914	7.33566	7.38155	7.52068	7.11052	7.2987	7.63576	7.00908	7.22988	7.32831	7.23716	7.27366	7.3606	7.33045	7.36018	7.2735	7.47435	7.16923	6.63269	7.28862	7.27062	7.42442	7.33045	7.16011	7.29009	7.12378	7.60443	7.43059	7.4114	7.37705	7.37072	7.11349	7.43251	7.45374	7.33709	7.08789
ABL2	5.82812333333333	5.99638666666667	5.98055333333333	6.06435	5.78323	6.17222666666667	6.00321	5.89720666666667	5.95960666666667	6.01264	5.89962	5.76568333333333	5.91173666666667	5.8906	6.02315666666667	5.99478666666667	5.85488333333333	6.01448333333333	5.89415666666667	5.93775	5.96766666666667	6.00401666666667	5.72063666666667	5.64927	6.06244333333333	5.88454	5.89799	5.95513666666667	5.90918333333333	5.83442666666667	6.21138	5.96144333333333	6.03909666666667	6.06632333333333	6.06000666666667	5.83146666666667	5.96369	5.73882666666667	6.10667666666667	5.87210333333333
ABLIM1	8.58374	8.433415	8.2438	8.72147	8.248715	8.917705	8.81153	8.64375	8.80215	8.39131	8.178745	6.81876	8.298935	8.31334	7.781155	8.459495	8.005595	8.555045	8.36995	7.810345	8.379035	8.29942	7.86929	7.608225	8.80241	8.417115	8.538375	8.133195	8.598275	8.400485	8.75776	8.32774	8.386465	8.390465	8.201045	8.718945	8.46044	8.06037	8.561625	7.772695
ABLIM2	4.724954	4.774234	4.793762	4.887838	4.762982	4.748842	4.836242	4.59636	4.60868	4.557294	4.730566	4.93682	4.732152	4.579348	4.66576	4.808012	4.494602	4.618066	4.606564	4.674618	4.83504	4.802232	4.937148	4.754048	4.685634	4.779644	4.715658	4.65505	4.625132	4.801592	4.872876	4.892468	4.686496	4.796928	4.79952	4.849792	4.77336	4.762338	4.703168	4.870226
ABLIM3	6.6635	6.07461	5.61659	5.28579	5.16724	5.29392	6.31371	5.34391	7.2036	5.38691	6.32622	5.61225	4.63031	6.17705	5.6318	5.50781	6.13805	6.45199	5.70505	5.62425	5.49171	7.47903	6.55414	6.92461	6.35851	6.23825	6.34883	6.24721	6.52657	6.26501	5.62737	5.97137	5.18413	5.58929	5.83914	5.05227	6.30882	5.70582	6.17856	6.52282
ABO	5.115115	5.074705	5.084205	5.113575	5.016555	4.73589	5.25135	5.056385	5.08078	5.11933	5.304305	5.106015	5.173385	5.31882	5.11126	5.440055	5.128785	5.39823	5.109	5.210035	5.42085	5.40253	4.85735	5.085315	5.25159	5.047725	4.707745	5.26496	5.14038	5.57058	5.298405	5.45977	5.251705	5.143495	5.276955	5.316005	5.285535	5.11038	5.34645	5.167315
abParts	8.26086	7.9211	7.73949	7.64278	7.46961	8.52982	8.88142	8.29128	8.76149	10.2227	7.63248	6.58241	9.22769	7.8354	6.82916	8.4665	7.23142	7.657	9.35261	6.81128	8.18552	6.96302	7.8225	6.71294	7.85725	7.89563	6.96991	7.99805	6.93004	8.63455	7.59047	7.26801	7.85987	6.70121	8.11895	7.78522	6.7391	7.17652	8.52794	6.40941
ABR	7.94963	7.900635	7.85282	7.821735	7.860865	7.896195	7.65529	7.92234	7.8635	8.00946	8.084045	8.13217	8.010285	8.078585	7.97644	7.99076	8.270485	8.05383	8.19505	8.068405	8.398935	7.913195	7.563745	8.18297	7.86426	8.058715	7.915255	7.962985	7.59681	7.798385	7.86254	7.87028	7.71914	7.90226	8.002115	7.538845	7.94053	7.90569	7.975905	7.56979
ABRA	2.86361	3.008865	3.02874	2.762075	2.82321	2.9505	2.94866	3.028585	2.79442	2.806975	2.826705	2.76886	2.85641	2.75851	2.717595	2.87844	2.882965	2.65175	2.765605	2.73775	2.91077	2.870085	2.94784	2.921795	3.02247	2.87196	3.06476	2.82808	2.763995	2.96522	2.82962	3.0085	2.84558	2.831485	2.801385	3.120065	2.757495	3.13814	2.798375	2.80941
ABRACL	9.45472	9.66898	9.63497	10.1144	10.2005	9.95866	10.0066	9.80777	10.326	10.1476	9.98951	9.99445	10.1938	10.1793	10.1582	10.0653	10.2902	10.14	10.472	10.1454	10.1205	9.88166	10.4008	10.089	10.6555	10.3321	9.86369	10.1569	9.93928	10.1478	9.73284	10.1752	10.0379	10.3896	9.99131	9.9123	10.0748	9.86263	10.1153	10.0549
ABT1	8.67974	8.48917	8.83509	8.69948	8.81709	8.51909	8.37444	8.70077	8.63714	8.75794	8.54672	8.35321	8.7671	8.66401	8.56139	8.78068	8.30959	8.32752	8.8252	8.49724	8.64146	8.54363	8.26357	8.47492	8.6402	8.44567	7.90297	8.74627	8.21101	8.68432	8.73121	9.01885	9.10893	8.61328	8.6126	8.99262	8.44607	8.6005	8.62677	7.96387
ABTB1	5.977274	5.731532	5.63599	5.687252	5.7894	5.911228	5.96271	5.704722	5.737738	5.865252	5.907404	5.77084	5.869286	5.875214	5.956344	5.8416	5.980858	5.918582	5.798324	5.956114	5.872698	5.898804	5.684758	5.99856	5.75174	5.650618	5.77363	6.060818	5.51423	6.031382	6.0308	5.684814	5.729702	5.725048	5.788256	5.816972	5.79297	5.632444	5.981346	5.6358
ABTB2	6.063565	5.904935	5.955725	5.5729	5.62751	5.82717	5.878745	5.84805	5.810625	5.925595	5.869405	5.8397	5.706005	5.92442	5.86763	5.66197	5.537615	5.87191	6.078255	5.952725	5.77273	5.898085	5.834175	5.837435	5.737275	5.71415	5.651955	5.87955	5.703515	5.98094	5.84903	5.776085	5.78763	5.626505	5.82508	6.13817	5.819435	5.82643	6.11775	5.977405
AC000111.3	2.85192	2.525	2.50986	2.35712	2.42966	2.5705	2.30911	2.40796	2.50198	2.37179	2.6281	2.35978	2.39079	2.32708	2.33306	2.3876	2.4237	2.36037	2.53514	2.40602	2.47496	2.36195	2.52561	2.40113	2.44442	2.45639	2.51219	2.43172	2.33706	2.39672	2.50008	2.40651	2.288	2.50986	2.43153	2.47118	2.38255	2.41339	2.74746	2.54663
AC002059.10	4.29823	4.56512	4.4813	4.38757	4.28857	4.34898	4.64647	4.39449	4.45277	4.19117	4.36924	4.8461	4.47832	4.40635	4.45685	4.53736	4.20946	4.4518	4.61198	4.62924	4.66539	4.42674	4.98	4.51591	4.49343	4.454	4.73313	4.48516	4.68254	4.65611	4.50632	4.42478	4.26771	4.7028	4.6922	4.71385	5.03099	4.59329	4.54231	5.07744
AC002064.5	3.24575	3.44211	3.00761	2.98027	3.1654	3.26063	3.28463	3.25978	3.17039	3.22969	3.00261	3.33061	3.33444	3.09121	3.10724	3.02256	3.12545	2.87516	3.01532	3.29205	3.23606	3.20653	3.52325	3.3827	3.30042	3.15729	3.31381	3.3004	3.41496	3.32174	3.25519	3.12627	3.12463	3.07435	3.39308	2.98098	3.22211	3.2155	3.26811	3.74969
AC002310.12	4.25508	4.32844	4.67734	4.59245	4.58222	5.06656	4.69579	4.38533	5.00118	5.15934	4.47149	4.59577	5.34199	5.13626	4.95882	5.50245	5.07338	4.92648	5.8113	4.83601	5.20974	4.68758	4.92704	4.67081	5.40674	4.83601	5.36895	5.02493	4.99711	5.25218	4.17728	4.25174	4.26504	4.51099	4.8354	4.06131	4.0857	4.31546	4.66128	4.76425
AC002310.7	4.10232	4.1382	4.11196	4.08522	3.93208	3.94076	4.08453	3.87263	3.86007	3.8445	3.89801	4.27402	3.80413	3.89427	3.83277	3.95738	3.86568	3.99983	3.7317	3.86332	4.01866	3.99847	3.85785	4.10666	3.98666	4.06449	3.64427	4.31598	4.23374	4.01824	4.15528	4.14684	3.99008	3.95844	3.81396	4.12734	4.06256	3.99127	4.29665	4.01866
AC003973.4	3.06331	3.17504	2.87302	2.80333	2.99332	3.04811	3.17091	3.09062	3.21103	2.89183	2.86958	2.91241	3.25082	2.72058	3.18677	3.20584	3.08027	3.25618	3.21231	3.04756	2.91482	2.99724	3.05519	2.93116	2.89442	2.96211	3.27725	2.94063	2.91444	3.0725	2.81024	2.89975	2.93191	2.86558	2.94791	2.77428	3.01258	3.02084	3.09473	2.98805
AC003986.5	5.80106	5.58718	5.59233	5.10717	5.38662	5.28085	5.56537	5.36143	5.53329	4.76669	5.47146	5.62127	5.19632	5.38452	5.31363	5.3191	5.22691	5.36242	5.34347	5.32811	5.46713	5.64995	5.78825	5.49106	5.24634	5.5669	5.47352	5.38378	5.44773	5.43418	5.45012	5.71578	5.35364	5.21235	5.05127	5.31433	5.53313	5.45156	5.7692	5.69358
AC003989.4	4.34849	4.37591	4.44085	4.22663	4.27855	4.31777	4.26014	4.14656	4.153	4.22974	4.31258	4.41302	4.20931	4.19845	4.26159	4.26089	4.29983	4.10536	4.15558	4.26042	4.26437	4.16655	4.58684	4.08375	4.0841	4.18959	3.84988	4.12378	4.10446	4.29746	3.94549	4.37764	4.13067	3.96679	4.17043	4.55296	4.19836	4.36662	4.42968	4.28832
AC004158.3	3.16212	3.09133	2.7648	2.9172	3.01152	2.80619	2.66736	2.79532	2.94559	2.69986	2.81392	2.89826	2.68614	2.62077	2.96062	3.08187	2.80731	2.50995	2.81479	2.8833	2.58731	3.00335	2.96955	2.80854	2.80385	2.70045	2.74187	2.82819	2.92907	2.96945	2.96762	2.84151	2.90739	2.83692	2.85313	2.88351	2.7271	3.18172	2.93289	3.36101
AC004490.1	3.25492	3.36663	3.57035	3.30705	3.37046	2.98196	3.21396	3.64356	3.08503	2.91316	3.29201	3.16148	3.20707	3.06627	3.00478	3.22869	3.07694	3.02994	3.18575	3.14184	3.33527	3.11021	3.46734	3.22635	3.13735	3.10551	2.90877	3.04087	3.19103	3.12308	3.28999	3.38386	3.34612	3.2819	3.23801	3.57619	3.54764	3.22751	3.07466	3.11077
AC004538.3	3.38906	3.34287	3.73636	3.05373	3.04045	3.19378	3.13542	3.27194	3.17764	2.90248	3.12033	3.83616	3.06464	3.09782	2.91043	3.43712	2.91515	3.0685	3.20607	2.92901	3.13698	2.97028	3.58724	3.27796	2.971	3.4082	3.4865	3.08014	3.18683	3.14642	3.46388	3.23447	3.21991	3.20183	2.94941	3.15902	3.37749	3.26502	3.39607	4.02971
AC004692.5	7.76575	7.59037	8.04857	8.13269	8.02166	7.95411	8.13053	7.89712	8.37306	8.10463	7.74621	7.34603	8.12479	8.04493	8.02774	8.28763	8.05512	7.89878	8.24449	7.95403	7.92113	7.91621	8.57106	7.36593	8.04413	7.91361	8.16779	8.11363	7.782	8.11472	7.50669	8.14376	8.21802	8.15566	8.0845	8.06087	8.13105	7.89128	8.11049	7.83096
AC004941.5	7.03576	6.65327	6.66715	6.75538	6.83413	7.0092	6.66374	6.74164	6.5457	6.58181	6.57347	6.30241	6.61635	6.58764	6.6617	6.50085	6.7166	7.00654	6.78533	6.50189	6.8006	6.56402	6.4763	6.47633	6.594	6.58455	6.67808	6.44433	6.7552	6.44535	6.98377	6.92697	6.72197	6.8078	6.82234	6.82184	6.64481	6.7426	6.67321	6.06599
AC004951.6	6.62979	6.30189	6.15566	6.81082	6.0664	7.04712	6.94086	6.49993	6.1833	6.26634	6.62584	5.96946	6.45912	5.83644	7.41702	7.16228	8.12879	8.30186	5.90749	7.54586	6.40566	6.41875	6.18403	5.94794	6.61773	6.31222	7.10657	6.18099	8.21428	6.36204	6.43419	5.98251	6.40651	6.35012	6.25086	5.80987	6.57657	6.37031	6.62915	6.27662
AC005162.4	5.0754	4.77926	4.88199	4.79047	4.76508	4.702	4.8773	4.96908	4.82436	5.05029	4.66023	4.76325	4.90029	4.65288	4.62329	5.10513	4.70851	4.54822	4.72439	4.95101	5.05338	4.60434	5.07121	4.60316	4.79631	4.80193	4.91126	5.08126	4.80544	5.01057	4.62118	4.82711	4.67305	4.66208	4.76452	4.9173	5.03549	4.76046	4.69931	5.39281
AC005224.2	3.65805	3.61728	3.7093	3.8703	3.88727	3.4539	3.83188	3.8682	3.75402	3.91684	4.01164	3.76134	3.87347	3.84236	3.76422	4.31802	4.37381	4.02961	3.66526	3.83594	3.56916	3.88887	4.12398	3.74397	3.83668	3.79802	3.81942	3.83241	4.53305	3.76927	3.60182	3.88581	3.53747	3.68728	3.78539	3.52801	3.73826	3.6375	3.42227	4.25252
AC005256.1	5.92503	5.98247	5.94089	5.36107	5.51196	5.81044	5.77703	5.57061	5.37232	5.63516	5.6794	5.52097	5.56418	5.49251	5.19296	5.53833	5.14425	5.44377	5.64159	5.36309	5.74786	5.46422	5.16013	5.78958	5.43831	5.85351	5.22331	5.42787	5.41362	5.29185	5.64367	5.78803	5.54073	5.49966	5.54171	5.95367	5.9456	5.63052	5.71527	5.94373
AC005306.3	5.60173	5.326	5.5272	5.79549	6.00303	5.56353	5.22177	5.16458	6.03137	6.18506	5.82056	6.04776	6.15901	6.39521	6.35127	5.97372	6.18272	6.47838	5.96732	6.43833	6.0894	6.34358	6.13653	5.94739	6.09338	6.21299	5.46469	6.19961	5.97786	6.01548	5.68779	5.97838	5.85275	6.08995	5.93957	5.74511	5.89922	5.99596	5.59809	5.69224
AC005498.3	4.27226	4.05793	4.34909	4.06973	3.81333	4.0122	4.23132	3.91493	4.09422	3.65412	3.83568	3.99551	3.91025	4.09921	4.15911	4.07129	3.86749	4.18183	4.07909	4.27502	4.06005	4.19647	4.0575	3.97873	4.01306	4.11121	4.05276	4.20904	4.28804	4.22191	4.45534	3.94349	4.08485	4.10044	4.01802	4.12018	4.08916	4.25444	4.73316	4.05047
AC005523.2	6.58842	6.58886	6.40141	5.82315	5.88723	7.10609	6.72118	7.07296	6.27904	6.19292	5.65311	6.19751	6.37209	6.2471	6.08854	6.25515	6.2485	6.06106	6.19412	6.20548	6.24177	5.5326	6.36336	5.98459	6.67701	5.99801	6.53933	5.99561	6.96316	6.20245	5.87748	6.26642	6.35545	5.80875	6.1624	5.82544	5.69628	6.21299	6.17623	6.96235
AC005523.3	5.51658	5.52521	5.45685	5.00736	5.18691	5.39177	5.56283	5.5076	5.30834	5.54029	5.59386	5.43336	5.49348	5.44938	5.37861	5.30985	5.19435	5.63962	5.53144	5.63214	5.4932	5.55231	5.3824	5.53508	5.32023	5.45041	5.05966	5.44765	5.14846	5.47075	5.55984	5.58565	5.79112	5.4647	5.37939	5.53931	5.58462	5.25613	5.40715	5.84014
AC005537.2	3.27308	3.42387	3.29773	3.20234	3.35221	2.93365	3.0626	3.01302	3.33332	3.11471	3.02528	3.26801	3.09562	2.86573	2.96966	2.87381	3.04144	2.94566	3.15177	3.04561	3.19744	3.15618	3.53345	3.37249	3.10137	3.20413	3.24359	3.30423	3.38988	3.16698	3.11198	3.16518	3.16995	3.13524	3.18884	3.22222	2.97445	3.22782	3.28413	3.33732
AC005592.3	2.71813	3.44473	3.07727	3.04229	2.99655	2.82329	3.12825	2.82544	2.78739	2.90321	2.97743	3.67349	2.84742	2.9352	2.96991	3.0042	2.96174	2.89811	3.16167	2.7528	2.83586	2.86335	3.35861	2.85301	2.86637	3.03077	3.13136	3.0726	3.08396	2.93023	2.90408	2.95907	3.03676	3.23687	2.78871	2.71119	2.87532	2.99999	3.02621	3.97124
AC005606.14	3.53664	3.69099	3.71044	3.31201	3.23462	3.26261	3.25126	3.15128	3.37655	3.55789	3.43839	3.33473	3.11198	3.31314	3.29039	2.86732	3.07555	3.03946	3.16236	3.5988	3.41052	3.31795	3.26466	3.12228	2.91748	3.47047	3.30512	3.3482	3.52105	3.31423	3.25981	3.38726	3.35136	3.18294	3.24029	3.47921	3.31535	3.24974	3.31878	3.22051
AC005754.7	3.31676	3.17607	3.27154	3.1159	3.27769	3.18771	3.26525	3.29889	3.26281	3.1626	3.64971	3.42536	3.30641	2.81208	3.15321	3.14317	3.39532	3.12288	3.07877	3.23684	3.32775	2.96691	3.32697	3.44706	3.29759	3.30302	3.39683	3.03817	3.24002	3.20175	3.30955	3.33835	3.37824	3.54225	3.33106	3.74728	3.30339	2.98127	3.33135	3.24469
AC005785.2	4.99428	4.88011	4.47823	4.58348	4.79225	4.36124	4.57411	4.64255	4.69691	4.8698	4.43499	4.60149	4.5802	4.84963	4.36876	4.19043	4.48757	4.36165	4.48479	4.5048	4.51125	4.76143	5.05688	4.5802	4.66882	4.69077	4.69788	4.85139	4.37355	4.68915	4.52359	4.64062	4.24382	4.58502	4.4523	4.39396	4.98578	4.23055	4.7478	4.74421
AC005838.2	3.02606	3.05507	3.37807	3.29773	3.09114	3.00124	2.96567	3.03855	3.08845	2.949	2.76653	3.72218	3.22821	3.08937	3.27178	3.18887	3.17798	3.1948	2.8705	3.05408	3.08875	3.41597	3.42725	3.00907	3.08667	3.27671	3.4462	3.23543	3.4346	3.29037	3.11219	2.99676	3.02229	3.12257	3.36556	3.39721	3.21189	3.28911	3.03712	3.21982
AC006026.13	4.11472	4.62684	4.69978	4.51955	4.49694	4.33145	4.33388	4.06273	4.01348	4.34893	4.30934	4.3401	4.75741	4.57353	4.38354	4.12821	4.59749	4.47162	4.08454	4.61232	4.71626	4.82758	4.51227	3.96741	5.27503	3.83516	4.11076	4.18187	4.46167	4.92105	3.98187	4.37764	4.44254	3.63096	3.95445	4.27628	4.53742	4.37083	4.47315	4.36849
AC006129.2	4.65954	4.49094	4.83836	5.18824	5.82599	4.21498	4.31984	4.81072	5.37474	5.82693	4.70035	4.40009	4.89399	5.73731	4.93908	5.03393	4.81852	5.03453	5.44261	5.26867	5.29817	4.79909	5.08646	4.72099	5.22019	4.86274	4.37555	4.65956	4.39471	4.3413	4.94217	4.83924	5.30031	4.14145	5.50729	4.64555	4.53742	4.86102	4.51331	4.4183
AC006538.1	3.16028	2.82473	2.6933	3.09283	3.08361	2.85597	3.37268	3.2435	3.1407	3.357	3.38937	3.35993	3.39293	3.50321	3.28172	3.35254	2.79492	3.35081	3.21441	3.34328	3.33322	3.21771	2.96955	3.41786	3.1951	3.07835	3.16381	3.36055	3.03546	3.33428	3.14384	3.27692	3.28022	3.14699	3.12513	3.44075	3.07392	3.03283	3.03776	2.82542
AC007228.11	5.14218	5.08318	5.12421	5.05516	5.03312	4.78465	5.2622	5.05007	5.33485	4.95865	5.02686	5.43896	5.12921	5.1532	4.94098	5.10137	4.65176	5.11183	5.32885	5.26042	5.11168	5.29441	5.4697	5.03176	5.19418	5.08925	5.18994	5.28696	4.82505	5.3672	4.91674	5.33548	5.25738	4.69709	4.85817	5.05642	4.97662	4.85198	5.17169	5.58263
AC007255.8	4.04914	4.01718	3.81677	4.01759	4.10646	3.94072	4.0287	4.13326	3.68841	3.98922	3.96481	4.1801	4.06379	4.00403	4.01672	4.07065	3.97011	3.83902	4.10572	3.97564	3.97226	3.95964	4.04052	3.88826	3.98477	4.16917	4.06495	4.11521	3.93703	4.07708	3.8577	4.1204	3.93412	4.20204	4.01229	4.02312	4.03793	3.95228	3.94471	4.14114
AC007292.3	5.77007	6.25254	5.93716	5.82804	5.8519	6.09295	6.04422	6.24192	5.898	5.88798	5.77165	5.72982	5.72363	5.82376	6.09702	5.86317	6.00574	6.37611	6.00423	6.12006	5.75836	6.00881	5.94343	6.28572	6.01177	5.90496	6.37237	5.93437	5.8359	5.85144	6.17824	5.81688	5.75634	5.66041	5.96674	5.74823	6.16318	5.83748	5.90221	5.70794
AC007349.5	3.38763	4.12523	3.95735	3.86738	3.67035	3.73001	3.33937	3.54649	3.57902	2.89331	3.25084	3.20076	3.08656	3.00265	2.94272	3.21406	2.77436	3.0454	3.04243	2.89608	3.31465	2.8616	3.21897	3.18172	3.12625	2.87309	3.34697	3.03066	3.16679	3.21198	4.26668	3.70045	4.14796	3.21437	3.04036	3.46268	3.70506	3.60842	3.62405	3.25217
AC007362.3	3.59811333333333	3.54694333333333	3.59147333333333	3.5439	3.58714333333333	3.47199666666667	3.56753333333333	3.62036	3.37338666666667	3.55413	3.54864666666667	3.4668	3.43063666666667	3.42113666666667	3.35291666666667	3.50156333333333	3.28821666666667	3.32073	3.21230666666667	3.56178666666667	3.49988333333333	3.57125666666667	3.43140333333333	3.74107	3.49322666666667	3.53862333333333	3.33784	3.46903	3.30545666666667	3.45258666666667	3.50495	3.84559666666667	3.49603	3.41090333333333	3.56000333333333	3.86743333333333	3.51335666666667	3.70303	3.66903333333333	3.49547
AC007364.1	3.1489	3.12089	3.22148	3.07758	2.91451	2.91013	2.95233	3.18202	3.10547	2.94472	2.9296	3.06826	2.72879	2.97302	2.71911	2.79468	2.77504	2.93795	2.8967	2.68579	2.79421	2.71024	3.32867	3.13742	2.56395	2.71097	3.23578	2.89509	3.01727	2.97869	2.8805	2.89137	2.87992	2.75104	2.80737	2.84828	2.89997	2.8805	2.7885	2.90201
AC007365.3	4.61218	4.82288	4.47736	4.43249	4.38835	4.62088	4.65222	4.41973	4.71969	4.80042	4.53422	4.51027	4.71969	4.70204	4.66866	4.74931	4.94343	4.68075	4.56542	4.89415	4.51386	4.8029	4.65246	4.77119	4.64417	4.45013	4.84812	4.89398	4.50741	4.8806	4.96521	4.70414	4.61999	4.28826	4.45152	4.58823	4.89882	4.65301	4.86598	4.88798
AC007389.3	5.22429	5.63333	5.2767	5.2521	5.04215	4.94984	5.34351	5.76506	5.40496	5.15476	5.32821	5.6928	5.15831	5.4677	4.99953	5.2971	5.06978	5.31098	4.97527	5.20831	5.46372	5.2485	5.65577	5.7584	5.47131	5.3342	5.3821	5.34413	5.49773	5.31728	5.9286	5.65109	5.39057	5.09095	5.27818	5.79658	5.32266	5.32101	5.66232	6.06569
AC007401.2	3.78673	4.47779	3.83931	4.01204	4.21848	3.95507	3.78888	3.88778	4.2101	4.1115	4.02092	4.06125	4.19342	4.14394	4.80201	4.1428	4.85931	4.16085	4.24286	4.41647	4.15755	4.11943	4.37224	4.01563	4.04081	4.20183	3.80082	4.32776	4.0061	4.30067	4.32325	4.12487	3.99165	3.84152	4.02891	4.11133	4.07041	3.96841	3.97178	4.11841
AC007557.2	3.11547	3.26464	3.09007	3.01703	2.92433	3.04002	3.23783	3.26175	2.7981	3.14241	3.06211	3.21142	3.10551	2.99253	3.06745	3.07676	3.09444	3.15405	3.18723	2.90029	3.24464	3.02075	3.35965	3.20981	3.12973	3.20007	3.17302	3.04989	3.29271	3.18767	3.25981	3.09288	3.18266	3.12313	3.39538	3.33246	3.08055	3.10011	3.26511	3.82938
AC007680.2	3.62494	3.60505	3.54431	3.37857	3.74984	3.38811	3.34514	3.48156	3.61601	3.41707	3.43188	3.46482	3.72192	3.6526	3.69094	3.63903	3.16968	3.17528	3.57715	3.53981	3.62056	3.48777	4.1306	3.28006	3.53981	3.35547	3.66151	3.36646	3.7211	3.77301	3.52018	3.27471	3.43188	3.44428	3.36539	3.62737	3.54645	3.53111	3.42227	3.88976
AC007787.2	4.48354	4.27958	4.37997	3.96749	4.097	4.44762	4.4119	4.20379	4.29643	4.23508	4.0402	4.53991	4.09256	3.95427	3.9282	4.16632	4.15331	4.11227	4.17401	3.94532	4.26882	4.1121	4.21596	4.15943	4.13123	4.09843	3.99947	4.10263	3.89613	4.08746	4.54634	4.06691	3.84534	4.03717	4.18174	3.96754	4.14861	4.52319	4.29589	4.4035
AC007967.3	6.27134	6.43991	6.54281	5.84678	6.1487	6.10412	6.12578	6.12532	5.86415	6.10684	6.13305	6.24964	6.01442	6.15403	6.17321	6.28746	5.91366	6.00514	6.16219	6.24363	6.18452	6.42338	6.25957	6.08538	6.19313	6.1326	5.95753	6.35209	6.1471	6.18435	6.34759	6.12688	6.07469	5.91871	6.13161	6.13076	6.09136	5.87365	5.88737	6.23654
AC008088.4	3.88719	3.72098	3.98198	3.78568	3.59153	3.83435	3.80377	3.91284	4.0751	3.68242	3.60104	4.22601	3.89754	3.78784	3.88752	3.72655	3.7276	3.76024	3.83084	4.08705	4.18709	3.8252	4.19973	3.83151	3.95127	3.95279	3.83435	4.15346	3.70343	3.83435	3.88537	3.88773	3.70474	3.72936	3.73231	3.84536	3.70343	3.86445	3.78171	3.82987
AC008746.12	3.90426	3.95145	4.24951	4.34656	4.33569	3.9256	4.18977	3.93955	4.18854	4.57553	3.96929	4.12956	4.0757	4.22939	4.03088	3.83323	4.14075	4.35864	4.39	4.33338	4.06178	4.2994	4.16971	4.11233	4.22977	4.57294	4.09308	4.23487	4.52442	4.00129	4.16001	4.06804	4.02962	3.94855	4.14316	3.98118	3.83036	3.79675	4.15525	4.06904
AC008753.4	5.46713	5.49712	5.59735	5.47702	5.68812	5.57733	5.51205	5.40453	5.3786	5.69119	5.76494	5.72143	5.63387	5.68653	5.70905	5.52847	5.2242	5.76622	5.67631	5.5649	5.62293	5.89208	5.52713	5.58882	5.74688	5.52204	5.02954	5.79045	5.45904	5.66356	5.24174	5.81506	5.56905	5.29753	5.58641	5.47273	5.7692	5.53785	5.54275	5.42505
AC009120.6	5.9886	5.53005	6.41094	6.24833	6.19671	5.87542	5.69028	5.81552	6.28604	6.44051	6.29109	5.96295	6.11676	6.15496	6.32783	6.11902	6.33027	5.86868	6.28841	6.33143	5.71994	6.23912	6.36537	5.97739	6.01317	5.79917	6.07502	6.18134	5.71833	6.0502	5.82064	6.11312	6.14439	6.57268	6.1306	6.27234	6.32564	6.18123	5.94123	5.33388
AC009133.15	5.14675	5.21169	5.13743	4.8256	5.10847	4.9445	5.42608	4.99951	5.10083	4.91047	4.97554	4.83874	5.18017	5.24336	5.19168	5.49372	5.17308	5.38002	5.10241	5.69097	5.14157	5.37753	4.99898	5.13733	5.39083	5.06742	5.19739	5.54246	5.17202	5.46611	5.57322	5.19827	5.07337	5.14451	4.8688	5.14536	5.02746	5.17964	5.43946	5.26889
AC009237.8	3.91886	4.34514	3.79562	3.88828	3.85545	3.74215	3.9744	3.93548	3.75438	3.9962	4.12088	3.94273	3.80717	3.9354	3.85531	3.86013	3.87326	4.07474	4.06403	3.87768	3.75133	3.7432	3.49002	3.67005	3.9017	3.83021	3.91633	3.84139	4.04663	3.71969	3.74523	3.76268	4.02274	3.6835	3.68426	3.98917	3.89784	3.74563	3.47965	3.94708
AC009502.4	5.21712	5.41048	5.56506	5.28647	5.1044	5.27451	5.19391	5.07385	5.03062	5.10235	5.09545	5.65639	5.27237	5.102	5.28789	4.93337	5.36419	4.782	5.34032	5.21133	5.19832	5.47519	6.01596	5.06318	5.05844	5.19391	5.31561	5.27221	5.31712	5.23906	5.29319	5.17225	5.10497	4.92643	5.16278	5.31703	5.1675	5.45098	5.43968	5.95457
AC009947.3	3.40369	3.7225	3.23762	3.07538	3.39783	3.24219	3.16481	3.23878	2.91454	3.23883	3.22263	4.0791	3.18617	3.21582	3.09865	3.05116	3.02456	3.16358	2.93552	3.14184	2.8885	3.22471	3.32712	3.21383	3.2644	3.68846	3.24731	3.21902	3.18172	3.24107	3.39454	3.10556	3.04001	3.2819	3.39308	3.37762	3.31347	3.53593	3.26549	3.98182
AC010095.5	2.85713	3.08431	2.94306	3.05245	3.26572	2.77137	3.14852	2.90002	3.07335	3.13405	3.2705	3.12607	3.09939	3.07942	3.03885	3.29847	3.08538	3.40474	3.46388	3.04135	3.10601	3.17253	3.26131	3.28738	3.13357	3.23603	2.99056	3.0453	3.03239	3.26948	3.10169	3.12026	3.18932	3.11196	3.52826	3.16675	3.43901	3.16148	3.37199	3.20578
AC010145.3	4.42267	4.53383	4.23812	4.19737	4.33766	4.23035	4.4289	4.46275	4.57583	4.04203	4.20674	4.70971	4.37991	4.27333	4.57916	4.3477	4.24947	4.2959	4.40227	4.48157	4.40494	4.15931	4.26921	4.39041	4.32904	4.28952	4.4446	4.20205	4.41101	4.44026	4.60957	4.38959	4.332	4.38822	4.30675	4.5029	4.25443	4.49782	4.59828	4.89289
AC010145.4	3.99659	3.95383	3.7811	3.60567	3.62214	3.49066	3.80382	4.07051	4.29758	3.829	4.10832	4.19903	3.81348	3.80126	3.42071	4.03968	3.57595	3.84445	4.15435	3.61297	4.09257	3.86291	3.64604	4.10836	3.79877	4.00805	3.83718	4.07798	3.81535	4.1574	4.0238	3.83994	3.77279	4.03444	4.01291	4.24654	3.63016	3.82576	3.97259	3.99059
AC010524.4	5.00739	5.18711	4.937265	5.094445	4.665405	4.735495	5.017595	4.608485	4.400345	4.186045	5.024735	5.2763	4.093945	4.502245	4.595985	4.6561	4.5613	4.60543	4.491735	4.96072	4.47515	4.318345	5.5325	5.110155	4.50855	5.308555	5.108255	4.399655	4.77644	4.593695	4.965015	4.81542	4.9865	5.02372	5.17679	4.68094	5.146155	4.84111	5.06988	4.693675
AC010980.2	4.83492	3.80439	4.60068	3.53418	3.22779	4.01686	3.56909	3.39861	3.51528	3.41668	3.48802	3.44195	3.22018	3.3787	3.26511	3.37114	3.20685	3.36965	3.37271	3.64837	3.3593	3.59385	3.4946	3.37745	3.34125	3.53769	3.21757	3.59549	3.29534	3.68402	4.3757	4.78863	3.99315	4.16514	3.56509	4.15454	4.93119	3.92564	3.81946	3.68042
AC011997.1	2.63367	3.39678	3.18803	2.77242	2.93863	3.4712	2.84439	2.65518	2.94757	2.8388	2.55327	2.71834	2.86382	2.9021	2.8515	2.87766	2.81139	2.71317	2.9488	2.85705	2.6827	2.84032	2.78034	2.80069	3.07094	3.08123	2.82597	2.97703	2.81502	2.943	2.77658	2.93017	3.03101	2.88814	3.02419	2.79826	2.91946	2.69557	2.84212	3.14028
AC012065.7	5.12338	4.98821	5.03655	4.7175	4.73983	4.88765	4.82807	4.75504	5.2975	5.02158	4.39026	4.97054	4.84653	4.89863	4.68082	4.89288	4.65103	4.99328	4.94982	4.78851	4.43746	4.79909	5.26691	4.83312	4.87401	4.73911	5.03886	4.89848	4.95967	4.99433	5.21421	4.76093	4.81165	5.09432	4.67237	4.86154	4.88801	5.13534	5.2376	5.19951
AC012360.6	4.26057	4.14642	4.31054	3.91838	4.14642	3.84731	4.10518	3.99578	4.18029	3.87542	3.94725	4.13658	4.02535	3.92892	4.30806	3.98799	4.04952	4.06884	3.74051	3.60967	4.0643	4.05682	4.65777	3.84152	4.06315	3.92186	4.22489	4.47361	4.0282	4.1361	4.17365	4.06875	3.97726	4.089	4.03697	3.95254	4.30444	3.78452	3.88574	4.34012
AC012499.1	3.10574	3.93239	3.12965	2.99883	2.89255	3.33549	2.89451	3.17665	3.04911	2.89345	2.96254	3.12965	2.8817	2.99826	3.05912	2.77847	2.95575	3.11053	3.04173	3.23483	3.08246	3.2995	3.40955	3.08573	3.32273	2.87266	3.08661	2.99309	3.45569	2.99731	3.18626	3.2444	3.15209	3.12164	3.1113	3.44683	3.31205	3.15992	3.11526	3.1824
AC012531.25	4.06543	3.92985	4.11385	4.0032	3.86098	4.08877	4.05501	4.13297	3.75698	3.79115	3.8592	4.27333	3.97408	3.91569	3.8155	3.92823	3.80688	3.7726	3.78002	4.08311	3.70352	3.70103	4.74385	3.94074	3.91873	3.96593	4.25077	4.09963	4.12492	4.12506	3.94638	4.07974	3.94292	3.8972	3.91002	3.93071	3.89886	4.25495	4.05642	3.97946
AC013463.2	3.38532	3.52228	3.4494	3.39359	3.34289	3.54981	3.58396	3.4111	3.4461	3.58424	3.30204	3.70778	3.41676	3.42421	3.36917	3.50348	3.43131	3.63349	3.62406	3.25788	3.60475	3.57159	3.44812	3.58533	3.61607	3.43934	3.20203	3.61347	3.34121	3.44899	3.50695	3.25892	3.30234	3.65214	3.33791	3.58961	3.46727	3.6881	3.35222	3.77674
AC013733.4	3.20603	3.0846	3.20492	2.95413	3.04307	3.207995	3.065325	3.268855	2.823095	2.84912	3.113335	3.067225	3.00088	2.953855	2.765995	3.104175	2.94341	2.85667	2.89185	3.08668	3.0141	2.7772	3.18244	3.0461	2.832635	3.154055	3.09129	3.16207	3.1334	3.021805	3.05627	3.091945	2.869925	3.040245	3.00847	2.906795	3.06144	2.967145	3.052845	2.953355
AC016831.7	4.11316	4.24281	3.90773	4.09806	3.79233	4.14483	4.39509	3.94076	4.15998	3.83476	3.96125	4.21153	3.90386	3.68198	3.67156	3.83666	4.1845	4.17984	3.69031	3.62649	3.81251	4.0554	3.9375	3.89116	3.84747	4.01888	3.8081	3.79972	3.96282	3.93725	4.06346	4.24458	4.19898	3.8416	3.79103	4.4528	4.00668	3.7716	3.94143	4.27965
AC016999.2	4.56601	4.6233	4.58977	4.44366	4.4307	4.57722	4.30907	4.61249	4.56389	4.33673	4.36285	4.56805	4.61655	4.40968	4.53663	4.60587	4.15473	4.39896	4.35916	4.49926	4.52012	4.8166	4.29179	4.55783	4.53226	4.38974	4.39645	4.43323	4.45806	4.75003	4.8419	4.89951	4.36173	4.46391	4.42273	4.62313	4.69971	4.33758	4.68828	4.96604
AC017002.2	4.20848	4.26773	3.98932	3.90322	3.6816	3.9521	3.77498	3.64621	3.85167	3.86213	3.88932	3.79514	3.82612	3.65635	3.84439	3.91522	3.61703	3.8522	3.92561	3.67884	3.77364	3.90112	3.86699	3.91258	3.79818	3.91141	3.88547	3.89003	3.84439	3.72499	4.15257	4.33462	3.65685	3.77171	3.73391	4.26997	3.96804	4.00004	3.66687	3.91328
AC017104.6	6.98248	7.06676	7.40198	6.70751	6.76793	7.23004	6.92376	6.81674	6.67282	6.42167	6.72272	6.86414	6.45189	6.58297	6.48738	6.99315	6.21542	6.5643	6.34927	6.55136	6.50625	6.44124	6.70441	6.67198	6.56019	6.40399	6.77866	6.59478	6.70399	6.70314	7.55278	7.35729	7.40955	6.61765	6.5577	6.88214	7.07654	6.87958	6.80292	6.98391
AC018462.2	2.79484	3.0036	2.69492	2.82114	2.74969	2.92936	2.85951	3.08556	2.67591	2.70608	2.87936	2.94059	2.75288	2.56927	3.07504	3.03619	3.28971	3.13163	2.59046	3.22644	2.83069	2.80348	2.93248	2.73473	2.67663	2.91563	3.07505	2.5673	3.08193	2.76805	2.72562	2.71378	2.88805	2.82821	2.66963	2.65136	2.85079	2.60722	2.51167	2.83334
AC018755.16	5.95251	5.75703	5.75221	5.73259	6.23347	6.13047	5.91166	6.12532	6.12241	6.69623	6.26129	6.43222	6.5332	6.63477	6.52629	6.61141	6.82155	6.74807	6.58173	6.10339	6.85794	6.27426	5.89178	6.47439	6.43153	6.22871	6.01425	6.44339	6.43622	6.5515	6.01328	6.03198	5.66372	5.93826	6.23896	5.9401	5.91334	5.79855	6.28013	6.16951
AC018755.17	3.19268	2.85292	2.87807	3.02638	2.92487	2.9771	3.11768	2.89282	3.08017	2.76617	2.888	2.8998	2.97182	2.94537	2.79951	2.9775	2.79287	2.76104	2.93016	2.89085	2.79558	3.04246	2.85032	2.91054	3.10697	2.94015	2.92019	2.98471	2.97802	2.98053	2.94916	2.90194	3.03109	2.75791	2.83492	3.13343	2.68947	2.8801	2.9561	3.20056
AC018766.6	3.95415	4.34126	4.04962	4.02257	4.14335	4.22082	4.41223	4.54776	4.04054	3.8509	3.92422	4.09825	3.74692	4.03829	3.75325	3.82952	3.82844	3.51123	3.92461	4.23753	4.05631	4.12541	4.27502	4.25554	3.73805	3.9348	4.15832	4.02997	4.28815	4.00648	4.21335	3.99775	3.9744	3.93836	4.03376	4.59953	4.31554	3.8663	4.05002	3.71722
AC018816.3	5.76392	5.65629	6.05084	5.39644	5.44807	5.97574	6.18792	5.77425	6.04997	5.57776	5.30244	5.28948	5.50006	5.79588	5.61466	5.69692	5.30686	5.49406	5.41008	5.32075	5.72452	5.34006	5.73032	5.47414	5.8405	6.02081	5.92055	5.76745	5.93016	5.33429	6.04795	5.51334	5.82853	5.3743	5.79099	5.83778	5.89997	5.8079	6.07302	5.31989
AC024560.2	4.08694	4.62008	4.4838	3.98775	4.08563	4.89508	4.34401	4.27174	4.30636	4.28577	4.18049	4.32414	3.96424	4.64099	4.05074	4.3327	4.29649	4.27555	4.05012	4.32712	4.38599	4.44825	4.49499	4.41932	4.24365	4.02749	4.20328	4.09458	4.6306	4.21749	4.88244	4.34192	4.09766	4.39305	4.18297	4.82058	4.48791	4.5219	4.59172	4.622
AC025442.3	5.10281	5.21657	5.088345	4.996545	5.26288	5.017185	5.127615	5.095385	4.803465	4.95739	5.291595	4.99596	5.06267	5.01891	5.102375	5.14603	4.98243	5.0944	5.120155	5.17101	5.21036	5.205275	5.155285	5.25975	5.179005	5.198885	4.990775	5.27155	4.940775	5.277845	5.030815	5.26031	5.09438	5.178895	5.04524	5.46844	5.20079	5.18552	5.051505	5.162785
AC064852.4	2.81931	3.01717	2.80746	2.88029	2.94936	2.65989	2.63017	2.92183	2.94059	3.06264	2.85972	3.11854	2.97037	2.85312	2.90019	3.30723	3.1815	3.15818	2.98088	2.66756	3.44486	2.97742	3.17747	2.95659	3.03776	2.91867	2.94617	3.23487	2.94253	3.08532	2.75892	3.19332	2.90268	2.93738	2.88447	2.86797	2.85868	2.97542	3.01726	3.3651
AC067956.1	3.04322	3.20792	2.93246	2.95655	2.82258	3.18449	2.97852	3.02353	2.9142	2.8663	2.9142	3.01004	2.90461	2.87865	3.0625	3.03784	2.85682	2.94432	3.00124	3.03468	2.99982	3.07996	3.14537	3.03117	3.10203	3.10932	2.88163	2.97075	3.09744	3.06865	2.95666	3.17367	3.27296	3.20591	2.95687	3.12106	3.20344	3.27404	3.01068	2.99434
AC068039.4	3.62195	3.92633	3.31602	3.83883	3.56294	3.61939	3.56732	3.76947	3.39603	3.43112	3.65616	3.80162	3.45845	3.30512	3.83223	3.46516	4.48728	4.06375	3.27607	3.94038	3.2682	3.58236	3.68489	3.37813	3.38198	3.66096	4.284	3.47353	4.16801	3.53351	3.32696	3.48063	3.46868	3.4615	3.58254	3.44409	3.58734	3.55078	3.25631	3.75593
AC068138.1	3.80581	3.59432	3.62389	3.39952	3.38403	3.56322	3.57331	3.47926	3.38921	3.26486	3.4826	3.8177	3.49758	3.26492	3.56171	3.56553	3.40518	3.30212	3.55108	3.29704	3.63064	3.33657	4.08626	3.68887	3.69287	3.55293	3.52985	3.51809	3.57793	3.68799	3.59559	3.32901	3.45726	3.48255	3.29946	3.55963	3.61519	3.47578	3.47483	3.79059
AC068831.3	4.50153	4.44684	4.4967	4.3355	4.29392	4.60324	4.62111	4.25636	4.24286	4.72868	4.23295	4.25212	4.29941	4.66536	4.16942	4.33809	4.16955	4.35134	4.37916	4.76823	4.35526	4.41137	3.97013	4.37244	4.24127	4.40586	4.2701	4.33592	4.21607	4.51047	4.36764	4.56663	4.36154	4.65592	4.49977	4.27815	4.40542	3.96811	4.85416	3.8901
AC069277.2	3.22784	3.45009	3.29564	3.27501	3.25369	3.56322	3.38946	3.19494	3.00163	3.20133	3.23383	3.35043	3.29188	3.51105	3.28199	3.29663	3.06223	3.11067	3.28933	3.23287	3.28052	3.59233	3.36306	3.28637	3.27595	3.81546	3.13974	3.13139	3.6666	3.27823	3.12353	3.50449	3.47781	3.5449	3.52685	3.5293	3.44539	3.46388	3.36595	3.61638
AC073283.7	4.99172	5.3643	5.31998	5.32375	5.22786	4.76122	5.29682	4.89399	5.21433	5.24408	5.35824	5.64042	5.07117	5.21096	5.19189	5.20365	5.31162	5.35684	5.21727	5.36345	5.44045	5.16881	5.30463	5.29085	5.00269	5.44964	5.50919	5.50066	5.0283	5.3309	5.17738	5.03847	5.21808	4.92415	4.96923	5.13461	5.19335	5.42278	4.87195	5.3471
AC073321.4	4.32712	4.33537	4.34502	4.46008	4.71102	3.91792	4.43284	4.50213	4.38007	4.4243	4.38577	4.64034	4.5161	4.39842	4.73266	4.45677	4.27806	4.3356	4.51774	4.59247	4.53186	4.41033	4.73392	4.23679	4.45566	4.22527	4.12991	4.18519	4.19382	4.18088	4.51924	4.43094	4.36801	4.35053	4.57004	4.99	4.59765	4.21894	4.65526	4.56024
AC074212.6	4.894335	5.020385	4.78286	4.94072	4.808485	4.77791	4.871125	4.752575	4.88282	4.68161	5.01109	5.01379	4.77237	4.95883	4.739875	4.77123	4.678035	5.13789	4.86954	5.169705	4.866675	5.16475	4.927995	4.82728	4.948755	4.990835	4.79462	4.92653	4.61623	4.965715	4.8967	5.074135	4.757975	4.96903	4.835385	5.215835	4.91827	4.776575	4.73613	4.844015
AC078842.4	3.26876	3.39955	3.43186	3.38436	3.26662	3.615	3.55061	3.3416	3.45439	3.40513	3.41246	3.61522	3.36716	3.47375	3.18967	3.32892	3.37928	3.58067	3.314	3.44831	3.44959	3.41997	3.55544	3.32303	3.28526	3.48567	3.47272	3.41997	3.40565	3.41879	3.33021	3.49456	3.40071	3.40024	3.42507	3.16365	3.43055	3.44254	3.31706	3.6812
AC078883.3	4.44617	4.36705	4.41565	4.35531	4.43645	4.22271	4.54602	4.57525	4.68292	4.50529	4.40791	4.61043	4.30135	4.51835	4.14894	4.43772	4.1497	4.56672	4.5101	4.26165	4.57577	4.67757	4.35586	4.52688	4.54128	4.73189	4.36549	4.39456	4.65063	4.57963	4.45567	4.33033	4.57517	4.4526	4.33668	4.42966	4.74562	4.54759	4.28644	4.60575
AC079305.10	9.26404	8.1546	8.4145	8.25955	7.18508	7.54256	6.70571	6.54313	7.00632	4.34805	6.66825	5.87583	6.61993	4.37687	4.19939	5.62135	4.19384	4.23917	4.30606	4.37374	5.63017	7.29951	6.54563	6.69509	5.90822	7.49049	6.26741	6.04012	5.05052	5.82564	8.60056	9.46341	8.84877	8.8004	7.5553	9.40762	9.68548	7.79478	7.97641	7.05294
AC079741.2	3.12251	2.74254	2.92151	2.8805	2.98801	2.74617	2.90964	2.92253	2.78877	2.75256	2.84833	2.74443	2.85411	2.70947	2.83576	2.80869	2.73	2.69167	2.84414	2.72698	2.76624	3.00239	2.87344	3.09365	2.80866	2.94431	3.18414	2.83083	3.35593	2.56975	3.10785	2.88201	3.00325	2.88017	2.86218	3.11209	3.21189	2.98394	2.99241	2.71693
AC079767.4	7.87532	6.29391	5.99113	7.05155	4.7139	7.38895	6.57444	7.13671	6.4604	5.86291	5.48829	4.37711	6.70031	6.21473	3.723	5.7817	4.81709	5.95352	7.74564	5.71468	5.78442	5.79152	5.19733	4.93678	6.21456	6.03563	6.10826	5.61738	6.06662	7.78012	5.72291	6.72776	7.47221	5.76935	5.58304	7.03651	6.64393	7.91257	7.02433	4.26589
AC079807.4	3.75068	3.29041	3.30426	3.2932	3.33312	3.38633	3.40939	3.27827	3.24071	3.18306	3.53507	3.22327	3.09592	3.18718	3.01404	3.30426	3.43372	3.32203	3.55582	3.18796	3.24649	3.27583	3.54411	3.2986	3.28247	3.5794	3.43079	3.35299	3.62723	3.13921	3.36408	3.33742	3.28271	3.1619	3.36705	3.59603	3.18047	2.99764	3.10771	3.50942
AC083843.1	4.621055	4.466295	4.523745	4.541765	4.17823	4.330635	4.41616	4.494415	4.361655	4.809735	4.630215	4.327925	4.404015	4.553665	4.80782	4.26476	4.579405	4.55569	4.46307	4.82303	4.374675	4.413965	4.33704	4.59889	4.300225	4.31014	4.45126	4.352985	4.363495	4.3247	4.653165	4.366745	4.817185	4.47566	4.465225	4.385965	4.65679	4.77477	4.619935	4.407855
AC083949.1	5.53536	5.27381	5.42738	5.67477	5.39286	6.06495	5.16525	5.39956	5.48532	5.09909	5.3294	4.56181	5.18743	5.17626	5.35042	5.57032	5.92431	5.12792	4.82125	5.49112	4.80967	4.73765	6.01465	4.82993	5.34767	4.8276	6.05252	5.10801	5.67316	4.96938	5.24093	5.45262	5.7401	5.63591	5.3542	5.97266	5.55027	5.24313	5.30267	5.55909
AC084219.3	3.58965	3.41175	3.28424	3.49336	3.50757	3.25956	3.1725	3.46156	3.33938	3.40096	3.40894	3.31247	3.59246	3.17133	3.67768	3.29663	3.40168	3.31544	3.40023	3.32026	3.54432	3.5962	3.27191	3.6142	3.40345	3.11788	3.48514	3.36773	3.39802	3.53112	3.886	3.49776	3.11741	3.35403	3.14492	3.92045	3.49916	3.74079	3.42701	2.98353
AC087501.1	2.54983	2.64307	2.559	2.43147	2.57037	2.45703	2.52044	2.29722	2.58818	2.48487	2.55754	2.60057	2.57686	2.50331	2.65201	2.58285	2.69276	2.61083	2.62814	2.69349	2.57985	2.67495	2.75045	2.62924	2.49521	2.55482	2.49881	2.54802	2.71737	2.59528	2.36869	2.69249	2.6869	2.66756	2.41309	2.61835	2.47329	2.69923	2.59047	2.54276
AC090627.1	2.84868	2.75654	3.00585	3.1325	2.87563	2.81559	2.88101	3.1073	2.90943	2.9271	3.00675	2.95411	2.98882	2.83323	2.94535	3.22805	2.87181	2.91714	2.87563	2.87078	2.92263	2.98233	3.09633	2.78825	2.89025	2.92616	2.74187	2.95348	2.65885	2.95562	2.97941	3.06991	3.13741	3.00163	2.91611	3.3699	3.08938	2.88446	2.77325	3.20208
AC091133.1	6.19834	6.37542	6.42216	6.56318	6.84524	6.66402	6.05272	6.45636	6.34036	6.70391	6.54734	6.2308	6.48332	6.61279	6.47584	6.46645	6.44536	6.41243	6.38087	6.51864	6.48332	6.31835	6.57492	6.23866	6.2052	6.58252	6.44418	6.23921	6.53381	6.28631	6.42863	6.52873	6.60094	6.52341	6.43497	6.37644	6.2873	6.43474	6.45673	6.0842
AC091633.3	3.08997	2.91747	3.08245	2.85387	2.94478	2.96302	2.72699	2.8304	2.86618	2.90041	3.09095	2.49762	3.01423	2.86815	2.86211	2.78981	2.8416	2.50482	2.9681	2.9555	2.58551	2.83792	2.6167	2.63905	2.93204	2.8136	2.81087	2.7945	2.72565	2.83354	2.93474	3.06389	3.21305	2.75409	2.88197	2.83321	2.91545	2.94748	2.78428	2.55676
AC092155.4	3.18315	2.87552	2.96111	2.88422	2.73515	2.96215	3.19417	2.95082	3.1769	3.07496	2.91913	3.32974	2.8364	2.89961	2.87402	3.08473	2.8166	2.88422	2.79119	3.04433	2.79717	3.10012	3.04117	2.94605	2.97211	2.79584	3.22289	3.00974	2.93948	3.32986	2.95702	2.8535	2.97544	3.00223	2.97622	2.72412	2.96336	3.04266	3.50725	3.04281
AC092192.1	2.9823	3.40401	2.87588	2.89063	2.8967	2.76981	3.20897	3.00307	2.87391	2.74287	3.30152	4.67084	2.94017	2.66065	2.93703	3.27886	2.9642	2.97445	3.27571	2.95538	3.0539	3.13251	4.22505	3.18098	2.95306	2.96098	3.48948	3.67523	3.12766	2.93465	3.03536	2.90965	2.81114	2.81674	3.02053	2.87867	2.88457	2.75582	3.17023	5.58665
AC092620.2	3.87843	3.98065	4.29473	4.63441	4.30415	4.28884	3.8313	4.11871	4.50775	5.17608	4.69459	5.51272	4.69459	4.82478	6.03725	4.5425	6.38137	5.84425	4.84906	5.90255	4.31079	4.8781	4.58091	4.97148	4.45463	4.63887	5.0831	4.42157	4.97101	4.64111	4.21479	4.17716	4.59055	4.76661	4.47778	3.99826	4.42654	4.54504	4.2981	4.60663
AC092660.1	3.94472	3.77789	3.90301	3.90332	3.89061	4.01053	3.94443	4.29397	3.98086	3.66744	3.92292	4.06618	3.50357	3.65821	3.59785	3.87042	3.46763	3.86231	3.6176	3.90548	3.92953	3.96684	3.85346	3.90733	4.00906	3.73192	4.36265	3.79902	3.77789	3.78556	4.20706	4.00957	3.62272	4.01204	3.95562	3.69494	3.82227	3.94443	3.93484	4.27965
AC092667.2	3.32339	3.4853	3.52264	3.36831	3.47654	3.55364	3.27554	3.53561	3.50112	3.17497	3.29213	3.35013	3.33013	3.40995	3.38695	3.3714	3.496	3.32577	3.18367	3.21976	3.27024	3.40743	3.36648	3.05189	3.12817	3.35764	3.36355	3.18667	3.46505	3.36005	3.40995	3.61145	3.44936	3.40298	3.38139	3.39627	3.21106	3.21238	3.35456	3.54819
AC099684.1	3.88522	3.5861	3.53955	3.66327	3.49478	3.75858	3.7766	3.85923	3.29112	3.49409	3.36611	3.48007	3.71516	3.79483	3.21978	3.56446	3.59555	3.22787	3.26427	3.26671	3.50986	3.43699	3.29744	3.66777	3.35692	3.6193	3.84006	3.20374	3.69597	3.53112	3.96449	3.50867	3.45829	3.52915	3.60394	3.46838	3.65876	3.7548	3.5832	3.45947
AC099850.1	4.11156	3.89725	4.08685	3.74146	3.8764	3.93432	3.93646	3.82504	3.86619	3.65965	3.5772	3.82351	3.62338	3.76322	3.50992	3.62757	3.55428	3.51659	3.51081	3.84363	3.54611	3.45808	3.51215	3.68013	3.87128	3.74874	3.79021	3.75609	3.55162	3.88531	3.88598	3.94974	3.91703	3.63601	3.66403	3.77577	3.87595	3.9231	3.78934	4.2036
AC100830.4	4.07253	3.95894	4.21719	3.94842	3.77212	4.28541	4.00995	4.08682	3.83916	4.57913	3.99236	3.87685	3.79141	4.39853	3.96603	3.98251	4.67051	4.12562	4.38184	3.88549	4.4041	4.15065	3.80781	3.86681	4.23134	3.91482	4.45069	4.32746	4.56238	4.27569	4.19287	3.63111	3.71065	3.96093	4.2473	3.80348	3.74571	4.04496	4.29715	4.47388
AC104537.2	3.42527	3.84007	3.2393	3.45537	3.24001	3.65258	3.73479	3.28288	3.35579	3.49779	3.24781	3.31006	3.36227	3.39542	3.39037	3.50696	3.36023	3.06996	3.33955	3.32502	3.26446	3.34586	3.57671	3.69063	3.50447	3.43673	3.42763	3.24012	3.68106	3.6787	3.69518	3.39956	3.29738	3.14339	3.47244	3.69766	3.26511	3.47704	3.20685	3.3123
AC104667.3	4.84564	4.6194	4.69974	4.6879	4.6617	4.73688	4.35494	4.94384	4.58137	4.34102	4.43987	4.60376	4.58953	4.61235	4.57541	4.51875	4.4439	4.75341	4.68355	4.70162	4.5202	4.64743	4.54775	4.74081	4.64085	4.89767	4.4242	4.85944	4.5408	4.75648	4.87486	4.80623	4.65838	4.77023	4.63921	5.17688	4.80155	4.71773	5.00259	4.79343
AC106801.1	6.28379	6.10063	5.75241	5.69285	5.63149	5.70351	5.99312	6.16432	5.6726	5.45169	5.85823	6.09839	5.72163	5.85362	5.82599	5.71991	5.40448	5.68024	5.70267	5.54467	5.6845	5.7762	5.99973	5.90863	5.58456	5.93894	5.81105	5.82203	6.11278	5.84587	5.78241	5.90702	5.79999	5.74005	5.62923	5.89186	5.98396	5.91361	6.02921	6.24157
AC108056.1	3.12088	3.21094	3.07727	3.04072	3.08249	2.90905	3.52429	3.17198	3.10986	3.17935	3.1316	3.1957	3.08109	2.85358	2.98133	3.26342	2.89865	2.94977	2.9368	3.18479	3.01865	2.99689	3.44838	3.29609	3.14836	3.21737	3.24984	2.85489	3.15456	3.03097	3.22019	2.95006	3.22812	3.16693	2.74241	3.08139	3.24034	3.09012	2.87146	3.2444
AC112198.1	4.36989	3.96249	4.20937	3.80474	3.71182	3.93729	4.23954	3.83381	3.85223	3.58774	3.8183	3.86497	3.81381	3.57025	3.68633	3.57636	3.79897	3.68854	3.74558	3.53362	3.82658	3.80136	4.06674	3.89004	3.60256	3.92851	3.62558	4.04207	3.85648	3.62732	3.93051	3.76084	3.71149	3.86514	3.96211	4.13239	4.26208	4.26782	3.89719	3.88906
AC114730.11	3.46462	3.77547	3.89949	3.6673	3.63622	3.74491	3.62755	3.62365	3.76459	3.66644	3.54437	3.66501	3.62971	3.64796	3.74943	3.60153	3.64116	3.67949	3.62755	3.72067	3.66782	3.86349	3.66131	3.84152	3.60268	3.64847	3.66644	3.46613	3.7236	3.73936	3.669	3.84076	3.67093	3.61412	3.79828	3.4981	3.86028	3.69079	3.62433	3.63668
AC114752.3	3.63019	3.4957	3.13717	3.55987	3.22609	3.64159	3.42845	3.87254	4.31889	3.50128	3.57106	3.54982	3.35539	3.44405	3.57432	3.7029	3.34627	3.56198	3.75378	3.35191	3.29303	4.56605	4.1987	4.48692	4.58032	3.26625	3.51315	3.46829	4.48236	4.24644	3.66165	4.01739	3.75481	3.20692	3.61898	3.686	3.28572	3.33572	3.52486	4.02971
AC124997.1	2.57505	2.62325	2.68977	2.57118	2.59807	2.75884	2.67402	2.71873	2.73161	2.67001	2.60225	2.62794	2.71919	2.65934	2.77248	2.86223	2.74423	2.55417	2.5206	2.85539	2.73161	2.86402	2.68217	2.66691	2.76934	2.64546	2.70827	2.88861	2.72718	2.53143	2.84217	2.72632	2.59587	2.73303	2.68698	2.81907	2.80679	2.91441	2.73434	2.68931
AC128677.4	7.81622	7.91261	7.50173	7.58171	7.08346	7.96061	7.86685	8.0151	7.91636	9.89611	7.45817	7.62128	7.63199	7.38302	6.33849	7.7595	6.73868	7.2285	8.53043	6.67638	7.43354	6.91668	7.48861	6.74848	7.39853	7.74998	7.08132	7.74554	6.95687	7.90071	7.41019	7.19974	7.80341	7.15841	7.50185	7.48813	7.03761	7.33163	7.95146	6.92005
AC136289.1	2.53488	2.47362	2.72666	2.61617	2.51888	2.62643	2.52398	2.58629	2.76738	2.67345	2.90174	2.65842	2.57029	2.77052	2.64763	2.70888	2.3976	2.85353	2.64908	2.78262	2.61458	2.66046	2.67083	2.63633	2.70258	2.69131	2.62701	2.8136	2.69695	2.67083	2.67431	2.70685	2.5812	2.59835	2.63938	2.6456	2.62868	2.55797	2.61514	2.62454
AC139100.2	4.87488	4.63981	4.61519	4.91467	4.88779	5.2232	5.17325	4.69543	5.03693	4.8111	5.10111	4.95044	4.62636	4.82958	4.79795	4.58153	4.79566	4.75985	4.75912	4.85735	4.94689	4.83011	4.90772	4.87918	4.65758	5.0011	4.77214	4.94917	4.97685	5.01114	4.94909	4.81187	4.99729	4.90433	5.03491	4.67448	4.96989	5.23081	4.98978	4.75758
AC139100.3	3.12779	3.27994	3.22327	3.14424	3.18712	3.40332	3.05612	3.34298	3.00599	3.03011	3.38937	3.56321	3.25509	3.18232	3.00804	3.0782	2.91676	3.27374	3.05964	3.04439	3.2079	3.30468	3.35585	3.32578	2.90202	3.33854	3.22842	3.18031	3.16947	3.00009	3.68285	3.46337	3.1803	3.13851	3.27924	3.49528	3.14679	3.39935	3.19181	3.38235
AC141928.1	5.044685	5.061955	4.84864	5.021735	5.07925	4.995135	4.96635	4.862455	4.87537	4.800075	4.976315	5.311925	4.84193	4.726695	4.922885	5.020835	4.65408	4.799505	4.910585	4.949075	4.989315	5.036715	5.34853	5.21766	5.06955	5.02938	5.10393	5.040445	5.119305	4.93593	5.108555	5.098625	5.004235	5.102895	4.889775	5.078335	5.27234	4.773715	5.07042	5.00714
AC144652.1	7.64426	7.25177	7.37797	7.00214	6.81521	6.70101	6.6298	6.71775	6.51244	6.22508	6.86536	6.29382	6.19356	6.08328	6.0901	6.49886	6.1325	5.87007	5.96889	6.27083	6.48899	6.6267	6.89115	6.84546	6.52045	6.59834	6.9391	6.53499	6.16016	6.25285	7.34405	7.48012	7.45868	6.70966	6.44465	7.0495	8.00375	6.86979	6.90989	6.08879
AC145343.2	4.56206	4.20854	4.1905	4.35727	4.22086	4.32849	4.08058	4.25374	3.95067	4.34934	4.19552	4.1905	4.18671	4.3967	4.28179	4.20274	4.06124	4.29826	4.40571	4.39534	4.1389	4.53541	4.43899	4.41265	4.19138	4.30637	4.16711	4.0942	4.25061	4.10078	4.51128	4.09574	4.52941	4.11732	4.35688	4.43249	4.52941	3.7176	4.17212	4.11662
ACAA1	8.77681	8.91276	9.34996	9.279045	8.99031	9.005885	8.96967	8.963135	9.13635	9.146465	9.35036	9.76713	9.03405	9.37556	9.402875	8.92873	9.45639	9.159245	9.43081	9.583325	9.254035	8.982755	9.159885	9.327225	9.0107	9.273295	8.898355	9.080285	8.56945	9.20291	9.201815	8.943945	9.015965	9.36816	9.258925	8.94709	9.46753	9.62458	9.308005	9.035645
ACAA2	7.20737666666667	7.15345333333333	7.3363	7.16952333333333	7.01063666666667	7.59032	7.16577333333333	7.33321	6.96131	7.40852333333333	7.32855	7.33113333333333	7.15990333333333	7.4737	7.0906	7.06414333333333	7.20361333333333	6.97707	7.29263333333333	7.32317	7.09639	6.87811	6.99594333333333	7.10790666666667	7.24035	7.23696666666667	7.00377333333333	7.27270666666667	6.77872	6.91629333333333	7.14026666666667	7.45470666666667	7.26041	7.13017333333333	7.60048333333333	7.04874	6.87963666666667	7.20276	7.1588	6.64475
ACACA	5.753205	5.833645	6.00241	5.715325	5.929085	5.96151	6.040665	5.850255	5.754285	5.946415	5.878535	5.9302	5.712175	5.99251	5.88389	5.90537	6.06368	5.831145	6.03724	5.96149	5.953665	5.54745	5.724685	5.685315	5.702075	5.77777	5.862715	5.51932	6.252225	5.58302	5.95914	5.7464	5.73769	5.803915	6.027305	5.68495	5.707325	6.052415	5.909175	5.72638
ACACB	5.56553333333333	5.6097	5.83852666666667	5.73944333333333	5.65599166666667	5.86269	5.80515833333333	5.547625	5.76139333333333	5.718435	5.67641	5.538735	5.74136666666667	5.74509333333333	5.90578666666667	5.535205	5.53524	5.75213666666667	5.73499	5.83412166666667	5.63397166666667	5.72441166666667	5.74940166666667	5.39361333333333	5.72887	5.55101	5.70575166666667	5.71010666666667	5.68059	5.41702666666667	5.59604833333333	5.60539166666667	5.89672	5.87934	5.60116166666667	5.904	5.75353833333333	5.70093833333333	5.566185	5.56568666666667
ACAD10	4.7292475	4.7823425	4.52229	4.63409	4.64767	4.8297525	4.77792	4.6699975	4.6354575	4.8263825	4.7434325	4.6339925	4.6676925	4.8109725	4.7052575	4.713195	4.8254125	4.78591	4.76503	4.887635	4.7453875	4.74658	4.3637125	4.741065	4.813465	4.7615325	4.672495	4.7583275	4.4911625	4.80966	4.72009	4.6841475	4.602915	4.7379475	4.51689	5.215155	4.584195	4.66887	4.7033	4.4941175
ACAD11	6.63162	6.46389	7.19788	7.39958	7.15271	6.77518	6.86657	6.84681	6.91972	7.21792	7.20372	6.2974	7.00466	6.87548	7.15521	6.91306	6.84374	7.10247	6.23708	7.41514	6.84035	7.37924	6.88478	6.45647	6.92934	6.86519	6.76797	7.01311	6.81038	6.65132	6.97761	6.91274	7.51988	7.19166	7.07834	7.32501	7.32616	7.23709	6.91055	6.04942
ACAD8	6.79818	6.6934	6.81036	7.21764	7.30581	7.05849	6.82076	7.02402	7.11718	7.2618	7.1947	6.32527	7.47766	7.43759	7.47322	7.06402	7.40901	7.30372	7.46305	7.64089	7.26097	7.37608	6.28714	7.30605	7.26407	7.02879	6.96497	7.08406	6.89609	7.06468	7.1058	6.85117	7.00304	7.07235	7.18011	6.63765	6.79946	7.12921	6.93831	6.06464
ACAD9	6.83329	6.92006	7.3583	7.14479	7.27213	7.30703	7.0405	7.13744	7.06359	7.3304	7.40218	7.56005	7.26392	7.64678	7.63344	7.07476	7.60626	7.17931	7.64412	7.63916	7.48346	7.27504	7.27152	7.51384	7.22143	7.43264	6.9273	7.15725	6.91899	7.20575	7.1132	7.24378	6.9224	7.22441	7.29919	6.86803	7.08181	7.41769	7.14216	6.97514
ACADL	3.5066	3.49885	3.482315	3.41166	3.495355	3.48885	3.4927	3.41738	3.273665	3.359155	3.31448	3.299215	3.30441	3.328265	3.29681	3.38321	3.210495	3.132125	3.236205	2.979085	3.31959	3.191605	3.438945	3.39701	3.26242	3.23975	3.39277	3.18763	3.221215	3.55796	3.417945	3.22393	3.341395	3.342835	3.29315	3.43101	3.39086	3.620055	3.35833	3.55432
ACADM	7.86989	8.17957	8.45497	8.78728	8.86741	8.1864	8.38973	8.29409	8.65968	8.98664	8.42586	8.65262	8.58472	8.84232	8.53418	8.58049	8.59318	8.38879	8.98742	8.66217	8.53462	8.17992	8.37701	8.45463	8.45756	8.67353	8.01377	8.28277	8.2813	8.50361	7.86785	8.60495	8.52258	8.7283	8.73039	8.55501	8.57379	8.42758	8.60111	8.29012
ACADS	6.40619	6.03312	6.69048	6.44844	6.52168	6.79155	6.30607	6.39286	6.27002	6.50287	6.75406	6.62103	6.34143	6.72314	6.52194	6.43234	6.52375	6.7441	6.51107	6.58152	6.44988	6.6883	5.93812	6.5649	6.57764	6.53354	6.34456	6.52512	6.13824	6.66675	6.22935	6.42393	6.41298	6.52711	6.4838	6.34703	6.45039	6.51902	6.57524	6.25674
ACADSB	6.001295	6.13522	6.37866	6.484975	6.641955	6.320715	6.147715	6.382355	6.52293	6.36922	6.257875	5.917985	6.19852	6.495115	6.13283	6.270935	5.884725	6.049115	6.465625	6.04885	5.984195	6.291525	6.41255	5.96999	6.300195	6.37796	6.2799	6.450855	6.215855	6.215105	6.15861	6.853685	6.78066	6.71234	6.666165	6.729135	6.34764	6.31541	6.22015	5.98837
ACADVL	10.2105	9.76189	10.2603	10.2854	10.0765	10.1693	10.0931	10.0106	9.9943	10.1931	10.3094	10.2031	10.0298	10.2561	10.2117	9.91179	10.4152	9.89524	10.305	10.6228	10.1845	10.1244	9.72463	10.5027	9.80889	10.3013	9.7691	9.91123	9.691	9.73691	10.2353	10.1118	10.0262	10.0181	10.1994	9.894	10.0765	10.5084	10.0037	9.64899
ACAN	5.51585	5.3746175	5.310425	5.3151625	5.1809525	5.40989	5.4814825	5.2637	5.1184725	5.1042425	5.36687	5.3904925	5.1048075	5.0540225	5.0982175	5.0865625	5.0382875	5.19429	4.993745	5.2031425	5.0526025	5.298235	5.3862125	5.361795	4.9289475	5.2240675	5.0841925	5.19109	5.2672175	5.1352	5.404825	5.4710075	5.2801225	5.1618975	5.3095625	5.6105875	5.4665425	5.509745	5.21064	5.5625775
ACAP1	7.43123	7.31278666666667	7.16367333333333	7.31571333333333	7.24966666666667	7.72208333333333	7.48056	7.37607	7.12713666666667	7.38701666666667	7.14653666666667	6.8513	7.10322333333333	7.56643	7.2622	7.27501	7.07547	7.37823666666667	7.12271	7.40824333333333	7.55744666666667	7.30684333333333	7.04227666666667	7.28469	7.38636333333333	7.38197	7.27536666666667	7.34818666666667	7.16591333333333	7.23989	7.41519333333333	7.19275333333333	7.41093666666667	7.17145333333333	7.26301333333333	7.22339333333333	7.23282	7.11807	7.32607	6.67147333333333
ACAP2	6.68238333333333	6.73625333333333	7.07331666666667	7.18634666666667	7.04081	6.61992333333333	6.63909333333333	6.82666	6.89934333333333	6.80801	7.15939666666667	7.18091666666667	7.10356333333333	6.77813666666667	6.83966666666667	6.76402	7.25371666666667	6.64169	6.96890333333333	6.77717	6.71471333333333	6.88768	6.89851333333333	6.83705	7.00362	7.03154666666667	6.7388	6.96131333333333	6.5737	6.99476666666667	6.67737333333333	7.00297666666667	6.98178333333333	7.0446	6.99475666666667	6.86258333333333	7.01424666666667	6.73757333333333	6.87257333333333	6.93372
ACAP3	6.729525	6.62762	6.570235	6.67707	6.455485	6.915735	6.705405	6.61939	6.422495	6.253395	6.58212	6.342595	6.41364	6.63846	6.63538	6.359345	6.47657	6.84245	6.545705	7.13155	6.879105	6.640935	6.141915	6.953225	6.477875	6.63005	6.38965	6.626605	5.94498	6.63848	7.174945	6.07487	6.41693	6.677325	6.322035	6.521185	6.65258	6.779585	6.735195	5.93968
ACAT1	4.97199	4.98956	4.92753333333333	4.91521333333333	4.98993333333333	5.18516	5.16008666666667	5.05067666666667	5.13569666666667	5.08345333333333	4.87374666666667	4.98913666666667	5.14257666666667	5.00361	5.17475666666667	4.92810333333333	5.01436333333333	5.06952333333333	5.16195	5.02086333333333	5.15589333333333	4.91775	5.11413333333333	4.93019	4.88445	5.11547666666667	5.09049333333333	4.98142	4.98523	5.00806666666667	4.8137	5.00078333333333	4.9282	5.03781	5.07082	4.80195	4.9735	5.06812666666667	5.09320333333333	5.05114666666667
ACAT2	7.88654	7.96567	8.1034	8.12658	8.12461	8.17864	7.97819	8.17378	8.00677	8.03418	7.47274	7.52119	7.85163	7.89506	7.90525	7.78921	7.67389	7.68981	7.87139	7.75329	8.04555	7.55935	7.48207	7.69105	7.76453	7.85128	7.68933	7.54246	7.55133	7.6435	8.29193	8.10227	8.16754	7.96227	7.86484	7.92141	7.9574	8.29323	8.0775	7.60603
ACBD3	8.2785	7.821645	7.97255	7.54959	7.916735	7.834205	8.05898	7.637085	7.963085	7.947185	7.86743	7.80241	8.09257	7.31728	7.79147	7.53845	7.76956	7.842215	8.10582	7.164475	7.751525	7.19584	7.68557	7.728525	7.974225	7.652825	7.62972	7.7313	7.75499	7.8125	7.72429	8.3174	7.929695	7.912865	7.44023	8.229625	8.123775	7.41129	7.8805	7.477025
ACBD4	7.16865	6.95322	7.09846	7.2656	7.15776	7.36073	7.15778	7.19629	7.23521	7.42841	7.11511	7.10246	7.13979	7.43852	7.2385	7.31708	7.02486	7.10107	7.26838	7.45013	7.44409	7.36487	7.34011	7.30508	7.28477	7.18126	7.10219	7.36295	7.03363	7.45537	7.00835	6.93811	7.21597	7.15238	7.35418	7.0089	7.03726	6.94979	7.33327	6.74356
ACBD5	6.25809	6.45089	6.781025	6.853175	7.18294	6.4652	6.256735	6.554005	6.747695	6.835115	6.703525	6.834205	6.996235	6.514535	6.80902	6.8661	6.79222	6.497	6.66552	6.676265	6.849125	6.664795	6.80548	6.63429	6.791905	6.76066	6.255535	6.734855	6.38304	6.896555	6.63167	6.94209	6.843465	6.787955	7.0951	6.61148	6.64079	6.69463	6.74163	6.322045
ACBD6	7.73297	7.73516	7.98154	7.66895	7.44108	8.0358	7.70916	7.75771	7.52417	7.27082	7.4112	7.00845	7.32999	7.29071	7.01468	7.31551	7.10673	6.86177	7.34956	7.11052	7.38197	7.41511	7.20905	7.36253	7.29014	7.65955	7.55271	7.45986	6.93856	7.45659	7.89219	7.71829	7.87473	7.91241	7.40607	7.55882	7.72612	7.98469	7.85608	6.84107
ACCS	6.68787	6.65369	6.96613	8.1083	7.80719	7.88759	6.88117	6.25787	7.9519	7.6957	7.1467	6.53205	7.05114	7.02105	7.13775	6.82118	7.17014	8.08613	7.2554	7.31067	7.10611	8.2133	7.14914	6.62197	6.8115	6.84518	6.96815	7.97301	6.66528	6.78893	7.76408	7.4951	7.0923	7.04233	7.09265	6.74466	7.3945	6.85498	6.67091	6.78365
ACD	8.55455	8.30048	8.46498	8.24652	8.78694	8.68542	8.5384	8.83271	8.51424	8.72901	8.45202	8.33804	8.55353	8.55134	8.15952	8.47748	8.21068	8.47119	8.52432	8.20491	8.67287	8.54305	8.2818	8.3889	8.32831	8.36577	8.23329	8.51103	8.28334	8.2947	8.24825	8.6067	8.49647	8.54137	8.52575	8.57141	8.26674	8.53896	8.63981	7.93129
ACE	4.59794	4.47939	4.141935	4.232845	4.06398	4.4067	4.209865	4.414315	4.13514	4.05754	4.23757	4.14564	4.249285	4.391975	4.059475	4.08194	4.080285	4.45149	4.15805	4.274525	4.5307	4.36482	4.064265	4.061405	4.203805	4.41648	4.042665	4.38445	4.13781	4.350285	4.718065	4.394595	4.3809	4.39469	4.21201	4.417985	4.15286	4.329575	4.48905	4.29101
ACE2	3.488965	3.535255	3.30959	3.360095	3.32597	3.53155	3.370815	3.41268	3.435835	3.32825	3.408215	3.362725	3.376995	3.297	3.549795	3.36223	3.24791	3.439945	3.40951	3.497985	3.26598	3.45942	3.424515	3.556745	3.360835	3.39623	3.35762	3.453485	3.429845	3.44425	3.54516	3.49889	3.296355	3.327855	3.37864	3.31551	3.33645	3.519835	3.492845	3.516335
ACER1	4.41652	4.19016	4.1465	4.00985	3.73869	4.17239	3.82358	4.25763	3.99992	4.03189	3.99387	3.96896	3.89242	4.01334	4.10384	3.97405	3.72184	3.78685	3.93618	3.90332	4.03944	4.08064	3.96742	4.08223	3.84727	4.15274	3.60274	4.08478	3.81998	3.89656	4.37043	3.97114	3.96676	3.92313	3.75979	4.18066	4.09917	4.0985	4.25267	3.92712
ACER3	6.25197833333333	6.48345666666667	6.17048166666667	6.56344166666667	6.52746333333333	5.95513666666667	6.09764833333333	6.18173	6.64372666666667	6.51009	6.86568333333333	7.19109833333333	6.531025	6.75468333333333	7.01798833333333	6.36292	7.26776166666667	6.49465666666667	7.192775	6.90753166666667	6.46201166666667	6.43656166666667	6.86710333333333	6.78010833333333	6.40069666666667	6.70726666666667	6.35345166666667	6.37738833333333	6.58938166666667	6.81809166666667	6.43232833333333	6.54374333333333	6.22990833333333	7.00036666666667	6.48182666666667	6.18041333333333	6.62139333333333	6.63259333333333	6.39925	6.70491166666667
ACHE	4.72076333333333	4.56395666666667	4.37676	4.35865666666667	4.40846666666667	4.44338666666667	4.47185333333333	4.40108	4.40605666666667	4.54238333333333	4.32916666666667	4.30459666666667	4.29775666666667	4.28133333333333	4.38835	4.34277666666667	4.28852	4.47012666666667	4.41562	4.50167333333333	4.46956	4.56209	4.47369333333333	4.63636333333333	4.43822	4.50111333333333	4.1859	4.48091666666667	4.42940666666667	4.45279666666667	4.40889666666667	4.50301	4.38397666666667	4.55509333333333	4.34487666666667	4.72083	4.55762	4.46378333333333	4.21865	4.26739
ACIN1	7.61845	7.45574	7.21881	7.3292	7.33219	8.05102	7.53315	7.51219	7.06161	7.489	7.30815	6.919	7.36671	7.54982	7.44331	7.38796	7.31326	7.35876	7.50861	7.63186	7.68578	7.5668	6.4261	7.4432	7.39667	7.22409	7.35413	7.31531	7.5241	7.15317	7.40073	7.07847	7.36669	7.46052	7.3377	6.9478	7.19818	7.28096	7.28496	6.98626
ACKR1	4.278215	4.526905	4.34283	4.149425	4.26289	4.12873	4.164325	4.410085	4.120695	4.236395	4.22637	4.402985	4.23159	4.26699	4.37749	4.300015	4.0666	4.06769	4.198445	4.4222	4.00904	4.695075	4.38829	4.549885	4.236385	4.20464	4.757345	4.409805	4.60931	4.59442	4.455395	4.355265	4.396475	4.177605	4.301585	4.49013	4.48955	4.17169	4.205295	4.364785
ACKR2	4.41681666666667	4.17258	4.14093333333333	4.07221	4.28781	4.31198333333333	4.28725666666667	4.18464666666667	4.12480333333333	4.03858666666667	4.09175666666667	4.39541333333333	3.96415333333333	4.03981666666667	4.11968666666667	4.15014333333333	3.86171	4.11912333333333	4.03344	3.93691333333333	4.16836666666667	4.08673333333333	4.29494666666667	4.36358666666667	4.07734333333333	4.06826666666667	4.14897666666667	4.30134333333333	4.34432	4.17848666666667	4.21783666666667	4.32452333333333	4.13864666666667	4.10013333333333	4.07483	4.29313666666667	4.13583	4.21499333333333	4.20174	4.70021333333333
ACKR3	4.10043666666667	4.29984333333333	4.76623333333333	4.22447333333333	4.47589	4.04493333333333	4.46408	4.62891	4.13459	4.18944666666667	4.04873333333333	4.44337333333333	4.20621666666667	4.13699666666667	4.27297	4.15726	4.04068	4.31863666666667	4.24280333333333	4.19484666666667	4.17887	3.31593	4.19	4.10155333333333	4.11495	4.37623666666667	4.78948333333333	3.77243333333333	4.04143666666667	4.53786666666667	5.02403	4.80675666666667	4.12820666666667	4.18751	4.60246	4.26293666666667	5.20240666666667	4.90778666666667	4.43521	4.49945
ACKR4	2.81803	2.65691	2.85157	2.89727	2.91076	2.87512	2.82574	2.64244	2.95894	2.6285	2.77693	2.888	2.90084	2.65789	2.89768	2.98516	2.77145	2.9877	2.85487	2.65598	2.8925	2.76275	2.92373	2.7014	2.8443	2.83816	3.21363	3.00428	2.77518	2.88631	2.96535	2.90499	2.66437	2.8207	2.9553	2.60042	2.67267	2.86819	2.98516	2.89919
ACLY	8.66399	8.62347	8.51705666666667	8.42703333333333	8.58842	8.35146666666667	8.51871333333333	8.66263666666667	8.60435	8.70404	8.29609666666667	8.46909666666667	8.64462666666667	8.64894	8.41002	8.57166333333333	8.6088	8.42183666666667	8.77860666666667	8.35047	8.80328666666667	8.41604666666667	8.10412666666667	8.53914333333333	8.69976333333333	8.52581333333333	8.39630666666667	8.54087333333333	8.20202333333333	8.64398333333333	8.37869666666667	8.65955	8.35221666666667	8.44623333333333	8.62653333333333	8.33768666666667	8.26355	8.47717666666667	8.50874333333333	8.16036333333333
ACMSD	3.33137	2.94455	2.91544	2.88493	2.90053	2.93658	2.94827	3.05152	2.98635	3.00028	2.888	3.0235	2.67481	2.73567	2.84858	2.95072	2.7538	2.7997	2.75863	2.8098	2.93658	3.0975	2.92956	3.13554	2.8671	2.94614	2.97696	2.84527	3.08393	2.9872	3.07532	2.86662	2.88317	2.77861	2.99443	3.04739	2.80381	2.98077	2.9656	2.87652
ACN9	5.50092	5.63242	6.10882	6.41234	6.44695	5.47086	5.85601	5.7213	6.31375	6.19654	5.86328	5.44864	6.52345	6.25033	5.80795	6.13039	6.00927	5.51311	6.41092	5.75893	5.76912	5.80254	6.06968	5.65128	6.47666	6.29792	5.72299	6.11377	5.66927	6.3039	5.70026	6.23262	6.32919	6.21225	6.5007	5.98962	6.38691	5.98871	5.97131	5.15635
ACO1	5.27838	5.4039	5.371105	5.52559	5.57627	5.48651	5.340635	5.52229	5.536085	5.474605	5.26195	5.43591	5.549405	5.37684	5.54142	5.619435	5.44672	5.210355	5.552895	5.487415	5.412705	5.294465	5.22546	5.70781	5.516575	5.24771	5.335585	5.41375	5.427135	5.23837	5.141785	5.26025	5.131715	5.33406	5.437485	5.28786	5.389645	5.57957	5.5597	5.569685
ACO2	7.118985	7.29347	7.08953	6.935145	7.05349	7.104925	7.312425	7.088155	7.049855	7.15052	7.14772	7.085325	7.040035	7.063395	6.945865	7.087125	7.05218	6.7845	7.211925	7.05671	7.14228	6.85348	6.12567	7.275965	6.993465	7.004375	7.02814	7.004945	6.979775	7.22409	7.073545	7.05887	7.013965	7.05757	7.06191	7.06138	6.976685	7.101385	7.243365	6.76496
ACOT1	6.5028	5.94678	6.82292	6.43235	6.63157	6.45048	6.52286	6.77188	6.43313	6.57975	6.13263	5.89441	6.36967	6.67963	5.95598	6.32722	6.15203	6.02223	6.29794	6.37325	6.16141	6.00601	5.30351	6.37019	6.04344	6.23017	6.25255	6.15926	5.78759	6.35436	7.16446	6.84782	6.84113	6.59983	6.20023	6.77815	6.34692	6.75829	6.82465	5.4152
ACOT11	4.55857	4.5793275	4.4714225	4.405675	4.46922	4.587015	4.4778625	4.469885	4.409525	4.4083275	4.5066125	4.5158475	4.5849925	4.2626225	4.50296	4.5494825	4.43073	4.4339275	4.3685025	4.4535	4.5283775	4.497175	4.7659125	4.4646	4.478195	4.4411725	4.4939225	4.5326025	4.44381	4.45656	4.5529475	4.6237925	4.5120525	4.5293525	4.4576	4.722335	4.56033	4.6039425	4.5074675	4.727045
ACOT12	2.60833	2.50194	2.63672	2.50565	2.65422	2.88028	2.6302	2.71429	2.48139	2.63354	2.45589	2.69335	2.75262	2.47318	2.6294	2.61148	2.55099	2.62222	2.25483	2.58124	2.32438	2.62514	2.64387	2.88982	2.88439	2.65922	2.72293	2.79725	2.96248	2.62002	3.10884	2.6002	2.68392	2.55048	2.42222	2.73572	2.5971	2.49448	2.73043	2.69531
ACOT13	7.1068	6.74308	7.16661	6.81067	7.35489	6.92571	7.06183	7.48331	7.36238	7.66494	6.79603	7.43967	7.44699	7.27224	7.24037	7.25006	7.5247	7.04338	7.5488	7.35765	7.21956	7.01801	6.98461	7.14603	7.16924	7.19988	6.74688	7.05127	7.10183	7.23697	6.59813	6.82332	6.86136	7.09544	7.21317	6.72186	6.9452	7.43751	7.46519	6.98232
ACOT4	5.4117	5.76994	6.04465	5.51687	6.00492	5.6171	5.55805	5.92962	4.87202	5.60727	5.14037	4.77473	5.69903	5.77299	4.66543	5.33165	4.31197	4.88525	5.08945	5.40687	5.24174	5.30835	4.94962	5.54763	5.01079	5.02374	5.27482	4.87484	5.29915	4.79455	6.27493	5.91672	5.33709	5.56411	5.60522	4.97097	5.36925	5.81475	6.1876	4.75581
ACOT6	3.17931	3.16725	3.07591	3.22831	3.04815	3.06856	3.03264	3.09803	3.05222	3.25454	3.22498	2.85443	2.90112	3.09103	3.11689	3.05852	2.93606	3.16856	3.27264	3.33005	3.12385	3.2145	3.27927	3.2591	3.19923	3.1555	2.84288	3.12914	3.04399	3.43857	3.25981	2.89812	3.16502	3.11122	3.45407	3.09928	3.09989	2.89015	3.51372	3.10636
ACOT7	6.52752	6.27808	6.51497	6.18126	6.5759	6.81111	6.4521	6.735375	6.454875	6.81098	6.54373	6.18269	6.18764	6.362595	6.276885	6.329025	6.087095	6.34255	6.154705	6.07103	6.573315	6.45045	6.093155	6.301045	6.02763	6.04597	6.34207	6.275095	6.423735	6.131555	6.62612	6.61157	6.54306	6.43511	6.58888	6.411285	6.355535	6.604855	6.72446	6.17182
ACOT8	6.023125	6.47132	6.63546	6.036975	6.26877	6.227925	6.24415	6.23844	6.2068	6.40492	6.250705	6.574325	6.25037	6.44116	6.16075	6.14038	6.247845	6.14999	6.28417	6.24218	6.36911	5.913875	6.31956	6.34033	6.211065	6.238005	6.3173	6.26321	5.875145	6.60681	6.29287	5.911515	6.33405	6.265945	6.36597	6.05921	6.201155	6.329825	6.32594	6.0635
ACOT9	8.59284	8.50066	8.97879	8.91133	8.80747	8.4776	8.35637	8.27788	8.90137	8.87607	8.90548	9.32088	8.82867	8.93404	9.04229	8.47649	8.8994	8.55317	9.30585	9.0796	8.87533	8.67389	8.72382	8.771	8.79995	8.78748	8.48983	8.75212	7.98291	8.58094	8.81277	8.55144	8.5474	8.75897	8.98708	8.6803	9.11276	9.10762	8.69502	8.35582
ACOX1	5.528502	5.343776	5.20087	5.201944	5.514604	5.297186	5.347248	5.458788	5.300534	5.451984	5.371058	5.621118	5.703756	5.5442	5.712128	5.407706	5.821656	5.561216	5.649664	5.603522	5.531998	5.363886	5.248104	5.484278	5.628582	5.495016	5.457452	5.46781	5.504228	5.514676	5.008338	5.24691	4.746456	5.356296	5.437186	4.983172	5.108134	5.438516	5.373484	5.662316
ACOX2	4.62278	4.11763	4.03508	3.86808	4.18238	4.00593	4.16389	3.65455	3.81232	4.06511	4.20805	4.68041	4.13478	4.03424	4.43483	4.1772	4.4762	4.17799	4.9859	4.58343	4.09903	4.08127	4.2686	4.32926	4.39536	4.25698	4.00382	3.74673	3.7806	4.29908	4.4197	4.09903	4.17257	4.23167	4.00933	4.24523	4.1524	4.13953	4.22899	4.00062
ACOX3	6.15228	6.37261	6.3336	6.239905	6.261585	6.6371	6.438615	6.46052	6.529105	6.39187	6.679195	6.53919	6.460075	6.525345	6.51752	6.264015	6.490995	6.273915	6.996855	6.66835	6.50053	6.244225	6.181365	6.633395	6.46676	6.4909	6.14955	6.371415	6.45381	6.58388	6.128135	6.393055	6.1976	6.59155	6.37307	6.05825	6.542125	6.76148	6.522975	6.53397
ACOXL	3.54395	3.58248	3.72522	3.580525	3.624885	3.522805	3.76512	3.47186	3.639925	3.63037	3.77156	3.68485	3.558795	3.7172	3.47167	3.66906	3.3407	3.520905	3.652785	3.953705	3.597255	3.533285	3.58911	3.639655	3.66094	3.68799	3.66843	3.618935	3.408895	3.65864	3.669465	3.58443	3.60344	3.616215	3.52657	3.51503	3.75823	3.635055	3.50531	3.59318
ACP1	7.6851625	7.841975	8.0653025	7.8961	7.987075	7.49479	7.5868475	7.9085075	7.9691425	7.9573925	7.823225	7.5699425	7.992005	7.885885	7.81712	7.9481475	7.567575	7.4243825	7.9652325	7.779535	7.7681725	7.8226275	7.7348825	7.7376575	7.850245	7.832085	7.6582	8.0034125	7.913695	7.915325	7.782235	8.185055	7.8968625	7.70293	7.889025	8.2126125	7.8826	7.926775	7.922965	7.3596175
ACP2	7.57897	7.37554	7.66635	7.5383	7.82906	7.78875	6.91146	7.40698	7.78303	7.91825	7.9953	9.16639	7.69196	7.97102	7.49655	7.7938	8.25919	7.84745	7.93888	7.81272	7.99042	7.70601	7.69628	8.37181	7.74792	7.72556	7.18225	7.83359	6.96029	7.67579	7.4641	7.27391	7.48213	7.66659	7.90452	7.49679	7.5725	8.04884	7.51081	7.35807
ACP5	7.77253	8.15974	7.88919	8.22612	7.75678	8.6062	8.28666	7.87517	8.22084	8.43028	7.52685	7.07106	7.55277	7.90791	8.40988	7.86329	8.29514	7.60782	8.13636	8.01531	8.08678	7.56591	7.52574	8.48231	7.61331	7.76629	7.61181	8.60605	8.12288	7.69313	7.83302	7.465	8.12264	7.81852	8.30954	8.0335	7.72293	8.51173	7.89674	7.44299
ACP6	5.19255	5.507665	5.640565	5.540475	5.23967	5.53043	5.656025	5.517485	5.892515	5.64462	5.586845	5.36355	5.49639	5.827135	5.7033	5.449005	5.353645	5.577755	5.613755	5.43441	5.345935	5.633705	5.465485	5.527365	5.689235	5.377445	5.58887	5.694725	5.376525	5.4318	5.508855	5.1741	5.59351	5.50735	5.5962	5.424285	5.570995	5.676875	5.662815	4.87972
ACPP	5.47282666666667	5.44817	5.61134333333333	5.73628333333333	5.31851666666667	4.99336333333333	5.22987	4.97793666666667	5.72275666666667	5.46055	5.87218	6.45176333333333	5.62898	5.63865	5.66013333333333	5.20829666666667	6.13568666666667	5.26005333333333	5.79699666666667	5.76981	5.56023333333333	5.72706	5.53984333333333	6.03680666666667	5.59150666666667	5.71618666666667	5.36294333333333	5.56695	5.22222333333333	5.69043666666667	5.47878333333333	5.38707666666667	5.25669666666667	6.10816333333333	5.75748666666667	5.09419666666667	5.93784666666667	5.92622	5.84569333333333	5.86438333333333
ACPT	6.39069	6.23786	6.18523	5.94849	6.21686	6.31299	5.77098	6.02153	6.07604	5.81022	5.86341	5.93811	6.04374	5.79977	6.0767	6.15265	5.81836	6.10478	5.75484	6.13376	6.04971	5.92524	6.12987	6.24452	6.075	5.8872	6.01441	6.08305	6.0602	6.19795	6.07378	5.87584	6.02574	5.9403	5.98477	6.43457	5.96278	6.14939	6.29823	5.93222
ACR	4.76704	4.75852	4.28104	4.28307	4.4065	4.22894	4.41181	4.34757	4.0251	4.62428	4.43485	4.37568	4.31734	4.40612	4.55785	4.42507	4.12762	4.57317	4.28954	4.47206	4.38897	4.49554	4.65504	4.42722	4.38815	4.32221	4.46922	4.57349	4.56419	4.66733	4.60397	4.29616	4.29848	4.12991	4.27104	4.50879	4.5307	4.46981	4.29434	4.93403
ACRBP	8.01631666666667	7.60097666666667	6.97833666666667	6.77952666666667	6.7437	6.75746333333333	7.75934333333333	7.50328666666667	8.55846	6.98301666666667	7.85912666666667	7.56153	7.20832666666667	7.72114333333333	7.24326666666667	7.61674333333333	8.05765666666667	8.08157666666667	7.01127666666667	7.48779333333333	6.69628	8.92060333333333	8.55606333333333	8.24718333333333	8.14866	7.97872	8.40838333333333	8.50818666666667	8.05946666666667	8.11299666666667	7.01620333333333	7.53525666666667	6.66997333333333	7.24146666666667	7.45727333333333	6.67024666666667	7.68534666666667	6.93802	6.94072333333333	7.91176
ACRC	4.81828	4.92331	6.31459	6.29545	6.71783	6.05984	5.68593	5.70298	6.1694	6.34318	6.26918	5.91277	5.64061	6.2267	6.25597	6.32474	6.04729	5.93076	6.14017	6.09296	6.09454	6.39212	6.13643	5.87297	6.0516	6.18519	6.59617	6.3696	6.45721	5.82489	5.85859	5.47798	5.98229	6.22164	6.23614	5.54516	5.99546	6.38811	5.9315	5.17243
ACRV1	4.48702333333333	4.4622	4.32453833333333	4.15911	4.15174	4.27301	4.34614166666667	4.21706333333333	4.12596	4.14883666666667	4.123835	4.48680666666667	4.21272166666667	4.12200666666667	4.13493	4.08975	4.05597666666667	4.082705	4.16787333333333	4.2151	4.20246333333333	4.183665	4.40678166666667	4.33819	4.05396333333333	4.192415	4.36109166666667	4.23028	4.36184666666667	4.31981333333333	4.38519833333333	4.24838833333333	4.11389	4.17176666666667	4.22820166666667	4.31818	4.22201833333333	4.37189	4.26014833333333	4.671235
ACSBG1	4.435175	4.138795	3.667395	3.67105	3.685435	3.731685	4.186945	3.53267	4.52882	3.558975	3.84336	3.562845	3.616895	4.27215	3.678475	3.780275	3.93755	4.21679	4.040775	3.93978	3.679515	4.53181	4.18937	4.25408	4.04699	3.94012	4.181515	4.32465	4.49016	4.118745	3.75215	3.916995	3.44086	3.669395	3.968665	3.517215	4.13674	3.774515	4.15687	4.363355
ACSBG2	3.80267	4.35853	3.67869	4.24868	4.10018	3.74914	4.01874	4.26129	3.8847	3.7294	4.36637	4.47338	4.14935	3.8278	4.02372	4.00863	3.76931	4.07554	4.14623	3.9083	4.08409	4.03673	4.39529	4.42923	4.16328	4.01403	4.07382	4.38588	4.55713	3.90112	4.18959	4.01782	4.08976	4.10692	4.1369	4.46827	4.0982	3.698	4.03673	4.01322
ACSF2	7.51673	6.78125	6.9544	6.95501	6.95493	7.45259	6.90141	7.27361	7.11255	6.85076	7.37623	6.63511	6.82702	6.81293	6.98373	6.8579	6.9859	6.89401	6.9615	7.13521	7.31078	6.8263	6.56482	7.04773	6.97008	6.91475	6.84788	6.84591	6.52543	7.1237	7.16446	6.89874	6.93493	6.71161	6.72423	6.68667	7.10977	7.57671	7.23223	6.59907
ACSF3	5.36014333333333	5.36573	5.4194	5.61418666666667	5.48381666666667	5.42698	5.41136666666667	5.4287	5.24934666666667	5.40022666666667	5.65969333333333	5.67782333333333	5.33907666666667	5.50648333333333	5.35420333333333	5.39947	5.36956333333333	5.41656666666667	5.43232	5.48354	5.53432333333333	5.58871	5.37980666666667	5.55827666666667	5.46643	5.33432666666667	5.24675	5.43822333333333	5.42408333333333	5.43764666666667	5.58372666666667	5.54638333333333	5.52860666666667	5.54440666666667	5.47707666666667	5.63455333333333	5.555	5.53453666666667	5.4691	5.15889
ACSL1	10.58015	10.35735	10.29774	10.312385	8.89206	9.38447	9.10309	8.63877	8.64742	9.029035	9.56452	10.8438	9.13449	8.866895	9.09789	8.30871	9.612605	8.802485	9.162315	9.385245	8.91575	8.849085	8.92644	9.619725	9.285715	9.36926	8.932875	9.161185	8.296805	8.750695	10.3606	10.82145	10.401625	10.46125	9.03578	10.86785	11.20745	9.791235	9.919285	9.180455
ACSL3	6.73643666666667	6.73085	7.03047333333333	7.22079666666667	7.67139666666667	7.20829666666667	7.08940666666667	7.27133333333333	7.31278666666667	7.78968666666667	7.12621666666667	7.74658333333333	7.67015	7.61240666666667	7.52327333333333	7.44238666666667	7.75869	7.46273666666667	7.68483	7.7504	7.44804333333333	7.30387	7.33549666666667	7.17876	7.65876666666667	7.19569666666667	7.32958666666667	7.11919	7.73730333333333	7.21346333333333	6.28861333333333	6.59917666666667	6.67504333333333	7.27817	7.45932333333333	6.42277	6.61411666666667	7.06171	6.96326	7.39470333333333
ACSL4	5.22214333333333	5.67046333333333	5.44443	5.95681333333333	5.94573	5.26543333333333	5.42135	5.53432333333333	5.51323666666667	5.85683666666667	6.34637333333333	6.31149666666667	5.39807	5.60672333333333	6.28981666666667	5.59787	6.60401333333333	6.03517666666667	5.67823	6.01426666666667	5.83266666666667	5.82455333333333	5.36460333333333	5.75298	5.53545	5.65519666666667	6.38378666666667	5.49679333333333	5.77111666666667	5.80308666666667	4.93281333333333	5.24449	5.22266333333333	5.63708	5.69906666666667	5.07998666666667	5.36424666666667	5.81367	5.4233	5.52642
ACSL5	8.210885	8.524225	8.564315	8.70111	8.841625	8.44168	8.288365	8.533205	8.6464	8.7834	8.44007	8.508355	8.51429	8.677295	8.54611	8.72724	8.333815	8.477185	8.54915	8.72144	8.74622	8.53321	8.309845	8.57875	8.29132	8.554565	8.168345	8.48115	8.145845	8.17283	8.264145	8.933685	8.71892	8.67354	8.98683	8.714355	8.557005	8.55068	8.685025	8.11572
ACSL6	4.75397	4.668578	4.818716	5.129824	4.70395	5.058636	5.173386	5.156384	5.077516	4.997884	4.188546	3.730234	4.937248	5.026022	4.628154	4.991872	4.430216	4.808564	4.886788	4.34124	5.17484	4.712862	4.873436	4.273834	5.104726	5.165766	4.737794	5.096572	5.379098	4.910424	4.881532	4.5806	4.990652	5.008056	4.985488	4.659138	4.51751	4.661154	4.912152	4.157704
ACSM1	4.296195	4.402035	4.21303	4.19075	4.101935	4.026635	4.13292	4.09683	4.19016	4.206855	4.541995	4.516645	4.090125	3.92324	4.1503	4.075595	4.185595	4.05377	4.27845	4.135075	4.12294	4.263535	4.4639	4.366685	4.22016	4.368335	4.224605	4.036305	4.12612	4.23184	4.024335	4.106595	4.127075	4.19438	4.13569	4.36593	4.268305	4.162195	4.231565	4.516115
ACSM2A	3.44099	3.50992	3.2864075	3.3050425	3.27442	3.4690175	3.4242125	3.428325	3.3530675	3.3083125	3.43323	3.430695	3.2827325	3.4346275	3.3944725	3.2699475	3.2663025	3.328615	3.338865	3.4695675	3.36935	3.4177125	3.30742	3.411935	3.3707275	3.2770775	3.4339925	3.39157	3.30058	3.541385	3.48019	3.551045	3.32044	3.3454025	3.3965975	3.64629	3.3016025	3.2612025	3.4609975	3.402725
ACSM2B	3.42527	3.02065	2.99912	2.98756	2.94456	3.31798	2.85351	3.07377	2.80641	2.98516	3.15263	3.19423	2.75251	2.70249	2.79089	2.95354	2.94059	2.62724	2.80279	2.6058	3.0735	2.91154	3.20605	2.96778	3.20125	3.0146	2.714	3.03471	3.17961	3.26511	2.75555	2.96998	3.11814	2.93289	3.1113	3.29763	3.21179	3.06702	2.98516	3.44724
ACSM3	4.76003	4.500255	4.91569	4.78941	4.78605	4.44077	4.99723	4.94604	5.08959	4.785625	5.152065	4.35215	5.112805	5.268195	4.92946	4.838565	4.78068	4.568425	5.133605	4.54169	4.695395	5.08874	4.43258	4.338505	4.980675	4.851785	5.00112	5.17435	4.826435	5.198275	4.75885	4.87116	4.915525	4.927685	4.604215	4.688515	4.612705	4.924565	4.895465	4.2351
ACSM5	3.69516666666667	3.76580333333333	3.70482	3.664	3.71891	3.47938666666667	3.77352	3.66743333333333	3.6589	3.65618333333333	3.70647	3.99774	3.47334666666667	3.73120333333333	3.61364666666667	3.64753333333333	3.42273333333333	3.61932	3.68001	3.62241666666667	3.69071	3.70746666666667	3.99022333333333	3.78582333333333	3.64267666666667	3.67692666666667	3.7111	3.73522666666667	3.76813	3.68481666666667	3.7774	3.69016	3.57551333333333	3.60695333333333	3.51412666666667	3.74479	3.60369	3.60639666666667	3.72138	3.99625666666667
ACSS1	5.341436	5.523816	5.441412	5.37322	5.356522	5.582482	5.416072	5.36777	5.386984	5.368624	5.384098	5.34018	5.383824	5.398142	5.460772	5.5318	5.515078	5.536338	5.37144	5.423454	5.541016	5.474344	5.340048	5.478128	5.422522	5.502542	5.46221	5.34561	5.32287	5.377668	5.499068	5.25739	5.385832	5.343286	5.442048	5.512992	5.420048	5.304832	5.436808	5.248266
ACSS2	7.79996	7.49451	7.69233	7.39598	7.27796	7.43738	7.59864	7.50142	7.50902	7.50702	7.9855	8.27968	7.60858	7.76142	7.66345	7.3287	8.0167	7.7457	7.92351	7.81241	7.90176	7.74004	7.59459	7.7551	7.64858	7.81669	7.5892	7.60159	7.39075	7.72722	7.6714	7.25728	7.28961	7.89419	7.52595	7.05393	7.8239	8.0884	7.72689	7.56301
ACSS3	3.38375	3.321565	3.343135	3.18305	3.093145	3.48328	3.506255	3.279405	3.217045	3.188915	3.22368	3.60239	3.12051	2.95117	3.08171	3.085715	3.104335	2.955315	3.08241	3.10614	3.00273	3.19855	3.401485	3.09786	2.99774	3.135375	3.159305	3.165025	3.083555	3.101355	3.250795	3.28296	3.294365	3.029545	3.3155	3.109965	3.09936	3.07973	3.399	3.395605
ACTA1	3.53587	3.3812	3.24593	3.35383	3.65969	3.50779	3.89043	3.35166	3.93318	3.97567	3.41557	3.78701	3.77812	3.70679	3.75858	3.88684	3.67012	3.76921	3.62764	3.73168	3.74016	4.16983	3.23416	3.65453	3.91285	3.86019	3.40778	3.89062	3.34942	3.81522	3.34216	3.90173	3.61744	3.68388	3.83857	3.73489	3.90538	3.3201	3.27438	3.43018
ACTA2	4.82158666666667	4.50103333333333	4.75458333333333	4.64421666666667	4.72432666666667	4.62348666666667	4.59703	4.84768333333333	4.62766	4.64958333333333	4.501	4.65587	4.75891333333333	4.56428333333333	4.45906666666667	4.66444	4.52218333333333	4.79489333333333	4.32655666666667	4.38085333333333	4.66464333333333	4.74864333333333	5.04899666666667	4.85498333333333	4.79097666666667	4.56048666666667	4.78452333333333	4.46030666666667	4.64859666666667	4.66630666666667	4.48749666666667	4.73339	4.56271333333333	4.69758	4.50512	4.33225333333333	4.82135	4.64367	4.58383	4.96213
ACTA2-AS1	4.0298	3.4037	3.32197	3.62782	3.62035	3.53492	3.48061	3.97506	3.62971	3.83584	3.71169	3.65157	3.94287	3.5574	3.56072	3.65157	3.5497	3.48924	3.72098	3.66095	4.03715	3.63721	3.87181	3.68328	3.7211	3.60337	3.66776	3.66095	3.9189	3.53063	3.60834	3.4494	4.03733	3.77172	3.75156	3.6604	3.50211	3.41857	3.81115	4.32363
ACTB	13.17626	13.2768866666667	13.0512133333333	13.05776	13.1841	13.1352533333333	13.2182266666667	13.2113666666667	13.2805733333333	13.1522533333333	13.1161666666667	13.1422133333333	13.27462	13.27098	13.2559266666667	13.2466133333333	13.2749	13.2704266666667	13.2746466666667	13.2347666666667	13.3477133333333	13.1983266666667	13.0264533333333	13.1963066666667	13.30064	13.1031066666667	13.1803	13.1475533333333	13.1363666666667	13.2551066666667	13.2275333333333	13.0996133333333	12.9499333333333	12.9784066666667	13.14488	12.9645333333333	13.0493666666667	13.1286866666667	13.1597333333333	13.2683533333333
ACTBP9	9.266	9.20841	8.44478	8.71615	8.572	8.56785	9.16328	8.90974	9.01124	8.8665	8.73896	9.12643	9.12585	9.0825	9.01577	9.05143	9.24208	9.14622	9.26774	8.94141	9.23255	9.06146	8.87257	9.13714	9.34236	8.64571	8.8573	8.90238	8.53064	9.31324	9.24723	8.84209	8.44706	8.27615	8.47157	8.48029	8.67771	8.50856	8.8806	8.87756
ACTC1	5.96844	5.75334	5.71867	5.6185	5.56477	5.73425	5.92499	5.72693	5.85462	5.87756	5.60617	5.83044	5.89598	5.79681	5.70225	5.76365	5.68617	5.73447	5.73403	5.79572	5.90954	5.65229	5.5972	5.70459	5.98494	5.89421	5.6446	5.94698	5.75129	6.21726	5.66252	5.50546	5.24056	5.58235	5.47782	5.7371	5.53313	5.74692	5.70305	5.66356
ACTG1P4	6.52726	6.85336	7.392095	7.96148	7.67565	6.79603	6.75522	6.880715	7.645905	7.55354	7.58312	7.201465	7.33255	7.661725	7.717795	7.55499	7.635765	7.692435	7.73552	8.117525	7.135515	7.839	7.86845	7.30767	7.23456	7.11892	7.31898	7.236065	7.417735	6.868135	7.27454	7.054185	7.70094	7.546585	7.462285	7.525265	7.718605	7.70358	7.061305	6.730155
ACTG2	5.40001	5.47305	5.08031	5.10824	4.971305	5.136415	5.011115	5.192345	5.17052	5.281855	5.05671	5.22618	5.295715	5.21137	5.34052	5.05947	5.153715	5.063585	5.130515	5.108355	5.149085	5.198245	5.40318	5.16372	5.202665	5.010045	5.04241	5.278475	5.138405	5.23296	5.175695	5.246355	4.91519	4.83105	4.99929	5.17422	5.060045	5.082025	5.15312	5.013825
ACTL10	5.6948	5.5874	5.72199	5.44983	5.64999	5.44651	5.73249	5.68093	5.73903	5.94194	5.73658	5.14359	5.79989	5.61778	5.84808	5.95458	5.32039	5.7067	5.72738	5.67478	5.75924	5.53231	5.61965	5.85902	5.84701	5.68448	5.51717	5.71644	5.97793	5.63349	5.74859	5.28116	5.52613	5.52577	5.83723	5.7208	5.46545	5.75551	5.72977	5.48586
ACTL6A	6.3725	6.88393	7.32295	7.9557	8.18251	7.14548	7.14014	7.26083	7.93431	8.36032	7.59172	7.48377	8.24129	8.2738	7.9852	7.9413	8.0782	7.89298	8.3234	8.11016	8.09726	7.77704	7.53866	7.57149	8.16307	8.12128	7.26097	7.87899	7.72768	7.76939	6.81565	7.14774	7.38419	7.7409	8.29763	7.16875	7.71518	7.37284	7.45486	7.34477
ACTL6B	4.0157	4.24925	4.127825	3.950555	4.05607	4.079035	4.041235	4.06545	3.90977	4.13412	4.08802	3.919285	4.025735	4.154325	3.81194	3.921615	3.846255	3.983425	4.14521	3.94932	4.005005	3.8496	4.17983	4.15061	3.966575	4.18571	3.971885	4.061505	3.807225	4.299245	4.07449	4.26934	4.07226	3.85134	4.027225	4.352475	4.1066	3.900635	4.248075	4.044525
ACTL7A	4.68337	4.71616	4.94081	4.45917	4.31497	4.54377	4.45507	4.52557	4.33254	4.35913	4.31016	4.41609	4.40397	4.25028	4.25549	4.41007	4.14768	4.38221	4.4165	3.96264	4.18767	4.35978	4.45587	4.38387	4.34676	4.36814	4.7666	4.37133	4.33521	4.14277	4.41007	4.49544	4.23931	4.55092	4.49811	4.59961	4.00006	4.51577	4.53177	4.00419
ACTL7B	4.96621	4.62223	4.76674	4.65944	4.84633	4.72747	5.14198	4.79742	4.80176	4.57521	4.96336	4.7821	4.97347	4.74612	5.06678	5.06274	4.92958	5.15815	4.95753	5.05554	5.00194	4.89056	4.86203	5.16666	4.89919	4.9718	4.80063	5.33293	5.20534	5.3678	5.20067	4.62786	4.7405	4.48953	5.01739	5.05828	4.68262	4.71928	5.0979	4.67502
ACTL8	5.34298	5.46469	5.43848	5.15007	5.26278	5.55357	5.65358	5.55599	5.4053	5.58199	5.44685	5.98227	5.41677	5.48949	5.8339	5.50814	5.54863	5.68399	5.38447	5.71689	5.65387	5.72465	5.61426	5.71244	5.49494	5.63592	5.15858	5.71752	5.63457	5.73449	5.92362	5.76439	5.41093	5.32173	5.45587	5.52911	5.53313	5.1801	5.63176	5.75906
ACTL9	3.58472	3.69977	3.56747	3.56601	3.45689	3.64571	3.51185	3.58759	3.45181	3.48483	3.36829	3.29045	3.53052	3.44895	3.44185	3.50696	3.76707	3.63529	3.48173	3.50216	3.50554	3.49386	3.02167	3.5713	3.38504	3.63847	3.83618	3.19003	3.18277	3.81935	3.547	3.80504	3.58745	3.63247	3.4236	4.40252	3.82031	3.40409	3.40693	3.27929
ACTN1	8.547875	8.3964725	7.8054175	7.8265425	7.4822375	8.4421525	8.48506	8.007885	8.74422	8.1201725	8.138745	8.0261825	8.0711525	8.4604775	8.07773	8.2237925	8.491755	8.6568925	8.318085	8.2417925	8.35729	8.9066525	8.1091075	8.67332	8.5058575	8.126095	8.520965	8.4968475	8.70592	8.515305	8.0142525	7.691115	7.6641675	7.9684775	7.853405	7.64967	7.924805	7.98961	8.1275125	8.5569125
ACTN2	3.6949975	3.6692425	3.7712075	3.6151225	3.620725	3.5895575	3.8741425	3.63817	3.8191725	3.688275	3.85853	4.01215	3.7559575	3.7155725	3.82268	3.868135	3.69013	3.7777075	3.83987	3.7925	3.7965175	3.944445	3.9765125	3.9522025	3.748525	3.8197925	3.8180725	3.957265	3.906655	3.9824675	3.8803575	3.7872225	3.828665	3.774755	3.858445	3.8170225	3.81578	3.859765	3.8019	3.89508
ACTN3	4.60323	4.67394	4.2745	4.09122	4.02984	3.97987	4.35904	4.58654	4.2912	4.01808	4.00687	4.24821	4.31929	4.16537	4.14245	4.34483	4.16185	4.13244	4.15079	4.0541	4.61227	4.42838	4.29494	4.29689	4.25937	4.09418	4.19703	4.48188	4.0061	4.66216	4.27469	4.35418	4.14703	4.19732	4.21727	4.43389	4.36105	4.13403	4.08119	3.99431
ACTN4	9.06126	9.33716	9.37947	9.05168	9.41687	9.5487	9.06644	9.29383	8.80633	9.10202	8.98441	9.13789	8.93459	9.04871	9.02567	9.15841	9.15922	9.36387	8.96654	9.13797	9.58839	9.1547	8.58714	9.61342	8.81931	9.10732	9.08628	8.96341	8.86568	8.75481	9.4795	9.23636	9.0807	9.16969	9.11935	8.86625	9.08374	9.26222	9.39104	8.94017
ACTR10	9.67796	9.69522	9.87073	10.0344	10.2154	9.64089	9.78542	9.74677	10.2766	10.1787	10.12	10.2377	10.1079	10.3068	10.0916	10.1438	9.91396	9.83303	10.3189	10.0423	10.0898	10.1612	10.0322	10.1063	10.13	10.2188	9.71624	10.2204	10.076	9.97866	9.49521	9.83566	9.78126	10.0753	10.1582	9.71301	9.96094	9.8335	9.92154	9.85959
ACTR1A	8.23937	8.38667	8.463735	8.179705	8.49688	8.44344	8.193775	8.353165	8.60536	8.64459	8.49368	8.49636	8.59358	8.606095	8.643045	8.566395	8.70626	8.531935	8.70592	8.6292	8.69553	8.534115	8.137535	8.98317	8.56756	8.431045	8.303745	8.548825	8.1239	8.53807	8.58268	8.38304	8.23524	8.33318	8.52682	8.202305	8.097075	8.53521	8.386515	8.20269
ACTR1B	8.56952	8.55404	8.68269	8.43093	8.50623	8.56417	8.42825	8.4913	8.42367	8.39546	8.38386	8.01177	8.36427	8.6132	8.36755	8.29523	8.24505	8.2482	8.49709	8.50651	8.5899	8.30352	8.18451	8.3351	8.35322	8.51499	8.27241	8.47836	8.17605	8.41604	9.03089	8.55224	8.52152	8.43672	8.41437	8.4174	8.51892	8.63077	8.47464	8.09038
ACTR2	8.13138571428571	8.19253428571429	7.94696142857143	8.20819428571428	8.32734	7.59046	7.69599142857143	8.10075	8.42870857142857	8.35949428571429	8.21008	8.37417	8.68144571428572	8.21292714285714	8.3463	8.56394571428572	8.65620142857143	8.40611	8.47785142857143	8.22898571428571	8.21539857142857	8.32274285714286	8.07753142857143	8.30205571428571	8.55653285714286	8.10729142857143	7.95814428571429	8.23448428571429	7.60998285714286	8.49909428571429	8.02976571428571	8.30766428571429	8.06958	7.77395571428571	8.11998428571428	8.19610285714286	7.90898428571429	7.99092285714286	8.08953142857143	7.86117285714286
ACTR3	9.95478	9.951598	10.122822	10.362546	10.29715	9.716086	9.828664	9.979604	10.119086	9.98497	10.001612	10.320812	9.998666	10.071192	10.086924	10.017428	10.108144	9.735066	10.120904	10.003486	10.022094	9.824696	10.063714	10.058024	10.136526	10.178534	10.056684	9.89073	9.980694	9.933718	9.995042	10.111012	10.007152	10.021628	10.193036	10.074572	10.165744	10.037652	10.095446	10.054998
ACTR3B	5.368455	5.466775	5.657605	5.570935	5.734595	5.47697	5.604635	5.459935	5.9984	5.828395	5.825535	5.37711	5.66788	5.988705	5.924425	5.878455	5.76245	5.65533	6.030045	5.75753	5.528755	6.016125	5.85206	5.669875	5.83094	5.70639	5.69233	5.8491	5.8426	5.696915	5.34845	5.539245	5.4243	5.87243	5.944825	5.546805	5.581625	5.690085	5.449655	5.537605
ACTR3BP2	4.02417333333333	3.97487333333333	4.27172333333333	4.13834666666667	4.19956	3.88531333333333	4.27301	4.18367333333333	4.01393333333333	4.25789666666667	3.94489	4.50129333333333	4.06171	4.27711666666667	4.22184	4.30835666666667	4.10229666666667	4.06768333333333	4.14196	3.89815333333333	4.22629	4.11879333333333	4.49307	4.26690666666667	4.12983	4.13665666666667	4.14030666666667	4.12292	3.93819	4.14411333333333	4.22362333333333	4.16396333333333	4.22462333333333	4.01231	3.95832666666667	4.24320666666667	4.19194333333333	4.10994333333333	4.18097666666667	4.53926
ACTR3C	4.09018	4.13224	4.25053	4.39684	4.5809	4.1607	4.57119	4.23553	4.56771	4.38685	4.53	4.53512	4.34044	4.21109	4.3861	4.20236	4.33981	4.33661	4.20785	4.11903	4.26065	4.20236	4.59694	4.42855	4.39332	4.39058	4.35871	4.62111	4.0828	4.16912	4.44836	4.61306	4.46566	4.3946	4.23909	4.57736	4.53212	4.52187	4.47705	4.24357
ACTR3P2	2.67368	2.5187	2.50084	2.74759	3.0015	2.64923	2.49182	2.94684	2.81052	2.7818	2.54257	2.83692	3.06601	2.88352	2.79887	2.7604	2.88488	2.61836	2.88874	2.89187	2.85289	2.78188	2.7395	2.9846	2.89982	2.89662	2.7066	2.95774	2.69912	2.85542	2.60542	2.92908	2.55267	2.72195	2.92875	2.77098	2.61761	2.56209	2.84627	2.88944
ACTR5	6.9041	6.790495	7.3689	7.31085	7.2483	6.89852	6.558605	7.08002	6.756875	6.785155	6.76344	6.475555	6.695845	6.916665	6.828835	6.864945	6.784845	6.67109	6.75096	6.86521	6.68307	6.59386	6.668215	6.85414	6.804275	6.92878	6.672125	6.67207	6.504665	6.582435	7.12746	7.037365	7.062695	7.04103	6.922575	7.08056	6.89645	7.00178	6.93798	6.185595
ACTR6	6.280425	6.26514	6.659195	6.74824	6.748635	6.523915	6.514305	6.46751	6.62286	6.561585	6.51827	6.5583	6.55777	6.62256	6.327445	6.47386	6.25861	6.343025	6.61779	6.291355	6.443485	6.337305	6.80434	6.28886	6.64938	6.580115	6.40542	6.393095	6.390315	6.54338	6.209295	6.656095	6.827395	6.72747	6.75395	6.588945	6.70286	6.313275	6.607375	6.483955
ACTR8	6.51671	6.50718	6.588855	6.471815	6.86547	6.47484	6.48162	6.46098	6.614455	6.80756	6.42225	6.472515	6.91916	6.730155	6.65913	6.69056	6.698665	6.507695	6.76709	6.578175	6.63536	6.6451	6.51139	6.341035	6.828225	6.685535	6.5843	6.54367	6.527575	6.648325	6.133035	6.511895	6.58475	6.46476	6.55798	6.15356	6.2333	6.551295	6.34442	6.53309
ACTRT2	4.86406	4.41233	4.01929	4.29872	4.36236	4.44645	4.20855	4.20245	4.10343	4.10259	4.55637	4.65987	4.23534	3.99101	4.26591	4.29066	3.93189	4.32798	4.47577	4.31766	4.5542	4.63803	4.57454	4.5983	4.16265	4.3981	4.1886	4.12147	4.48667	4.42298	4.38373	4.11137	4.32672	4.28944	4.45182	5.12397	4.39117	4.44306	4.32934	4.36184
ACTRT3	3.80618	3.56265	3.8771	3.69103	3.52068	3.58822	3.61262	3.53303	3.49128	3.57124	3.45107	3.99868	3.54852	3.56217	3.52369	3.71864	3.27064	3.55076	3.70288	3.76933	3.70462	3.43141	3.76853	3.59229	3.25513	3.76299	3.86646	3.35523	3.51884	3.59862	3.30339	3.60541	3.73981	3.59402	3.55925	3.69265	3.66407	3.91781	4.02417	3.62594
ACVR1	8.32738	8.12034	8.46673	8.36634	8.15974	7.91285	8.26427	8.11084	8.59334	8.21245	8.4634	8.19144	8.1931	8.4935	8.3974	8.14303	8.40655	8.25333	8.35631	7.75984	8.43122	8.60723	8.34484	8.20863	8.68843	8.78372	8.01623	8.4997	8.68261	8.35268	7.74386	8.23938	8.34712	8.2436	8.37239	7.92933	8.22973	8.12051	8.31247	8.31006
ACVR1B	5.15987333333333	5.37701833333333	5.207105	5.19833666666667	5.34515666666667	5.19022	5.22472	5.22369	5.31532166666667	5.22886666666667	5.41152166666667	5.59638833333333	5.42197166666667	5.39888333333333	5.33239833333333	5.59330333333333	5.663825	5.50765833333333	5.51424833333333	5.47111833333333	5.513215	5.31905666666667	5.36055333333333	5.48474166666667	5.49771166666667	5.384435	5.47279833333333	5.24643	5.18724333333333	5.31337	5.21657	5.21242833333333	5.08703666666667	5.41992833333333	5.40959666666667	5.18945333333333	5.33033166666667	5.403845	5.32774333333333	5.263995
ACVR1C	5.009175	4.95132	4.9432	5.661565	5.03831	5.593255	5.6784	5.52549	5.309875	4.940835	5.046945	4.09129	5.16272	5.31921	4.405945	5.07206	5.02705	5.13382	4.823885	4.47302	5.04783	4.77741	5.519765	4.14837	5.73494	5.086515	6.09712	5.0852	6.022545	4.69944	4.77888	4.89142	5.202415	5.018905	4.97518	4.74944	5.16695	4.852355	5.120535	5.77801
ACVR2A	7.34633	6.920935	7.19267	7.04986	6.52054	6.49734	5.845595	5.88963	6.227225	6.55608	6.44979	6.19876	6.652975	6.46646	6.678325	6.19682	6.767285	5.98694	6.502635	6.353595	6.511165	6.661145	6.65145	5.890565	6.46077	6.63264	6.428065	6.318585	6.61552	6.11019	6.856155	7.192895	7.552065	7.475075	6.51087	6.712145	7.816805	6.23541	6.663855	6.09196
ACVR2B	4.79028666666667	4.68851333333333	4.46253333333333	4.46180666666667	4.44959333333333	4.85999666666667	4.84362	4.69890666666667	4.67423	4.67418	4.35489333333333	4.39683333333333	4.54767666666667	4.6202	4.66703666666667	4.69283	4.49572	4.60300333333333	4.43166333333333	4.79624666666667	4.85156333333333	4.68038333333333	4.49244	4.52452666666667	4.61952666666667	4.73457	4.73955	4.59652333333333	4.93950333333333	4.49872333333333	4.85512666666667	4.54493333333333	4.50402666666667	4.59693333333333	4.44874333333333	4.56257333333333	4.47930333333333	4.56393666666667	4.82847333333333	4.61736666666667
ACVR2B-AS1	4.82217	4.71379	4.95984	4.59021	4.59037	4.21599	4.57067	4.93886	4.39816	4.86691	4.72231	5.49513	4.72922	4.54795	4.21668	5.1168	4.41806	4.47543	4.60205	4.58106	4.8072	4.94912	5.68259	5.12451	4.72381	4.59565	4.86125	4.93009	4.72381	4.49661	5.00272	4.88051	4.75429	4.61936	4.65756	4.69539	4.78802	4.6862	4.96436	5.95692
ACVRL1	4.65725	4.440305	4.547575	4.49717	4.375615	4.65668	4.391405	4.185605	4.61136	4.370375	4.53606	4.73482	4.433845	4.495885	4.51989	4.593075	4.315755	4.38131	4.776415	4.54255	4.95529	4.645275	4.567585	4.6343	4.52202	4.582245	4.32561	4.584755	4.394465	4.59899	4.57614	4.69293	4.51633	4.411455	4.48598	4.820555	4.81254	4.24236	4.443915	4.667725
ACY1	4.59951	4.92801	4.75098	4.39736	4.49871	4.7099	4.59522	4.5977	4.73711	4.89417	4.95302	4.68229	4.5642	4.8362	4.70196	4.60807	4.61654	4.90531	4.9144	4.8983	4.82596	4.84371	4.76432	4.61655	4.7712	4.77719	4.32837	5.00881	4.33244	4.89621	4.68991	4.69831	4.47249	4.54387	4.78065	4.78814	4.6899	4.53473	4.53803	4.36119
ACY3	4.8677	5.053275	5.011675	4.77755	4.8042	4.947875	5.13477	4.823995	5.023675	5.11036	4.992535	5.171085	5.021985	5.043655	5.24542	4.91632	4.902945	5.120395	5.19157	5.118315	5.08579	4.975625	4.766475	5.16569	5.1133	4.896495	4.86006	5.042235	4.666465	5.070405	4.990885	5.013005	4.96419	4.937785	4.8121	5.27289	5.07768	5.009905	4.93489	4.643895
ACYP1	6.82142	6.93518	7.31364	7.64717	7.63029	7.288	7.1961	7.25296	7.53592	7.93408	7.28993	6.58365	7.33435	7.6448	7.59436	7.41029	7.18609	7.24501	7.53484	7.30952	7.37143	7.4573	7.19356	7.0441	7.4784	7.44797	6.89255	7.60422	7.36341	7.32398	7.26398	7.50826	7.52472	7.32625	7.51466	7.33967	7.5426	7.32185	7.73218	6.45488
ACYP2	7.51044	7.24092	7.51235	7.31369	7.20545	7.60404	7.95086	7.99907	8.03804	7.54767	7.70491	6.81645	7.31817	7.88741	7.64626	7.4048	7.48544	7.0955	7.76847	7.57464	7.77119	7.42778	7.26594	7.74613	7.52687	7.91131	7.16822	7.45736	7.31793	7.86897	7.67573	7.89785	7.74945	7.79562	7.5752	7.50287	7.86651	7.98135	7.70032	7.38094
ADA	8.29655	8.59302	8.9586	8.46738	8.88579	8.86683	8.46167	9.02093	8.448755	8.98571	8.428265	8.89775	8.157685	8.57926	8.714785	8.56622	8.44181	7.95113	8.42782	8.496775	8.79462	7.875845	8.052515	8.603455	8.18768	8.549285	8.43405	8.66737	8.147195	7.87133	8.69329	8.659725	8.877955	8.445955	8.738145	8.640775	8.82404	8.55209	8.341395	8.047645
ADAD1	3.46366	3.56296	3.52058	3.26431	3.36418	3.36923	3.48401	3.437925	3.299235	3.13058	3.321825	3.472645	3.417095	3.37073	3.29171	3.43263	3.32697	3.37315	3.298025	3.394035	3.413305	3.31973	3.725995	3.560035	3.373705	3.24417	3.3607	3.57062	3.40929	3.481395	3.43672	3.54838	3.3219	3.363125	3.407125	3.41795	3.370765	3.365235	3.35569	4.11234
ADAD2	6.07876	5.95366	5.85046	5.86068	5.88126	5.7107	5.68258	5.82863	5.76034	5.84303	5.73035	5.63038	5.71747	5.80654	5.75344	5.67067	5.33118	5.68154	5.73925	5.73809	5.63484	5.91946	5.67935	5.7567	5.59555	5.69212	5.6984	6.16787	5.71804	5.86518	5.92427	5.75823	5.8881	5.75497	5.59821	5.76329	5.96938	5.93421	6.08674	5.35959
ADAL	4.38693666666667	4.32987	4.55851666666667	4.4727	4.39869	4.58379666666667	4.28453	4.27126	4.31551666666667	4.5563	4.44517666666667	4.1572	4.32880333333333	4.23077	4.36138333333333	4.19110333333333	4.17492	4.33180333333333	4.28013666666667	4.27143	4.24709666666667	4.15373	4.36705	4.17727	4.20229333333333	4.33759	4.51868666666667	4.51942	4.46867333333333	4.28237333333333	4.27657666666667	4.42960666666667	4.20315666666667	4.53384333333333	4.23048	4.17611	4.36435	4.46522666666667	4.44404666666667	4.45979
ADAM10	8.64628333333333	8.52946	8.58991333333333	8.44324	8.80600666666667	7.82667666666667	8.21252	8.58240333333333	8.88128	8.93994666666667	8.74298666666667	9.19078666666667	8.96757	8.81765333333333	8.82015666666667	8.67025333333333	8.76775333333333	8.27412666666667	8.97408333333333	8.79100333333333	8.40131	8.776	8.52127333333333	8.67993333333333	8.85669333333333	8.6495	8.47621333333333	8.71183666666667	8.31052666666667	8.82143	8.26225333333333	8.63243	8.35235333333333	8.53400333333333	8.65908666666667	8.37125666666667	8.57759666666667	8.48067	8.3359	8.67340333333333
ADAM11	5.2726	5.217935	5.280005	5.285375	5.36025	5.359345	5.26643	5.16426	5.074335	5.10819	5.51251	5.49032	5.261285	5.088695	5.21411	5.42238	5.035425	5.259815	5.32854	5.43336	5.287635	5.58588	5.238345	5.17012	5.26107	5.367265	5.401995	5.2704	5.16107	5.308965	5.29037	5.48362	5.150065	5.316935	5.378545	5.38437	5.2521	5.204745	5.041085	5.41878
ADAM12	3.942232	3.887296	3.991684	3.651946	3.90713	3.921528	3.828116	3.810578	3.743616	3.748528	3.75128	3.82938	3.988564	3.808182	3.683744	3.802098	3.565442	4.04083	3.735056	3.72888	3.715044	3.776776	3.870042	3.8231	3.778314	3.829456	3.776078	3.751328	4.00471	3.818474	3.85353	3.72242	3.76244	3.956278	3.82598	3.723514	3.871484	3.834784	4.044444	4.03859
ADAM15	6.74502	6.99362	6.5803	6.54818	6.47351	6.172185	6.718535	6.40979	6.772725	6.568455	6.84372	6.70878	6.660325	6.635105	6.55245	6.576125	6.719535	6.46909	6.921985	6.76938	6.893285	6.461065	6.335435	7.143895	6.674355	6.580715	6.216815	6.72952	6.22922	7.026585	7.129325	6.444915	6.323425	6.390745	6.68013	6.716685	6.74904	6.620245	6.93922	6.29883
ADAM17	7.82890666666667	7.85184	7.36248333333333	7.42123333333333	7.21803333333333	7.94121333333333	7.46275333333333	7.43413	7.12779333333333	7.42945333333333	7.44092333333333	7.45919333333333	7.5486	7.05079	7.39920666666667	7.18526666666667	7.59962	7.53948666666667	7.28454	6.90839	7.86430333333333	7.34931333333333	7.28871	7.56037666666667	7.26979	7.13856333333333	7.77722666666667	7.22122666666667	7.30999666666667	7.23192666666667	7.41907333333333	7.38466	7.27879666666667	7.42011	7.37955	7.44540333333333	7.96274	7.56747	7.36524666666667	7.48590666666667
ADAM18	3.110475	3.178485	3.18716	2.74623	3.061255	2.804045	3.13158	3.202975	2.923365	2.79186	3.222605	3.264035	2.74325	2.98307	2.95354	3.00265	2.87388	2.853265	2.8358	3.101445	2.86591	3.14032	3.23392	3.03442	2.875775	3.017765	3.25275	3.039785	3.043695	3.001405	3.156725	2.898145	2.959495	3.05697	3.072915	3.035815	3.043075	2.988645	3.09131	3.58208
ADAM19	6.150685	6.19672	5.871835	5.929125	5.897815	6.364195	6.34495	6.159645	6.193355	6.24434	6.04061	6.08289	6.33944	6.080505	6.010225	5.94513	5.99926	6.05405	6.18335	6.01424	6.02761	5.87576	5.63761	5.734455	6.206445	6.36355	5.96359	6.08012	6.174045	5.96628	6.02011	6.100545	6.13125	5.91717	5.776775	5.93578	6.21417	5.94595	6.140115	6.05901
ADAM1A	3.77575	3.83624	4.84788	5.08762	5.45243	3.7631	3.62058	4.09195	4.68006	4.99957	5.07628	4.17293	4.80773	5.07719	5.20929	5.4931	4.95088	4.62624	4.81438	5.2	4.409	4.78011	5.28847	4.33933	4.41578	4.92008	4.34106	4.62885	4.93964	4.48047	3.91478	4.50429	4.91441	5.12932	5.41357	3.7802	4.52714	4.49401	4.85356	4.46802
ADAM2	2.56951	2.65008	2.7161	2.5096	2.62489	2.63283	2.44894	2.67188	2.51801	2.62386	2.68113	2.85896	2.67872	2.61435	2.64252	2.68931	2.58393	2.74661	2.79782	2.68568	2.75988	2.74972	2.74682	2.62643	2.75367	2.704	2.46405	2.84146	2.7281	2.80403	2.74401	2.49585	2.62929	2.5305	2.5828	2.72684	2.92394	2.95143	2.73458	2.97742
ADAM20	4.54792	4.44347	4.273165	4.59092	4.474275	4.42368	4.395835	4.53806	4.316675	4.221085	4.55449	4.73033	4.32137	4.328385	4.416215	4.4105	4.34725	4.460015	4.576745	4.675865	4.5429	4.28003	4.70047	4.44398	4.366915	4.500735	4.564785	4.53813	4.64072	4.636945	4.31894	4.409875	4.544625	4.345745	4.37729	4.916715	4.724425	4.432565	4.506915	4.854255
ADAM21	3.4661	3.610315	3.33863	3.38534	3.409885	3.326765	3.59999	3.445305	3.16314	3.385285	3.53621	3.790225	3.4347	3.32825	3.443375	3.59865	3.356075	3.31912	3.319255	3.65012	3.40276	3.485245	3.996235	3.451105	3.426485	3.430025	3.71099	3.45705	3.76237	3.42762	3.44993	3.594145	3.305505	3.445545	3.443305	3.24159	3.53442	3.377055	3.48854	4.14004
ADAM22	3.53752125	3.68212875	3.59918875	3.52199375	3.67980375	3.6134125	3.60353125	3.6232275	3.41901125	3.45629375	3.446845	3.57788625	3.41874125	3.4877325	3.43406375	3.493225	3.3224725	3.40578875	3.32820375	3.504425	3.41816375	3.463055	3.77766375	3.57529	3.4712825	3.53264	3.6547725	3.56056125	3.60292375	3.4930975	3.50835125	3.58853375	3.53797625	3.5059375	3.55240625	3.66927625	3.46455625	3.47327125	3.58816625	3.92270875
ADAM23	3.86962	3.72183	3.8440025	3.4130375	3.9823025	3.8743175	3.5355325	3.5602925	3.51112	3.5281725	3.663105	3.604245	3.7964375	4.0074275	3.72796	3.5771525	3.4514725	3.94931	3.699055	3.470485	3.53288	3.638785	3.76308	3.44335	3.6785275	3.982485	3.659655	3.8243825	3.5345975	3.6630525	3.8320925	3.778835	3.954365	4.1421225	3.99145	3.62481	3.979005	3.7639475	3.9234575	3.8841775
ADAM28	5.4046075	5.31029	5.2540975	5.5736125	4.70578	5.25573	5.4623025	5.372475	5.744195	5.434855	5.2945225	5.05263	5.462465	5.37389	4.9094625	5.1449975	5.173115	5.629555	5.528335	5.02261	4.996325	5.3634775	4.9593175	4.8469225	5.263305	5.21241	5.10749	5.283145	5.2484725	5.80678	5.1890975	5.257815	5.603395	5.148395	5.05736	5.4551025	5.65971	5.2697325	5.287685	5.0432425
ADAM29	3.29121	3.28225	3.36561	3.06104	3.07905	3.43562	3.43317	3.26095	2.9451	3.28278	3.07526	3.1763	3.06831	3.12895	3.09795	3.1075	3.19512	3.41452	3.1726	3.11725	2.78854	3.17637	3.25325	3.15954	3.07729	3.19796	3.4505	3.10309	3.49041	3.0226	3.18622	3.10217	3.16088	3.07975	3.02754	2.9721	3.2983	3.49592	3.33587	3.49983
ADAM30	3.304695	3.36476	3.25019	3.23276	3.225845	3.22696	3.24464	3.364985	3.133685	3.2381	3.26358	3.43333	3.377875	3.277705	3.198165	3.33779	3.34193	3.37852	3.20444	3.293425	3.34473	3.474545	3.355045	3.239175	3.230035	3.243665	3.38699	3.508545	3.230155	3.309555	3.21978	3.350485	3.23141	3.237155	3.37796	3.40879	3.29466	3.164165	3.25819	3.40962
ADAM32	2.7848	3.00744	2.79442	2.97558	3.11466	2.84074	2.81372	2.90811	3.05159	2.70821	3.00774	3.51745	2.97633	2.84763	3.11026	3.03533	2.86119	2.9218	3.00864	2.76941	2.80849	2.82406	3.30345	2.85127	3.02706	3.12161	3.19434	2.87821	2.86583	2.86442	3.01487	3.12403	2.78946	2.93237	3.36519	3.29343	2.95937	3.02074	3.11803	3.65356
ADAM33	5.460015	5.47262	5.227	5.49443	5.255	5.573745	5.378925	5.3732	5.115325	5.302615	5.44835	5.15621	5.278825	5.316305	5.584225	5.41916	5.596815	5.89347	5.28787	5.614965	5.291645	5.33127	5.40323	5.020135	5.347035	5.329905	5.628095	5.44305	5.58543	5.354405	5.208765	5.26684	5.36979	5.217615	5.182065	5.50663	5.3642	5.242495	5.097655	5.19873
ADAM3A	2.6009	2.52504	2.68931	2.57323	2.59088	2.69523	2.8741	2.77124	2.68052	2.72504	2.56617	2.7346	2.6784	2.61028	2.67452	2.6291	2.65158	2.52091	2.59169	2.7355	2.77119	2.74637	3.19529	2.76704	2.69951	2.52504	2.82172	2.71406	2.60344	2.40003	2.78212	2.91152	2.52093	2.77758	2.71566	3.12581	2.58274	2.83703	2.97837	2.8248
ADAM3B	2.77084	2.69474	2.96484	2.62675	2.6598	2.54156	2.70501	2.71433	2.53755	2.55242	2.75597	2.92242	2.5717	2.76985	2.58707	2.73737	2.56568	2.70361	2.64166	2.80116	2.68657	2.5831	2.7659	2.91767	2.64321	2.69111	2.55413	2.5927	2.9023	2.64916	2.62714	2.73362	2.8188	2.78955	2.72029	2.8241	2.86026	2.64015	2.64758	2.88742
ADAM5	3.78925	3.598685	3.574285	3.4076	3.54849	3.681385	3.698685	3.60144	3.5663	3.55759	3.65413	3.647445	3.61649	3.43963	3.4605	3.71954	3.375025	3.493365	3.445255	3.550875	3.563625	3.61611	3.75141	3.57119	3.53656	3.627495	3.65897	3.49889	3.61744	3.560995	3.663575	3.556535	3.51995	3.370415	3.637135	3.73504	3.578315	3.643095	3.866065	4.054625
ADAM6	4.01781	3.91514	3.96478	3.71627	3.883	3.78414	3.74629	3.62154	3.88474	3.59174	3.83497	4.02265	3.70631	3.5993	3.7654	3.91791	3.65999	3.60539	3.46315	3.68101	3.6281	3.74331	4.07405	3.79317	3.79167	3.8979	4.06385	3.82621	3.6628	3.80828	3.75369	3.9025	4.20209	3.70313	3.65026	4.12959	3.95483	3.96467	3.80626	3.85905
ADAM7	3.33214	3.45699666666667	3.21944666666667	3.16740666666667	3.36683	3.24935333333333	3.34101666666667	3.37697333333333	3.20698333333333	3.28042333333333	3.44176666666667	3.57550666666667	3.22377333333333	3.30812333333333	3.28743	3.27277666666667	3.22179666666667	3.39672333333333	3.31198666666667	3.17929333333333	3.38086333333333	3.39970666666667	3.56836666666667	3.37888	3.30690333333333	3.23603	3.39396	3.44503	3.31659333333333	3.5049	3.48727333333333	3.17305666666667	3.35611666666667	3.34368666666667	3.28082333333333	3.33532333333333	3.38571666666667	3.32040333333333	3.24523	3.69153333333333
ADAM8	8.24938	7.92138	7.509175	7.7127	7.871945	7.22507	7.59625	7.53203	7.58197	7.996985	7.80048	8.10627	7.83337	7.481705	7.40431	7.837985	7.104615	7.8431	7.41443	7.43573	8.333255	7.709055	6.94577	8.151285	7.421345	7.81298	7.546135	7.53961	7.319185	7.66332	8.2997	7.79992	7.597245	7.51532	7.488395	7.743645	7.53604	6.917045	7.671135	7.142335
ADAM9	5.60643	5.67916	5.72661	5.80105666666667	5.54419	4.80524333333333	5.47813666666667	5.24691666666667	6.0822	5.69091	6.20178333333333	6.81555	6.03581666666667	5.92064333333333	5.91986	5.66492666666667	6.09482	5.47788666666667	6.08682666666667	5.71627333333333	5.54403	6.16626333333333	6.11335333333333	6.13067333333333	5.75465666666667	5.78007333333333	5.61086666666667	5.79811666666667	5.34128666666667	6.28139	5.50949333333333	5.79689	5.56706666666667	5.72515	5.92416333333333	5.52373	5.7863	5.90055	5.8228	6.01644666666667
ADAMDEC1	3.86116	3.55901	3.90458	3.14651	3.17859	3.64975	2.95665	3.42748	3.38186	3.84472	3.42181	4.83376	3.50481	3.77803	3.56672	3.17141	3.94995	3.09964	4.35421	3.53034	3.49295	3.47749	3.52782	3.74961	3.03821	4.26112	3.0612	3.46563	3.13478	4.27935	3.48004	3.62599	3.6692	3.92581	2.96453	3.49101	5.5105	3.91824	3.47677	3.7782
ADAMTS1	3.70341	4.026725	4.773045	3.49878	5.11162	4.15572	3.840795	4.122715	3.881085	5.10464	5.099345	3.870825	4.2493	4.136095	4.750975	4.31054	4.089395	3.90742	4.282055	4.24187	3.901925	4.400405	3.93735	4.06276	3.99902	3.869515	4.09512	3.76691	4.462775	4.002745	4.72107	3.526815	4.072725	4.322305	4.247305	3.739135	4.13247	4.653735	4.287205	3.92078
ADAMTS10	6.55558	6.400465	6.39506	6.17836	6.35381	6.164855	6.294715	6.319725	5.930815	6.28691	6.499595	6.24746	6.15178	6.01718	6.114275	6.321725	5.81402	6.10125	6.043095	6.161795	6.270605	6.507595	5.770795	6.22824	6.061485	6.232805	6.18125	6.163275	6.21684	6.26664	6.27772	6.42795	6.345945	6.324185	6.15522	6.565015	6.409135	6.083195	6.17241	5.98698
ADAMTS12	4.586465	4.712975	4.64192	4.54605	4.625025	4.460565	4.76749	4.63604	4.550475	4.3411	4.65911	4.843455	4.553965	4.373905	4.583335	4.728015	4.27477	4.417165	4.58504	4.49449	4.634555	4.70023	5.224685	4.77119	4.583515	4.59873	4.56774	4.881005	4.945235	4.73076	4.79816	4.731725	4.72895	4.66757	4.5686	4.75068	4.87421	4.79922	4.91766	4.998115
ADAMTS13	5.17802	5.22301	4.988215	5.156155	5.01921	5.25327	5.32586	5.293095	5.07107	5.02607	5.133995	5.395495	5.16408	5.178275	5.1822	5.080095	5.125955	5.259305	5.11595	5.08148	5.12436	5.34115	5.33556	5.357615	5.037265	5.121485	5.148915	5.380965	5.079285	5.28658	5.54656	5.154845	5.163305	5.04217	5.20163	5.434865	5.152825	4.90473	5.194305	5.047565
ADAMTS14	5.51836	5.78897	5.12617	5.24307	5.24311	5.43633	5.3486	5.07749	5.13835	5.32205	5.54452	5.32139	5.19256	5.18288	5.52614	5.21537	4.95854	5.41826	4.93828	5.57684	5.4149	5.27844	5.46628	5.20346	5.33057	5.47824	5.38132	5.34966	5.57071	5.32831	5.66902	5.38085	5.32279	5.04673	5.2383	5.64436	5.52491	5.21562	5.32075	5.44291
ADAMTS15	4.31496	4.185405	4.237215	4.301155	4.191595	4.39851	4.45836	4.350715	4.230845	4.106125	4.47911	4.698585	4.338735	4.40438	4.324995	4.35987	4.33023	4.32734	4.409275	4.34939	4.459595	4.44149	4.33461	4.43808	4.34845	4.495215	4.402285	4.48065	4.437675	4.48567	4.340835	4.46755	4.242265	4.431215	4.49649	4.745705	4.61825	4.43471	4.405215	4.58075
ADAMTS16	5.18078	5.21285	5.13364	5.08592	5.11263	5.17149	5.01433	4.79633	4.83079	5.12217	5.09916	5.18144	5.01121	5.44727	5.11999	5.17827	4.94098	4.75177	5.14241	5.21534	5.02697	5.24494	5.58162	5.14393	5.11683	5.3401	5.15521	5.39351	5.03134	5.35677	5.26074	5.27198	5.1343	4.94624	5.33344	4.99602	5.06689	5.19314	5.4288	5.4511
ADAMTS17	3.70122	3.79858333333333	3.59350333333333	3.91134333333333	3.83250333333333	3.64812	3.80149666666667	3.73698666666667	3.97321	3.7006	3.67579333333333	3.86541333333333	3.57276666666667	3.82112666666667	3.67547	3.75491666666667	3.67973666666667	3.82706666666667	3.64834333333333	3.64605666666667	3.83249333333333	3.80674	3.90509333333333	3.90437333333333	3.96354333333333	3.80225	3.70185	3.8016	3.86325666666667	3.78259666666667	3.85126666666667	3.78192666666667	3.83923333333333	3.77805333333333	3.68019333333333	4.04564	3.75093666666667	3.8618	3.96846333333333	3.73094
ADAMTS18	4.179305	4.22456	4.137655	4.00509	4.036655	4.319785	4.044685	4.24571	3.9586	3.787675	3.957135	4.228655	4.084035	3.95902	4.04742	3.98525	3.71586	4.075915	3.959935	4.20465	3.866565	3.941455	4.278415	4.024235	4.078195	4.077015	4.128705	3.954305	4.16497	4.14228	4.158255	4.07424	3.995185	4.09798	4.079735	4.22468	4.16341	3.968565	4.10773	4.376685
ADAMTS19	2.86052	2.761115	2.95754	2.92067	2.880815	2.932905	2.904705	2.79581	2.887855	2.674125	2.80637	2.85275	2.76814	2.866195	2.670485	2.71717	2.85057	2.847505	2.66017	2.82577	2.93106	2.798145	3.013065	2.735945	2.747425	2.765685	2.796725	2.835425	2.884285	2.78833	2.957935	2.95362	2.861535	2.81603	2.80839	2.885055	2.87005	2.87504	3.069095	3.07928
ADAMTS2	4.79746666666667	4.46324333333333	4.46240666666667	4.36804	4.23334	4.54683	4.41333	4.51787333333333	4.28568333333333	4.21703	4.27100333333333	4.52246333333333	4.16534	4.12804333333333	4.32001333333333	4.36263	4.00239	4.55466666666667	4.15616666666667	4.35075333333333	4.33367	4.40420333333333	4.38583666666667	4.45247333333333	4.23806666666667	4.39167	4.59468666666667	4.34402666666667	4.36293666666667	4.46702333333333	4.51279666666667	4.29011666666667	4.22301666666667	4.19096	4.27941666666667	4.86785333333333	4.36242666666667	4.48608333333333	4.29955333333333	4.57639
ADAMTS20	2.582655	2.75496	2.925615	2.538005	2.65943	2.7337	2.763895	2.676775	2.65318	2.702605	2.619935	3.19422	2.606565	2.72377	2.78068	2.780565	2.58785	2.68406	2.73604	2.70034	2.626515	2.67784	3.067375	2.77221	2.628725	2.841045	2.76041	2.61099	2.9327	2.65078	2.790155	2.70996	2.62171	2.616635	2.635155	2.70007	2.82993	2.937875	2.77565	3.27033
ADAMTS3	2.76814	2.52653	2.52932	2.4998	2.71984	2.50457	2.74576	2.84095	2.75431	2.63601	2.6818	2.82473	2.73712	2.95726	2.81104	2.85388	2.7249	2.78767	2.56801	2.92767	2.81174	2.86367	2.57908	2.94014	2.91889	2.8022	2.89943	2.79092	2.6908	2.8839	2.64432	2.64728	2.61433	2.48998	2.84394	2.56176	2.9412	2.72357	2.76163	2.82408
ADAMTS4	5.06978	5.06999	4.96123	4.91924	4.6756	4.46726	5.18687	4.753	5.06782	4.85498	5.27948	5.08321	4.89035	4.88525	4.83689	4.91844	5.06766	4.93181	4.5727	4.95672	4.82024	4.89672	4.90465	4.91037	4.95273	4.7875	4.62999	4.94652	4.90553	5.03782	5.14642	4.85704	4.82634	4.74029	4.98759	5.28096	4.8694	4.81377	4.90967	5.0146
ADAMTS5	3.67542	3.61455	3.7044775	3.9282525	3.97536	3.3097075	3.7031825	3.540135	3.632835	3.686455	4.0476675	3.5496125	4.998505	4.1059775	4.8184775	3.6740875	4.80606	4.5125725	4.370905	4.0978425	3.9418875	4.3047075	4.8802725	3.8330625	3.8028425	4.487855	3.765705	3.7664475	3.891545	4.796135	3.57067	3.651935	3.4400375	3.9129225	4.309585	3.5384325	3.6876575	3.7119275	3.574765	4.36271
ADAMTS6	3.59039333333333	3.31515666666667	3.32258666666667	3.60422666666667	3.38586	3.40557333333333	3.55977333333333	3.54885666666667	3.41838666666667	3.36220333333333	3.46420333333333	3.61981333333333	3.34592333333333	3.45119666666667	3.34493333333333	3.39327	3.24641	3.34263	3.39201	3.30597333333333	3.32720666666667	3.33115666666667	3.62134333333333	3.49708333333333	3.22673666666667	3.40786333333333	3.64297	3.51675333333333	3.32957	3.44283666666667	3.38025333333333	3.33922333333333	3.39723333333333	3.34630333333333	3.40964	3.45425	3.34712666666667	3.58565	3.38108333333333	3.65225666666667
ADAMTS7	4.78080666666667	4.51454666666667	4.44586	4.41039666666667	4.48430666666667	4.64443	4.60931	4.45832333333333	4.58943	4.52843	4.60158333333333	4.49863666666667	4.41411666666667	4.61526666666667	4.48008333333333	4.63592333333333	4.44467	4.51047666666667	4.72652333333333	4.81688666666667	4.65444	4.68916	4.48165	4.75683333333333	4.73862	4.64262333333333	4.18229666666667	4.85472333333333	4.28653	4.75930666666667	4.60926333333333	4.54414333333333	4.39912666666667	4.43217333333333	4.52358	4.56339666666667	4.51881666666667	4.54279666666667	4.56940333333333	4.24981666666667
ADAMTS8	4.11382333333333	4.15466	4.05869666666667	3.98113333333333	4.14067666666667	4.04917666666667	4.11779333333333	4.13902666666667	4.05186	4.06759666666667	3.92976666666667	4.24031333333333	4.08373666666667	4.05403333333333	3.97888666666667	4.11319333333333	3.95147666666667	4.12090666666667	4.01866	4.10229333333333	4.14465666666667	4.32144666666667	4.13267333333333	4.07627333333333	3.99600333333333	3.93720333333333	3.97391333333333	4.18259666666667	4.05717333333333	4.18799666666667	4.12138	4.16589333333333	4.11427333333333	4.06904666666667	4.03125	4.1715	4.18743666666667	3.85209	3.76609	3.94682666666667
ADAMTS9	3.86864	4.00036	3.97206	3.7767075	3.838485	3.9213625	3.8769275	3.84322	3.7848475	3.689965	3.90157	3.89424	3.7154775	3.6368025	3.695715	3.6806875	3.6257775	3.64106	3.85524	3.731045	3.90225	3.770785	4.01419	3.91219	3.8356	3.838355	3.69414	3.889695	3.873745	3.8597325	3.8460825	3.9689975	3.761025	3.962055	3.8209975	3.7685975	3.94047	3.83307	4.0303375	3.934075
ADAMTS9-AS2	3.465168	3.476868	3.284824	3.326494	3.343572	3.332912	3.352792	3.443752	3.248156	3.227712	3.416988	3.596432	3.205704	3.338184	3.186902	3.311446	3.283134	3.21798	3.179132	3.256468	3.303936	3.321982	3.539	3.48975	3.253638	3.323128	3.521214	3.312452	3.39372	3.293564	3.443394	3.399418	3.40401	3.386352	3.39583	3.41936	3.428396	3.399648	3.35395	3.43396
ADAMTSL1	3.62727	3.734385	3.65096	3.50550833333333	3.62691666666667	3.53990666666667	3.72103666666667	3.63652833333333	3.66886833333333	3.544705	3.54163333333333	3.75276833333333	3.720215	3.727925	3.47263333333333	3.56680833333333	3.47062666666667	3.55879833333333	3.57772833333333	3.6231	3.623125	3.66853	3.68751333333333	3.66877166666667	3.547425	3.66018333333333	3.57067166666667	3.69598333333333	3.62008833333333	3.71756666666667	3.66337333333333	3.64895833333333	3.60050666666667	3.66906166666667	3.62653	3.77869166666667	3.768305	3.68647333333333	3.70144333333333	3.90703333333333
ADAMTSL2	4.34571	4.54274	4.17743	4.33054	4.3759	4.40629	4.43406	4.29616	4.16544	4.11795	4.41501	4.33696	4.19871	4.45426	4.24438	4.26086	4.16602	4.39795	4.42371	4.46184	4.34466	4.35107	4.22725	4.47705	4.26202	4.30373	4.25243	4.47573	4.13836	4.4159	4.52849	4.40942	4.44687	4.42847	4.36119	4.43957	4.49601	4.1379	4.36565	3.91997
ADAMTSL3	3.680395	3.88042	3.76935	3.67995	3.65348	3.6662	3.90227	3.828885	3.7319	3.58039	3.776505	4.069285	3.862125	3.80399	3.75567	3.702875	3.71918	3.665395	3.829545	3.90545	3.62157	3.793635	3.891925	3.7313	3.729765	3.737685	3.60851	3.78577	3.826585	3.92361	3.786415	3.72972	3.57422	3.68353	3.669985	3.910085	3.67328	3.60518	3.761055	4.219645
ADAMTSL4	6.00173	6.29289	6.01225	5.70406	5.757265	6.093855	6.31122	5.69821	5.99882	6.31497	6.59496	7.26605	6.16694	6.2366	6.549835	5.70247	7.0714	6.425765	6.40489	6.17078	6.53249	6.551595	5.659935	7.105175	6.178485	6.22978	5.977625	6.170835	5.778865	5.945285	6.574195	5.45562	5.13063	6.141085	5.86318	5.11173	6.02605	6.211135	6.216805	6.122965
ADAMTSL5	5.44052	5.08449	5.23281	5.07493	4.76317	5.21685	5.27975	5.12825	4.83087	4.63115	5.05724	4.86587	5.02544	4.9701	5.03143	4.93212	4.6349	4.61969	4.81057	4.88151	5.33832	5.13614	5.33982	5.4011	4.70115	4.95193	4.89884	5.26703	5.33458	5.22033	5.3532	5.0656	5.29602	4.9729	5.42154	5.65376	5.04985	5.18117	4.99319	5.07113
ADAP1	9.118995	9.2008	8.995585	8.79842	8.854095	9.31641	8.924645	8.92739	8.415795	8.627455	8.967085	9.126375	8.418145	8.522975	8.791985	8.4739	8.870565	8.69617	8.670985	9.01752	8.89944	8.616925	8.488345	9.111225	8.43697	8.84237	8.8647	8.695655	8.59075	8.747745	9.255615	8.878895	8.77333	9.00596	8.742195	8.657035	8.9955	9.17198	9.13332	8.87848
ADAP2	8.241725	8.60416	8.11261	7.99919	7.835415	8.339915	8.40365	7.89166	8.0958	8.0688	8.147115	8.96823	8.17657	8.28942	8.465625	7.97299	9.20957	8.36583	8.491155	8.625505	8.383875	7.778285	7.9464	8.577025	8.1333	8.213155	8.0285	8.16922	8.10723	8.22257	7.96733	7.63724	7.430645	7.83499	8.059105	7.53065	8.18148	8.49615	8.18556	8.810205
ADAR	10.8802	11.0377	11.2009	10.85	11.1471	11.2842	10.9614	11.0564	10.8798	11.2713	11.0189	11.1948	10.8538	10.9604	10.9354	10.933	10.9678	10.898	10.9106	10.8867	10.9871	10.8099	10.7448	10.8912	10.9087	10.8685	10.866	10.8521	10.9214	10.8643	10.8199	10.878	10.5522	10.868	10.9103	10.8567	10.7516	11.0501	10.9109	10.6011
ADARB1	5.466308	5.444168	5.51894	5.615606	5.448698	5.431048	5.48546	5.504134	5.477638	5.497252	5.181304	5.311678	5.383958	5.495776	5.359124	5.406414	5.257152	5.302932	5.42681	5.367254	5.488288	5.401264	5.48881	5.380264	5.409784	5.566406	5.34806	5.542694	5.345564	5.40583	5.318716	5.61844	5.661152	5.246366	5.52896	5.593912	5.441732	5.388676	5.579342	5.110488
ADARB2	4.39156	4.33446	4.660055	4.27869	4.175275	4.39157	4.557875	4.20658	4.17352	4.20136	4.141425	4.30938	4.06005	4.167875	4.058015	4.184125	4.24056	4.0413	3.941605	4.1441	4.24104	4.35494	4.286795	4.403695	4.23312	4.33156	4.12389	4.240965	4.41934	4.1806	4.383635	4.36536	4.335585	4.13103	4.223205	4.469225	4.095875	4.08266	4.32003	4.24465
ADARB2-AS1	6.3825	6.08146	6.24323	5.69889	6.0491	5.95321	6.06719	6.02609	6.05099	5.56659	6.05993	6.49794	5.96453	6.03263	5.92393	6.00646	5.90961	5.61539	6.10781	6.14619	6.08451	5.75328	6.37345	5.93515	5.83707	5.99339	6.07276	6.02041	5.97344	5.97696	6.46004	6.07006	5.99635	5.97618	5.97767	5.82599	6.10047	6.30942	6.21388	6.35446
ADAT1	6.73816	6.81896	7.11395	7.36154	7.19615	6.90876	6.64044	6.97157	7.26836	6.93924	6.72217	6.66814	6.99752	7.08404	7.16991	6.91704	7.05795	7.18341	7.09005	7.31037	7.12587	6.57736	6.45662	7.11163	7.00923	7.21911	6.95743	6.83306	7.0362	7.07712	6.8658	6.89033	6.92394	6.465	7.14284	7.08088	6.63908	7.3181	7.09373	6.63849
ADAT2	4.445825	4.872095	5.13065	5.365285	4.874775	4.890305	4.592805	4.83643	5.04692	4.911475	4.824765	4.43298	4.901425	5.050745	4.90162	5.071765	4.83867	4.9305	4.906265	5.153165	4.787575	5.159525	4.9543	4.472035	4.631	4.783735	5.21513	4.720885	4.84224	4.62657	4.93933	4.75719	5.16853	5.153195	4.627325	4.854295	5.171215	4.950745	4.59452	4.61539
ADAT3	6.03773333333333	5.86945666666667	5.86332	5.96251666666667	6.00776666666667	6.02551	6.21397666666667	6.11316333333333	6.01347333333333	6.16947666666667	6.13466333333333	6.03157666666667	6.08091333333333	6.29177666666667	6.13901	6.08626333333333	6.17987	6.43893333333333	6.1914	6.28353666666667	6.44986	6.12831666666667	5.71001333333333	6.65628333333333	6.17044333333333	5.97457666666667	6.01283666666667	6.08898666666667	6.04706666666667	6.24888	6.32803666666667	5.82901666666667	5.74609	6.01753333333333	5.95875	5.94130333333333	5.68658666666667	6.23819666666667	6.1891	6.06355333333333
ADCK1	6.34055	6.57643	6.68667	6.73241	6.65574	6.6514	6.56696	6.55636	6.48133	6.95764	7.09402	6.88314	6.98317	7.19027	6.72313	6.60598	6.90099	6.72727	6.79577	6.99594	6.90359	6.57466	6.84033	6.80784	6.95328	6.64647	6.51604	6.86674	6.55933	6.79091	6.6443	6.60661	6.53405	6.67618	6.78088	6.61073	6.83374	6.95097	6.69762	6.69228
ADCK2	6.763865	6.79667	6.7696075	6.45353	6.5663925	6.78889	6.8320925	6.706455	6.3482375	6.37435	6.493885	6.3791725	6.38435	6.5515575	6.3377475	6.3531625	6.532195	6.2670825	6.32033	6.32961	6.5335025	6.283785	6.14529	6.51655	6.16505	6.5819525	6.4308075	6.482645	6.537315	6.4289025	6.645025	6.5657525	6.51701	6.5046425	6.4110775	6.5265125	6.610065	6.457685	6.59166	6.4911025
ADCK3	7.023135	6.686335	6.79621	6.98476	6.947765	6.8726	7.03709	6.966015	7.29083	7.15241	7.188265	6.54876	7.346785	7.249205	7.126015	7.079885	7.267445	6.996595	7.2677	7.15658	7.12486	7.19153	6.60722	7.010785	7.185165	7.00342	6.56066	7.21994	6.66469	7.074065	6.804125	6.799625	6.796235	6.671415	7.11199	6.6632	6.82195	6.9986	6.90604	6.80934
ADCK4	5.37899	5.20788	5.218385	5.16875	5.182235	5.5485	5.24156	5.340965	5.2045	5.235625	5.405695	5.579925	5.43611	5.22166	5.2309	5.39672	5.3694	5.518135	5.417435	5.409405	5.50283	5.440895	5.41439	5.478245	5.348415	5.422875	5.394945	5.22003	5.37438	5.579335	5.40396	5.202515	5.33993	5.39204	5.413025	5.43739	5.29392	5.343095	5.35665	5.4013
ADCK5	5.39285	5.72602	5.25113	5.64658	5.91198	5.35017	5.60965	5.01435	5.56715	5.96268	5.61957	5.53051	5.39414	5.92197	5.69254	5.52124	5.5733	5.80778	5.62691	5.70133	5.64229	5.7488	5.27596	5.89685	5.51164	5.54392	5.22171	5.82644	5.45741	5.52131	5.36604	5.64561	5.66846	5.55393	5.61747	5.60002	5.57517	5.92282	5.5884	5.14918
ADCY1	4.587488	4.618542	4.444382	4.453428	4.465028	4.609274	4.497532	4.475366	4.297472	4.401682	4.569624	4.58694	4.389854	4.516098	4.320558	4.48545	4.207562	4.405822	4.472288	4.558524	4.48629	4.552046	4.540496	4.496742	4.380182	4.491144	4.387598	4.539258	4.395622	4.486014	4.474974	4.638012	4.314834	4.463432	4.38213	4.750056	4.472384	4.627172	4.630448	4.629492
ADCY10	3.52893	3.3239	3.365735	3.300095	3.21757	3.26309	3.20615	3.29627	3.389385	3.40795	3.295895	3.477635	3.29981	3.3643	3.335315	3.27768	3.24636	3.419805	3.349215	3.37038	3.222345	3.39297	3.260275	3.43432	3.27228	3.441205	3.241245	3.256155	3.38362	3.240335	3.680935	3.44079	3.40703	3.395735	3.388295	3.48815	3.527185	3.555475	3.491905	3.508685
ADCY10P1	4.995085	5.1812	5.977525	5.70807	5.31034	4.815095	5.190195	4.93093	5.530945	5.473485	5.55091	5.06864	4.837065	5.028635	5.47059	5.00436	5.188595	5.127605	5.246195	5.25806	5.21469	5.39108	5.13941	5.024005	4.971295	4.93268	4.973205	5.2784	5.779195	4.70013	5.357995	5.03116	5.40716	5.463295	5.16422	4.979055	5.06332	5.520915	5.155455	4.611125
ADCY2	4.06302333333333	4.17322333333333	4.18201666666667	4.11457	4.14115666666667	4.16531333333333	4.23352333333333	3.97975	4.08562666666667	3.97309666666667	4.15506	4.43252333333333	3.97980666666667	3.99622333333333	4.00638666666667	4.10473666666667	3.97747333333333	4.01442	3.97054666666667	3.99305	4.02400666666667	4.01288333333333	4.65206	4.14351	4.12621	4.05102	4.40502	4.06732333333333	4.08978333333333	4.14190333333333	4.36036	4.21051333333333	4.19972666666667	4.17431	4.05209333333333	4.27874666666667	4.10697666666667	4.0221	4.19766	4.58814
ADCY3	6.13758	6.147395	6.14541	6.327655	6.154845	6.39991	6.23815	6.11114	6.305285	6.426095	6.040785	5.88107	6.04518	6.52107	6.08175	6.00699	6.07001	6.13419	6.444685	6.0522	6.326075	6.42203	5.990825	6.1583	6.149325	6.45329	6.03938	6.32609	6.033265	6.336415	6.52066	6.31425	6.54586	6.30758	6.3282	6.35076	6.329945	6.37969	6.41612	6.11864
ADCY4	6.52377	6.58248	6.35545	6.43505	6.2156	6.22701	6.27437	6.35765	6.38337	6.33772	6.4467	6.64606	6.10299	6.47176	6.31857	6.23597	6.2964	6.4429	6.27899	6.40183	6.29408	6.62171	6.65016	6.59707	6.33511	6.27967	6.23292	6.36133	6.56096	6.47213	6.50134	6.47736	6.56677	6.58527	6.53575	6.71248	6.6964	6.37022	6.27913	6.3608
ADCY5	4.66652	4.66253	4.54034	4.403585	4.359385	4.4839	4.610305	4.36939	4.51483	4.341525	4.43958	4.739455	4.621805	4.411725	4.58769	4.56846	4.49259	4.255015	4.51207	4.45804	4.563335	4.449625	4.976995	4.579285	4.46463	4.50068	4.35399	4.418325	4.610725	4.499695	4.860785	4.745645	4.58308	4.52637	4.52962	4.573345	4.60042	4.548675	4.490615	4.742155
ADCY6	4.59378	4.76865	4.46759	4.44312	4.31298	4.64269	4.76451	4.62581	4.52334	4.55435	4.51136	4.77401	4.39438	4.40855	4.54776	4.42861	4.56857	4.62841	4.52329	4.22328	4.50951	4.64481	4.68901	4.64904	4.434	4.51767	4.41658	4.44891	4.37771	4.45111	4.70528	4.79999	4.48804	4.37536	4.37967	4.46278	4.51381	4.41767	4.83924	4.50651
ADCY7	7.82844	7.93743	8.41556	8.298285	8.3995	7.9929	8.03179	8.033985	8.184765	8.37621	8.484515	8.591305	8.2465	8.13616	8.24129	8.33388	8.38353	7.98616	8.00787	8.36788	8.341835	8.204485	8.14943	8.71503	8.381185	8.27615	8.15661	8.12879	7.898255	8.348955	8.620195	8.21416	8.15668	8.3266	8.360605	8.14812	8.379095	8.45636	8.195775	7.93158
ADCY8	4.00189	3.54696	3.6578	3.75138	4.12324	3.48525	3.9303	3.7496	4.04996	4.25551	3.95691	4.4119	4.02789	4.00988	3.8407	4.08663	4.02402	4.19478	4.09886	4.32622	4.17124	4.27877	3.71066	3.88573	3.99005	4.35785	3.82076	4.37348	4.06757	4.16534	3.25981	4.11481	3.84967	3.67577	4.15705	3.92343	4.07461	3.93198	3.68026	3.46479
ADCY9	5.51149333333333	5.33911	5.70102333333333	5.4144	5.50384	5.32159	5.29910666666667	5.17653666666667	5.17132333333333	5.36852333333333	5.31349	5.27995	5.46814333333333	5.37724	5.55212	5.51077666666667	5.33429	5.59177333333333	5.47456333333333	5.48944333333333	5.65592	5.30681333333333	5.2051	5.47356	5.30668333333333	5.54238333333333	5.21115666666667	5.39597333333333	5.15373	5.46121333333333	5.30887333333333	5.50336666666667	5.49554333333333	5.47101	5.58282666666667	5.50876	5.44597	5.51345	5.45129333333333	5.25546333333333
ADCYAP1	3.764245	3.55851	3.75875	3.73699	3.55938	3.66002	3.66717	3.82535	3.513845	3.565025	3.50573	3.813085	3.523325	3.51763	3.49942	3.43741	3.44397	3.472875	3.71967	3.519765	3.634395	3.609255	3.621845	3.659445	3.607625	3.55409	3.72301	3.618055	3.575235	3.61529	3.66872	3.822305	3.65833	3.3829	3.574945	3.6918	3.79635	3.79534	3.875665	3.765265
ADCYAP1R1	4.04384	4.095755	4.247505	4.074755	3.9485	3.76463	4.140235	4.084235	4.13094	3.92378	3.950615	4.39029	4.10415	4.059085	3.85818	3.94397	3.92823	3.844115	4.004075	4.06043	3.97712	3.96341	4.31812	4.19764	4.02897	4.08099	4.14994	4.12585	4.146765	4.14278	4.36701	4.17642	4.02534	4.15046	4.07936	4.161375	4.209105	4.17491	4.23618	4.76647
ADD1	7.74609	7.8387075	7.706285	7.6098175	7.7559625	7.7462725	7.745665	7.731735	7.7938475	7.793185	7.7601825	7.5109975	7.7215975	7.678045	7.6262375	7.8775575	7.5627575	7.989195	7.6910725	7.4667825	7.7891975	7.764715	7.4137925	7.762065	7.6967575	7.6384	7.731525	7.6820175	7.525475	7.730985	7.91004	7.5841825	7.622385	7.446225	7.71646	7.6618675	7.4131075	7.545405	7.7847075	7.393375
ADD2	5.02425166666667	5.24343666666667	5.195985	5.062905	5.124355	5.14243333333333	5.42396666666667	5.05170666666667	5.23968666666667	5.12109833333333	5.06299833333333	5.41777	5.09522166666667	5.29591333333333	5.24241333333333	5.08914166666667	5.13347	5.04468166666667	5.19312166666667	5.15295333333333	5.062835	5.06560666666667	5.139945	5.13115833333333	5.11672833333333	5.19749333333333	5.20908833333333	5.01854666666667	5.21369	5.49687666666667	5.15304166666667	5.100445	5.18695	5.09044	5.11434666666667	5.13305	5.26251	5.089285	5.38515166666667	5.15518666666667
ADD3	11.3238	11.50655	11.1721	11.391025	11.5519	11.1598	11.583625	11.506525	11.60735	11.49795	11.0977	10.91995	11.235325	11.43435	11.15755	11.51715	11.13305	11.328025	11.29975	11.021325	11.2218	11.1944	11.33775	11.152475	11.398925	11.395175	11.5149	11.2972	11.686325	11.15385	11.086725	11.338425	11.2696	10.919475	11.33955	11.290825	10.9792	11.0456	11.277075	11.339475
ADD3-AS1	4.11090333333333	4.00245333333333	4.17835	4.07259333333333	4.20985333333333	3.86978333333333	4.00597333333333	3.94216333333333	4.11431	4.08272333333333	3.93283333333333	4.19115666666667	4.17093333333333	4.14997	3.94255333333333	4.00190666666667	3.84158	3.88550666666667	4.06009666666667	3.97201333333333	3.98102333333333	4.11740666666667	4.13903333333333	4.03932666666667	4.06301666666667	4.03884666666667	4.13478333333333	4.01913333333333	3.94198	4.16762	4.13245666666667	4.17700333333333	3.99110666666667	3.95084	4.00124666666667	4.23614333333333	4.00479666666667	4.03470333333333	4.13557333333333	4.22152333333333
ADGB	2.66292	2.60546	2.67647	2.64258	2.50879	2.65101	2.68409	2.61929	2.66137	2.74441	2.59909	2.75094	2.76329	2.6214	2.76557	2.6217	2.68226	2.61741	2.70209	2.65486	2.61857	2.62892	2.66696	2.6415	2.72069	2.60213	2.65824	2.82645	2.53811	2.72276	2.78199	2.78969	2.65243	2.50408	2.6084	2.71105	2.58552	2.71057	2.66337	2.87406
ADH1A	3.54235	3.43269	3.27881	3.26211	3.39861	3.35022	3.44616	3.32392	3.32838	3.23143	3.40344	3.46414	3.53073	3.18345	3.30801	3.46846	3.28412	3.04563	3.50051	3.45124	3.25729	3.52148	3.59964	3.50449	3.48755	3.44172	3.68049	3.5382	3.53213	3.4605	3.53577	3.48665	3.42827	3.32096	3.29326	3.52956	3.53467	3.42091	3.32482	3.17731
ADH1B	2.93188	2.9695	2.8735	2.8112125	2.90896	2.8821125	2.957235	3.006075	2.9112025	2.8869225	3.0195175	3.116585	2.8810975	2.8242575	2.9067375	2.94421	2.9098025	2.8554975	2.8443125	3.003755	2.948975	2.96316	3.32304	2.92369	2.961045	2.9732075	2.9304525	2.9689875	2.9612625	2.9066225	2.8907825	2.92258	2.88492	2.9473075	2.99737	2.84419	3.041495	2.9902075	2.9905425	3.0359875
ADH1C	3.27408	3.19251	3.22327	2.92378	3.07113	3.29897	3.40495	3.21329	2.98924	3.02758	3.17688	3.30639	2.94923	3.16174	2.99807	3.1555	3.34171	3.44375	2.98088	3.25526	3.13393	3.02142	3.16292	3.52716	2.88416	3.25059	2.92334	2.99963	3.26511	3.31141	3.11268	3.27613	3.01381	3.16214	2.84196	3.50111	3.25526	3.24341	2.9718	3.12059
ADH4	3.57744	3.536635	3.450585	3.51255	3.54432	3.5202175	3.5148425	3.5305075	3.4699875	3.56975	3.5321775	3.7885775	3.4924575	3.439145	3.5928425	3.763295	3.6056275	3.6443225	3.6027425	3.74651	3.4983675	3.632085	3.5877825	3.5632775	3.5107775	3.4299175	3.7864925	3.690815	3.5218125	3.4677975	3.5527875	3.5496325	3.5380725	3.4602175	3.6502625	3.5295275	3.7202125	3.44386	3.5683775	3.77679
ADH5	8.48723	8.60519	8.86222	9.013525	9.130565	8.35496	8.636965	8.80045	9.007905	9.04133	8.694025	8.46207	8.98016	9.049205	8.64604	8.85664	8.485165	8.492385	8.94008	8.59896	8.735035	8.596895	8.78826	8.52968	8.8713	8.88075	8.738275	8.71494	8.7788	8.70126	8.536795	8.70868	8.72471	8.691015	8.95129	8.49929	8.327985	8.753775	8.736975	8.12454
ADH6	3.49779	3.531175	3.221715	3.208205	3.310355	3.225055	3.12033	3.197865	3.28501	3.27545	3.18777	3.330465	3.33815	3.18972	3.30109	3.285275	3.2	3.21545	3.19276	3.24018	3.370295	3.40936	3.69381	3.391575	3.267815	3.08505	3.332875	3.30816	3.23983	3.348685	3.365575	3.325755	3.23658	3.228405	3.16859	3.25373	3.34829	3.21016	3.352565	3.51046
ADH7	3.43783	3.33235	3.80832	3.61322	3.42914	3.77738	3.58588	3.664	3.73722	3.64596	3.80637	3.61247	3.61956	3.52415	3.59785	3.71825	3.56217	3.53754	3.30103	3.71666	3.57537	3.71056	4.25439	3.9194	3.46388	3.63749	3.40425	3.41507	3.62493	3.93322	3.53463	3.87791	3.66627	3.98131	3.6346	3.67887	4.2209	3.6573	3.79832	3.92566
ADHFE1	7.29822	7.15742	7.7809	7.77871	7.93971	6.94477	7.21725	7.47082	7.53331	6.94036	7.58026	6.68258	7.26903	7.59481	8.00444	7.21291	6.87271	7.27765	6.92455	8.11223	7.26101	8.23069	7.69339	7.68846	6.98173	7.74143	7.25034	7.5425	7.31939	7.02405	7.79853	7.68734	7.60144	7.86294	7.74657	7.49167	7.70315	7.85219	7.32073	6.97676
ADI1	8.05785333333333	8.07085333333333	8.29188666666667	8.06766	7.79900666666667	7.68340666666667	8.15965	7.87726333333333	8.22888333333333	8.065	8.30879333333333	8.07428666666667	8.11864333333333	8.39798666666667	8.13209333333333	7.95702666666667	8.27682333333333	8.08129	8.32968	8.44091333333333	8.13894	8.18739333333333	8.06352	8.30031666666667	8.28593666666667	8.08823666666667	8.03526666666667	8.19511	8.17621666666667	8.34453333333333	8.02201	8.27021666666667	8.09103333333333	8.40841333333333	8.04458	7.94935	8.43953	8.36454666666667	8.26965	8.00419666666667
ADIG	5.428805	5.219725	5.18148	5.21181	4.863075	4.954355	5.040305	5.07812	5.37581	4.81788	5.160405	5.347565	5.021855	4.997775	4.83083	5.24505	4.921745	5.182205	5.079425	4.997665	5.106505	5.142315	5.560705	5.0176	5.00603	5.208025	5.41205	5.21889	5.059305	5.330775	5.27697	5.14602	5.331635	5.164535	5.13575	5.503295	5.247835	5.310355	5.25085	5.626875
ADIPOQ	2.99555	2.73035	2.63478	3.02201	2.80143	2.98261	2.99526	3.24757	2.9421	3.35829	2.79615	3.15298	3.06267	2.86035	2.91044	3.02157	2.82522	2.76982	3.16938	2.85248	2.83586	2.77981	3.58785	3.03989	3.05934	2.9978	3.27224	2.98063	2.94875	2.96021	2.64432	2.92755	2.91179	2.99191	3.07927	3.0431	2.98235	3.03567	2.84159	3.78085
ADIPOR1	9.59077	9.64634	8.89988	8.87778	8.66401	8.57581	9.62222	8.98586	9.50989	8.82549	9.36386	9.20178	9.14377	9.39046	9.47434	9.4749	9.31649	9.56806	8.94133	9.73016	9.04534	10.0422	8.92693	10.3141	9.81391	9.29017	9.57588	9.96503	10.6207	10.1601	10.5748	9.02014	8.83116	8.88411	8.57285	8.63584	8.96532	9.16518	9.39262	9.15451
ADIPOR2	8.43932	8.39163	8.47382	8.40125	8.94739	8.42695	8.25993	8.51384	8.46559	8.53718	8.76677	8.48917	8.52266	8.52674	8.61067	8.42235	8.49458	8.36381	8.55978	8.56856	8.5253	8.50901	8.22497	8.35262	8.28381	8.28141	8.54479	8.39192	8.09115	8.28498	8.24462	8.65073	8.42555	8.46809	8.76254	8.46923	8.3585	8.40979	8.27205	8.07531
ADIRF	4.31281	4.21803	4.09492	4.10149	3.98833	4.17339	3.904	3.89488	4.26249	4.07128	4.08882	4.03426	4.29007	4.18677	4.08491	4.10903	3.94681	3.92961	4.15895	4.57266	4.22178	4.34937	4.30283	4.20662	4.12857	4.17209	3.74551	3.98645	4.18787	4.169	4.35954	4.37233	4.09928	4.23167	4.37922	4.56184	4.40003	4.31425	3.97804	4.11023
ADIRF-AS1	5.31253	5.03062	5.41359	4.75493	4.78449	5.04566	5.01459	4.83427	4.6332	4.39673	5.09968	4.91547	4.64118	4.80919	4.8486	5.00868	4.70799	4.71884	4.8305	5.22726	5.01316	5.43925	4.78453	5.11652	5.13551	5.1657	5.06725	5.09276	5.01618	5.06693	5.61802	4.80515	4.78664	5.02324	4.88304	5.07176	4.94156	5.40348	5.15406	5.27712
ADK	6.677955	7.111515	7.242355	7.279065	7.141375	6.87852	7.774715	7.123685	7.58038	7.201425	7.21737	6.843105	7.18176	7.371685	7.12366	7.04544	6.704425	6.88204	8.501105	6.928475	6.91997	7.42859	7.00503	6.864385	7.62839	8.06946	6.75396	7.234605	6.71353	8.55233	7.06198	7.16599	7.480885	7.191355	7.215105	7.150395	7.38883	7.11646	7.28658	6.83888
ADM	9.84074	9.84809	9.11582	7.86927	7.5758	8.38541	7.56166	7.01654	7.54445	7.28909	8.21592	10.8443	6.53888	7.15708	6.54097	7.16917	7.60767	6.0183	7.14873	7.23677	7.08162	8.03203	7.67414	8.86837	6.75563	7.71795	8.26862	7.86661	6.76075	7.74024	9.05768	9.78841	9.21004	9.62543	8.33366	9.49875	10.1453	8.85362	8.89832	8.62127
ADM2	6.58921	6.60023	6.50207	6.40862	6.38702	6.57375	6.5965	6.49993	6.35391	6.41773	6.68979	6.5631	6.37807	6.53658	6.54375	6.71615	6.32498	6.4607	6.53306	6.68444	6.62195	6.50099	6.48946	6.7286	6.76112	6.60709	6.36991	6.64994	6.47082	6.68638	6.61596	6.774	6.65721	6.3058	6.4355	6.8792	6.34196	6.33371	6.51776	6.58861
ADM5	5.84468	5.69209	6.27946	5.93796	5.84733	6.0022	5.94387	5.70171	5.65	5.75961	5.81588	5.73792	5.95457	5.79662	5.93131	5.88349	5.14186	5.75148	5.54157	5.99715	5.83196	6.05248	5.93712	5.70459	5.86131	5.99661	5.86941	5.79211	5.59955	5.69468	5.81128	6.00557	6.07594	5.88297	5.67644	6.24613	6.18784	5.7704	5.71508	5.36973
ADNP	8.30208	7.999725	8.47466	8.52867	8.851045	8.38785	8.32751	8.653075	8.648375	8.910765	8.520335	8.274	8.863835	8.816905	8.769445	8.744795	8.755895	8.68424	8.87613	8.531495	8.6465	8.493405	8.57538	8.453555	8.688005	8.84874	8.610865	8.50016	8.88399	8.25772	7.97665	8.47918	8.595345	8.468785	8.745135	8.38505	8.20646	8.41458	8.40458	8.53232
ADNP2	8.711515	8.829685	8.344455	8.458815	7.74551	8.87983	8.34997	8.592305	7.85432	7.36389	7.649605	7.478945	7.6907	7.771985	7.51921	7.833755	7.309255	7.66838	7.556885	7.444505	7.62541	7.25573	7.73625	7.31535	7.78856	7.662245	8.100525	7.554555	7.87623	7.70037	8.184765	8.779675	8.550815	8.17362	7.845515	8.537325	8.448	8.02742	8.17807	7.41606
ADO	7.37338	7.16534	7.663245	7.730505	7.8663	7.154685	7.30921	7.284635	7.31697	7.375315	7.01778	7.215085	7.78176	7.33228	7.46271	7.170055	7.906535	7.635175	7.698785	7.550925	7.688075	7.08698	7.222385	7.478235	7.517315	7.561615	7.414325	6.880345	7.366675	7.36396	7.162615	7.629375	7.76471	7.43723	7.605995	7.3875	7.436765	7.578285	7.514125	7.20893
ADORA1	4.71249	4.99564	4.720255	4.857955	4.91227	4.694175	4.776885	4.917725	4.836685	4.921295	4.8485	5.14569	4.91946	4.738255	5.0623	5.013365	4.78342	4.7989	5.03515	5.00047	5.102905	5.148355	4.910555	5.303095	5.02213	4.78809	4.82442	5.15598	5.086945	5.054935	4.82953	4.96656	4.76081	4.69607	4.83198	5.09734	5.088775	4.72136	4.92212	4.7839
ADORA2A	8.2113	8.02236	7.93899	7.8755	7.03587	7.78382	7.55923	7.29518	7.36552	7.31657	6.3637	6.41732	7.21464	7.26597	6.80108	7.13143	7.08311	7.1964	7.34	6.64834	7.21165	7.22882	7.19533	6.95136	7.22476	7.41032	7.28551	6.95339	7.49296	6.89551	7.85131	8.28381	8.04237	7.40042	7.19871	8.17445	8.22906	7.68832	7.85911	7.00344
ADORA2A-AS1	5.676965	5.508645	5.614545	4.773175	4.40202	5.482835	4.71293	4.14893	4.22407	4.039065	4.13743	4.47329	4.197165	4.126035	4.02948	4.150025	3.974665	3.921645	3.979075	4.01491	4.20835	4.07047	4.005355	4.120625	4.20961	4.509615	4.266355	4.10034	3.927055	4.08119	5.99999	5.481405	4.989545	5.30994	4.28966	5.616805	6.688475	4.30386	4.83029	4.20007
ADORA2B	6.45331	6.00678	6.12813	6.00983	5.49812	5.34832	5.84606	5.42139	6.18506	6.00927	5.61099	6.60781	6.56969	6.28186	6.30671	6.04374	6.19042	6.12732	6.71054	6.77435	6.41854	6.29574	5.86909	6.70015	6.46913	6.25497	5.79913	6.12429	5.67239	6.14744	6.52045	6.32858	5.77419	5.62197	5.88684	6.21652	6.76063	5.72774	6.44481	6.20412
ADORA3	4.18664	4.13123	4.06635	4.11904	3.991675	3.743545	4.127725	3.93239	4.280425	4.39631	4.030735	4.983345	4.802155	4.316195	4.46523	4.448035	4.76105	4.289665	5.14708	4.860985	4.542245	4.646075	4.48745	4.67863	4.682445	4.381085	4.12854	4.37005	4.097745	4.95642	3.963085	4.244055	3.970565	4.23682	4.31904	4.051955	4.099005	4.07406	3.98398	4.754155
ADPGK	8.502655	8.392695	8.51289	8.37883	8.502895	8.08726	8.16355	8.198945	8.61859	8.670005	8.849195	8.68284	8.824075	8.69639	8.77416	8.642705	8.75343	8.52727	8.72263	8.82899	8.49136	8.74187	8.12506	8.739515	8.661665	8.56368	8.088515	8.560305	8.011065	8.76218	8.64442	8.494915	8.248185	8.350865	8.385005	8.18711	8.43824	8.622855	8.53688	8.217325
ADPRH	6.08846333333333	5.63849333333333	5.79754333333333	5.81600333333333	5.50173	5.49167666666667	5.65212666666667	5.67761	6.19323333333333	5.86817666666667	6.05633666666667	6.57957333333333	6.27274333333333	6.32745666666667	6.37962333333333	5.77736	6.30762	5.98701666666667	6.4222	6.35226	6.29809666666667	6.06497666666667	5.75755333333333	6.50893333333333	6.28157666666667	6.01489666666667	5.61539666666667	6.00749666666667	5.56418333333333	6.18580666666667	6.27383666666667	5.67676333333333	5.70217	5.80929	5.99177333333333	5.77726	6.12937333333333	6.30204	5.9634	5.58166666666667
ADPRHL1	4.9754	5.04992	4.93743	5.05819	5.06138	4.9305	5.1963	4.95573	5.198045	4.9295	4.989165	5.296275	5.001625	5.060575	5.109625	5.219415	5.14085	5.11235	5.102265	5.20664	5.09862	4.98664	5.18708	5.29129	5.21007	5.07142	4.917725	5.18979	5.154875	5.322235	5.052585	5.147845	4.926255	5.080515	5.03043	5.191085	5.19906	5.149105	5.22062	5.273315
ADPRHL2	7.60486	7.39721	7.93746	8.10771	7.99357	7.93896	7.70973	7.84071	7.85457	8.32723	8.27014	8.42988	8.21098	8.12969	8.3048	8.04837	8.43732	8.16355	8.50744	8.46518	8.21788	8.0117	7.79716	8.00009	8.23841	7.93463	7.6692	7.99212	7.91986	7.81317	7.56961	7.78644	8.16716	8.07091	7.92603	7.9386	7.7815	8.03323	7.60913	8.13826
ADPRM	8.205385	7.59996	8.16352	8.37076	7.707195	7.977395	8.28802	8.04854	8.35445	8.061665	7.87984	7.170345	7.71949	7.9325	7.52662	7.78077	7.33814	7.38239	8.09766	7.36684	7.69491	7.797535	8.02846	7.08875	8.127385	7.9203	7.74456	8.20057	7.57767	8.2059	7.6927	8.13396	8.815135	7.736315	7.67988	8.26901	8.12559	7.922675	8.197425	7.172125
ADRA1A	3.2310375	3.180815	3.09347	2.9779525	3.01645	3.00831	3.15217	3.15464	3.1212975	3.0379275	3.15611	3.051775	2.973545	3.04219	2.97038	3.1366125	3.00383	3.0549275	3.00012	3.155185	2.97248	3.191235	3.1707125	3.1682975	3.0726625	3.0480725	3.2288525	3.197945	3.1017725	3.0651	3.369795	3.031475	3.144315	2.99217	3.1294825	3.2569775	3.0956275	3.1671575	3.2209225	3.223455
ADRA1B	3.43323	3.16525	3.37145	3.18086	3.1709	3.35404	3.56875	3.47948	3.76489	3.40183	3.34573	3.33383	3.41499	3.46464	3.26924	3.49978	3.32525	3.49035	3.50976	3.84582	3.45016	3.21836	3.15145	3.61385	3.26189	3.40487	3.45813	3.7017	3.30404	3.5191	3.67416	3.53026	3.52579	3.43654	3.29622	3.41076	3.3463	3.75364	3.58685	3.33402
ADRA1D	3.813255	3.5409	3.495485	3.620155	3.68131	3.57192	3.734075	3.69358	3.66787	3.58125	3.72842	3.777	3.703415	3.563285	3.73631	3.56566	3.61845	3.609265	3.70768	3.82796	3.712645	3.721045	3.464345	3.87514	3.67682	3.74087	3.39145	3.58639	3.617445	3.754055	3.61467	3.7506	3.56826	3.68926	3.728555	3.946945	3.69178	3.86883	3.59117	3.680515
ADRA2A	3.33031	3.63164	3.68886	3.08077	3.01305	3.18004	3.54819	3.41048	4.19562	2.92375	3.54867	3.0578	3.40261	3.1833	3.21248	3.00186	3.47263	3.51633	3.38415	2.89205	2.7934	4.09774	3.63092	4.00085	3.46847	3.56928	3.71177	3.21609	3.71641	3.53112	3.01945	2.9818	2.88238	3.48206	2.98866	3.12475	3.72954	3.07712	3.50156	3.66673
ADRA2B	5.49851	5.49185	5.26167	5.19955	5.13933	5.55338	5.27506	5.28057	5.29464	4.95589	5.3832	5.22713	5.19163	5.60368	5.16004	5.07176	5.08666	5.46834	5.3576	4.95265	5.16352	5.68741	5.44932	5.5596	4.99488	5.1989	5.01175	5.40496	5.13275	5.19883	5.68591	5.3907	5.19745	5.27269	5.2124	5.25383	5.4092	5.3703	5.28057	5.39729
ADRA2C	5.42738	5.54481	5.28269	5.40163	5.55843	5.57379	5.59068	5.48964	5.43994	5.72117	5.6288	5.57874	5.59603	5.802	5.58447	5.81423	5.50323	5.49648	5.38603	5.62511	5.56208	5.92274	5.32805	5.74977	5.48773	5.52227	5.39153	5.77704	5.55138	5.6616	5.60447	5.79397	5.91189	5.62194	5.42267	5.98851	5.4936	5.45369	5.53067	5.63773
ADRB1	3.68849333333333	3.72146333333333	4.34072333333333	3.69311666666667	3.98452	3.41758	3.84292333333333	3.65487333333333	3.6749	3.25129666666667	3.52054666666667	3.63919666666667	3.57962333333333	3.33396	3.39970666666667	3.55465666666667	3.98723333333333	3.60027	4.07336333333333	3.70998	3.74293666666667	3.54702666666667	3.56080666666667	4.37342	3.45573333333333	3.76177	3.88297333333333	3.50198333333333	3.6162	3.84556666666667	3.58153	3.73323	3.7239	3.38997	3.52962666666667	3.61810333333333	3.80344	3.82110666666667	3.58001	3.82814
ADRB2	8.385	8.7254	8.64688	8.68983	10.1043	8.7478	8.27169	9.12465	8.18616	8.88856	8.32868	7.85298	9.12504	8.47123	9.04297	9.25004	9.02571	9.71976	8.5847	9.02609	9.63484	8.91951	8.3394	8.65801	8.37797	8.55206	8.23263	8.67796	8.96682	7.73494	8.25612	9.19341	8.59315	8.64031	9.6011	8.77666	8.87623	8.77163	8.54426	8.57973
ADRB3	5.2391	5.44579	5.44803	5.25162	5.21886	5.28591	5.191265	5.254885	5.21636	5.183965	5.159025	5.343725	5.1607	5.4532	5.256065	5.284435	5.20357	5.258075	5.19659	5.37714	5.26973	5.57591	5.325405	5.24543	5.19079	5.40207	5.103435	5.323935	5.303575	5.22951	5.40986	5.24925	5.20633	5.3004	5.15337	5.398885	5.17908	5.058225	5.210545	5.394955
ADRBK1	7.56228666666667	7.63769	7.2643	7.31629666666667	7.21773666666667	7.32965333333333	7.49016666666667	7.42330333333333	7.43112	7.21741333333333	7.49789333333333	7.59409666666667	7.42691333333333	7.35520666666667	7.37711333333333	7.53602666666667	7.28897666666667	7.48323	7.27167333333333	7.47101	7.54383333333333	7.53591666666667	7.55184	7.65099	7.46839333333333	7.33093333333333	7.46200666666667	7.50126333333333	7.14345333333333	7.51363333333333	7.76408333333333	7.34349	7.22502333333333	7.31646666666667	7.28351666666667	7.42730666666667	7.45627666666667	7.4423	7.49782	7.62924666666667
ADRBK2	7.79229333333333	7.66574	7.8579	7.69814333333333	7.37256666666667	7.63579	7.54122333333333	7.32712666666667	7.83817666666667	7.71589	8.27529333333333	8.47121666666667	7.82104666666667	7.66857333333333	8.06199333333333	7.37829	8.42707	7.92085666666667	8.14671333333333	7.97020666666667	7.7439	7.64891333333333	7.61918333333333	7.98009333333333	7.71301	7.96370666666667	7.50974	7.60066666666667	7.35411333333333	7.73136666666667	7.58216666666667	7.68412666666667	7.37417	7.96628	7.78298333333333	7.47619	8.08376	7.96312666666667	7.76551666666667	7.93557333333333
ADRM1	9.01188	8.97984	8.97385	8.57522	8.57182	9.3549	9.00101	8.98545	8.60402	8.70872	8.71607	8.47186	8.54967	8.63478	8.56761	8.55851	8.75781	8.613	8.65824	8.52991	9.04002	8.46444	8.04026	8.82913	8.56308	8.79072	8.8167	8.68434	8.52499	8.69379	9.11963	8.69596	8.68687	8.66925	8.59919	8.54747	8.61215	9.14644	8.95607	8.42032
ADSL	9.38172	9.325105	9.661075	9.704235	9.59646	9.79638	9.606085	9.602335	9.879085	9.862115	9.50948	9.49924	9.63656	9.920025	9.689005	9.5186	9.524905	9.519525	9.125715	9.5961	9.66278	9.32808	9.72277	9.19904	9.613925	9.820115	9.52835	9.68642	9.29587	9.60031	9.170645	9.39728	9.58735	9.56775	9.69339	9.275945	9.587185	9.64039	9.499735	9.49499
ADSS	5.57518	5.805545	5.941865	5.94058	6.155485	5.57843	5.651135	5.74359	5.980775	5.986495	5.99555	5.96645	6.125375	6.274735	6.20127	6.118855	6.026295	5.832795	6.223155	6.30372	5.952095	5.8752	6.004055	6.11832	6.170345	5.99462	5.8595	6.017255	5.80704	6.11051	5.87069	6.07329	5.98171	5.86719	6.0417	6.006915	6.02895	5.922915	5.707495	5.90365
ADSSL1	5.28695	5.134435	5.35761	5.11311	5.04823	5.350615	5.4062	5.25016	5.32763	5.06229	5.38089	5.335455	5.04363	5.54824	5.57462	5.428235	5.271795	5.079495	5.31414	5.522715	5.09582	5.099705	5.29458	5.32469	5.231935	5.29254	5.359275	5.417415	5.254505	5.66242	5.068325	5.2735	5.35282	5.36326	5.18795	5.40836	5.26853	5.11909	5.28595	5.541065
ADTRP	6.041785	5.32604	6.229745	6.708575	5.805665	6.13669	6.68205	5.586175	6.89655	6.261725	6.047415	4.685015	5.931725	6.139265	5.10227	6.526025	5.568565	5.069085	6.10215	5.44566	5.843825	5.67638	6.048135	4.804985	7.14363	6.318405	6.70168	6.16708	6.492395	6.35274	5.99787	5.805065	6.142095	5.24762	5.5546	5.60601	6.66117	5.565745	6.17872	5.503485
AEBP1	6.4171	5.988	6.13564	5.71918	5.80885	6.30985	6.00243	5.90323	5.81772	5.39844	5.76825	5.3537	5.79851	5.77642	5.55665	5.57069	5.49608	5.35725	5.78242	6.03822	5.76651	5.55527	5.39944	5.30584	5.7395	5.7402	6.11261	5.71154	5.77771	5.82401	6.18842	5.92001	5.73205	5.73536	5.40539	6.13943	6.062	6.09826	5.80829	5.65099
AEBP2	5.385855	5.46629	5.407275	5.585615	5.813715	5.67217	5.59388	5.821955	5.4235	5.39378	5.37509	5.23022	5.567885	5.284165	5.09558	5.659035	5.33955	5.37652	5.39039	5.24497	5.51447	5.310285	5.585955	5.295135	5.367025	5.47408	5.769475	5.336185	5.77528	5.44152	5.23773	5.899665	5.83154	5.58686	5.8829	5.5184	5.471	5.37124	5.564525	5.40909
AEN	7.40984	7.47642	7.25625	7.40235	7.21512	7.66786	7.18584	7.14247	7.01526	7.20973	7.11621	7.19232	7.0602	7.07283	6.74826	7.13658	6.73309	6.90781	7.05024	6.98648	7.07506	7.11247	7.05075	6.94023	7.09727	7.12317	6.70757	7.28058	6.83634	7.17788	7.4577	7.82025	7.97645	7.40631	7.11513	7.71846	7.54087	7.38581	7.39385	6.43544
AES	10.0911	10.2029	9.86539	9.97034	9.89058	10.5899	10.2483	10.1434	9.81163	9.98433	9.4138	8.8285	9.61084	9.61701	9.25499	9.86506	9.1856	9.98032	9.52854	9.34904	10.1592	9.51599	9.43125	9.529	9.8243	9.97366	9.7824	9.72677	9.60401	9.55512	10.2032	10.1007	10.0537	9.56649	9.75767	9.91962	9.69154	9.63491	10.0245	9.31469
AF001548.5	6.11223	6.27217	5.92751	6.38179	5.91371	6.27985	6.05717	6.22571	6.17325	6.1747	7.25117	5.15378	6.49968	6.21872	5.95417	6.10256	6.43645	6.34435	6.59781	5.99313	6.66487	6.3618	5.66573	6.69034	6.26389	6.7023	5.74399	6.3894	6.82541	6.57904	6.08049	6.42574	6.07913	5.95213	5.97084	6.45931	6.38059	6.0421	6.11056	6.40105
AF007147	6.51354	7.01746	6.53875	6.63743	7.18647	6.72586	6.40048	7.35987	7.14522	7.38644	7.21707	7.29568	7.3936	7.32819	7.50902	7.3439	7.82896	8.09331	6.98357	7.22122	7.44517	7.15183	6.98128	7.08574	7.16347	7.04226	7.32626	6.96463	7.80326	7.289	6.34218	5.79397	6.39257	6.60306	7.03688	6.36199	6.26402	6.4207	6.17856	8.04985
AF067845.1	3.78884	3.81912	3.37759	3.61728	3.40899	3.52518	3.35738	3.29548	3.7422	3.54536	3.52971	3.51	3.7307	3.68348	3.56927	3.68812	3.76592	3.72666	3.7323	3.6214	3.63447	3.74048	3.50449	3.70323	3.60973	3.56345	3.70481	3.78493	3.44797	3.78025	3.5491	3.61412	3.62593	3.55642	3.45407	3.81173	3.62737	3.51202	3.77097	3.4932
AF070581	2.741055	3.154605	2.832215	2.663885	2.67864	2.903555	2.794855	2.90335	2.662015	2.6771	2.62512	2.58008	2.599055	2.680005	2.61118	2.89392	2.652335	2.75253	2.58967	2.57995	2.578135	2.73284	2.85214	2.69685	2.612125	2.684485	2.852355	2.590775	2.815695	2.53126	2.652685	2.713335	2.71683	2.746835	2.64281	2.593455	2.673265	2.78018	2.747335	2.907025
AF075036	3.779495	3.783475	3.76822	3.46098	3.67809	3.550725	3.59268	3.56752	3.76131	3.51424	3.633965	3.733845	3.59307	3.5117	3.66419	3.63921	3.425365	3.656755	3.64696	3.733575	3.515485	3.758465	3.483365	3.919535	3.67441	3.574195	3.62131	3.64674	3.621895	3.995135	3.682385	3.505815	3.80796	3.66141	3.743485	4.063325	3.890705	3.675025	3.82312	3.43005
AF086102	3.38953	3.27808	3.38854	3.32473	3.53321	3.34448	3.5975	3.22985	3.28065	3.15304	3.27624	3.34396	3.20728	3.30506	3.48197	3.12795	3.23339	3.25422	3.31774	3.51596	2.95986	3.28051	3.42827	3.46928	3.15342	3.56879	3.20003	3.45445	3.30013	3.31265	3.83133	3.3675	3.41066	3.37387	3.27436	3.71562	3.68044	3.59396	3.66174	3.83911
AF086125	2.98513	2.74925	3.00165	2.74186	2.68901	3.29341	2.7591	2.82141	2.7887	2.77772	2.86971	2.99374	2.9492	2.76324	2.78039	2.9117	2.70881	2.83258	2.83955	2.96261	2.71453	2.8616	2.89593	2.83016	2.82766	2.76993	2.9174	2.76793	2.61536	2.80631	3.13941	2.81857	2.75723	2.83692	2.96718	2.7837	2.90758	2.80679	2.70495	3.01901
AF086126	3.79558	3.83463	4.55694	4.48278	4.78702	4.10966	3.58683	3.95557	4.41296	4.29693	4.17137	4.02604	4.43466	4.23039	4.34854	4.05593	4.22613	4.0222	4.43316	4.23353	3.92629	3.86406	3.86408	3.92669	4.34389	4.38547	4.12427	3.85056	4.02604	4.1752	4.1385	4.54794	4.1752	4.75525	4.8548	4.20069	4.38938	4.38286	4.15861	3.84344
AF086154	3.58602	4.29393	3.60607	3.41254	3.45146	3.68515	3.72506	3.58417	3.5535	3.66597	3.50271	4.0034	3.56151	3.52733	3.35475	3.28565	3.54668	3.35801	3.30624	3.44281	3.27186	3.82377	3.84647	3.72701	3.44988	3.4253	3.82126	3.49372	4.19237	3.50014	3.78115	3.5093	3.86788	3.47636	3.35886	3.65498	3.70618	3.83271	3.71319	4.36119
AF086184	4.08946	4.19486	3.97879	3.65612	4.04005	4.20516	4.15114	3.74919	3.99177	3.6916	3.65844	3.91484	3.82122	4.07192	4.10632	3.98502	3.87902	4.03134	3.7285	4.05393	3.86356	3.72203	4.09347	3.89523	4.0105	4.02795	4.14245	3.86988	4.1237	3.99004	3.64923	4.00741	4.04976	3.59369	3.77392	4.07564	4.2081	3.57227	3.83287	4.33095
AF086219	3.14688	2.88873	3.48341	3.12351	3.06128	2.79749	3.10221	3.22695	3.15324	3.12266	2.74894	3.09325	3.12281	3.19022	3.01524	3.10221	3.00871	3.1185	3.01963	3.25285	3.30786	3.47264	3.1056	3.23509	2.98496	3.16618	3.00382	3.52143	3.10211	3.0015	3.12305	3.21827	3.18867	3.09564	3.06654	3.15013	3.09321	3.33372	3.04819	3.49173
AF086288	4.31048	4.05615	4.17013	3.82418	3.85647	3.85358	3.96686	4.19222	4.34463	4.0504	4.25724	4.0061	3.88846	4.18459	4.07949	3.86624	4.08424	4.33162	4.32064	4.29245	3.85497	4.5008	4.26155	4.42902	4.19401	4.12444	4.2269	4.57967	3.99783	4.23476	4.15733	4.04654	3.97342	4.257	4.1606	3.87542	3.99897	3.91082	3.75376	4.47352
AF086294	4.44491	4.43863	4.24722	4.35209	4.29309	4.49889	4.29773	4.26382	4.3624	4.24594	4.49926	4.25404	4.80532	4.45619	4.50153	4.33304	4.62111	4.4658	4.46204	4.39997	4.45452	4.5265	4.61514	4.31345	4.4717	4.33756	4.37136	4.35629	4.20199	4.42788	4.51285	4.37764	4.55245	4.33041	4.57566	4.63433	4.27117	4.3041	4.23763	4.39411
AF090939	3.34214	3.19376	3.0824	3.33213	3.2243	3.53788	3.43463	3.11136	3.36303	3.21335	3.17204	3.42433	3.34094	3.27754	3.77363	3.52379	3.8875	3.85991	3.36071	3.53623	3.03953	3.38487	3.71852	3.40171	3.15162	3.3098	3.33904	3.538	3.66546	3.28538	3.35354	3.23173	3.6526	3.47315	3.38191	3.40321	3.3858	3.04172	3.31122	3.67486
AF131215.3	2.98173	3.0448	2.7077	2.68074	2.8166	3.08166	3.1718	2.82415	2.8173	2.74082	3.03507	2.888	2.60243	2.68775	2.84871	2.96145	2.87196	2.78118	2.73508	2.85353	2.77888	2.78461	2.96912	2.95307	2.89594	2.89851	2.99681	2.78267	2.94253	2.69607	2.82548	2.99177	2.92037	2.89544	2.87141	2.58488	2.79614	2.89151	2.98777	2.71667
AF131215.4	3.33039	3.09525	2.72846	3.05809	3.14707	3.29773	3.16767	3.46771	3.08651	2.85033	3.2082	3.48931	3.02846	2.75786	3.2312	3.12164	3.61728	3.66852	2.85252	3.6652	2.83586	3.01792	3.65129	3.1109	3.07767	2.92199	3.6397	3.09318	3.79834	3.11847	3.13773	2.93075	3.08075	2.89745	2.91911	3.00057	3.0436	3.16938	3.05991	3.46404
AF131215.8	3.16008	3.22939	3.09316	3.06939	3.06496	2.74223	3.24112	2.96955	2.93381	3.01447	2.85833	3.03586	2.8427	2.82408	2.71267	2.86817	2.96806	2.71638	2.8643	2.9514	2.822	2.93632	2.94814	2.91968	3.13545	2.7857	2.71995	2.80593	2.94452	3.03308	3.18626	3.14099	3.16218	3.11023	3.22009	3.24044	3.35913	3.7236	2.98778	2.8243
AF186192.1	5.05469	5.02384	5.24678	5.0346	5.05006	4.89626	4.98755	4.98766	4.90639	4.98285	5.32818	5.20285	5.05932	5.05574	4.98903	4.96538	4.84824	4.87302	5.10821	5.11325	5.22735	4.94183	4.9038	5.1669	5.20076	5.08106	4.77475	5.29721	4.99764	5.10399	4.90414	5.07048	5.13353	5.02444	5.04396	5.19825	5.27952	4.91522	4.93024	5.25088
AF198444	2.83957	2.75022	2.37038	2.7134	2.63332	2.81095	2.57929	2.59998	2.54272	2.64227	2.66817	2.80659	2.76218	2.75465	2.69582	2.6343	2.89371	2.61043	2.73144	2.72698	2.8574	2.69442	2.86868	2.58325	2.8514	2.7658	2.63007	2.76825	2.78287	2.7374	2.54131	2.73292	2.51306	2.57482	2.58724	2.69341	2.79677	2.52264	2.66105	2.6329
AF213884.2	7.88491	7.53853	7.02977	6.66228	6.65226	6.93723	6.53752	6.06577	6.85991	5.914	6.35978	6.7122	6.71996	5.91005	5.65727	6.23763	5.5869	6.04615	5.98059	5.89027	6.60859	7.09368	6.7321	6.95774	6.34992	7.03821	6.73977	6.52601	6.48304	6.34501	7.75863	7.40391	6.89181	6.9904	6.91526	7.50885	8.20269	6.76897	6.78256	7.04483
AF279780	2.89241	2.86548	3.12647	3.04811	2.89547	2.81671	2.99594	2.85063	2.76619	2.82186	2.90098	3.00529	2.75775	2.93447	3.10118	3.23607	2.75597	3.01228	2.77142	2.84272	2.99031	2.86172	2.95379	3.29223	2.83178	3.08989	3.11904	3.41245	3.03425	2.97403	2.94566	2.83064	2.96326	2.92867	2.98225	2.97328	2.76142	3.01106	3.08168	3.40977
AF289551	5.63201	6.19181	5.82057	5.58332	5.87033	6.46654	5.58037	6.2741	4.8433	5.34344	5.32873	4.42908	5.21711	5.49472	5.41613	5.56582	4.94183	5.84449	5.12851	5.27951	5.72197	5.37585	4.39045	4.88525	5.15066	4.82976	5.61798	5.17278	5.65226	4.90261	5.41796	5.50243	5.57739	5.58049	5.31487	5.77237	5.22735	5.35301	5.2676	4.74916
AF520793	5.32967	5.33556	5.43668	6.75829	5.94024	5.99066	5.80239	6.15955	5.6242	5.53204	6.36762	5.33519	5.37556	4.95617	5.89813	6.02866	6.29021	6.27624	4.61098	5.4422	5.12519	5.07209	5.64437	5.10754	5.17838	5.58747	7.01683	5.55856	6.60627	5.73366	5.13165	5.4076	6.0808	6.10871	6.3937	5.59037	5.5311	5.90905	5.29911	5.60002
AFAP1	2.84215	2.94649	3.32087	3.30023	2.86593	2.86391	3.05814	3.11976	3.37693	2.9976	3.09697	2.35233	3.2933	3.27406	2.77894	2.70839	2.95849	3.02288	2.58275	2.57979	2.91375	3.06843	2.83594	2.75637	3.44796	3.07915	2.97908	2.9529	3.40786	3.24455	2.75413	3.15799	3.17666	3.29715	3.30473	2.54375	2.99899	3.08679	3.10347	2.74946
AFAP1-AS1	4.292035	3.96993	3.990215	3.94449	4.03878	4.370505	4.099775	4.01275	4.132505	3.827435	4.00716	4.142185	3.8082	3.92278	3.916585	3.91844	4.039115	3.86539	4.03714	4.10112	4.03836	4.500415	4.289065	4.377925	4.020265	4.237435	4.146435	4.36254	4.16343	4.340235	4.2072	4.17759	4.042465	3.82105	4.115445	4.397865	4.17208	4.052465	4.086395	4.24392
AFAP1L1	3.66857	3.54928	3.75326	3.555725	3.59412	3.57641	3.49289	3.638035	3.451655	3.531915	3.619035	3.822435	3.5582	3.615015	3.6037	3.63386	3.495065	3.6344	3.53782	3.72629	3.595985	3.71504	3.5603	3.8455	3.64149	3.700645	3.424355	3.68518	3.61176	3.932845	3.589565	3.80975	3.66028	3.60412	3.742655	3.88656	3.81808	3.67799	3.858535	3.868185
AFAP1L2	3.17006	3.21094	3.09395	3.20829	3.18807	3.22855	3.28758	3.08661	3.20015	3.27897	3.23612	3.43759	3.16969	3.09856	3.20038	3.25383	2.99004	3.2258	3.28259	2.94832	3.32438	3.56322	3.22855	3.24781	3.46388	3.15989	3.26858	3.58961	3.47611	3.51859	3.00292	3.06655	3.34744	3.2377	3.16876	3.04436	3.1113	3.4369	3.49674	3.24374
AFF1	6.48552333333333	6.46718333333333	6.39836666666667	6.48957666666667	6.54414666666667	6.29521666666667	6.43830666666667	6.49157	6.47348333333333	6.40295333333333	6.55103333333333	6.1764	6.39253333333333	6.42239	6.40928666666667	6.3301	6.13279666666667	6.33547333333333	6.28118333333333	6.22452666666667	6.40339333333333	6.41678666666667	6.59885666666667	6.09662666666667	6.39321	6.37250666666667	6.28914666666667	6.50298	6.44580666666667	6.44934333333333	6.30796	6.48924666666667	6.42506333333333	6.41273333333333	6.35607666666667	6.64945	6.37210666666667	6.35479	6.32415	6.34744666666667
AFF2	4.04581333333333	4.07353	3.98653333333333	3.7435	3.75485	3.81090666666667	3.79401	4.00775666666667	3.92463	3.82965	3.77274666666667	3.91918666666667	3.84611666666667	3.72356	3.88228	3.83137666666667	3.67121	3.83601666666667	3.87357333333333	3.66142666666667	3.79178333333333	3.81973	4.04989666666667	4.04456333333333	3.87607666666667	3.86805666666667	4.01309	3.73043	3.84456666666667	3.97274666666667	3.87587666666667	3.94501	3.85365666666667	3.73490333333333	3.92457333333333	4.06579333333333	3.89339	3.91564	4.09306	3.85961
AFF3	4.26578666666667	4.26204666666667	4.08172333333333	4.10096166666667	3.93276833333333	4.13759666666667	4.29029333333333	4.20088333333333	4.237285	4.02571833333333	4.07204166666667	3.79588666666667	4.12140333333333	4.06279333333333	3.94394166666667	3.91111833333333	3.96034666666667	4.15229166666667	4.37125166666667	3.98947166666667	4.004455	3.94076666666667	3.92397666666667	3.955615	4.17694833333333	4.01306833333333	4.18024166666667	3.96346833333333	4.19208	4.20833666666667	4.35074333333333	4.13433833333333	4.19788166666667	4.052955	3.97843166666667	4.38159166666667	4.33093333333333	4.10837166666667	4.10082	4.00357833333333
AFF4	4.785605	4.77588875	4.7355425	4.87634125	4.72187625	4.64576875	4.63132625	4.63062875	4.877855	4.836595	4.75520125	4.705545	4.943445	4.66232375	4.79461625	4.69343375	4.92791625	5.07089875	4.9174675	4.67202875	4.73515625	4.81343375	4.56053375	4.5990525	4.87013625	4.64261125	4.73072625	4.65564875	4.56683875	4.82846	4.9439025	4.9384775	4.876395	4.64167875	4.53558	4.76749625	4.81011	4.7278825	4.73159625	4.562005
AFG3L1P	6.30104333333333	6.25951666666667	6.55272333333333	6.72389333333333	6.55373666666667	6.58762	6.37134666666667	6.48867666666667	6.42603333333333	6.45212	6.47105333333333	6.25406333333333	6.20237666666667	6.56794666666667	6.46370666666667	6.35004333333333	6.45815	6.46697	6.51220333333333	6.55857666666667	6.39313666666667	6.40230333333333	6.21140333333333	6.38343666666667	6.40366	6.38072666666667	6.23685	6.3034	6.40808333333333	6.06059333333333	6.49417	6.39831	6.70856333333333	6.59544666666667	6.37854	6.61199333333333	6.4415	6.76664333333333	6.36817	5.90902
AFG3L2	6.84348666666667	6.84914	7.07608	7.17905	6.95489333333333	7.31895333333333	7.11865	7.02556	6.95583	6.8313	7.14125333333333	6.84344	6.80747333333333	6.92457333333333	7.01516	6.984	7.01046333333333	6.87834	6.98316333333333	7.10106333333333	6.73859666666667	6.91323333333333	7.02761	6.73077333333333	6.90141	6.95863666666667	7.07275333333333	6.91811666666667	6.86933333333333	6.90655	7.02253666666667	7.11535333333333	7.20736333333333	7.21095666666667	6.96540333333333	7.18087333333333	7.16507666666667	7.32748666666667	6.95452333333333	6.68257666666667
AFM	3.01104	3.18064	3.17097	3.17031	2.8967	3.25184	3.32653	3.26253	3.04485	3.07202	3.37844	3.34936	3.05715	2.89581	2.9549	2.95313	2.76779	2.98199	3.30082	3.01592	3.289	3.17626	3.16165	3.12475	3.01894	3.4032	3.32544	3.14182	3.01066	3.26511	3.11733	2.95773	3.20838	2.97778	2.92017	3.09955	2.77302	3.24484	3.03334	3.35766
AFMID	5.37815	5.07959	5.0983	5.08027	4.79393	5.46071	5.24849	5.19741	5.21205	5.18038	5.63578	5.3417	5.10302	5.0325	5.56652	5.14451	4.9987	5.00157	5.39027	5.33584	5.24141	5.24851	5.36774	5.47515	5.2244	5.01417	5.32187	5.25641	5.27499	5.67389	5.0823	5.25769	5.10115	5.17	5.24604	5.2487	5.3325	5.25868	5.37643	5.06116
AFP	4.39186	4.37591	4.63231	4.24082	4.22866	4.22885	4.19264	4.40136	4.48851	4.28122	4.10805	4.32689	4.40556	4.22243	4.58411	4.49348	4.18682	4.27307	4.29809	4.36894	4.19693	4.32725	4.67771	4.52731	4.29445	4.41054	4.40627	4.44785	4.58578	4.46531	4.4751	4.5218	4.52159	4.43121	4.33811	4.78166	4.68824	4.49808	4.45487	4.50561
AFTPH	8.32949	8.016335	8.29274	8.360455	8.752605	8.45731	8.381095	8.51233	8.55335	8.993035	8.678725	8.934525	8.78774	8.814605	8.75732	8.509125	8.66017	8.48243	9.02071	8.65173	8.71326	8.56251	8.386785	8.8351	8.7774	8.725815	8.49861	8.83064	8.78794	8.52575	7.977585	8.427755	8.38753	8.47606	8.88799	8.24537	8.08642	8.347985	8.368425	8.466745
AGA	7.32338	7.07273333333333	7.87709666666667	7.93058666666667	8.27982	7.53608333333333	7.75263	7.37543333333333	7.92588333333333	8.28595666666667	8.05122666666667	7.86789333333333	7.80604333333333	8.00479	8.38191333333333	7.91715666666667	7.91570333333333	7.18256666666667	7.72772333333333	8.30241	7.97044666666667	7.69484333333333	7.7939	7.97232	8.07305	8.10010333333333	7.42952333333333	8.21515	7.53063	8.14247	7.61183666666667	7.82474333333333	8.16196333333333	7.72631333333333	7.625	7.80528666666667	7.79731666666667	8.01191666666667	7.62959666666667	7.49768333333333
AGAP1	5.64394333333333	5.38510666666667	5.72000666666667	5.18387666666667	6.05407333333333	5.01395	5.22091	5.93936333333333	4.92479333333333	5.28709666666667	5.67162	4.49514	5.48554333333333	4.98366333333333	5.20738333333333	5.39732333333333	4.45296	5.05472666666667	4.78751	5.54097	5.37983666666667	5.16795666666667	4.97305666666667	5.68243333333333	4.74490333333333	4.95189666666667	4.79504333333333	5.00411333333333	5.24861333333333	4.69558666666667	6.13708	5.73496666666667	5.76189333333333	5.87994333333333	5.55810666666667	5.99100333333333	4.94997333333333	5.68160666666667	5.45587	4.55621333333333
AGAP10	7.34564	7.49767	7.73024	7.75026	7.63617	7.46088	7.38353	7.43098	7.49064	7.62186	7.66959	7.87943	7.66982	7.66253	8.13944	7.84297	7.7631	7.8288	7.56324	8.26619	7.64522	7.94771	8.20167	7.74307	7.52535	7.64122	7.66197	7.7983	7.68835	7.45007	7.80304	7.55769	8.09022	7.67	7.61293	7.84426	7.59959	7.6104	7.3891	7.61567
AGAP11	4.95006666666667	5.11416333333333	5.13580666666667	5.19373666666667	5.18938	5.16614666666667	5.01085	5.15957666666667	5.00233666666667	5.05432	5.13525333333333	5.22414333333333	5.11421666666667	5.14597	5.21702	5.22928	5.07819	5.31881333333333	5.14581333333333	5.31028666666667	4.99668	5.23161	5.34052	5.25955666666667	5.06113666666667	5.06407666666667	5.03148333333333	5.12476333333333	4.99874333333333	5.02530666666667	5.32074	5.09382333333333	5.33213333333333	5.15668333333333	5.10057333333333	5.21412333333333	5.1287	5.23565666666667	5.13889333333333	5.06744
AGAP2	5.12475	5.12626333333333	5.27436333333333	5.19363333333333	5.14195333333333	5.69857	5.4858	5.52201666666667	5.06485	5.16167666666667	5.14216333333333	4.87563333333333	5.00076	5.09628333333333	4.9491	5.34598333333333	4.83969333333333	5.26682666666667	5.06616	5.03318	5.45127	5.17116333333333	5.05556333333333	5.29788666666667	5.09726666666667	5.13504666666667	5.12225666666667	5.20512666666667	5.12328666666667	5.24766333333333	5.33695	5.30722666666667	5.35234	5.15609666666667	5.08543333333333	5.43525333333333	5.01634666666667	5.30497333333333	5.34330666666667	4.77828333333333
AGAP2-AS1	5.10385	4.9036	4.73793	4.85416	4.77717	4.81086	4.71357	4.81933	4.7852	4.79247	4.56946	4.77176	4.78037	4.50392	4.93293	4.78462	4.52662	4.64192	4.66493	4.68394	4.46248	5.17158	4.63761	4.95249	4.86904	4.85756	4.55785	5.2158	4.78917	4.95957	4.96379	4.77101	4.87576	4.88678	4.65034	5.34567	4.62031	4.74115	4.9415	5.20675
AGAP3	6.4495	6.63821666666667	6.48105333333333	6.29973	6.25825666666667	6.36987333333333	6.45833666666667	6.2899	6.45854666666667	6.29115333333333	6.39744333333333	6.57976666666667	6.35941666666667	6.36088666666667	6.54242666666667	6.28484	6.28346666666667	6.33233666666667	6.51135666666667	6.43876333333333	6.65400333333333	6.47609	6.35673333333333	6.69668333333333	6.41823666666667	6.40289333333333	5.99017333333333	6.33494666666667	6.11380666666667	6.43261	6.45248	6.54614	6.41210666666667	6.37130333333333	6.44269	6.40774	6.47909666666667	6.59284333333333	6.49662	6.29931666666667
AGAP4	3.95635	3.70365	3.52937	4.38435	3.84521	4.05195	4.15211	4.19904	3.49624	3.74232	3.92831	3.96895	4.13475	3.75705	4.3219	4.06652	5.8142	4.72172	3.83706	4.47956	3.84382	4.05923	4.21235	3.98323	3.71796	3.79103	4.48898	3.86256	5.38955	3.86553	3.74296	3.77396	3.79054	4.08479	3.71544	3.85625	3.64263	4.02178	3.85176	4.01188
AGAP6	4.39770666666667	4.8502	4.36649666666667	4.49098333333333	4.28250333333333	4.39409666666667	4.45735333333333	4.61183	4.50787333333333	4.45380666666667	4.47562333333333	4.51772333333333	4.66372	4.37909666666667	4.44136333333333	4.43653	4.41967666666667	4.61383333333333	4.41585	4.56666	4.68404333333333	4.62783	4.58911333333333	4.78036333333333	4.5892	4.3708	4.4028	4.54754666666667	4.40080666666667	4.35815666666667	4.30735666666667	4.44380666666667	4.72482333333333	4.28549666666667	4.49639	4.50042333333333	4.41289666666667	4.53934	4.51896	4.52665
AGAP9	4.13289	4.00553	3.36487	4.12725	3.84016	3.91571	3.81851	4.2668	3.78098	3.90791	3.98526	4.0169	3.95443	3.94489	3.70746	4.32761	4.1944	4.43593	4.11021	4.28516	4.15592	4.24574	3.75051	3.84385	4.27325	3.64298	4.14805	3.71478	4.1181	3.78841	3.53113	3.80041	4.03532	3.81523	3.87542	4.00577	3.88126	3.63067	3.72988	3.59492
AGBL1	3.21823	3.50005	3.18318	3.38371	3.53049	3.33902	3.31205	3.61276	3.29202	3.19181	3.06306	3.36276	3.2173	3.21602	3.23107	3.47977	3.09444	3.3236	3.33323	3.2903	3.12744	3.67768	3.20407	3.63514	3.42988	3.42243	3.09767	3.1208	3.33021	3.33254	3.54304	3.39981	3.1113	2.94758	3.28605	3.20476	3.33758	3.34467	3.4136	3.31812
AGBL2	3.33427	3.23956	3.52728	3.63942	3.48271	3.1146	3.51606	3.50016	3.75681	3.68797	3.23414	3.61023	3.52868	3.83666	3.51259	3.57744	3.56217	3.57497	3.88841	3.70586	3.37417	3.27842	3.47953	3.19522	3.42227	3.59566	4.0018	3.83584	3.74204	3.0322	3.60834	3.7504	3.86587	3.72936	3.63891	3.54144	3.43726	3.52036	3.57482	3.61735
AGBL3	2.57735666666667	2.62573333333333	2.66539	2.78961	2.63547666666667	2.71415666666667	2.65370333333333	2.52923	2.75532	2.71906666666667	2.49481333333333	2.62115	2.68557666666667	2.71734333333333	2.68233	2.52668	2.62070666666667	2.77370666666667	2.78644	2.79831333333333	2.55066333333333	2.67592666666667	2.59668333333333	2.56973666666667	2.49061666666667	2.48499666666667	2.76762	2.50850333333333	2.58262666666667	2.57092	2.65773333333333	2.55717333333333	2.68084666666667	2.69172	2.67781	2.48591333333333	2.42919	2.62758666666667	2.73338	2.57219333333333
AGBL4	3.426195	3.284825	3.283045	3.138505	3.174855	3.43369	3.57853	3.29601	3.17245	3.305445	3.216105	3.315075	3.13013	3.361565	3.18259	3.228805	3.089925	3.299045	3.27119	3.127895	3.34084	3.292005	3.41408	3.37184	3.371315	3.363825	2.964715	3.252145	3.2161	3.241225	3.27813	3.42055	3.247235	3.25234	3.305555	3.37457	3.31616	3.34584	3.418695	3.524305
AGBL5	5.27396	5.32128	4.94477	4.99950333333333	4.93533	5.07495333333333	5.29721666666667	5.38752666666667	5.39017333333333	5.13547	5.19634333333333	4.85447	5.12941333333333	5.09543333333333	4.96434333333333	5.02711333333333	5.03579	5.16291	5.21292666666667	5.06446333333333	5.18061666666667	5.46305333333333	4.91773333333333	5.34118	5.16214333333333	5.23167333333333	5.17544666666667	5.31883333333333	5.07203	5.22061333333333	5.28130666666667	5.24003333333333	5.12070666666667	5.04832666666667	5.02093333333333	5.09263333333333	4.93668333333333	5.17144333333333	5.19897333333333	4.98496333333333
AGER	5.602405	5.649935	5.725455	5.643695	5.677125	5.43632	5.51046	5.46469	5.660855	5.834445	5.802575	5.51111	5.75583	6.214855	6.0145	5.770655	5.85282	5.91274	5.739825	6.233655	5.86753	6.256225	5.66718	5.84034	5.66114	5.93604	5.571235	5.87917	5.62807	5.78616	5.798905	5.5015	5.57907	5.641575	5.56774	5.672965	5.79321	5.66573	5.680435	5.217055
AGFG1	6.740778	6.74428	6.886664	7.082276	7.128362	6.593732	6.595214	6.62657	7.128358	7.344876	7.219108	7.69145	7.38001	7.313886	7.35902	7.014082	7.430694	6.906896	7.636704	7.446524	7.081794	7.067298	7.13306	7.33005	7.259208	7.289796	6.809278	7.166424	6.590824	7.583796	6.773582	7.148492	6.925778	7.14982	7.199262	6.852816	7.397092	7.03148	7.1046	6.764062
AGFG2	5.1336	5.03421166666667	4.85433	4.88802166666667	4.994765	5.131505	5.12151666666667	5.074455	4.90791	4.823365	4.79167833333333	4.70442833333333	4.94844666666667	4.99180833333333	4.799175	5.00867666666667	4.60404833333333	4.99449833333333	4.92727166666667	4.86321666666667	5.15104833333333	4.78393666666667	4.92048333333333	4.83923833333333	4.91757333333333	4.90150833333333	4.79452833333333	4.94925666666667	5.13450666666667	4.93898166666667	4.82369	4.96762833333333	4.87943166666667	4.85514	4.87524333333333	4.918915	4.78421333333333	4.69086833333333	4.95587166666667	4.86580666666667
AGGF1	6.36066	6.2815	6.3432375	6.5660125	6.9741025	6.020145	6.33456	6.3167475	6.78998	6.85877	6.540855	6.768115	7.0367875	6.867425	6.860515	6.7634175	6.93056	6.692355	6.94005	6.86829	6.7189175	6.657315	6.590775	6.63867	6.883485	6.792685	6.3041925	6.703605	6.5662475	6.5562125	6.18503	6.42922	6.52292	6.4078425	6.8709325	6.2864325	6.20863	6.375355	6.331485	6.641955
AGK	5.72719	5.81150333333333	6.12935	5.95221666666667	6.1423	5.69289666666667	5.64110666666667	5.99822333333333	5.77750333333333	5.96575666666667	5.90766333333333	5.52298666666667	5.83314666666667	5.86267333333333	5.78698	5.92429666666667	5.42177333333333	5.61127333333333	5.86244666666667	5.71923666666667	5.79616	5.54654	5.79674666666667	5.57907666666667	5.76185	5.74167333333333	5.76601333333333	5.6021	5.85322	5.53131	5.86533	6.06351	6.08113333333333	5.86731	6.07595	5.938	5.83232	5.83034	5.93603	5.55657666666667
AGL	7.20994	7.49893	8.34939	8.66665	8.82236	7.98663	7.95146	8.2289	8.45147	8.52522	7.91516	7.52932	8.16897	8.47372	8.4215	8.30168	8.16932	8.00893	8.47325	8.09663	8.04277	8.00214	8.60513	8.05721	8.22917	8.27215	8.28196	8.04498	8.4707	7.98815	7.69138	8.16499	8.46896	8.51238	8.75691	8.13155	7.98621	8.07673	8.10673	7.74488
AGMAT	5.1375	4.8834	5.12367333333333	5.20045666666667	4.97188	5.46705666666667	5.40888666666667	5.34431333333333	5.36766666666667	5.40948333333333	4.84536666666667	4.3768	5.06106	5.08412333333333	4.50512333333333	5.11508666666667	4.94029666666667	5.10418	5.34519333333333	4.91517666666667	5.15027333333333	4.85207	5.09934333333333	4.28682	5.42112666666667	5.23005333333333	5.26854666666667	5.15542333333333	5.29566666666667	5.05525666666667	5.18427333333333	5.04391666666667	5.15350666666667	4.85888666666667	5.06976333333333	4.97516333333333	5.06471	5.09862	5.29612333333333	5.20775666666667
AGO1	6.7141375	6.7186875	6.52847	6.36251	6.5420675	6.6937575	6.7803175	6.7404675	6.51851	6.57577	6.6343175	6.288405	6.6600825	6.4447925	6.53193	6.4014625	6.808745	6.70089	6.557115	6.52342	6.5318625	6.435805	6.41038	6.48364	6.5391775	6.652555	6.8014625	6.3143	6.487925	6.4049575	6.5162375	6.476565	6.43953	6.5514375	6.63312	6.455455	6.469865	6.59231	6.514055	6.5229525
AGO2	5.95008	5.7866125	6.123085	6.044495	5.8945925	6.0228675	5.9067275	5.97061	5.9742225	5.8944225	5.79473	5.75458	5.939945	5.7920175	5.8707525	5.88596	5.862875	6.237045	6.0346225	5.7151825	5.87298	5.8035275	5.669875	5.71939	6.0183075	5.9915925	5.987555	5.9099425	6.42265	5.9526625	6.3444575	5.87456	6.2062975	6.002965	5.9945175	5.9138725	5.9282575	5.8654825	6.0647625	5.6389025
AGO3	5.2176425	5.456065	5.5014025	5.61671	5.76032	5.6545575	5.526225	5.5949325	5.580355	5.696445	5.6346375	5.170575	5.7885225	5.4827475	5.66378	5.498885	5.72306	5.784705	5.6010425	5.500855	5.45716	5.646655	5.5916675	5.5001925	5.86109	5.655775	5.789625	5.501925	5.8694175	5.515865	5.55804	5.701015	5.61496	5.6549125	5.7748225	5.479565	5.1107375	5.40715	5.5638575	5.2900975
AGO4	6.137395	6.3442075	6.261685	6.35802	6.41874	5.8628525	6.014685	6.1422175	6.2397275	6.401985	6.53463	6.6590125	6.615165	6.3111525	6.7367775	6.3182975	6.8304875	6.7223475	6.58082	6.6455725	6.313775	6.1904725	6.1276825	6.4733225	6.2820825	6.3710075	6.27441	6.3391225	5.967175	6.433015	6.091745	6.2432125	6.1694525	6.4999425	6.4351375	5.9952325	6.099985	6.423855	6.2047425	6.2276575
AGPAT1	8.672835	8.598155	7.86006	7.731305	7.564635	8.66756	8.8082	8.23162	8.33442	7.78023	7.961725	7.856405	7.79601	8.140495	7.81389	8.01258	8.10052	8.399955	8.036975	7.83029	8.476055	8.46116	7.91826	9.00632	8.01238	8.2226	7.995105	8.10413	8.118275	8.08953	8.44123	7.824215	7.567255	7.9721	7.87782	7.712895	7.882675	8.01184	8.481905	8.128035
AGPAT2	7.56742	7.45321	7.00632	7.021505	7.016695	7.32071	7.2663	7.12767	7.13831	7.112415	7.247235	7.683865	7.20013	7.27555	7.23095	7.09038	7.31307	7.1052	7.37084	7.326395	7.350295	7.049045	7.176945	7.5712	7.0824	7.189995	7.176355	7.45225	6.636055	7.4314	7.374695	7.270245	6.998845	7.227545	7.164115	7.259825	7.18859	7.18195	7.33163	7.27572
AGPAT3	7.11015	7.23245333333333	6.98573	7.05996833333333	7.16852	7.284845	7.19713	7.10290333333333	7.14743833333333	7.14582333333333	7.06804333333333	7.14809	7.24803	7.19593166666667	7.20715833333333	6.93945833333333	7.60319333333333	7.25890666666667	7.38915333333333	7.17308833333333	7.46306333333333	6.76060166666667	6.737435	7.16441333333333	7.28100666666667	7.20522	7.064555	6.999135	6.96486666666667	7.14188833333333	7.13050666666667	6.925665	6.79089166666667	7.100895	7.20700666666667	6.709005	7.03953	7.36158333333333	7.24442666666667	6.85579666666667
AGPAT4	6.274505	5.524395	6.550295	6.27737	6.449855	6.094855	5.82745	6.504005	6.01511	6.07755	6.94023	6.479845	6.317475	6.05045	6.50718	6.208525	5.92543	5.84959	6.0605	6.318935	6.323425	6.64669	5.50249	6.171335	5.802565	5.905205	6.23699	6.3408	5.87009	5.530465	6.128935	6.34836	6.394665	6.63116	6.226735	6.436965	6.19795	6.429805	5.928025	5.67944
AGPAT4-IT1	5.30367	5.18368	5.32144	5.30996	5.2441	4.98767	5.36798	5.38483	5.3506	5.26691	5.31237	5.22265	5.30379	5.32474	5.68474	5.30384	5.73824	5.73906	5.40018	6.05345	5.42575	5.92227	5.12636	5.70459	5.23293	5.18843	5.46244	5.45326	5.34986	5.21352	5.62587	5.00185	5.20318	5.34832	5.24237	5.15491	4.91107	4.92578	5.22831	5.07166
AGPAT5	6.617985	6.51527	6.824975	6.77053	7.194975	6.64945	6.733015	6.70843	7.22088	7.549065	6.937965	6.603255	7.235535	7.444605	7.362655	6.91415	7.45131	7.107005	7.54813	6.926755	7.152785	6.74867	6.828905	6.737775	7.300185	7.31908	6.759205	6.91954	7.07834	7.115855	6.19748	6.53835	6.78028	6.57855	7.208635	6.45588	6.48726	6.783755	6.81657	6.7533
AGPAT6	6.47483666666667	6.44982	6.35991	6.20142333333333	6.20566666666667	6.56749666666667	6.05619666666667	6.07315	6.28449	6.21653666666667	6.23740333333333	6.05436	6.28011666666667	6.34043	6.12518333333333	6.13135333333333	5.89472	6.06687666666667	6.22016	6.21755333333333	6.20417333333333	6.17178666666667	5.89570666666667	6.19994	6.18090333333333	6.47370333333333	6.12885	6.2476	5.8244	6.13928	6.42477333333333	6.21982	6.43121333333333	6.38242333333333	6.15099333333333	6.32915	6.30806	6.30167	6.16697333333333	5.78500333333333
AGPAT9	8.39513	7.76198	7.65088	7.86081	7.69091	8.22163	8.17422	7.75096	7.61283	7.57752	8.41018	8.66163	8.28206	8.1513	8.38949	7.34349	8.85913	8.33838	8.54776	8.55538	8.13345	7.81163	8.06169	7.76849	8.1638	8.48676	7.90105	7.92732	8.15576	8.33576	7.53231	7.76964	7.6632	8.62438	8.19488	7.69143	8.45586	8.14838	8.25433	8.28205
AGPS	6.650165	6.9058175	7.21582	7.1113425	7.4167725	6.8094625	6.887145	6.9861075	7.1808425	7.4501	7.3884175	7.57992	7.38968	7.3810875	7.3371225	7.028885	7.4757225	6.9223725	7.589665	7.34301	7.241995	7.1016675	7.2115125	7.5286525	7.235275	7.2796	7.0185675	7.1116725	6.96515	7.317105	6.5284725	7.002375	6.774875	7.0134775	7.4324475	6.5583475	6.87498	7.206595	7.11299	7.16413
AGR2	4.535285	4.503335	4.19817	4.17572	4.24342	4.40199	4.327155	4.326485	4.17898	3.90823	4.253165	4.507375	4.10465	4.034485	4.089925	4.12672	4.06584	4.09937	4.26589	4.19986	4.23448	4.27066	4.33909	4.24968	4.16085	4.225145	4.506325	4.283345	4.32353	4.3333	4.43179	4.337295	4.171565	4.205705	4.289875	4.330165	4.2381	4.146015	4.29821	4.252885
AGR3	3.0408	2.83241	2.85685	2.87909	3.04373	2.78115	2.77371	2.8934	2.73086	2.56296	3.0434	2.89908	2.85393	2.62674	2.86276	2.87843	2.60733	2.71138	2.8669	2.69669	2.84081	2.75578	2.98412	2.76903	2.72914	2.97749	3.00489	2.84286	3.01727	3.00087	2.91709	2.85	2.81385	2.85467	2.7696	3.01258	2.78504	3.09371	3.0545	2.99728
AGRN	5.7796425	5.9601125	5.88152	5.79912	5.771555	5.8915175	5.9671075	5.7497325	5.87765	5.9208175	5.99182	6.1696525	5.80404	5.753835	5.7794675	5.895345	5.5896575	5.8499325	5.7901075	5.9704775	5.99283	5.94634	5.84417	6.042265	5.79355	5.7758575	5.53502	5.8620675	5.64978	6.0886475	6.1124225	5.851395	5.7768525	5.7260125	5.750635	5.973315	5.9909375	5.6754275	5.9669125	5.729145
AGRP	5.10024	5.41426	5.26904	5.25744	4.96822	5.22346	5.13722	5.67687	5.34703	5.19199	5.25557	5.21653	5.19146	5.08414	5.11664	5.36878	5.33549	5.22898	4.94384	5.15826	5.01087	5.15915	5.40363	5.43532	5.18832	5.20976	5.22058	5.24426	5.27914	5.25132	5.46319	5.04785	5.24486	5.27898	5.39253	5.7777	5.32047	5.39915	5.62669	5.47267
AGT	4.69951	4.54949	4.30412	4.52896	4.37209	4.62359	4.7233	4.39301	4.56693	4.28779	4.67026	4.5505	4.52829	4.55941	4.71897	4.58199	4.45746	4.15799	4.24511	4.67569	4.18864	4.49372	4.85154	4.86121	4.37215	4.44778	4.31618	4.55565	4.49958	4.75111	4.84444	4.62871	4.63992	4.88127	4.6269	4.66084	4.56001	4.58602	4.67435	4.65516
AGTPBP1	7.781325	7.82825	8.26832	8.19073	8.38981	7.75562	7.77623	7.869465	8.141335	8.26723	8.547235	8.59557	8.301875	8.6116	8.67773	8.190455	8.596205	8.05394	8.62076	8.485045	8.01361	8.1889	8.54642	8.19977	8.124765	8.44772	8.096995	8.124505	8.056265	8.280635	7.881345	8.44311	8.151735	8.589115	8.510365	7.938375	8.26688	8.29315	8.129705	8.118615
AGTR1	3.28819	3.282305	3.406685	3.16679	3.216525	3.15903	3.398835	3.32954	3.27143	3.11702	3.25601	3.399155	3.24556	3.12411	3.052245	3.191045	3.05014	3.10599	3.022325	3.081565	3.285115	3.082105	3.669685	3.328715	3.19912	3.23215	3.21004	3.14786	3.42218	3.34299	3.33232	3.42591	3.359975	3.169765	3.2441	3.39038	3.328485	3.273235	3.324285	3.76183
AGTR2	3.15579666666667	3.13842333333333	3.156	3.03725333333333	3.05196	3.16465	3.28842	3.17865	3.12746	3.06547	2.98366666666667	3.31276333333333	3.07557333333333	3.08056333333333	2.95459666666667	3.11776333333333	2.9597	3.05235	3.03797666666667	3.13483	3.16378	3.13780666666667	3.31793666666667	3.18622	2.96281	3.12117333333333	3.42582333333333	3.13555	3.25759	3.10751	3.09655666666667	3.29325	3.08688	3.01259333333333	3.13567	3.12654333333333	3.12924666666667	3.13568	3.09543333333333	3.51237666666667
AGTRAP	8.55332666666667	8.30785666666667	8.39802666666667	8.13844333333333	8.29876	8.24066666666667	8.23159333333333	8.24024333333333	8.36868333333333	8.26102333333333	8.69774666666667	8.59775	8.61478333333333	8.49083	8.50321333333333	8.33886666666667	8.53884666666667	8.09401	8.51731	8.59568666666667	8.46713	8.65794	8.12944	8.75923333333333	8.28748	8.31774666666667	8.32008333333333	8.53836	7.88905	8.73322	8.28128	8.26273333333333	8.25205333333333	8.41270333333333	8.26272666666667	8.01397666666667	8.53546666666667	8.59937	8.51688	8.24551
AGXT	4.25195	4.1625	4.21663666666667	3.89484666666667	4.06806666666667	4.00886333333333	4.30569666666667	4.00221	3.86904666666667	3.95624	4.12106666666667	4.0551	3.97749666666667	4.08564666666667	3.88755	4.00759666666667	3.94656333333333	4.04189	3.89141333333333	4.0532	4.17785333333333	4.08793333333333	4.14418	4.12096	3.95401	4.18005	4.10555	4.23100666666667	4.13872	4.16788666666667	4.18584666666667	4.08906333333333	3.98753666666667	4.19729333333333	4.08046	4.48532	4.08407	4.07446666666667	4.14981333333333	4.58950333333333
AGXT2	3.69848	3.62551	3.6777	3.26844	3.3643	3.21899	3.18508	3.31683	3.30999	3.15375	3.58643	3.3773	3.17341	3.35005	3.3456	3.25981	3.47675	3.37808	3.10898	3.53583	3.44459	3.29211	3.88446	3.49254	3.31719	3.51774	3.69182	3.48506	3.29308	3.48696	3.79769	3.6043	3.27224	3.19521	3.17341	3.58432	3.37808	3.18642	3.65196	4.2011
AHCTF1	5.55660666666667	5.61477666666667	5.91982333333333	6.18800666666667	6.28044666666667	5.59364666666667	5.54864	5.72265666666667	6.15063333333333	6.20429	5.78415	5.99298666666667	6.09144	5.80749666666667	5.85647666666667	6.15281333333333	6.10791	5.96789333333333	6.15043666666667	5.61868333333333	5.89283	5.90353666666667	6.36138666666667	5.69916333333333	6.19793	5.92632	5.89095333333333	5.90391666666667	6.09305666666667	5.78007	5.58312	5.91617333333333	6.04321666666667	5.81093333333333	6.21316	5.87271666666667	5.85658	5.74141333333333	5.75389	6.16228666666667
AHCY	7.44649	7.79168	7.83253	7.66118	7.44076	7.99098	7.8261	7.73835	7.74739	7.7641	7.8698	7.17481	7.37352	7.83921	7.88109	7.24618	7.80403	7.30186	7.89968	7.75709	7.84247	7.40238	7.27094	7.67617	7.49328	7.72456	7.64096	7.7105	7.39964	7.71122	7.75809	7.57811	7.55154	7.78197	7.57152	7.4252	7.84239	8.26225	7.86871	7.38072
AHCYL1	7.53271	7.45051	7.3111425	7.4280675	7.5449725	7.4141825	7.557405	7.457645	7.4266	7.6328025	7.607665	7.48113	7.465985	7.69822	7.768495	7.3475475	7.68413	7.5066625	7.7171775	7.577215	7.5840225	7.548625	7.2875075	7.78879	7.34187	7.54567	7.475925	7.39708	7.4759875	7.369085	7.399415	7.396945	7.1881325	7.4970825	7.4994875	7.18138	7.474045	7.4169825	7.3119525	7.4782975
AHCYL2	6.11595	6.00542	6.174535	6.23836	6.21429	5.77891	6.0773	6.0224	6.33928	6.38372	6.13575	6.053475	6.620875	6.46648	6.08452	6.17284	6.28506	6.03248	6.51495	6.167745	6.345275	6.387775	6.282915	6.28121	6.345365	6.28449	5.8147	6.199575	6.034825	6.45351	6.111705	6.35472	5.973115	6.28123	6.19211	6.162375	6.043805	6.131545	6.18887	5.989935
AHDC1	5.09189	5.01569	4.78160666666667	4.81005333333333	4.82615333333333	5.00108	4.98444	5.02799	4.70648666666667	4.86843666666667	4.76932	4.67024666666667	4.78100666666667	4.78896	4.61882333333333	4.90127333333333	4.75889	4.81427666666667	4.76382	4.64994666666667	5.04455666666667	4.77079	4.6813	4.94086666666667	4.88455666666667	4.80506666666667	4.97164666666667	4.75776	4.94938	4.82979333333333	5.0737	4.84238666666667	4.86275666666667	4.88348666666667	4.70552333333333	5.15906666666667	4.89458666666667	4.70223333333333	4.83805333333333	4.7637
AHI1	3.641816	3.872526	4.136824	3.891714	3.701782	3.755088	3.848284	4.136356	3.65987	3.697634	3.758284	3.546962	3.632008	3.745374	3.964436	3.631768	3.598196	3.597406	3.699022	3.759766	3.586842	3.863322	3.718836	3.441044	3.513216	3.88415	3.63846	3.624062	4.038266	3.67283	3.603806	3.727168	4.007726	3.87035	3.602528	3.719584	3.87802	3.773146	3.924134	3.571608
AHNAK	6.8379825	6.9090825	7.08462	6.8391675	6.8108425	6.564905	6.6231575	6.74324	7.129925	6.8805025	6.997885	6.9495825	7.5692225	6.7751125	7.00055	7.0426225	7.1946075	7.2461725	6.837755	6.903215	7.23082	7.1481275	6.686095	7.3119725	7.34794	6.93692	6.7759975	7.0260225	6.52791	7.0906175	7.1086425	7.2501425	6.852235	6.8726475	6.785	7.0724525	6.7645925	6.5981275	6.959545	6.766645
AHNAK2	3.886235	3.862	4.1547	3.973725	3.846905	4.03759	3.91831	3.905825	4.244855	3.908505	4.045575	4.12077	3.983765	4.087295	3.918075	4.15264	4.014305	3.96135	3.92009	3.96388	4.05105	4.048075	4.16337	4.0017	3.92352	4.063375	3.911075	4.021275	3.73353	4.128695	4.011885	4.118115	3.95915	3.933695	3.974065	4.35872	4.087795	3.96793	3.944225	4.107575
AHR	9.43381	9.10841	8.98668	9.4921	8.38704	7.98148	8.08083	8.0923	8.44169	8.69887	9.22961	9.4977	9.29919	9.04834	9.36889	8.55413	9.52679	8.66641	9.23562	9.14907	9.18254	9.38251	8.58867	8.74811	9.15939	9.05012	8.71378	9.13576	8.45381	9.10083	9.09521	10.1101	9.81427	9.79153	9.16079	9.9215	10.2547	9.03524	9.79458	8.91952
AHRR	4.1093	3.65871	3.70117	3.37265	3.55348	3.26541	3.59083	3.38122	3.67613	3.30989	3.77166	3.58199	2.98376	3.76492	3.31672	3.42139	3.61728	4.19979	4.21473	3.60967	3.4475	3.27157	3.51719	3.37292	3.51895	4.70339	3.96343	3.37764	3.49463	3.9084	3.8081	3.61526	3.43926	3.44594	3.70234	3.37186	3.35136	3.89359	3.77116	3.27087
AHSA1	8.77468	8.84653	9.29729	9.0493	9.4663	9.00196	9.10781	9.14872	9.30022	9.62894	8.99571	8.82309	9.31671	9.45144	9.21411	9.35432	9.14817	9.11192	9.47258	9.25483	9.51766	9.18452	9.14801	9.28241	9.5031	9.27692	8.89948	9.2775	9.24565	9.27131	8.86664	9.01722	8.84598	9.00174	9.29821	8.71194	8.71118	9.12274	9.3477	8.77719
AHSA2	6.3608525	6.55299	7.5417625	7.96801	7.300575	7.0840275	6.22593	6.865825	7.2871025	7.13	7.684665	6.92514	6.8660775	7.5021875	7.638905	7.2915125	7.3686825	7.346895	7.113	7.619415	6.889355	7.7564325	7.385085	7.1448175	6.691465	7.274305	6.90696	7.18687	7.13963	6.7242675	7.0404475	6.77542	7.555665	7.660595	7.28759	7.31536	7.65709	7.5772425	6.8758225	6.3683
AHSG	4.217	4.17914	3.96882	3.9468	3.976225	4.03123	4.103165	3.90523	4.033185	4.147755	4.066205	4.0089	3.954135	3.907125	4.05928	3.995565	3.934335	3.94687	3.962695	4.157305	3.988595	4.146115	4.118735	4.238	4.110625	3.9911	3.88484	4.145605	3.980145	4.110975	3.913135	4.147	4.07204	4.12391	4.0857	4.060155	3.988915	3.93626	4.046595	4.202535
AHSP	7.03495	8.29419	6.60309	6.31923	5.87033	5.34513	8.57729	5.42336	6.63293	5.58742	6.69234	6.79686	6.06114	6.8613	7.08243	8.03234	6.5717	7.27295	5.42276	7.51487	6.01202	8.38036	7.22021	8.088	7.10771	6.62323	8.08075	8.597	10.9223	10.1318	9.45858	6.24242	7.59801	5.82345	5.03549	5.60593	5.76812	5.76058	8.60351	7.52468
AICDA	3.12786	3.24984	3.08913	3.3453	3.177615	3.244485	3.08111	3.165665	3.16538	3.403295	3.15665	3.320795	3.348695	3.12585	3.26748	3.33297	3.18456	3.12733	3.391245	3.42724	3.344315	3.317915	3.305415	3.188625	3.198145	3.09244	3.439435	3.135415	3.350975	3.44563	3.21629	3.151315	3.24577	3.17063	3.237625	3.053075	3.07059	3.34809	3.094195	3.16284
AIDA	9.34444	9.392395	9.451075	9.534455	9.72376	9.50651	9.61532	9.72104	9.86791	9.684675	9.11848	9.01113	9.60614	9.655535	9.33297	9.54131	9.186835	9.406375	9.69717	9.262255	9.56754	9.44076	9.237665	9.356745	9.649565	9.64563	9.395995	9.619815	9.57189	9.595665	9.388035	9.489395	9.49863	9.19901	9.51503	9.455105	9.112695	9.33753	9.49492	9.023545
AIF1	10.2529625	10.31556	10.34316	10.06809	10.0374675	10.15568	10.337505	10.0211225	10.36561	10.2951325	10.517815	11.00997	10.36559	10.5962075	10.706505	10.2684	10.72237	10.2959175	10.735745	10.66298	10.5373625	10.3903225	10.22623	10.765275	10.510575	10.4783875	10.10733	10.469595	9.8981925	10.5483325	10.2801075	10.0745775	9.836105	10.347355	10.1491225	9.77164	10.50911	10.7914925	10.56509	10.426515
AIF1L	4.50581	4.290835	4.200975	4.205115	4.39138	4.34711	4.517005	4.46118	4.317245	4.342505	4.470325	4.46669	4.34158	4.26429	4.33606	4.391435	4.116485	4.091355	4.33823	4.397245	4.44098	4.32701	4.739865	4.36708	4.472605	4.33982	4.18874	4.55589	4.199435	4.517825	4.512755	4.408275	4.434745	4.28579	4.388275	4.34808	4.389735	4.463155	4.52794	4.404585
AIFM1	7.55455	7.61492	7.76864	7.65896	7.86833	8.04098	7.92377	7.77006	7.9166	8.1241	7.83682	7.75006	7.92415	7.99638	7.70202	7.59276	7.73627	7.57642	8.03107	7.8493	7.98112	7.61548	7.45779	7.84042	7.8793	7.98732	7.6491	7.70296	7.62541	7.92567	7.85171	7.67011	7.61107	7.79615	7.69951	7.62121	7.66461	7.98298	7.87779	7.44299
AIFM2	5.087315	5.30307	4.993395	4.93845	4.974895	5.071385	5.275985	5.11615	5.011395	5.29534	5.069905	5.31068	4.83321	4.836975	4.87348	4.949205	4.70635	5.18242	5.03585	4.935175	4.949865	4.603905	4.93262	5.191575	4.819075	5.04128	4.924605	4.915545	5.335945	5.08139	5.098815	5.185255	5.15555	5.156885	5.01683	5.428755	4.905515	5.03728	5.104725	5.18027
AIFM3	6.04828	5.84672	6.80107	6.25186	5.56015	6.42751	6.49242	6.18254	6.34547	6.27295	6.43927	6.76233	6.09079	6.51904	6.79848	6.20056	6.79023	6.09338	6.51778	6.56918	6.43326	6.39641	6.30662	6.46797	6.48449	6.59221	6.19588	6.23189	5.69596	6.31132	6.4858	6.23758	5.80255	6.68727	6.37644	5.75027	6.87873	6.63759	6.04248	5.77608
AIG1	4.81109666666667	4.55364333333333	4.52451666666667	4.66321666666667	4.46282333333333	4.69846666666667	4.87217	4.59556	4.74797666666667	4.61674333333333	4.74674666666667	4.51213	4.69727	4.88939333333333	4.71051	4.59272333333333	4.59149	4.79355333333333	4.56979666666667	4.63424	4.53510666666667	4.60950666666667	4.36139666666667	4.68522333333333	4.638	4.82407333333333	4.71673333333333	4.71145666666667	4.64360333333333	4.67656333333333	4.38818666666667	4.7491	4.52517333333333	4.95541333333333	4.82905666666667	4.64256	4.61798666666667	4.67359	4.79096666666667	4.41907
AIM1	8.97594	9.04898	9.14783	9.4888	9.22877	9.21403	9.16247	9.17169	9.413	9.63922	8.84662	9.75398	9.61047	9.55905	9.40654	9.29193	9.64264	9.58528	9.68895	9.50577	9.7064	9.2756	9.38663	9.29159	9.56407	9.71796	9.24608	9.15173	9.65602	9.04659	8.62605	8.97728	9.31957	9.25008	9.55622	9.15956	9.29897	8.93507	9.14674	9.49729
AIM1L	5.2854	5.577785	5.417905	5.39165	5.465275	5.403605	5.428375	5.49612	5.32788	5.34247	5.16027	5.07658	5.2946	5.405025	5.371945	5.51112	4.990065	5.40824	5.25234	5.35209	5.16311	5.29235	5.23788	5.338665	5.343475	5.340905	5.195685	5.54432	5.141265	5.32366	5.51018	5.519125	5.409175	5.36556	5.28323	5.368015	5.330195	5.393205	5.489935	5.248845
AIM2	7.0838	7.07242	7.37182	7.7169	8.25584	8.11007	7.43635	7.61662	7.94225	8.29212	7.6415	9.02564	7.55597	7.77117	7.77468	7.6526	8.28713	7.80207	8.106	7.42159	7.70197	6.89039	7.63812	7.2835	7.48392	7.42832	6.86041	7.39646	7.36275	7.77942	6.30353	7.09963	7.4825	7.68802	8.11384	7.32984	6.72251	7.9471	7.47588	6.84956
AIMP1	8.25946333333333	8.06112333333333	8.59233333333333	8.48025333333333	8.55798666666667	8.41737333333333	8.41708666666667	8.45747	8.61977666666667	8.57515666666667	8.42487333333333	8.19902333333333	8.55964	8.57722	8.30598666666667	8.42240333333333	8.27627	8.09062333333333	8.60125	8.27468333333333	8.34862	8.18995333333333	8.40508666666667	8.26214	8.59077	8.57177	8.16202	8.39168	8.16654666666667	8.65339666666667	8.33293666666667	8.39073666666667	8.7861	8.62048	8.47916333333333	8.469	8.47237333333333	8.53257	8.44817333333333	7.92631
AIMP2	7.24854666666667	7.31911333333333	7.50414	7.40822	7.51089333333333	7.39292333333333	7.45413666666667	7.45728	7.55951333333333	7.68235	7.44721	7.50917	7.75861	7.81473666666667	7.81364	7.66167333333333	7.74369666666667	7.55934666666667	7.92719333333333	7.95449	7.74341666666667	7.40592666666667	7.70116	7.57116666666667	7.69218	7.46297	7.36088	7.50164666666667	7.55137	7.78159	7.19016666666667	7.39415333333333	7.31686	7.44982666666667	7.51520333333333	7.24921	7.43539	7.56022666666667	7.35826666666667	7.62734666666667
AIP	9.450615	9.368045	9.45798	9.335705	9.462795	9.551675	9.48948	9.64777	9.62251	9.70455	9.18261	9.246875	9.63094	9.64105	9.445905	9.681235	9.52363	9.52354	9.61389	9.443445	9.70889	9.42585	9.171255	9.22073	9.59776	9.470415	9.302155	9.553185	9.06201	9.44968	9.30953	9.369785	9.418645	9.24054	9.417795	9.219365	9.17306	9.36785	9.509195	9.412205
AIPL1	4.710385	4.270745	4.217875	4.10859	4.229065	3.9925	4.264125	4.19732	3.950075	4.347295	4.209395	4.500675	4.303585	4.247025	4.28633	4.303165	4.176875	4.48561	4.283025	4.45606	4.19544	4.227765	4.483585	4.271605	4.40597	4.2848	4.31279	4.44716	4.39443	4.41228	4.56636	4.35459	4.323155	4.1691	4.31774	4.31197	4.40147	4.186475	4.10649	4.47509
AIRE	5.23284	5.45882	5.09503	5.25076	5.00878	4.96625	5.05619	5.11485	5.05199	4.93911	5.07431	5.35391	4.98048	5.20284	5.29712	4.87033	4.71761	5.08696	4.93391	4.90307	5.3086	5.06694	5.09376	5.11005	5.14033	5.14227	4.82879	5.07492	4.78103	4.96853	5.04634	5.4767	5.26091	5.04789	5.12247	5.3599	5.11352	5.22237	5.34059	4.67512
AJ011981	3.55673	3.08888	3.20243	2.99466	3.06076	3.10463	3.08176	3.03855	3.23022	3.49311	3.29511	3.52604	3.1919	3.31307	3.33978	3.20316	3.11318	3.38486	3.25731	3.25808	3.28384	3.35984	3.25227	3.00086	3.06663	2.95123	3.09318	3.22741	3.35568	3.11701	3.12251	2.88093	3.07433	3.01834	3.1189	3.22698	2.93537	3.31688	3.2347	3.97625
AJ420595	4.14445	4.18599	3.68351	4.44319	4.10658	5.12699	4.65967	5.26221	4.153	4.22291	4.52719	4.34149	3.90054	3.56217	4.34244	4.54042	5.16835	4.9404	3.97361	4.0749	3.71807	3.86447	4.30452	4.00846	4.03384	4.31552	5.04629	3.96381	5.46286	3.93869	3.86266	3.83125	3.98205	4.43804	4.2396	3.79436	3.94665	3.7716	3.77337	4.29958
AJ606316	4.09018	4.37586	3.90195	4.13242	4.10023	4.41072	4.00336	3.92823	4.47929	4.26317	3.59333	3.367	3.80455	4.16877	3.48705	3.82386	3.78833	3.85311	3.56233	3.24397	4.23586	3.3599	3.51681	3.61577	3.92229	3.56627	3.78088	3.9591	3.973	3.53714	3.89271	3.50205	3.56523	4.07753	3.57333	3.84585	3.63507	4.59102	3.80461	3.72724
AJAP1	3.7355375	3.9166625	3.46743	3.5847275	3.50736	3.496035	3.8916575	3.6571825	3.56615	3.447505	3.672815	3.6589325	3.65742	3.478115	3.5843425	3.6381775	3.401485	3.504895	3.662465	3.7963575	3.6148725	3.695535	3.5520225	3.7353425	3.63613	3.623885	3.5722675	3.62358	3.48578	3.66865	3.7647725	3.6583225	3.4950925	3.61832	3.539715	3.6287125	3.7729	3.6191925	3.595905	3.9407375
AJUBA	3.2412025	3.111805	3.192825	3.154705	3.208225	3.1909725	3.232615	3.1923725	3.20242	3.1590025	3.2459575	3.223965	3.133775	3.2075525	3.0594525	3.0993425	2.981615	3.104475	3.334145	3.0408975	3.1834	3.1604425	3.401815	3.0808775	3.2820225	3.162215	3.0811375	3.20171	3.31013	3.05597	3.0789975	3.178125	3.1742075	3.2250775	3.1598125	3.1824575	3.2901375	3.18577	3.1375075	3.4555575
AK000798	3.4131	3.33024	3.41086	3.19541	3.50112	3.38433	3.63911	3.44344	3.0234	3.06802	3.41187	3.13523	3.31998	3.12211	3.04648	3.43602	2.92406	3.33447	2.98181	3.69399	3.00781	3.01518	3.13065	3.37838	3.0553	3.15056	3.21962	2.86409	3.42621	3.51934	3.86792	3.44392	3.02529	3.26951	3.11048	3.23858	3.23438	3.62623	3.63204	3.20421
AK021537	5.20491	4.90145	5.1152	4.81279	4.90366	5.22319	5.29894	5.22559	5.63341	4.83849	4.87813	5.15003	5.23762	5.0288	5.09652	4.94297	5.19036	5.2857	5.12134	5.17884	5.23517	4.94243	5.37815	4.46141	5.2105	5.0852	5.42967	5.44738	5.38633	5.25986	5.60225	5.17069	5.07919	5.00945	5.0288	5.24174	5.01359	5.20466	5.15567	5.72443
AK021804	2.967345	2.99776	2.880655	2.96001	2.90598	3.01797	2.786965	3.076035	2.931495	2.92486	2.70957	3.032105	2.880115	2.83057	3.04681	3.00099	2.81754	2.92218	2.84379	3.012975	2.856205	2.927365	3.120515	2.87637	2.969935	3.024575	3.126695	3.02433	3.26716	3.089485	2.985625	2.99845	2.932055	2.913	2.968195	2.909685	3.10655	3.003835	2.806895	3.40276
AK021933	2.915195	3.02486	3.012695	2.73071	2.8703	2.72373	3.02591	2.980165	2.856275	2.77634	3.09929	3.655015	3.125395	2.983945	2.889115	3.039575	3.129875	2.808155	2.858975	2.87678	3.06847	2.90635	3.56275	3.059305	2.854735	2.90402	3.183815	3.05767	3.06096	2.890145	3.0472	2.90231	2.81773	3.10296	2.90902	3.014645	2.813155	3.053885	2.929315	3.40461
AK021977	3.19334	3.37673	3.38311	3.18042	3.16534	3.08205	3.32233	3.18344	3.15038	3.13341	3.13241	3.711	3.05317	3.23917	3.19382	3.29663	3.30362	3.29672	3.21792	3.30674	3.22502	3.20265	4.03278	3.19468	3.21688	3.31633	3.31052	3.34706	3.44104	3.30896	3.1855	3.30109	3.28405	3.23176	3.36158	3.15305	3.13344	3.24043	3.3539	3.36268
AK022030	7.73876	7.9678	8.34514	8.41365	8.78406	8.02368	8.15844	8.36595	8.26815	8.51627	8.34421	8.17568	8.39026	8.56146	8.563	8.43055	8.39808	8.26007	8.54837	8.05657	8.52851	8.29838	8.33414	8.24615	8.4793	8.43092	8.45545	8.36116	8.74762	8.09467	7.95055	8.33456	8.33515	8.53068	8.78914	8.06031	7.79821	8.02958	8.12396	7.95626
AK022793	4.05983	4.29377	4.05579	3.88339	3.94885	4.32709	3.7695	3.98488	4.19321	3.76667	3.74442	4.48741	4.01632	3.8464	3.72098	4.19948	3.67012	3.81777	4.15895	3.79308	3.89949	4.07791	4.23989	4.00387	3.96403	4.08208	3.85707	4.07343	4.24267	4.05923	4.406	4.03367	3.72673	3.81443	4.01451	4.12156	4.05558	3.68087	3.78753	4.50907
AK023627	3.72014	3.90724	3.69754	3.77375	4.01283	3.90284	3.46897	3.66723	3.72604	3.51136	3.55675	3.09265	3.35044	3.53715	3.04705	3.51234	3.2863	3.43854	3.45515	3.34512	3.55061	3.61926	3.57671	3.27821	3.27583	3.71264	3.79892	3.37624	3.86422	3.73487	3.77821	3.58257	3.91148	3.65291	3.57087	3.62542	4.26697	3.85294	3.4899	3.3862
AK024119	7.06551	7.15429	7.00831	6.77794	6.63949	7.26966	7.36176	7.15324	6.92065	6.63844	6.7666	6.72936	6.58232	6.79341	6.75482	6.99558	6.40412	6.23808	6.59965	6.5743	7.02406	6.81436	6.72088	7.00517	6.75176	6.88679	6.85304	6.84535	6.45841	6.77576	7.10376	6.64945	6.9056	6.9603	6.83188	6.90467	6.86767	7.20387	7.1312	6.88559
AK024134	2.92768	2.53131	2.61233	2.78506	2.84446	2.82732	2.76299	2.91491	3.00988	3.04807	2.96739	3.2483	2.7922	3.12613	3.25539	3.00014	3.26581	3.01501	2.78188	3.21486	3.2287	2.89895	2.83697	2.9742	3.02203	2.94505	2.96831	3.06612	2.79692	3.13881	3.01852	2.87833	2.87147	2.6659	2.80706	2.73361	2.74419	2.80583	2.83075	2.87622
AK024242	2.87729	2.68548	2.87429	2.97327	2.86766	2.68984	2.7896	2.85451	2.61317	2.77103	2.95781	2.88107	2.82362	2.83881	2.72128	2.68008	2.68111	2.96855	2.59745	2.74053	2.8601	2.78054	2.92739	2.99961	2.70764	2.7989	2.79754	2.70832	2.75644	2.85447	2.96403	3.07494	2.58273	2.9136	2.82129	2.83503	2.84553	3.07106	2.92694	2.83983
AK024936	2.88221	2.98824	2.75496	2.98348	2.98802	3.10205	2.96718	3.04682	2.73972	3.08315	2.86401	2.90292	2.57991	2.86598	2.76582	2.80503	2.99956	2.83258	2.76426	3.09969	2.84478	3.01632	2.89744	3.00907	2.83991	2.81485	2.90282	2.80251	2.81696	2.7368	2.85691	2.88319	2.97135	2.79937	2.87652	2.91378	2.9556	2.99495	2.82946	2.72972
AK025117	3.87747	3.52971	4.23808	4.33136	4.10629	3.84163	3.58639	3.90702	4.17226	4.30242	3.75371	4.37806	3.86596	4.00622	4.21374	3.96181	4.24947	3.57653	4.22095	3.97328	4.0648	3.81998	3.93017	4.32385	3.9051	3.9276	3.66869	3.74623	4.18787	3.97784	3.72424	4.21957	4.15397	4.4526	4.5151	4.28471	4.1882	4.06125	3.9257	3.87633
AK025288	3.5751	3.63089	4.68133	3.6115	3.92444	4.19199	3.55866	3.62297	3.73215	3.83269	3.74711	3.78327	3.69783	3.37901	5.06048	4.04591	5.44888	4.4437	3.65758	4.03712	3.65082	3.76034	3.77222	3.5741	3.51161	3.74998	4.36802	3.82573	4.07699	3.32605	3.88266	3.67719	3.85149	4.36952	3.72656	3.49612	4.26706	3.91303	3.76034	4.0585
AK025975	3.34845	3.71035	3.36212	3.52218	3.48397	3.56447	3.26577	3.46119	3.31436	3.63887	3.67563	3.83744	3.57935	3.45389	3.68651	3.50696	3.63579	3.4923	3.5762	3.41251	3.85126	3.53871	3.97102	3.53288	3.60546	3.75401	3.54713	3.75959	3.39593	3.57257	3.6166	3.54713	3.5581	3.34238	3.53579	3.47023	3.73901	3.29697	3.40969	3.40054
AK026714	9.9704	10.1637	8.61996	9.01414	7.18921	10.1796	8.98718	8.98037	8.51144	7.32247	8.38278	8.1555	7.34524	7.3813	8.51875	7.94151	8.617	7.98936	7.33074	7.9365	7.35303	8.33116	7.85093	7.51147	7.65837	7.06079	8.20877	7.86705	8.41455	8.30129	8.86946	9.29526	9.35061	9.17294	7.41071	9.40358	10.4317	8.3296	7.55084	8.19257
AK026905	5.24986	5.406	5.36396	5.30491	5.25676	5.24255	5.67006	5.52323	5.27074	5.64475	5.63319	5.71367	5.82865	5.6286	6.12195	5.80519	5.966	5.9727	5.55399	6.11601	5.91968	6.13503	5.75849	5.8009	5.5668	5.39697	5.60407	5.64562	6.09307	5.55865	5.11096	5.16729	5.36487	5.5749	5.70526	5.33609	5.56184	5.47899	5.39503	6.4254
AK054708	3.806695	3.6988	3.586815	3.297745	3.53401	3.588215	3.637125	3.52745	3.624065	3.54294	3.418685	3.5383	3.503555	3.56391	3.546805	3.46635	3.342235	3.50181	3.595865	3.47894	3.646555	3.60433	3.518975	3.660095	3.53389	3.627695	3.386165	3.625435	3.548485	3.62424	3.84507	3.605225	3.551515	3.273405	3.615305	3.55233	3.445535	3.569955	3.716475	3.66137
AK054988	3.103425	3.11656	3.197625	3.07608	3.04517	3.068475	3.11552	2.988935	3.08044	3.14582	3.13278	3.216235	3.112	2.99465	3.06982	3.117055	2.97311	3.049625	3.055425	3.21809	3.08329	3.031185	3.06693	3.36941	3.120975	3.053245	2.92913	3.195145	3.065105	3.165115	3.207735	3.154275	3.11152	3.06916	3.09368	3.29777	3.082415	3.0645	3.340105	3.30565
AK055055	4.41224	4.32366	4.63088	4.38321	4.32158	4.44912	4.58899	4.50598	4.17927	4.18787	4.36924	4.73125	4.36855	4.24558	4.47426	4.55612	4.07817	4.20269	4.12177	4.24994	4.0633	4.3845	4.52148	4.67268	4.22125	4.47651	4.4975	4.45501	4.62712	4.49517	4.78224	4.26777	4.54562	4.45562	4.53621	4.55106	4.84407	4.00528	4.45259	4.7482
AK055458	3.96369	4.00302	4.07633	3.71234	4.08675	4.138935	4.140225	3.96445	3.856255	3.86914	4.13053	4.28992	4.06611	3.807625	3.83251	3.863645	3.94348	4.054365	3.94168	3.855125	3.977355	3.658	4.17617	4.22402	3.908985	4.18193	4.226035	3.995115	4.037125	3.865245	4.12089	4.0465	4.07865	4.095185	4.075055	4.01743	3.91328	3.921075	3.988395	4.574375
AK055910	4.34623	4.34335	4.4646	4.42379	4.6995	4.72695	4.27131	4.74048	3.84725	3.66684	4.3761	3.34625	3.8458	3.3097	3.12685	4.02034	4.07406	4.82234	3.38471	3.01314	4.00013	3.31495	3.56902	3.86348	4.01505	3.76074	5.52123	3.54393	3.899	3.90818	3.80965	4.84806	4.87941	4.00098	4.11998	4.62143	3.84901	3.87652	3.80086	3.68307
AK055981	6.13342	6.38320666666667	6.50285	6.60416333333333	6.93562	6.42007666666667	6.20516333333333	6.49492666666667	6.47054	6.34602333333333	6.11617	5.74989	6.32876333333333	6.61739	6.20720333333333	6.38998	5.90968333333333	6.07015666666667	6.16365666666667	6.22721333333333	6.19169333333333	6.03163	6.28864	6.23933	6.22051333333333	6.36808333333333	6.51111	6.13884333333333	6.12753	6.02546333333333	6.54262333333333	6.75245	6.58051	6.55151333333333	6.51419	6.55647333333333	6.13907666666667	6.45623666666667	6.49147333333333	5.87393333333333
AK056098	4.48456	4.4214	4.0061	4.33849	3.74411	3.95138	4.2106	3.99087	4.22381	4.08001	4.10078	4.35854	4.01044	4.03073	4.06602	3.94734	3.97504	4.21751	4.19822	3.97723	4.26638	4.12893	4.21054	4.14532	4.20694	3.83453	4.277	4.15196	3.94148	4.02271	4.33445	4.47925	3.93242	4.28944	4.00264	4.14136	4.59862	4.07725	4.29593	4.39903
AK056982	4.45383	4.13733	4.42387	4.04639	4.29084	4.34865	4.4119	4.40135	4.13112	4.28099	4.32797	4.72002	4.16687	4.26913	4.35443	4.28099	4.03613	3.85748	4.28944	4.21767	4.03491	4.21742	4.87173	4.17419	4.23515	4.35561	4.39227	4.21483	4.17053	4.43759	4.30174	4.7012	4.1281	4.29704	4.2333	4.32592	4.44291	4.46657	4.30493	4.42949
AK057259	4.6296	4.77119	4.62781	4.16095	4.29993	4.35605	4.49506	4.32338	4.2	4.37503	4.42846	4.56337	4.34036	4.24165	4.45577	4.51891	4.14246	4.2895	4.60938	4.2895	4.39385	4.36119	4.72476	4.39893	4.28158	4.49246	4.28224	4.26072	4.37656	4.41191	4.95631	4.56731	4.42054	4.31247	4.55527	4.57814	4.37383	4.48261	4.90501	4.59222
AK057554	2.64939	3.023265	2.906695	2.86978	2.852565	2.97752	2.83248	2.786975	2.68165	2.63735	2.85036	2.87254	3.01465	2.83598	2.825545	2.901495	2.802415	2.81284	2.907865	2.773235	2.68338	2.900255	2.86176	2.727905	2.64348	2.94773	2.849415	3.018195	2.708305	2.905165	2.85345	2.9254	2.948065	2.887795	3.074185	3.15541	2.791195	2.786645	2.919345	3.04525
AK057657	10.0639	10.0482	10.2431	10.5132	10.2158	9.83027	9.71378	9.92668	9.91528	9.51531	10.2742	9.76129	9.78334	9.64641	9.81286	9.71032	9.54369	9.31338	9.76045	9.48052	9.44892	9.70533	9.67288	9.29406	9.76937	9.96568	9.81776	9.85969	9.54161	9.89638	10.0412	10.6032	10.5982	10.3579	10.1844	10.3902	10.4057	10.1721	9.94953	9.50787
AK057978	4.72823	4.74954	4.98429	5.27973	4.94287	5.15223	4.4711	4.80361	5.16213	5.07296	5.7444	5.54377	4.7814	4.68543	5.65	5.07581	6.06246	5.42233	4.71262	6.02787	4.74123	5.45347	5.2863	4.61642	4.74382	5.05784	5.28786	4.87907	5.48714	4.72702	4.52927	4.47925	5.00768	4.9144	5.14491	4.88431	5.09885	4.97853	4.77627	5.09309
AK074476	4.20841	4.15158333333333	4.31387333333333	4.08807666666667	4.31778666666667	4.22808	4.28164666666667	4.30651333333333	4.20761	4.35598	4.18639333333333	4.06059	4.11217666666667	4.42154666666667	4.21708333333333	4.36277	4.04696333333333	4.33679	4.36662333333333	4.02955666666667	4.43152333333333	4.27673666666667	4.47018	4.19421333333333	4.32784	4.38281666666667	4.09211333333333	4.10181666666667	4.41954333333333	4.24267666666667	4.14610666666667	4.24153666666667	4.27377	4.21757	4.39528333333333	4.30528333333333	4.16064666666667	4.20818666666667	4.14660666666667	3.89991
AK090844	7.00497	7.17496	6.69514	7.12831	7.17364	7.39483	7.01832	7.51528	6.8181	6.86676	7.55974	7.23692	7.0147	6.86876	7.69336	7.41877	8.13961	8.17481	7.11457	7.62363	6.70114	7.11117	7.308	6.82535	6.80504	7.28224	7.91172	6.84107	8.09114	6.44557	6.86416	6.7993	7.178	6.83576	6.9374	7.03862	7.20902	6.60418	6.55644	7.42253
AK091028	4.45002	4.61127	4.61563	4.7555	4.41501	4.54949	4.5153	4.57685	4.61093	4.66984	4.38072	5.19614	4.75037	4.5968	4.69177	4.68418	4.62068	4.67141	4.56292	4.49338	4.56787	4.80404	5.04168	4.80768	4.49926	4.59574	4.84207	4.72686	4.61523	4.47358	4.34212	4.61051	4.74665	4.6366	4.44145	4.8998	4.63439	4.55005	4.62642	5.4605
AK091729	4.39952	4.29324	4.05451	4.16024	3.86531	4.57671	4.50655	4.36286	3.97577	4.32979	4.13048	4.08317	4.14289	4.32911	4.19378	4.10514	3.95843	4.1107	4.33286	3.99435	4.27228	4.14001	4.87618	4.23072	4.26264	4.17287	4.34439	4.21978	3.75476	4.07134	4.05691	3.91595	4.21796	4.57092	4.26834	4.00646	4.19677	3.91941	4.19836	3.87725
AK093205	2.568675	2.5458	2.52585	2.43077	2.41629	2.53635	2.509985	2.530845	2.51527	2.481315	2.68758	2.698455	2.511245	2.514275	2.531385	2.478165	2.36873	2.528065	2.388675	2.579405	2.55429	2.515865	2.742135	2.525265	2.38951	2.562995	2.6181	2.59771	2.666725	2.52012	2.528805	2.62592	2.483595	2.59358	2.53703	2.54157	2.584325	2.663365	2.45402	2.575785
AK093256	3.04947	3.01778	2.80697	2.67812	2.79683	3.02617	2.95665	2.82619	2.69898	2.81925	2.86444	2.91345	2.66011	2.80928	2.76408	2.82619	2.63149	2.82414	2.75673	2.83456	2.77558	2.87248	3.2342	2.87509	2.68061	2.90975	3.10268	2.76097	3.01966	2.99481	2.65889	2.7312	2.84007	2.62209	2.64738	2.90631	2.74823	2.91878	2.56436	3.19004
AK093301	2.843185	2.900245	2.751945	2.70317	2.80136	2.776325	2.90223	2.90425	2.80639	2.780735	3.04957	3.08076	2.848345	2.847235	2.91949	2.91056	2.696	2.86139	2.72039	2.86157	2.843095	2.957365	3.068865	2.936675	2.902205	2.981505	3.06038	2.93547	2.940045	2.971865	2.927775	2.89133	2.83115	2.83288	2.87761	2.990655	2.794105	2.79605	2.94823	3.313215
AK093356	5.0354	5.41481	5.19235	4.89376	5.09022	5.56239	5.11575	5.14945	5.27979	5.20579	5.22783	5.21679	5.23937	5.40163	5.25316	4.95744	5.24005	5.14512	5.30602	5.61961	5.38413	5.08618	5.05394	5.42369	5.13034	5.20311	5.12839	5.17313	5.42091	5.04828	5.41285	4.94674	4.83392	5.17871	5.11272	5.31219	5.42383	5.30075	5.53845	5.22446
AK093362	3.41216	3.13756	2.94082	3.31686	3.26689	3.46336	3.50471	3.32904	3.13452	3.10373	3.02112	3.54688	3.3069	3.38336	3.18277	3.45761	3.23459	3.0278	3.09264	3.16115	3.35331	3.26511	3.50731	3.08041	3.27445	3.60454	3.23782	3.11019	3.0775	3.42242	3.367	3.42023	3.6526	3.46455	3.36575	3.99067	3.62319	3.33381	3.33395	3.5628
AK093370	3.45055	3.69878	3.27602	3.38107	3.15143	3.16721	3.64722	3.50016	3.39506	3.34776	3.29377	3.6181	3.34118	3.34213	3.46255	3.27252	3.19553	3.32328	3.25779	3.2781	3.49892	3.72262	3.71409	3.33704	3.42318	3.39885	3.48125	3.48188	3.42881	3.42173	3.3843	3.70015	3.38136	3.47903	3.17009	3.79461	3.46141	3.39017	3.55676	3.64279
AK094644	2.95721	2.88584	2.87302	2.80353	2.73147	3.05172	2.8241	2.54574	2.80857	2.50889	2.76296	3.1298	2.74013	2.77052	2.52569	2.85712	2.58753	2.79929	2.46054	2.54591	2.67412	2.72806	3.3224	2.73135	2.89094	2.75459	3.0434	2.86638	3.02098	2.82451	3.17294	2.96745	2.9768	2.80712	2.72639	2.8764	2.75027	2.93221	2.60893	3.20102
AK094733	3.21492	3.30133	3.1177	2.99517	3.00802	3.38487	3.12406	3.26115	2.9399	3.07367	2.98173	3.09376	3.1535	3.37371	2.86974	3.22768	3.04192	2.96046	2.93955	3.0218	3.14851	3.23277	3.013	3.25236	2.94875	3.26801	3.53913	3.01014	3.03788	2.9629	3.10061	3.17359	3.23035	3.01238	3.18783	3.18547	3.26399	3.10258	3.2932	3.26267
AK096159	2.86271	2.96015	2.80818	3.06509	2.93837	3.03482	3.15462	2.78905	2.77364	2.92778	3.28111	4.13244	2.80313	2.95751	2.79867	3.27701	2.91137	2.84983	2.77142	2.6027	2.55557	2.94947	3.67329	2.9557	2.75158	2.78772	3.35575	3.07065	2.92807	2.79242	2.77708	2.98035	2.96752	2.83874	3.01428	2.83901	2.87915	3.11471	3.0899	4.02678
AK096335	3.25022	3.30867	3.00172	2.92691	3.06887	3.29773	3.19389	3.08332	2.99128	3.2244	2.77788	3.11208	3.42107	2.94399	3.00373	3.04178	2.89812	2.84753	2.99564	3.18479	3.07467	3.42383	3.20362	3.49334	2.87442	3.41789	3.12614	2.96102	3.2882	3.01398	3.12995	3.14952	3.02053	3.07773	3.05635	3.11309	3.00908	3.02529	2.93352	3.17303
AK096592	6.09229	6.06198	5.56142	5.9726	5.76141	6.25307	5.56923	5.99379	5.71968	5.54056	6.00688	5.91138	5.41031	5.16384	5.75399	5.94035	6.28323	6.39155	5.12131	5.4377	5.32559	5.71047	6.39893	5.55034	5.90548	5.53362	6.56082	5.52739	6.58556	5.43207	5.68149	5.57045	5.84102	5.61004	5.57603	5.80045	5.51226	5.47809	5.30209	5.96816
AK096803	5.93078	6.13305	6.03044	6.22123	6.09701	5.99553	5.99303	5.88179	5.81723	6.21785	6.27998	6.27955	5.82858	5.66781	6.14665	5.99389	6.0557	6.03861	5.99723	6.16214	5.95355	6.28499	6.54555	6.30653	5.90305	6.09084	5.83774	5.99691	5.83044	6.08128	6.08555	6.23295	6.2737	5.93355	6.33291	6.08128	6.21809	6.06406	6.05469	5.94772
AK097119	3.48594	3.29041	3.24168	3.34575	3.3992	3.63382	3.57673	3.35883	3.41302	3.46927	3.38937	3.14978	3.62056	3.14378	3.72093	3.50715	4.01263	3.98382	3.20227	3.19083	3.30235	3.46367	3.23674	3.50015	3.45588	3.48529	4.36677	3.33236	3.53651	3.37158	3.40211	3.20106	3.30732	3.21967	3.3681	3.21112	3.49187	2.9723	3.41544	3.18512
AK097242	3.38144	3.26008	3.08029	2.89714	2.88697	3.04811	3.16639	3.11255	2.86941	2.75821	2.92141	3.32374	2.92413	2.9843	3.09024	3.0026	2.881	3.01873	3.27536	2.90632	2.94623	3.05017	2.96955	3.21894	2.98406	2.96101	3.07718	2.91649	3.01564	3.00083	2.83599	2.99827	3.31014	2.76241	2.94007	3.63241	2.91923	3.0992	2.94058	2.93284
AK097370	4.02986	4.61338	3.88632	3.89387	4.2537	3.79674	4.16348	4.19647	4.11931	4.20553	4.17992	4.4119	4.42342	4.10119	4.08651	4.62005	4.24362	3.96381	4.49846	4.30379	4.44916	4.5465	3.97102	4.17644	4.12283	4.20289	3.85959	4.18411	3.77087	4.41964	4.22971	4.20155	3.93601	4.20777	4.1876	4.627	3.9824	3.67028	4.51591	4.06319
AK097453	4.54787	4.64234	4.25809	4.49652	4.47449	4.85278	4.42733	4.591	4.22253	4.11289	4.35291	4.42172	4.26782	4.03962	4.25749	4.03727	4.08671	4.65227	4.07953	4.27285	4.18776	4.36224	4.57644	4.54252	4.51131	4.58042	4.52327	4.13748	4.48161	4.20699	4.64594	4.36297	4.34072	4.24585	4.45264	4.91897	4.52327	4.34517	4.32972	4.776
AK097836	3.83698	4.22044	4.0122	3.76674	3.65428	3.92832	3.99643	3.65984	3.98138	3.83584	3.65851	4.72002	3.54107	3.83718	4.14824	4.09549	3.47236	3.65658	3.99637	4.03682	3.79824	3.69211	3.85952	4.17642	3.79556	3.8548	4.10976	3.98138	4.1192	4.05785	4.03189	3.86679	3.91079	3.59375	3.72055	4.00838	3.75217	3.42245	4.06651	4.34041
AK098263	2.45159	2.60621	2.31565	2.45956	2.55852	2.74494	2.50908	2.52117	2.64245	2.51935	2.57294	2.47207	2.83484	2.6217	2.56091	2.62491	2.82994	2.715	2.57934	2.5881	2.6362	2.58815	2.35003	2.63246	2.47328	2.7926	2.54626	2.49661	2.37446	2.56911	2.47947	2.64892	2.5308	2.49	2.70591	2.51874	2.56501	2.47189	2.55379	2.62542
AK1	6.787025	6.62548	6.865245	7.080805	6.937135	7.017845	7.223425	6.88551	6.511265	6.534035	6.6263	5.887785	6.18962	6.575285	6.80678	6.781895	6.12517	6.870225	6.33655	6.668255	6.715675	6.912165	6.50946	6.78513	6.483275	6.72919	6.91504	6.816725	6.547825	6.454915	7.06213	6.76653	6.57017	6.850535	6.844385	6.933325	6.55614	6.543785	6.639565	6.043095
AK123826	4.73983	4.84873	4.92736	4.53525	4.39796	4.92459	4.83756	4.76485	4.50073	4.84658	4.86769	5.04356	4.72228	4.77394	4.54681	4.95024	4.7312	4.6251	4.6919	4.8983	4.78262	4.53181	5.04301	5.17495	4.70213	4.69049	4.79855	4.91128	4.94563	4.88012	4.86722	4.8128	4.45403	4.69306	4.70245	4.76566	4.68454	5.04422	4.74128	5.03968
AK125860	5.02775	5.01655	4.92169	5.1187	4.85691	4.79566	5.49251	5.24466	5.25717	5.34832	5.44253	5.31594	5.316	5.24545	5.15635	5.41413	4.91346	5.55216	5.35885	5.54798	5.40911	5.31719	5.06693	5.28692	5.63889	5.54562	5.01343	5.48023	5.24805	5.31273	5.04353	5.35519	5.27443	5.29878	5.2755	5.7185	4.97044	5.07294	5.02697	4.49686
AK126278	5.71664	6.08314	5.54676	6.35561	5.75592	6.6194	6.3403	6.49132	5.52088	5.47787	5.6186	5.26101	5.30997	5.45196	6.56274	5.93988	6.73092	6.99165	5.29431	6.44444	5.60163	5.91238	5.57134	5.60575	5.15812	5.26913	6.7209	5.21854	6.95723	4.29377	5.64538	4.73603	6.05233	5.46259	5.45196	4.90089	5.77958	6.02311	5.27222	5.7222
AK128734	5.13661	4.57043	4.66248	4.36176	3.89519	5.53446	4.85646	4.86716	4.20394	3.62607	4.01146	3.97894	4.39444	3.5453	4.14978	4.20308	4.73581	5.33304	3.72449	4.22438	3.90953	3.88776	4.39575	4.21425	3.88904	3.74845	4.25789	3.85563	4.99039	3.74515	4.16859	4.31116	4.77464	4.30422	4.18264	4.22115	4.04054	3.49937	3.64499	4.30436
AK130486	5.362515	5.155365	5.083755	5.205685	5.161375	5.20438	5.42644	5.22629	5.203095	5.151245	5.1645	5.39371	5.11353	5.47613	5.318775	5.24582	5.268585	5.28746	5.30386	5.335685	5.31819	5.40634	5.362095	5.270495	5.279435	5.4008	5.305645	5.34264	5.40497	5.40369	5.388745	5.23754	5.231235	5.227575	5.304505	5.58816	5.36014	5.0889	5.327285	5.2064
AK131021	3.68264	3.8734	3.90823	3.50922	3.47873	3.80739	3.65079	3.47855	3.7352	3.64869	3.50853	3.89093	3.66501	3.82377	4.14101	3.69092	3.53927	3.44476	3.69088	3.56483	3.63447	4.11246	4.32205	3.73797	3.58063	3.5888	3.50318	3.64006	3.60168	3.88737	4.10209	3.53678	3.64672	3.59374	3.56333	3.79518	3.59821	3.87173	3.88769	4.48166
AK2	7.47845166666667	7.49625166666667	7.55061666666667	7.50089666666667	7.607365	7.43171833333333	7.51950833333333	7.56626	7.69056166666667	7.73266666666667	7.67374166666667	7.56264333333333	7.86568166666667	7.72746833333333	7.75336	7.62158	7.881665	7.55041333333333	7.87895166666667	7.74134166666667	7.624215	7.46794166666667	7.17174333333333	7.58893666666667	7.73055	7.631445	7.44426	7.48567	7.308135	7.80307666666667	7.540205	7.51793833333333	7.37523333333333	7.493675	7.54253166666667	7.33009333333333	7.50866166666667	7.60444833333333	7.61710833333333	7.20120666666667
AK291611	5.6196	5.84793	5.22501	6.20964	5.48893	5.31893	5.32181	6.19554	5.99342	5.68066	5.09624	5.32502	5.72401	4.9649	6.5338	6.33344	5.16424	5.29206	5.41157	5.79997	5.4475	6.22441	5.54205	6.54902	5.06903	5.29633	5.19661	5.82065	5.12231	5.77009	5.61247	6.10153	5.64988	6.25814	5.86104	5.43783	5.00701	5.53549	5.52385	5.11486
AK3	7.589005	7.32057	8.034245	8.23239	8.42707	7.546815	7.43646	7.795235	7.823675	7.924385	7.76184	7.59728	7.930355	7.829	7.247235	7.995295	7.619855	7.778785	7.65672	7.52826	7.728455	7.698575	8.058835	7.95469	7.83178	7.79839	7.85042	7.805515	7.593115	7.622395	7.80219	8.283115	8.248025	7.81851	8.201845	8.193595	7.790895	7.59845	7.759235	7.330035
AK311120	3.78817	3.95483	3.56923	3.40518	3.67187	3.78982	3.60089	3.86395	3.28721	3.54234	3.71658	3.71555	3.63904	3.59147	3.58214	3.61585	3.6996	3.76601	3.6537	3.66579	3.58042	3.75217	3.40859	3.61214	3.38198	3.76839	3.93366	3.73852	3.63105	3.69217	3.68145	3.96782	3.6716	3.38423	3.77258	3.80073	3.69731	3.86594	3.84986	3.83064
AK4	5.1951825	4.678995	4.28682	4.31771	4.2522975	4.332015	4.18045	4.1142375	4.1568875	4.0301825	4.2345225	4.7825075	4.2343525	4.121485	4.2143675	4.19304	4.3219675	4.29784	4.1020775	4.4191575	4.255585	4.27232	4.66028	4.510755	3.9665975	4.2763825	4.3243175	4.1739025	4.3289525	4.017995	4.73542	4.64419	4.44353	4.3898625	4.2098575	4.72071	4.50353	4.55982	4.3748975	4.707515
AK5	5.964095	5.60093	6.49784	5.929245	6.38756	6.65496	6.31528	6.03884	6.213925	6.004855	5.39054	4.69906	5.645755	5.927935	5.158465	5.46864	5.050835	4.97273	5.812485	5.19156	5.67494	5.405235	5.48164	4.78196	6.195255	5.773465	7.11828	5.654945	6.03356	5.609825	6.819225	5.29593	5.49038	5.92231	5.291475	5.3609	5.933165	6.60432	5.661615	5.5883
AK6	8.65819	8.60049	8.93054	9.061315	9.12295	8.66008	8.884515	8.76278	9.02479	9.32029	9.044575	8.935705	9.123585	9.294805	9.0774	8.997735	8.88644	8.65191	9.222935	9.032005	8.95989	8.86055	9.12579	8.897605	9.123755	9.21733	8.57374	9.056595	8.688145	8.97326	8.592165	9.03427	9.187635	9.01264	9.172955	8.95756	8.951055	8.90778	8.95141	8.8151
AK7	4.4134975	4.342915	4.3288175	4.1726875	4.1556675	4.10738	4.3453675	4.35008	4.213845	3.98194	4.199565	4.452335	4.1818775	4.1072	4.27326	4.2146975	4.0044875	4.2035475	4.2060125	4.2690275	4.208515	4.2237725	4.396245	4.3063525	4.2599725	4.26589	4.201645	4.232095	4.45142	4.30465	4.3474775	4.29305	4.1486475	4.2847425	4.1773075	4.3964775	4.2303925	4.43468	4.4417275	4.567815
AK8	5.714865	5.82466	5.626145	5.497985	5.544695	5.63946	5.82453	5.75442	5.747765	5.497655	5.46067	5.849825	5.721005	5.622655	5.52435	5.602205	5.45367	5.696995	5.714885	5.5195	5.758055	5.54776	6.090925	5.70996	5.627985	5.742145	5.620955	5.71483	5.71968	5.83452	5.7347	5.717665	5.532425	5.79384	5.642015	5.79864	5.78614	5.536985	5.764825	5.974085
AK9	4.32748333333333	4.39602	4.34042333333333	4.40516666666667	4.44808666666667	4.10575	4.28662	4.49902333333333	4.38419333333333	4.33927666666667	4.42578333333333	4.26747333333333	4.31124	4.52951	4.34238	4.55042333333333	4.25380333333333	4.21607666666667	4.15269333333333	4.19202666666667	4.16544333333333	4.38785333333333	4.47736666666667	4.28979666666667	4.423	4.17589333333333	4.43844	4.21164333333333	4.16668	4.26905333333333	4.19568333333333	4.40960666666667	4.26228	4.26815	4.24681666666667	4.31496666666667	4.08738333333333	4.58070666666667	4.37684666666667	4.01216666666667
AKAP1	6.83622	6.64263	6.3705675	6.36161	6.2407375	6.91431	6.76255	6.7724675	6.51653	6.25373	6.1833575	5.871745	6.450285	6.5420775	6.3810525	6.47134	6.6089	6.73475	6.483315	6.494575	6.5451025	6.369435	6.14594	6.3674675	6.473025	6.485875	6.856235	6.3549675	6.60147	6.4932975	6.631315	6.2663525	6.48531	6.387165	6.37782	6.362135	6.3244425	6.3183825	6.5106425	6.36139
AKAP10	5.9001175	6.1759175	6.1904575	6.2169025	6.3084475	6.5622925	6.55212	6.71749	6.893185	6.83083	6.6507125	6.525245	6.7368275	6.6470125	6.6749975	6.9753975	7.4028025	7.3048225	6.404565	6.915935	6.56799	7.0568375	6.3115775	6.91827	7.0181725	6.0387275	6.6804125	6.5819975	6.9761925	6.70772	5.9592675	5.96286	6.3248525	6.206335	6.082915	5.80553	5.98	5.9531	6.04694	6.9181275
AKAP11	6.682605	6.75206	7.02063	7.066865	7.131805	6.92914	6.793625	7.052695	7.151155	7.138665	7.03519	6.700795	6.97402	6.87484	7.206505	7.14231	7.752235	7.68087	7.07385	6.7256	6.91858	7.192235	6.90669	6.728195	7.263115	7.047315	7.438415	6.809775	7.86211	6.92519	6.528735	6.773975	6.838455	6.63867	7.020645	6.784145	6.64708	6.34141	6.598	7.039005
AKAP12	3.537928	3.432018	3.69326	3.57941	3.768856	3.586168	3.761328	3.635918	3.882168	3.809664	4.021784	3.788472	3.624938	3.703236	4.407528	3.875654	3.751976	3.78565	3.471478	3.90403	3.662056	3.780316	3.768722	3.648074	4.227552	3.647274	3.968094	3.964064	4.347846	3.766912	3.843614	3.55597	3.583104	3.563224	3.586202	3.52044	3.609836	3.511078	3.495692	3.980924
AKAP13	7.29992888888889	7.37262555555556	7.14347222222222	7.31364444444444	7.26439888888889	7.43423777777778	7.31336777777778	7.55541444444444	7.04665111111111	7.17740333333333	7.25959	7.25786888888889	7.26565444444444	6.93840222222222	7.14238	7.27424555555555	7.34097444444444	7.58189111111111	6.99628555555556	6.9305	7.37474555555556	7.23952555555556	7.05226666666667	7.11869333333333	7.34041555555556	7.06813	7.47757555555556	7.12802888888889	7.21695777777778	7.08412333333333	7.14158	7.34277777777778	7.17830111111111	7.11899111111111	7.17346888888889	7.15961888888889	7.07236777777778	7.01246222222222	7.09008333333333	7.01630555555556
AKAP14	2.79194333333333	2.63477666666667	2.69464	2.70261	2.76230666666667	2.71141666666667	2.74138666666667	2.68395	2.77888666666667	2.70453333333333	2.77738	2.78623	2.72930333333333	2.82777	2.79122	2.72032	2.66059666666667	2.61647	2.73736666666667	2.80529333333333	2.82835	2.72869333333333	2.83831666666667	2.82641666666667	2.71623	2.74137333333333	2.93180333333333	2.83810333333333	2.72948666666667	2.70376666666667	2.71583666666667	2.82332666666667	2.65285	2.79622333333333	2.70542666666667	2.88295666666667	2.75952666666667	2.72229333333333	2.55877333333333	2.74109333333333
AKAP17A	7.91787333333333	7.86114	7.94807666666667	8.06112	7.82502333333333	7.73594666666667	7.81839666666667	7.8157	7.85779666666667	7.64397333333333	8.03662666666667	7.67649666666667	7.83382333333333	7.81879666666667	7.57236666666667	7.76190333333333	7.60747333333333	7.65452666666667	7.72105333333333	7.83983666666667	7.76161666666667	7.92509	7.68240333333333	8.04297666666667	7.77704	7.98542	7.81951	7.80135333333333	7.47510333333333	7.93374666666667	8.41246666666667	7.82468333333333	8.1386	7.92671666666667	7.77331	8.03834	8.00667666666667	8.04209666666667	8.07666	7.46283333333333
AKAP2	6.6259425	6.8797975	6.682345	6.7549725	6.9726975	6.85911	6.9094025	6.8465675	6.7593475	7.01063	5.98518	5.693025	6.501475	6.4038125	5.84508	6.457105	5.4073475	6.1320725	6.7587825	5.73455	6.6347175	5.9438525	6.1704325	6.031535	6.4409025	6.47481	6.809355	6.293925	6.6979925	6.5624375	6.525565	6.6822725	6.84227	6.03104	6.838785	6.8102275	6.4299775	6.251275	6.591045	5.811835
AKAP3	4.07134	4.01655	4.02284	4.01204	3.95466	3.98551	4.06794	4.09024	4.34578	3.95946	3.88381	4.07166	4.03699	4.05689	3.845	4.05077	3.92569	4.06123	3.96779	3.7534	4.0898	4.10518	4.46838	4.1099	4.206	3.89619	4.39708	4.21769	4.04451	4.10504	4.54898	4.13036	4.25233	3.72194	3.83379	3.86243	3.9297	4.42703	4.08918	4.12812
AKAP4	3.77597	3.89339	3.99839	3.73614	3.79063	3.95269	3.99504	3.83971	3.80026	3.99552	3.98702	3.97488	4.03555	4.00686	4.07476	4.01511	3.89154	4.15765	3.85705	4.00202	3.84947	4.21563	3.9547	3.97768	4.05923	3.80862	3.94296	4.16008	3.87091	4.14599	4.14079	3.73538	4.01179	4.09078	3.98927	3.92713	4.04145	3.70742	4.16188	4.30709
AKAP5	4.081995	3.84831	4.20714	3.711665	4.385115	3.926435	3.55099	3.909415	3.470745	3.766735	4.148505	3.47013	3.87961	3.88411	3.379615	3.76913	3.387105	3.61788	3.44998	3.511095	3.509045	3.55546	3.55993	3.64407	3.739975	3.519805	3.414465	3.688075	3.679125	3.511315	4.25594	4.069515	4.5524	4.55107	3.966835	3.875045	3.805895	4.100395	4.103135	3.40155
AKAP6	3.901925	4.06011	3.561395	3.747025	3.7612	3.87308	4.091535	3.889425	3.601545	3.67358	3.93426	3.80709	3.66623	3.69179	3.76955	3.60398	3.75039	3.88296	3.96969	4.005125	3.965185	3.874415	3.8621	3.754275	3.785925	4.11786	3.92542	3.71046	4.07659	3.80239	3.805265	3.878475	3.75688	3.85451	3.88793	4.144915	4.06869	3.9787	3.806515	4.04737
AKAP7	7.02811	6.96529	7.173665	7.128265	7.21328	7.27641	7.235025	6.99562	7.34635	7.34651	7.27296	7.198375	7.169895	7.338345	7.208635	7.383735	7.071735	7.130835	7.27215	7.012415	7.153055	7.12802	7.40227	6.93707	7.264555	7.09271	7.125755	7.461945	7.175375	7.34844	6.92358	7.32641	7.451985	7.218205	7.333995	7.34779	7.148515	7.014505	7.15901	7.03916
AKAP8	8.32433	8.27179	8.359255	8.51895	7.962995	8.36582	8.20021	8.270415	8.08573	7.9012	8.054645	7.825915	7.948405	7.931425	7.917745	8.099705	7.813215	7.93369	7.892235	8.056775	7.878995	7.93503	7.68999	7.897005	7.865295	7.93269	7.92396	7.960875	7.762775	7.982915	8.432245	8.371405	8.57425	8.33119	7.95871	8.4671	8.5378	8.47687	8.253265	7.55002
AKAP8L	6.042998	6.053256	5.747734	6.083372	6.01577	6.013992	6.13205	6.188306	5.922422	5.790712	6.140964	6.030298	5.999358	5.861588	5.91174	5.910268	5.904542	5.99492	5.809058	6.007344	5.990574	5.964286	5.930952	6.040872	5.896562	5.857688	5.909552	6.016476	5.936102	6.004004	6.189422	5.96915	6.118882	5.95195	5.979664	6.061256	5.944146	5.898662	5.828452	5.642048
AKAP9	5.2962	5.70503333333333	5.62888333333333	6.40456	5.50476	5.89373333333333	5.88173666666667	5.72852	5.69495	5.9758	6.07764666666667	5.68848	5.96673	5.84565	5.53360666666667	5.98743666666667	6.12189333333333	6.34382333333333	5.26121	6.20284333333333	5.88094	6.18711333333333	5.89172	5.71475666666667	5.73333	5.75695666666667	5.91167666666667	5.66512	5.97352666666667	5.44909	5.47353333333333	5.49429333333333	5.9046	6.09894	5.88983333333333	5.63808333333333	5.76796333333333	5.68687	5.92115333333333	5.83641
AKIP1	7.26061	7.07430666666667	7.03863666666667	7.12062	7.40249	7.26053	7.70613666666667	7.64738333333333	7.82933	7.86503	7.90993333333333	7.95488666666667	7.82153	7.86771666666667	7.68638333333333	7.64874	7.69199333333333	7.67526666666667	7.91347	7.46291333333333	7.66436666666667	7.74331666666667	7.37042333333333	7.82299666666667	7.79892	7.49704333333333	7.55187666666667	7.88569666666667	7.58437666666667	7.97563333333333	7.09914333333333	7.09369666666667	7.04270666666667	7.44846666666667	7.24328666666667	6.89402	7.00652666666667	7.70859333333333	7.31658333333333	7.66628
AKIRIN1	9.04593333333333	8.70202	8.27338333333333	8.56821333333333	8.22235666666667	8.61588	8.68307333333333	8.93798	8.4769	8.31357666666667	8.01345	7.65094666666667	8.52245	8.23548333333333	7.99198666666667	8.24734333333333	8.17874333333333	8.28900666666667	8.33120666666667	8.00568	8.21317333333333	8.13298666666667	7.74407	8.17129333333333	8.47184666666667	8.56265333333333	8.28239	8.16441666666667	8.06616	8.36900333333333	8.6357	8.63709666666667	8.61652666666667	8.35671666666667	8.27329	8.48756666666667	8.58251333333333	8.39770666666667	8.62917333333333	7.85308666666667
AKIRIN2	8.15629	8.04941	7.52525333333333	7.85392	7.69335	7.62051666666667	8.11262	8.10528333333333	8.24065666666667	7.94238333333333	7.72888333333333	7.83107333333333	8.35394333333333	7.74791666666667	7.83719666666667	7.78090666666667	8.30527	7.82079666666667	7.84560333333333	7.62127666666667	8.37149333333333	7.91166	6.96679666666667	8.10254333333333	8.31859333333333	7.50507	7.52776333333333	7.98811333333333	7.57495	8.36662	7.97636	7.64847	7.78686666666667	7.80398666666667	7.50304666666667	7.49707666666667	7.44355333333333	8.13513333333333	8.13296666666667	7.41359333333333
AKNA	7.27659	7.19205	7.01752	7.09611	7.197245	7.29387	7.19664	7.29049	7.03198	7.2977	7.138435	6.914935	7.18373	7.29315	7.33674	7.426055	7.09678	7.42887	7.041155	7.10796	7.46414	7.471765	6.95741	7.280445	7.12276	7.036085	7.23959	7.244265	7.041965	7.115285	7.371745	6.98102	6.96403	7.14316	7.042105	7.17456	7.175795	6.90632	7.050835	7.015175
AKNAD1	2.76535	2.89990666666667	2.88263333333333	2.68619333333333	2.76584666666667	2.72054666666667	2.88533	2.83253666666667	2.82965666666667	2.79293	2.87282666666667	3.16514	2.81146333333333	2.84795333333333	2.80878333333333	2.93025333333333	2.8405	2.80564666666667	2.79555	2.79584333333333	2.9351	2.83754666666667	2.85634666666667	2.87069333333333	2.915	2.76505333333333	2.70458	2.96692666666667	2.66610666666667	2.85869	2.81137333333333	2.80135333333333	2.68891333333333	2.73239333333333	2.72322666666667	2.84966666666667	2.88946	2.77441333333333	2.88474666666667	2.90422666666667
AKR1A1	9.36858	9.5545	9.73646	9.72333	9.6865	9.52108	9.39845	9.27798	9.85462	9.99564	9.90611	10.3412	9.53932	9.96279	9.84307	9.49917	10.0287	9.43304	10.0709	10.1121	9.97067	9.68165	9.58693	9.91881	9.75535	9.74734	9.21985	9.82818	9.22843	9.69418	9.32409	9.47234	9.3151	9.69838	9.72142	9.38359	9.70481	10.1043	9.6348	9.77373
AKR1B1	9.79731	9.53801	9.5975	9.51045	9.71688	9.86928	9.71077	9.81715	9.556	9.80785	9.4099	8.57452	9.78652	9.88752	9.47553	9.6655	9.2714	9.61021	9.63907	9.52928	9.64391	9.52532	9.35354	9.43953	9.60475	9.53999	9.41164	9.58026	9.17381	9.5531	9.65081	9.53878	9.58164	9.65124	9.61093	9.56055	9.45199	9.73358	9.81587	9.33895
AKR1B10	3.85683	3.87197	3.62576	3.56217	3.39485	3.70347	3.81866	3.67914	3.6063	3.58408	3.45656	3.6116	3.63261	3.45581	3.41339	3.58965	3.41533	3.75265	3.49677	3.43241	3.62685	3.35691	3.81176	3.51301	3.34537	3.55295	3.67012	3.78653	3.62783	3.74967	3.52263	3.64226	3.36338	3.61636	3.52779	3.47485	3.52695	3.55892	3.3953	3.30631
AKR1C1	4.47632833333333	4.69586333333333	4.676245	4.390905	4.55463666666667	4.39046833333333	4.44480666666667	4.52125166666667	4.46414	4.52327166666667	4.63530333333333	4.57591333333333	4.407575	4.50359833333333	4.51694666666667	4.55973666666667	4.46857333333333	4.35126	4.53682833333333	4.63212666666667	4.46726666666667	4.55727	4.54376333333333	4.34543666666667	4.58856333333333	4.36937166666667	4.55213333333333	4.60223666666667	4.51060666666667	4.63545666666667	4.69845833333333	4.57449166666667	4.40653333333333	4.57260333333333	4.52546166666667	4.490175	4.597355	4.43148	4.59501	4.60003666666667
AKR1C2	5.37595	5.69663	5.72066	5.21235666666667	5.57861	5.47199	5.24382333333333	5.55637666666667	5.22682	5.63974333333333	5.53524	5.30337666666667	5.15998333333333	5.51760666666667	5.53614	5.51947666666667	5.02765666666667	5.33782666666667	5.45528333333333	5.57699333333333	5.52489	5.38705	5.36491666666667	5.43197333333333	5.36958	5.17813333333333	5.61037666666667	5.19863	5.62978	5.25240333333333	5.80314333333333	5.50265	5.38461333333333	5.45386333333333	5.43559333333333	5.64048333333333	5.56862	5.50036	5.86799666666667	5.22768666666667
AKR1C3	5.21151	8.68912	10.0393	7.22539	9.68458	9.07096	7.83925	8.79674	6.82117	9.27141	9.57665	7.77887	7.81526	8.42944	8.67736	8.99325	7.52503	7.57238	8.47227	8.79343	8.21095	8.09039	6.87621	7.43087	8.46334	7.66514	8.54682	7.63589	8.54476	7.00432	9.19113	8.45443	8.03547	8.31567	8.87969	8.51641	8.60393	8.80063	8.70905	7.00478
AKR1C4	3.21537	3.19224	3.12237	3.38891	2.96815	3.05861	3.3953	3.04222	3.29602	3.41004	2.98577	3.28987	3.13166	3.6296	3.48174	3.28328	3.26267	3.29982	3.28287	3.28498	3.21673	3.43827	3.43965	3.28513	3.25981	3.37191	3.21944	3.39567	3.42964	3.28108	3.35644	3.27173	3.53527	3.29227	3.301	3.32357	3.36087	3.29499	3.35349	2.9305
AKR1C6P	5.49594	5.51793	5.53668	5.86019	5.55139	5.74637	5.79385	5.54848	5.40509	5.56338	5.61928	5.84158	5.31334	5.36186	5.48894	5.50752	5.49196	5.2095	5.56978	5.55873	5.56738	5.40663	5.54945	5.51855	5.41566	5.50614	5.43903	5.29826	5.46012	5.54258	5.32921	5.54301	5.49326	5.42875	5.48133	5.6135	5.55587	5.7509	5.57108	5.51341
AKR1D1	2.70902	2.86811	2.64779	2.7487	2.528	2.56762	2.62342	2.57661	2.60556	2.75106	2.49447	2.56993	2.83048	2.71543	2.52919	2.48483	2.39619	2.63714	2.61761	2.65548	2.6053	2.45663	2.61035	2.53117	2.48308	2.95509	2.65397	2.42669	2.76823	2.56364	2.62127	2.56294	2.58356	2.59575	2.46778	2.5927	2.63491	3.11277	2.79475	2.62703
AKR1E2	4.72422	4.49838	4.48398666666667	4.61203666666667	4.54749	4.69495	4.79911333333333	4.57639333333333	4.67704333333333	4.63645	4.49548333333333	4.74937	4.56438	4.72591666666667	4.79944	4.76205	4.56252333333333	4.87846333333333	4.5661	4.70300333333333	4.66804	4.7198	4.63653	4.76192333333333	4.79066333333333	4.61939	4.62214	5.04197333333333	4.5785	4.77254333333333	4.70288666666667	4.74836	4.63107333333333	4.57277333333333	4.65958	4.75363	4.88028333333333	4.55348666666667	4.64274	4.80253
AKR7A2	8.456375	8.51345	8.92509	8.5459	8.668535	8.70097	8.58997	8.72288	8.90196	8.940365	8.50518	8.59103	8.73511	8.74311	8.78407	8.58656	8.65869	8.54052	9.094985	8.794015	8.68091	8.512725	8.523115	8.579745	8.509145	8.551755	8.64239	8.626255	8.557475	8.65323	8.362815	8.713345	8.54604	8.832995	8.70887	8.66267	8.603175	8.787965	8.65704	8.46456
AKR7A3	6.386135	6.52231	6.29735	6.35887	6.38106	6.712825	6.631965	6.50823	6.626725	6.64793	6.26902	6.105095	6.583565	6.584535	6.68119	6.498875	6.52459	6.665615	6.685535	6.7894	6.619825	6.60011	6.184405	6.77241	6.49228	6.425675	6.34985	6.553375	6.447645	6.83037	6.630305	6.43605	6.15541	6.42189	6.32223	6.332095	6.51283	6.249095	6.60743	6.23427
AKT1	8.65615	8.62216	8.54576	8.08801	8.28441	8.70185	8.7503	8.65794	8.30008	8.53945	8.29951	7.96742	8.5242	8.62976	8.62021	8.43734	8.4795	8.54301	8.52966	8.50434	8.79298	8.45134	7.524	8.91177	8.36918	8.19607	8.45384	8.37097	8.43213	8.45193	8.98163	8.2409	8.23604	8.43189	8.31742	8.16436	8.2214	8.69145	8.47923	7.98103
AKT1S1	5.713505	5.58868	5.154695	5.460455	5.25873	5.33503	5.88582	5.651265	5.54172	5.057095	5.68519	5.38485	5.573205	5.40714	5.40676	5.621845	5.608435	5.40623	5.42515	5.36293	5.63397	5.49971	4.57386	6.136255	5.491435	5.39748	5.386455	5.673395	5.3682	5.656265	6.046295	5.133705	5.373735	5.303155	5.25327	5.160675	5.213175	5.15151	5.638185	5.094885
AKT2	6.07932	6.29776	5.956305	6.169865	6.006815	6.07518166666667	6.17346	6.01167333333333	6.148535	5.89752666666667	6.152555	5.64024166666667	5.98173333333333	5.80347666666667	5.841735	6.18835833333333	5.92668666666667	6.13087666666667	5.84491666666667	5.75687333333333	6.05632833333333	5.90345666666667	5.94435333333333	6.06683333333333	5.98544833333333	5.82242	5.88384666666667	5.801845	5.86350333333333	5.98677833333333	6.43417666666667	6.09466	6.15275	5.89747333333333	5.82229666666667	6.238815	6.139475	6.06233	6.075335	5.54498833333333
AKT3	5.06265285714286	5.17551	5.15832428571429	5.39860142857143	5.39964428571429	4.97576285714286	5.08889	5.36814571428571	5.25012571428571	5.14324571428571	4.99797142857143	4.81303142857143	5.18340571428571	5.24490428571429	5.34221714285714	5.45459142857143	5.26377285714286	5.63035571428571	5.06511285714286	5.21318142857143	5.11547285714286	5.13266428571429	5.09148285714286	5.02316285714286	5.16161428571429	5.20443142857143	5.25924857142857	5.18067714285714	5.36069	4.94403571428571	5.07419571428571	5.21061	5.41554571428571	5.08673428571429	5.28570571428571	5.21917142857143	5.01670285714286	4.88332428571429	5.07967	5.15416428571429
AKTIP	7.91093	7.59349	7.89481	8.26394	8.583235	7.94846	7.776635	8.04972	8.473965	8.62214	7.717535	7.235085	8.366615	8.526545	7.90641	8.313205	7.684865	7.770675	8.286995	7.88056	8.398415	8.094375	8.112275	7.570865	8.422565	8.212245	7.98997	8.109285	7.807025	8.128915	7.724905	8.023545	8.183645	7.714405	8.43664	8.13933	7.58791	7.68816	7.936595	7.51294
AL022341.3	4.59273	4.73478	4.3239	4.31916	4.22194	4.41314	4.1687	3.91763	4.51438	4.50154	4.35153	4.3114	4.35526	4.67877	4.42705	4.39451	4.49097	4.54822	4.49038	4.39168	4.80212	4.62398	4.35179	4.58152	4.38818	4.4878	4.63181	4.55565	4.32495	4.70645	4.45407	4.65867	4.35088	4.44342	4.13556	4.89576	4.39714	4.21432	3.98298	4.34577
AL022344.5	3.23659	3.18048	3.22161	3.26061	3.03358	3.28123	3.59621	3.21393	3.25198	3.06594	3.32518	4.25221	3.05097	3.05297	3.30748	3.61096	3.33803	3.16173	3.08842	3.25198	2.89275	3.22161	4.13109	3.42438	2.98949	2.98911	4.06465	3.29345	3.81998	3.04786	2.9918	3.09715	3.02235	3.11765	3.04921	3.36129	3.21214	3.4085	3.219	4.44105
AL109706	3.04947	3.04665	2.75556	2.9966	3.04038	2.93252	3.02505	2.91804	3.03471	3.14098	2.77239	3.17522	2.77782	2.95054	2.93506	2.98516	2.79421	3.06811	3.14183	2.92534	3.0717	2.94059	3.2186	2.90786	3.00072	2.96081	3.13592	3.15875	2.86979	2.94243	2.92661	3.14294	3.03785	2.84504	3.08446	2.88756	2.89623	2.85706	2.94358	3.30905
AL110181	5.72986	5.51023	5.7568	5.43485	5.24971	5.62629	5.16314	5.52735	5.82718	5.14766	5.56283	5.39298	5.29213	5.5643	5.29851	5.3982	5.51295	4.98199	5.46606	5.49243	5.62542	5.45756	5.47704	5.47666	5.16694	5.48313	5.64233	5.75678	5.56791	6.0865	5.57059	6.1547	5.5011	5.62308	5.3234	5.37734	5.97903	6.31841	5.73904	5.64784
AL132709.8	3.04947	3.17326	3.06259	2.93387	3.13952	3.47161	3.0503	2.86853	3.12315	2.8398	3.03747	3.24616	3.06552	3.107	2.91806	3.05852	3.05023	3.07973	3.04799	3.3308	3.0962	3.05083	3.28781	3.09021	3.35774	3.0503	3.022	3.2907	3.10046	3.13326	2.84025	3.15868	2.94921	2.90911	2.93263	2.82116	3.05069	3.2062	2.88738	3.27965
AL133493.2	3.08537	3.06518	2.51744	2.68808	2.68143	2.53855	3.47446	2.97994	2.75831	2.59568	3.03521	2.99851	2.8958	2.6864	2.77619	2.90262	2.71453	2.72442	2.72513	2.85952	2.85116	2.97742	3.49171	3.07512	2.70726	2.96071	2.75194	2.97833	3.01727	2.76665	2.88509	2.75622	2.84326	2.79782	2.91971	2.84482	2.83372	2.87533	2.83229	3.15821
AL590762.11	5.45022	5.69285	5.51235	5.52086	5.60468	5.95821	5.79647	5.77755	5.86612	5.38766	5.77007	5.38912	5.99861	5.84284	5.77073	5.70091	5.64928	5.47273	5.73853	5.47722	5.77309	5.80464	5.47976	5.73977	5.52495	5.65494	5.26777	5.69514	5.62449	5.72008	5.37877	5.72676	5.79411	5.71128	5.67525	5.70045	5.6827	5.64437	5.34385	5.44146
AL831948	5.44792	5.58983	5.4356	5.28607	5.48233	5.56353	5.40785	5.41286	5.35072	5.25467	5.52278	6.01874	5.42621	5.4039	5.49418	5.55666	4.997	5.1042	5.34192	5.45292	5.57084	5.62415	5.50274	5.58325	5.4001	5.18487	5.31835	5.27772	5.39693	5.51239	5.6501	5.31324	5.36003	5.55064	5.45368	5.4655	5.45016	5.24996	5.34823	5.88403
AL832163	2.55757	2.67013	2.73649	2.48867	2.4305	2.62507	2.54685	2.60937	2.66813	2.5257	2.49346	2.6781	2.54138	2.63704	2.70865	2.59124	2.54021	2.44071	2.58431	2.67118	2.48518	2.61934	2.72536	2.72892	2.5788	2.68125	2.69848	2.71433	2.45258	2.65212	2.58639	2.56106	2.67194	2.53076	2.52964	2.63116	2.51394	2.54163	2.67604	2.93814
AL832615	3.59118	3.7797	3.75205	3.5642	3.64697	3.39814	4.04573	3.78021	3.80121	3.81384	3.84787	4.09784	3.75312	3.78671	3.63759	3.82372	3.78087	3.8185	3.89375	3.78453	3.71612	3.56232	4.12455	3.94938	3.6398	3.74888	3.97565	3.91755	3.62071	3.68052	3.63954	3.59354	3.70685	3.60493	3.6064	3.77022	3.52836	3.77867	3.71186	4.03148
AL832909	7.878605	7.87083	7.629835	7.478	7.619445	7.3942	7.908545	7.641045	8.17731	7.63992	8.28344	8.0909	7.697505	8.026995	8.00569	7.679335	8.56518	8.05264	7.87402	8.13335	7.636	8.654895	8.38565	8.747685	8.155225	8.24162	8.67426	8.26153	8.074435	8.3487	7.48226	7.67616	7.00669	7.802085	7.70068	7.1366	7.89648	7.90165	7.739055	8.326735
AL833181	5.24613	5.23493	5.0603	5.29053	4.60292	5.10122	4.69082	4.76725	5.02805	5.43569	5.15654	5.57907	5.24327	4.99585	6.43015	5.07581	7.0783	7.01479	5.60625	6.116	4.80188	5.31269	4.91303	4.69302	5.25769	5.15342	4.66397	4.91883	5.6563	5.19406	4.80674	4.3252	4.85762	5.23891	4.60765	4.47327	5.48612	4.96949	4.59976	5.9247
AL928742.12	4.80868	4.82248	5.19943	4.8733	4.77981	4.48377	4.64195	4.7765	4.683	4.51474	4.93449	4.56074	4.64172	4.46925	4.64633	4.44305	4.27475	4.68604	4.43418	4.73442	4.71682	4.37235	4.5455	4.71303	4.3762	4.74096	4.15737	4.51064	4.61011	4.63822	4.95848	5.06845	4.82248	4.4347	4.72886	4.79371	4.93945	4.51412	4.70321	4.43925
AL928768.3	7.78893	7.38309	7.54807	7.44281	6.75362	8.21714	8.18908	8.12388	8.18863	8.49468	7.00875	6.2371	6.92064	7.21831	5.14507	6.85604	6.37149	7.92329	8.55489	5.37473	7.85767	6.38214	5.86909	5.6206	6.51655	7.47982	5.79248	6.79289	5.80408	7.53924	6.52653	7.0356	7.67804	6.68727	7.15891	7.46121	5.20179	6.79782	8.07008	5.39389
ALAD	7.11677	6.944115	7.16193	7.267655	7.371455	6.72768	6.838355	7.02841	7.242065	7.49642	7.5229	7.52712	7.37337	7.331725	7.28403	7.14562	7.343565	7.081955	7.59209	7.39148	7.18395	7.154695	6.94037	7.37997	7.247205	7.380205	6.70808	7.248085	6.866115	7.47897	7.247625	7.161295	7.077225	7.117765	7.240135	7.20346	7.136085	7.17572	7.282745	6.611035
ALAS1	7.27904	7.4652	7.56815	7.58526	7.95885	7.47176	7.43526	7.39504	7.75365	8.44876	7.37157	8.72013	8.13114	8.15334	8.1001	7.83928	8.56858	8.0407	8.51849	8.13025	8.21446	7.88366	7.52419	8.50402	7.989	8.47648	7.04191	7.92511	7.97171	7.39242	7.41239	7.63699	7.51515	7.6041	8.06313	7.34913	7.50613	7.70711	7.7446	8.19963
ALAS2	5.92301	6.492655	5.397265	5.36844	5.064135	4.959365	6.56438	4.705585	5.855555	5.4857	5.438535	5.66534	5.166145	5.98981	5.9458	6.19228	5.33214	5.76061	4.83071	6.325465	4.989725	6.54401	6.108185	7.00474	6.32615	5.67001	6.466365	6.7542	7.873905	7.047265	7.38103	5.44016	5.61385	4.777765	4.56881	4.731155	4.706425	4.85187	6.075025	5.79161
ALB	2.8086825	2.8441725	2.896325	2.759055	2.8239625	2.8555	2.7860875	2.9456025	2.8588425	2.8502525	2.8642225	2.962525	2.8025275	2.8380375	2.8414075	2.828395	2.8141525	2.7469	2.937075	2.84427	2.80562	2.9520225	2.9183275	3.06805	2.8804175	2.706185	2.904485	2.958925	2.90892	2.930965	2.9598	2.8570175	2.9198775	2.831815	2.723835	2.9258725	2.864785	2.8064925	2.8590675	3.22925
ALCAM	5.61510666666667	5.83951333333333	5.82766666666667	5.91617333333333	5.37515	5.83071666666667	5.88466333333333	5.50818666666667	5.79548333333333	5.63841	5.43773	6.0159	5.70698333333333	5.69413333333333	5.87338	5.61736333333333	5.90897	5.90712666666667	6.02609333333333	5.88987666666667	5.80582	5.42753	5.92529	5.66188	5.54602666666667	5.88230333333333	5.57580666666667	5.48416666666667	5.64397333333333	5.70253	5.77582333333333	5.67743333333333	5.72655	5.91426666666667	5.79063666666667	5.62035	5.91127666666667	6.10865333333333	5.68294333333333	5.91346666666667
ALDH16A1	7.65705	7.55569	7.60331	7.12437	7.19972	8.12648	7.69334	7.7048	7.38314	7.3358	7.53786	7.30046	7.29731	7.43201	7.3271	7.27041	7.66191	7.65857	7.53554	7.44323	7.81769	7.15615	7.05678	7.65332	7.32045	7.20527	7.39614	7.01532	7.16426	7.44857	7.93205	7.2498	7.12582	7.26393	7.17606	7.07852	7.52953	7.63497	7.42524	6.88772
ALDH18A1	7.27105	7.339745	7.34148	7.49005	7.68907	7.579835	7.5	7.6583	7.48676	7.87946	6.93658	6.397395	7.37048	7.481635	7.03951	7.34007	6.7587	7.105255	7.2312	6.92228	7.44575	6.995425	6.99571	6.68413	7.33993	7.464895	7.401025	7.298815	7.260825	7.148125	7.102995	7.61421	7.51783	7.22014	7.45629	7.533395	6.97784	6.97658	7.38544	6.375145
ALDH1A1	8.10318	8.17422	7.69718	8.31409	8.36768	8.04375	7.84022	7.51037	8.47509	7.80713	9.33148	7.2172	8.67327	8.36387	8.57215	8.44442	9.26597	8.21499	8.376	8.80897	8.64641	8.59347	8.07877	8.51296	7.97588	8.19746	7.37507	8.63909	7.34961	8.80783	6.98176	8.33653	6.76508	8.17656	8.06879	7.83801	8.39887	8.69503	7.53804	8.51129
ALDH1A2	4.286655	4.26628	3.79315	4.050985	3.91496	4.19483	4.324065	3.900095	4.103645	4.244475	4.08616	4.475535	4.036375	4.209545	4.14004	4.09039	4.1899	4.039745	4.201805	4.061385	4.242655	4.361785	4.08873	4.333145	4.056005	4.109215	4.226405	4.26483	3.85072	4.103835	4.2852	4.45921	4.00084	4.15885	4.08368	4.18793	4.013185	4.161625	4.264795	4.08923
ALDH1A3	3.466285	3.77687	3.379145	3.30618	3.342935	3.24179	3.509215	3.30238	3.2775	3.435265	3.31997	3.38206	3.508545	3.453635	3.39677	3.345215	3.34659	3.20503	3.312725	3.30222	3.391025	3.45805	3.31315	3.37474	3.354285	3.64586	3.48497	3.48942	3.580255	3.388295	3.7045	3.420555	3.248525	3.40908	3.47972	3.449365	3.39636	3.47059	3.37775	3.43812
ALDH1B1	4.526545	4.39277	4.37886	4.154065	4.508145	4.323595	4.458135	4.470765	4.639015	4.60626	4.299105	4.410415	4.590555	4.59108	4.27375	4.50842	4.33947	4.464305	4.73939	4.223985	4.45073	4.620545	4.83306	4.51961	4.46351	4.43405	4.27402	4.60921	4.308395	4.785105	4.61742	4.429165	4.35467	4.435865	4.337625	4.284465	4.38961	4.650865	4.46586	4.82551
ALDH1L1	5.642995	5.368515	5.367105	5.49167	5.42066	5.4799	5.67941	5.496175	5.398155	5.268195	5.236475	5.608645	5.260065	5.48971	5.41976	5.49028	5.336065	5.434155	5.33057	5.41198	5.39778	5.408835	5.659845	5.432375	5.35626	5.459005	5.56359	5.4676	5.75483	5.607095	5.44613	5.431165	5.579605	5.57988	5.418015	5.709955	5.57087	5.412045	5.742175	5.62835
ALDH1L1-AS2	4.58203	4.88241	4.7238	4.48388	4.43383	4.50506	4.62111	4.57805	4.62046	4.46574	4.55048	4.84073	4.53138	4.57618	4.12883	4.63237	4.30549	4.34	4.51563	4.41435	4.63272	4.48408	4.64196	4.60856	4.63887	4.23622	4.14898	4.45989	4.75355	4.52391	4.50323	4.66649	4.44368	4.6293	4.58135	4.37613	4.45616	4.54128	4.75878	4.53263
ALDH1L2	3.41680333333333	3.52498333333333	3.61026333333333	3.36469	3.38129	3.29536	3.41322333333333	3.52092333333333	3.50800333333333	3.60319666666667	3.32706666666667	3.44394	3.43781	3.56831333333333	3.40645333333333	3.36615666666667	3.29111666666667	3.37348333333333	3.46057	3.38770333333333	3.56560333333333	3.45949333333333	3.56308333333333	3.45667	3.43422	3.42718666666667	3.25448666666667	3.32871666666667	3.38261666666667	3.47280666666667	3.42771	3.40683	3.32946666666667	3.41567	3.61277	3.60152333333333	3.44211666666667	3.47551333333333	3.77530666666667	3.30328666666667
ALDH2	10.5047	10.3958	10.4606	10.3144	9.99355	9.65994	9.84255	9.83776	10.2329	10.2933	11.171	10.9222	10.6733	10.6381	10.7936	9.9297	10.9747	10.6737	10.8039	10.821	10.7032	10.7208	10.2692	11.2259	10.3702	10.7281	10.0713	10.5822	9.80142	11.0645	10.5111	10.3773	9.76499	10.6105	10.2913	10.7397	10.6475	10.869	10.553	10.84
ALDH3A1	5.01749	5.06937	4.62111	4.76933	4.6541	4.89212	4.76616	4.65164	4.67053	4.79995	4.9144	4.59052	4.84393	4.8777	4.54925	4.59637	4.70555	4.95238	4.71847	4.5373	4.70214	4.69629	4.5809	4.54832	4.82389	4.91479	4.54993	4.94354	4.71288	4.93461	4.95936	4.97488	4.80983	4.73108	5.20111	5.07843	4.83742	4.50633	4.63208	4.76656
ALDH3A2	7.48590333333333	7.37151333333333	7.48557333333333	7.53076333333333	7.57349333333333	6.98637333333333	7.30478666666667	7.18832333333333	7.57437666666667	7.81178666666667	7.69968666666667	7.81294333333333	7.73719666666667	7.75642666666667	7.86222	7.53500666666667	7.84555	7.52919666666667	8.03217	7.94689	7.62981666666667	7.46013666666667	7.56647666666667	7.7549	7.74130666666667	7.72602333333333	7.31007666666667	7.55202666666667	7.23674333333333	7.76737666666667	7.29647	7.36675333333333	7.15866333333333	7.41562	7.61711333333333	7.09754333333333	7.40798666666667	7.79427666666667	7.55231333333333	7.71772666666667
ALDH3B1	7.11449666666667	7.25131666666667	7.01169666666667	6.98824	6.72988666666667	6.98873666666667	7.10128666666667	6.82033666666667	7.16624	7.12014666666667	7.22374333333333	7.49136333333333	7.18249333333333	7.19485333333333	7.28494333333333	7.07413666666667	7.38268333333333	7.14805	7.34296666666667	7.41838333333333	7.38883	7.08845666666667	6.83004	7.56805	7.18374333333333	7.27049333333333	6.96993333333333	7.24361333333333	6.86786666666667	7.4045	7.30643333333333	6.87199666666667	6.66284333333333	7.18136333333333	6.87412333333333	6.71584333333333	7.25788	7.25924666666667	7.14378333333333	7.25418
ALDH3B2	3.184915	3.4379	3.25298	3.18891	3.188755	3.32802	3.279905	3.123625	3.26373	3.22192	3.392625	3.23916	3.17349	3.135155	3.185765	3.12161	2.980125	3.221425	3.298545	3.237455	3.3918	3.1972	3.35784	3.19914	3.160605	3.240445	3.25498	3.234385	3.1498	3.28187	3.235595	3.29067	3.25067	3.209835	3.255825	3.40087	3.3284	3.04529	3.303855	3.250475
ALDH4A1	5.768425	5.642575	5.58975	5.654215	5.765955	5.67502	5.53476	5.444185	5.696475	5.847205	5.83195	5.997135	5.810935	5.775495	5.829335	5.65114	5.953055	5.91841	5.993035	5.925475	5.919445	5.731925	5.558985	6.00469	5.96731	5.73865	5.6229	5.54556	5.396395	5.85485	5.973075	5.76146	5.673325	5.825385	5.815405	5.53556	5.774	5.78499	5.6004	5.598005
ALDH5A1	5.426765	5.543265	5.668765	5.479945	5.606505	6.023955	5.86207	5.36034	6.050305	6.17871	5.68122	4.555325	5.98367	6.023365	5.734515	6.01274	5.75048	5.781385	5.892855	5.73968	5.64422	5.80533	5.36848	5.21381	6.171915	5.91691	5.876215	5.8451	6.33057	5.990935	6.01453	5.47552	5.78551	5.774135	5.69025	5.352145	5.10662	5.49372	5.80433	5.198075
ALDH6A1	5.856128	5.809406	5.608698	5.689992	5.737874	5.84875	5.884654	5.793244	5.785462	5.879236	5.78011	5.519652	5.68255	5.975482	5.588438	5.74187	5.614998	5.790636	5.930052	5.573856	5.771696	5.510052	5.419814	5.478466	5.953648	5.744572	5.923662	5.65287	5.942508	5.728958	5.49575	5.90341	5.60449	5.86768	5.652546	5.511808	5.355594	5.468292	5.63858	5.662328
ALDH7A1	3.60976	3.53867333333333	3.62326	3.56130666666667	3.38439666666667	3.80035333333333	3.70868666666667	3.43056	3.52741333333333	3.61917333333333	3.67445333333333	3.65809333333333	3.56845333333333	3.46406666666667	3.49224333333333	3.46882	3.53759666666667	3.50736	3.49144	3.56968333333333	3.59324333333333	3.61725666666667	3.48873333333333	3.45210666666667	3.63929	3.44091666666667	3.65627666666667	3.66986666666667	3.59402	3.65818666666667	3.24313	3.51687666666667	3.54814333333333	3.56149666666667	3.53396	3.56591666666667	3.53399333333333	3.30076333333333	3.51725	3.60483333333333
ALDH8A1	3.44884	3.17885	4.26568	3.80845	4.12782	3.4497	3.30039	3.5187	3.42074	3.59785	3.74222	3.58573	3.51012	3.2691	3.1836	3.68945	3.98638	3.28988	3.82982	4.16444	3.27437	3.95007	3.14677	3.62278	4.00988	3.77496	3.27725	3.63161	3.80152	2.94693	3.23081	3.32146	3.87304	4.24898	2.85798	3.20861	3.00235	4.09837	3.37579	3.51012
ALDH9A1	9.62312	9.72051	9.52419	9.50778	9.80503	9.86015	9.17432	9.90164	9.77291	9.97456	9.42076	9.39717	9.79939	9.88125	9.85303	9.79625	9.88409	9.98845	9.92929	9.70828	9.95838	9.83113	9.283	10.0562	9.58246	9.98274	9.50295	9.8273	9.88504	9.58914	9.47406	9.24051	9.68109	9.70928	9.91131	9.1887	9.43829	9.73703	9.66057	9.45829
ALDOA	10.8708	10.7875566666667	10.7859366666667	10.7149966666667	10.50374	10.8069033333333	10.9123366666667	10.7116066666667	10.7720466666667	10.6543833333333	10.8257733333333	11.0752833333333	10.71825	10.8746766666667	10.7983066666667	10.5498666666667	10.95867	10.8344633333333	10.9276933333333	10.7935266666667	10.95949	10.72823	10.6153033333333	11.1361733333333	10.7211833333333	10.8489	10.8020366666667	10.7626333333333	10.63624	10.88496	10.8367066666667	10.66614	10.5064733333333	10.88086	10.6042866666667	10.3671333333333	10.79162	10.8813066666667	11.03495	10.70063
ALDOAP2	3.82443	3.53058	3.13975	3.86174	3.8897	3.69603	3.71033	3.52796	3.90028	3.94196	4.07478	4.48484	4.1029	3.94543	3.78808	3.97903	3.69272	3.99897	4.1252	4.15867	4.00372	3.84117	4.31812	3.36407	3.83239	3.98638	3.75369	3.98608	3.92149	4.05709	3.81074	3.61378	3.47365	3.92237	4.19621	3.99325	4.1511	3.91113	3.99749	4.27965
ALDOB	3.87993111111111	4.01112444444444	3.78204222222222	3.73860444444444	3.82312444444444	3.90558555555556	3.86851888888889	3.84691222222222	3.77640555555556	3.82072444444444	3.73609777777778	3.92409555555556	3.84732666666667	3.73875444444444	3.74964222222222	3.86883333333333	3.71981111111111	3.78417	3.87014111111111	3.85925444444444	3.90010111111111	3.80285888888889	3.90903555555556	3.84977111111111	3.80639666666667	3.78326333333333	3.80741	3.86108	3.78814222222222	3.86837111111111	3.84289444444444	3.83370666666667	3.79689333333333	3.75351666666667	3.71844444444444	3.93244222222222	3.85354	3.81113555555556	3.94133444444444	3.93752222222222
ALDOC	7.53034	7.75695	7.44348	7.51697	7.6207	8.01717	7.91554	7.68262	7.73779	7.64209	7.24796	7.0302	7.64876	7.84048	7.45826	7.61202	7.34448	7.38237	7.6375	7.27044	7.66148	7.09176	7.0583	7.12629	7.82035	7.60889	7.78402	7.44146	7.45263	7.52221	7.76408	7.44737	7.74741	7.323	7.37789	7.60715	7.40456	7.41734	7.46093	7.32098
ALG1	4.68201	4.746115	4.79355	4.80514	5.02056	5.180005	4.874175	4.78749	4.887525	4.864745	4.75407	4.128585	4.88201	4.691935	4.74547	4.743005	4.86204	5.124775	5.04012	4.773945	4.851755	4.54608	4.445895	4.87086	5.071845	4.93467	4.95033	4.800095	4.877695	4.95308	4.700485	4.60977	4.66502	4.750175	4.680445	4.369225	4.52087	4.72349	4.786855	4.79743
ALG10	3.713896	3.511732	4.122272	4.094964	4.26431	3.930346	3.738896	3.80748	4.053822	4.422984	4.26249	4.05507	4.148498	4.025422	4.106394	3.825526	4.247026	4.04337	4.512418	4.081438	4.078154	3.951598	3.986956	3.85482	4.14199	4.178444	4.012716	3.917176	4.173822	3.784428	3.889456	3.756362	4.051252	4.248642	4.344668	3.626066	3.885232	3.933038	3.79492	4.13081
ALG11	6.70259	6.728085	7.07842	7.136055	7.79473	7.06412	7.051815	7.231515	7.46003	7.929245	7.229445	7.27061	7.686145	7.762165	7.729125	7.48329	7.602705	7.558495	7.85226	7.6083	7.534665	7.336995	7.294415	7.19019	7.59311	7.626465	7.185535	7.361755	7.60767	7.199155	6.67822	7.025155	7.091395	7.20391	7.751135	6.955865	6.690665	7.043955	7.02195	7.279645
ALG12	6.85556	7.07529	7.00208	6.98006	6.95905	7.20585	7.0713	6.9375	6.94375	7.00021	7.10493	7.01062	7.00309	7.08067	7.02188	7.04153	6.82227	6.93828	7.04199	7.03108	7.14407	6.99417	7.03379	7.26476	7.10187	7.09226	6.52313	7.07526	6.72425	7.14645	7.04554	7.08553	7.21307	6.88393	6.99299	7.0184	7.15477	6.98054	7.15549	6.48511
ALG13	7.26847	7.370104	7.681446	7.8289	7.719684	7.158744	7.328436	7.379882	7.508018	7.350212	7.505702	7.093854	7.217152	7.210558	7.371174	7.406568	7.540912	7.186224	7.287964	7.43454	7.043682	7.366674	7.484758	7.243392	7.303806	7.403126	7.17287	7.381804	7.032498	7.419886	7.36809	7.758224	7.810546	7.64671	7.334652	7.706264	7.675556	7.393744	7.512022	6.877504
ALG14	4.956075	4.844015	5.39574	4.9852	5.045645	5.05413	4.940815	4.9114	5.03899	5.40953	4.84734	4.8935	5.13368	5.26615	5.15897	5.17045	5.129305	4.689665	5.318165	5.167185	5.037875	4.926935	5.06426	4.96823	5.05426	5.051455	5.035485	4.95427	4.935085	5.17139	4.68338	5.07407	4.97008	5.055355	5.068675	4.996925	5.041975	5.226215	5.06013	4.95204
ALG2	6.743875	6.815335	7.01921	6.90923	7.070105	6.744395	6.79287	6.81204	6.931325	7.271535	6.7738	6.89031	7.29049	7.10227	7.11981	6.91531	7.06767	7.128815	7.24996	7.15498	6.99736	6.973665	6.806965	6.81893	7.16312	7.054045	6.545	6.664475	6.77721	6.92674	7.15859	7.000205	7.08989	7.0089	6.98985	7.05858	7.111865	7.000195	6.779625	6.77963
ALG3	7.92797	7.79964	7.68206	7.59994	7.55381	7.79668	7.97213	7.87198	7.80854	8.06344	7.83122	7.62243	7.94911	7.95844	7.88351	7.90856	7.84723	7.66676	8.00652	8.05212	8.00698	7.91173	7.46826	7.85613	7.98407	7.86813	7.54656	8.09079	7.66792	8.09158	7.81057	7.75932	7.57083	7.58831	7.71904	7.51032	7.70365	7.9966	7.88574	7.55311
ALG5	5.18084	5.10391	5.74764333333333	5.48827	5.59010333333333	5.25012333333333	5.05487333333333	5.23155666666667	5.66752666666667	5.65360666666667	5.38699333333333	5.63357333333333	5.73361	5.687	5.53490333333333	5.65183666666667	5.44027	4.98008666666667	5.85146	5.47164	5.35057	5.40533333333333	5.83771333333333	5.04	5.48233	5.25974	5.38817	5.53430666666667	5.26363	5.70528333333333	5.09087666666667	5.57229	5.55716	5.56649666666667	5.54024666666667	5.60514333333333	5.65955	5.26705333333333	5.28345666666667	5.58151333333333
ALG6	8.03875	8.17625	8.19761	8.29901	8.45172	8.11048	7.95209	8.13166	8.43965	8.70452	8.22538	8.3539	8.47724	8.51838	8.46495	8.28625	8.49593	8.27445	8.44216	8.63016	8.24791	8.24291	7.96949	8.39884	8.21994	8.29727	8.0831	8.20575	8.24497	8.21397	7.92141	8.12423	8.24458	8.38781	8.43448	8.19448	8.19936	8.22908	8.07073	8.01622
ALG8	7.44597	7.46288	7.72641	7.8168	7.90706	7.56056	7.78189	7.61455	7.73185	8.21519	7.69668	7.40434	7.97717	8.22989	7.8526	7.71663	7.7101	7.84364	8.16022	8.07557	7.90223	7.86973	7.63228	7.75417	7.75204	7.78156	7.42721	7.83903	7.62376	7.79668	7.51454	7.89229	7.75072	7.67016	7.84394	7.56582	7.62447	7.94211	7.82367	7.24163
ALG9	5.547155	5.57976	5.888085	6.147095	5.97074	5.96148	5.69752	5.88341	5.9466	6.317015	5.758055	5.6244	5.952855	5.877965	6.064205	5.99029	5.72321	5.77688	5.97126	5.9282	5.658855	5.77942	5.64007	5.52431	5.782015	5.73742	6.09128	5.70205	5.845585	5.4217	5.798685	5.61728	6.12532	5.948655	5.881295	5.76478	5.74139	5.781025	5.680775	5.739205
ALK	4.955055	5.002005	4.4945	4.59239	4.7689	4.74565	4.822665	4.78532	4.627485	4.639735	4.742215	4.641925	4.632095	4.68587	4.678385	4.677835	4.580555	4.718935	4.671205	4.69554	4.84067	4.571275	5.176385	4.73061	4.63879	4.819665	4.659055	4.858605	4.843025	4.712005	5.02013	4.71916	4.691465	4.754145	4.66564	4.72447	4.904305	5.028015	4.581625	4.630585
ALKBH1	4.923275	4.8089	4.850015	4.988095	5.375255	5.03287	4.84153	5.191565	5.25787	5.704685	5.27499	5.40723	5.80249	5.62882	5.651555	5.425175	5.764085	5.65814	5.940895	5.821105	5.602245	5.410905	5.390795	5.42265	5.71873	5.34343	5.15451	5.29789	5.692235	5.181755	4.937695	4.80994	4.935715	5.07235	5.464185	4.613075	4.904105	5.24558	5.003515	5.590075
ALKBH2	5.61116	5.51722	5.89881	5.99832	6.04313	5.91	5.76278	5.86037	6.12791	6.11594	5.89645	5.08816	6.36526	6.38705	6.10945	5.8196	6.00232	5.97151	6.59407	6.33174	5.97694	5.87919	5.72827	5.96063	6.1876	5.91898	5.55897	5.41419	5.88819	6.11854	5.67826	5.71262	5.89403	5.88179	5.82437	5.3234	5.93054	6.14253	6.00849	5.46077
ALKBH3	7.16471	6.62541	7.22891	7.17747	7.34792	7.50979	7.0803	7.27721	7.34897	7.27937	7.35067	6.85863	7.30942	7.1869	7.2146	7.19732	7.16884	7.10782	7.33363	7.00112	7.27889	6.94036	6.9045	7.06102	7.37736	7.33665	7.18716	7.2453	7.16281	7.18653	6.7737	7.1888	7.17586	7.33062	7.34564	6.98163	6.86582	7.56537	6.78817	6.87438
ALKBH3-AS1	3.511165	3.50457	3.18286	3.17942	3.213905	3.173175	3.391485	3.31419	3.33787	2.97871	3.19751	3.330625	3.12731	3.13934	3.162805	3.15146	3.065615	3.15327	3.19938	3.14599	3.219655	3.33219	3.49335	3.351125	3.219435	3.142535	3.21225	3.340395	3.179955	3.20718	3.265815	3.169975	3.109225	3.041625	3.16299	3.399325	3.322445	3.2194	3.259865	3.5874
ALKBH4	5.78627	6.14771	6.1034	6.07339	6.23279	6.36967	6.38963	6.25657	6.23422	6.59635	6.14045	6.0707	6.56317	6.73406	6.30525	6.43046	6.45133	6.62663	6.46753	6.45933	6.59102	6.33851	6.06431	6.41951	6.64085	6.20054	6.09308	6.46435	6.33194	6.29388	5.89408	6.23231	5.96187	6.10261	6.08762	5.9587	5.65259	6.23712	6.05606	5.82908
ALKBH5	7.78651333333333	7.69486333333333	7.27936333333333	7.14287666666667	7.06159	7.60663	7.58993666666667	7.62366666666667	7.49072333333333	7.22419	7.02273	6.79231666666667	7.41487333333333	7.13556333333333	7.10104333333333	7.36752666666667	7.04026	7.39050333333333	7.22893333333333	6.93541	7.57856333333333	7.23801666666667	6.60334666666667	7.55665333333333	7.47774	7.10590666666667	7.39272666666667	7.19521666666667	7.2679	7.42521	7.71589333333333	7.17138666666667	7.11738	7.08893	7.05692333333333	7.15605333333333	7.07837333333333	7.13649333333333	7.33083	7.05486666666667
ALKBH6	7.23045	7.00637	7.69801	7.86463	7.93808	7.48982	6.97726	7.43877	7.18674	7.5084	7.86648	7.42806	7.35832	7.58819	7.66373	7.44406	7.24089	7.43113	7.33081	7.7442	7.53747	7.44016	7.36693	7.22895	7.25817	7.6702	7.10507	7.23156	7.10308	7.16119	7.55782	7.44496	7.93843	7.9199	7.74374	7.84599	7.93457	7.55721	7.29599	6.42931
ALKBH7	6.93918	6.712375	6.6501575	6.753235	6.659885	6.9637125	7.0120825	6.888325	6.8650175	6.826625	6.8321075	6.47408	6.819365	6.95971	6.8559325	6.86694	6.8273175	6.721505	6.9078625	6.76131	6.9495925	6.806585	6.5529175	6.66775	6.7900625	6.84068	6.7556025	7.0108625	6.648815	6.9905375	6.616565	6.9240175	6.73771	6.9589275	6.669275	6.8018475	6.795645	6.7742425	6.6629325	6.6571325
ALKBH8	5.273945	5.22654	5.51818	5.81088	6.200035	5.884965	5.507045	5.816505	5.753415	6.12004	5.53925	5.47435	6.160265	6.07702	6.12793	5.894255	6.00124	5.85534	6.212005	5.89719	5.686075	5.63157	6.025345	5.424265	6.03509	5.914795	5.533675	5.57648	6.158415	5.54341	5.01716	5.762085	5.70532	5.60983	6.14392	5.451735	5.30105	5.280575	5.441095	5.44414
ALLC	3.71309	3.8933	3.55039	3.58047	3.98311	3.75889	3.71978	3.88244	4.02763	3.86014	4.37365	4.15706	3.91771	3.9897	3.84484	3.92768	3.51463	3.83323	3.88363	3.8633	3.88589	3.8864	4.01659	3.85648	3.96967	3.86029	4.07045	4.345	3.6535	4.12625	3.81429	4.08905	3.98638	4.03034	4.18196	3.96004	3.7798	3.86561	3.76619	3.70148
ALMS1	6.11046333333333	6.17116	6.78212	6.83401666666667	6.88568	6.70909666666667	6.34580666666667	6.49229	6.49444666666667	6.57207666666667	6.67842666666667	6.28453666666667	6.38632	6.39124	6.76012333333333	6.40628	6.86829	6.97688	6.28494333333333	6.67821333333333	6.37466	6.37681333333333	6.76683666666667	6.24823666666667	6.53079666666667	6.75449	6.80427	6.37865666666667	6.95590333333333	6.28616	6.04192333333333	6.67009	6.73365666666667	6.68194666666667	6.73902	6.62734333333333	6.48118666666667	6.45082333333333	6.16265666666667	6.12352
ALMS1-IT1	4.01297	3.99978	4.18971	4.2618	3.80732	3.77519	4.03201	3.52526	3.84152	3.48463	4.46674	4.52429	3.75353	3.74953	3.89863	3.796	3.95548	3.54753	3.78784	3.50507	3.7668	4.10157	4.60162	4.05095	3.69707	3.79655	3.84972	3.81635	3.83451	3.90707	4.29103	4.43045	4.43598	4.54972	3.91647	3.78492	4.30866	3.95038	3.91137	4.80542
ALMS1P	3.95495	3.8729	3.90783	3.82423	3.99089	3.80729	3.8602	3.92098	3.81852	3.68809	4.00435	3.95681	3.88092	3.68499	3.81231	3.98477	3.44076	3.67349	3.73868	3.88131	3.76079	3.72242	4.27432	3.92517	3.70583	3.63847	3.87448	3.76328	3.94535	3.89895	3.75379	3.89895	3.84956	3.79368	3.9189	3.77942	4.16261	3.8694	3.89372	4.40443
ALOX12	7.60977	7.46798	6.15153	6.33423	5.98384	6.00487	7.76382	6.65234	8.78741	6.23988	7.71746	5.73914	5.64656	7.98285	6.73676	6.65077	7.43803	8.31989	6.8772	6.23039	5.61843	8.9581	7.503	8.09865	7.30489	7.71018	7.72881	8.0445	8.2614	7.51653	5.84251	7.19997	5.44498	7.08772	7.23037	5.67574	7.09848	5.34065	7.50778	7.81302
ALOX12B	4.36457	4.27397	4.11743	4.10777	4.12971	4.11381	4.06874	3.96171	4.25508	4.14432	4.2271	4.08688	4.15076	4.30886	4.23117	4.15161	3.9746	4.32792	4.145	4.3635	4.29351	4.53064	4.04093	4.30635	4.39329	4.39586	4.09701	4.42769	4.11185	4.41172	4.4105	4.57932	4.08284	4.07898	4.09355	4.4516	3.99614	4.45043	4.30543	3.9521
ALOX12P2	4.87585	4.95847	4.75098	4.79603	4.55663	4.79411	4.77419	4.76193	4.7762	4.65949	4.54451	5.17652	4.43637	4.72863	4.89667	4.65104	4.49207	4.58158	4.76301	4.65367	4.75264	4.84373	4.84465	4.86756	4.68739	4.8784	4.51123	4.87143	4.72852	4.93486	4.85545	4.76868	4.66634	4.50173	4.90296	4.97014	4.50286	4.63304	4.78653	5.21219
ALOX15	3.21174	3.00887	2.88516	2.76388	2.80019	2.8149	3.12462	2.86735	2.95007	3.06569	3.09694	3.06958	3.02212	3.09188	3.18277	3.13566	2.83171	3.04116	2.84434	3.09518	3.00174	3.19678	3.23919	2.92562	3.00649	2.89149	2.94877	2.95544	2.95068	3.05846	3.22798	3.01724	2.88233	2.90291	2.86332	2.7777	2.8642	2.85133	3.02535	2.97008
ALOX15B	4.6366	4.67535	4.210825	4.229705	4.319645	4.314895	4.54531	4.312	4.60657	4.679425	5.01393	5.187045	4.46923	4.63074	4.46607	5.049835	4.52606	4.46266	4.791645	4.58135	4.49933	5.05227	4.50611	4.907545	4.74992	4.892425	4.698615	4.59023	4.5914	5.51446	4.346695	4.248815	4.40597	4.733345	4.283685	4.651445	4.87011	4.41214	4.475965	4.651755
ALOX5	7.4944025	7.6648675	7.4659325	7.5425875	7.26304	7.057235	7.389985	7.213525	7.8280525	7.410825	7.9482625	8.55345	7.6826275	7.847225	7.91383	7.6036225	8.1587975	7.59906	8.0545375	7.9582675	7.6938625	7.791245	7.485895	8.0492475	7.63421	7.6163125	7.2442	7.9143575	6.9822575	7.9574325	7.6637175	7.3459425	7.100435	7.65862	7.5595225	7.36501	7.683835	7.92209	7.7707925	7.7789575
ALOX5AP	10.7715	10.9209	10.7124	10.6502	11.2352	10.7253	10.7632	11.0159	10.8963	11.166	10.9649	10.3091	11.1777	10.9344	10.6293	11.1757	10.8087	11.0917	10.9432	11.1359	10.7441	10.8046	10.773	11.0921	11.1683	10.8771	10.8829	11.2616	10.7625	11.0445	11.1233	10.9554	10.8243	10.7862	10.8752	11.2053	10.6459	10.7934	10.9344	10.7981
ALOXE3	4.24181	4.12244	4.32161	3.717625	3.90184	3.94584	3.94256	4.008665	3.987545	3.570605	4.25128	3.97181	3.97829	3.703275	3.859005	4.035885	3.76914	4.11068	3.754075	4.12359	3.89076	3.93449	4.28006	4.056155	3.94292	4.1156	4.057165	4.105995	4.102225	4.20285	4.264665	4.13686	3.996705	4.055085	3.975765	4.04518	3.84177	3.95254	4.16334	4.1705
ALPI	4.21795	4.08141	4.044735	4.309625	4.280515	4.616335	4.475325	4.245505	4.405595	4.53101	4.353515	4.173325	4.382425	4.451155	4.632435	4.32542	4.402955	4.576705	4.54837	4.62368	4.575685	4.54628	4.179515	4.52247	4.568275	4.218235	4.056765	4.775805	3.9574	4.73659	4.51084	4.41775	4.192885	4.28268	4.46542	4.54927	4.32185	4.301875	4.1599	4.32654
ALPK1	4.8236275	4.95243	4.975835	5.0642175	5.0021325	5.10178	4.7491175	4.780135	4.739485	4.998295	5.0248775	5.3992825	4.9310925	4.98338	5.3967175	4.95644	5.5952225	5.177345	5.178235	5.205435	5.0148475	4.90066	5.075415	4.94078	5.06034	5.0275775	5.2192525	4.955325	5.147015	4.7775275	4.7714725	4.73863	4.80832	4.9709725	4.93831	4.80326	5.1158275	5.18134	4.998555	5.13993
ALPK2	3.556	3.83127	3.65358	4.13976	3.87797	3.78339	3.94349	4.07718	3.7279	3.99036	3.84911	3.84113	3.76537	3.69089	4.13141	3.71478	3.61728	3.79632	3.9191	3.72071	3.73388	3.84433	4.26793	3.78188	3.83602	4.12674	3.76342	4.06069	3.49466	3.68795	3.78394	3.88366	3.58661	3.71757	4.10224	3.72446	4.01744	4.06943	3.67522	3.82279
ALPK3	3.90364	4.01444	4.1962	3.93412	3.786495	3.967295	3.988875	3.86156	4.02599	3.84875	4.04238	4.189735	3.952275	3.75014	3.887635	3.89046	3.82751	3.78954	3.88484	3.83121	4.047035	4.215565	3.786175	3.97407	3.771975	3.95585	3.90947	3.98971	3.819395	4.059495	4.044705	4.11748	4.09422	3.953835	3.929225	3.919015	4.074835	3.984565	3.875135	4.432615
ALPL	3.614445	3.66453	3.61897	3.348325	3.4606	3.56136	3.526325	3.425875	3.461905	3.538835	3.434905	3.54344	3.537205	3.710925	3.592335	3.667845	3.46793	3.71614	3.608725	3.51281	3.556395	3.68547	3.50659	3.482425	3.97761	3.63318	3.568875	3.61965	3.31094	3.644125	3.963165	3.514135	3.48929	3.527865	3.58497	3.5337	3.727685	3.67932	3.645365	3.52804
ALPP	4.63995	4.437305	4.582155	4.396445	4.33825	4.47334	4.42651	4.422775	4.156845	4.339795	4.41257	4.460165	4.500855	4.398775	4.24432	4.227305	4.15272	4.34083	4.614175	4.520735	4.605065	4.49036	4.42057	4.619515	4.39575	4.595985	4.41192	4.633325	4.556905	4.540145	4.5303	4.52829	4.33705	4.624745	4.572535	4.969915	4.608795	4.34033	4.5283	4.078755
ALPPL2	5.547415	5.48487	5.419195	5.48078	5.528485	5.360185	5.630635	5.406905	5.52675	5.522925	5.726325	5.748115	5.54283	5.383315	5.567465	5.411635	5.30417	5.24338	5.673995	5.452035	5.54507	5.736865	5.728565	5.770805	5.51702	5.53213	5.346795	5.60553	5.516355	5.85566	5.46726	5.675865	5.2296	5.350365	5.508155	5.69163	5.57872	5.52629	5.498765	5.431495
ALS2	4.03514666666667	4.20928	4.63281666666667	4.50534666666667	4.80564333333333	4.15357	4.18778666666667	4.32678	4.25048333333333	4.53746	4.65990666666667	4.40398666666667	4.34113666666667	4.49325333333333	4.58464	4.46735666666667	4.63094666666667	4.36453333333333	4.56619666666667	4.44300333333333	4.58076666666667	4.21115	4.21951333333333	4.52816	4.33393666666667	4.56886	4.11409333333333	4.37524666666667	4.71530666666667	4.07507333333333	4.25728333333333	4.42973666666667	4.34499	4.53287666666667	4.68064333333333	4.38435333333333	4.40692333333333	4.61557	4.34400666666667	4.42223666666667
ALS2CL	5.71766333333333	5.57271666666667	5.91173	5.90275666666667	5.38441333333333	6.04439	5.86655	5.46387333333333	5.83709666666667	5.81514	5.58644	5.57911	5.58270666666667	5.81378666666667	5.58361	5.77047333333333	5.56706	5.71814666666667	5.46506333333333	5.76108	5.89304666666667	5.84374666666667	5.78186	5.34776	5.90859666666667	5.8226	5.76149666666667	5.84147333333333	5.74441	5.57444	5.61329333333333	5.68466666666667	5.75145333333333	5.50649	5.44155333333333	5.66041666666667	5.63191333333333	5.61994666666667	5.55854666666667	5.62653666666667
ALS2CR11	2.81034333333333	2.71556666666667	2.76890166666667	2.709985	2.72129166666667	2.77981333333333	2.76501333333333	2.82140333333333	2.74197	2.86889666666667	2.76259833333333	2.846965	2.71093166666667	2.72555833333333	2.84390166666667	2.81690666666667	2.762575	2.76435666666667	2.75617166666667	2.76925333333333	2.77259	2.723785	2.80061166666667	2.68941833333333	2.80380833333333	2.731205	2.88341833333333	2.84595166666667	2.81274666666667	2.79500666666667	2.81493	2.71080833333333	2.60311166666667	2.62432333333333	2.68224833333333	2.68643666666667	2.69949333333333	2.82258833333333	2.67124166666667	2.71457
ALS2CR12	4.00271	4.004505	3.82166	3.945895	3.8478	4.436495	4.321635	4.1434	3.84141	3.774595	3.81532	3.930345	3.84756	3.903635	3.739275	3.962815	3.60588	3.938285	3.726695	3.746175	3.815815	4.015085	4.132975	4.07367	3.909185	4.06282	4.21699	3.717905	4.137845	3.86591	4.39531	4.18492	4.01425	4.10318	3.79324	4.036075	4.21569	4.08316	3.93065	4.007885
ALX1	4.30877	4.27927	4.41784	4.11575	4.27333	4.36772	3.91205	4.09797	4.02996	4.18083	4.30856	4.82907	4.27208	4.09311	4.02403	4.35151	3.81816	3.94108	4.02996	3.94532	4.25218	4.28537	4.51499	4.3722	4.17016	4.26137	4.45366	3.97853	3.92707	3.97595	4.36617	4.264	4.22636	4.21362	4.18891	4.3301	4.19919	3.99137	4.18891	4.95127
ALX3	5.15557	4.81884	4.4751	4.69984	4.91595	4.38594	4.94196	5.06297	4.90745	4.87123	4.62951	4.65874	4.92871	4.97729	4.90755	4.87466	4.43378	4.87669	4.91732	4.89284	4.86165	4.93678	4.85086	5.11933	4.86494	4.81708	4.69032	4.90423	4.79398	5.25107	4.99922	4.75813	5.03681	4.90796	4.89398	4.64263	4.97208	4.80461	4.74863	4.68602
ALX4	4.61664	5.0094	4.5063	4.53499	4.43249	4.54819	4.46461	4.58157	4.49496	4.48272	4.3371	4.64577	4.35574	4.63458	4.53019	4.49074	4.46461	4.77944	4.30886	4.792	4.44971	4.4466	4.43249	4.39442	4.43814	4.56732	4.49128	4.46552	4.31212	4.5665	4.55599	4.43094	4.71664	4.72055	4.35398	4.8235	4.47789	4.62972	4.71539	4.99965
ALYREF	8.3741	7.844295	8.251805	8.02619	7.87776	8.348905	7.6562	8.57811	7.388015	7.655105	7.67162	7.62128	7.808675	7.31791	6.833075	7.15991	7.651615	6.68124	7.81491	6.693125	7.57471	6.60372	7.103095	6.77984	7.073835	7.63504	7.444085	6.587515	6.381655	7.16107	7.735765	8.38827	8.02847	8.039965	7.73522	8.341195	8.090695	8.189215	7.72053	7.2191
AMACR	4.219115	4.08011333333333	4.36964833333333	4.24911333333333	4.58099333333333	4.23079666666667	4.32803833333333	4.41837	4.54474166666667	4.68626666666667	4.433275	4.38509666666667	4.45748	4.69867	4.595175	4.47875833333333	4.36719666666667	4.45136833333333	4.63514	4.61577833333333	4.60475833333333	4.51166	4.31794666666667	4.49951666666667	4.61055666666667	4.61204166666667	4.24156	4.60295833333333	4.34184333333333	4.44659666666667	4.13641166666667	4.22022	4.277725	4.42540166666667	4.51410666666667	4.327535	4.19809166666667	4.30600666666667	4.30730666666667	4.39167833333333
AMBN	4.9403	4.52496	4.70896	4.61626	4.45003	4.60781	4.65163	4.69584	4.60742	4.71931	4.86181	4.39274	4.77442	4.56798	4.67456	4.74217	4.56798	4.55058	4.67804	4.86095	4.72193	5.01976	4.91135	4.48069	4.53467	4.65461	4.4494	4.94355	5.23856	4.64786	4.98822	4.74598	4.62652	4.4526	4.63029	5.22463	4.91107	4.81404	4.7016	5.10436
AMBP	4.705305	4.72275	4.525125	4.385375	4.530055	4.422265	4.584085	4.62565	4.25912	4.428835	4.42214	4.38338	4.308015	4.37729	4.38445	4.335055	4.25446	4.44964	4.363895	4.676235	4.42069	4.62156	4.691215	4.5348	4.29357	4.284465	4.36823	4.421585	4.297645	4.589425	4.633885	4.52894	4.511955	4.468135	4.39795	4.68128	4.534225	4.222025	4.621355	4.40548
AMBRA1	5.0908225	4.8732025	5.11222	5.050125	5.0454875	5.0878175	4.975215	5.10623	5.18673	5.27715	5.097445	5.1160725	5.084145	5.237215	5.0652975	5.06146	5.1690575	5.0664625	5.1914325	4.9805875	5.258435	5.117925	5.16777	5.0282375	5.289895	5.191465	4.832705	5.0096375	5.05072	5.106865	5.097945	5.03797	5.11565	5.1045175	5.21036	4.940965	5.0657775	5.1092525	5.2569675	4.94499
AMD1	8.92496	8.83721	8.934915	9.03662	9.06611	8.77691	8.629595	8.791655	9.140855	8.96343	8.765435	8.51976	9.14736	8.973585	8.95757	8.920925	9.06873	8.817175	9.086165	8.943105	8.72339	9.14485	8.84615	8.7115	9.107735	8.803215	8.714905	9.030935	8.81779	9.01753	8.79306	9.531345	9.30297	9.09143	8.944955	9.307385	8.994365	8.783505	8.71041	8.67986
AMDHD1	3.67187	3.50245	3.05984	3.63793	3.87351	4.03413	3.72586	3.57941	3.43947	4.34525	4.31701	3.17862	4.09846	4.5779	3.83967	3.48531	3.77473	3.72537	4.36063	4.14172	3.05774	3.82555	3.65502	3.47342	3.92242	3.8333	3.99991	3.72197	2.87188	4.0146	3.14119	2.8616	3.42827	3.50984	4.2609	3.01768	3.50396	4.03413	3.70819	3.1073
AMDHD2	6.06141	6.14794	6.389415	6.340645	6.25241	6.741345	6.48143	6.466175	6.573695	6.41492	6.11858	6.325135	6.281515	6.36436	6.398225	6.45704	6.14096	6.344585	6.3524	6.34901	6.711125	6.50728	5.97814	6.525165	6.22154	6.24309	6.40705	6.51355	6.144215	6.17391	6.655775	6.14224	6.18332	6.35416	6.287605	6.537625	6.225435	6.50883	6.466305	6.029115
AMELX	3.37985	3.26056	3.29452	3.08633	3.02869	3.569	3.26273	3.1073	3.32815	3.13013	3.12744	3.37385	3.39053	3.22649	3.22656	3.35858	3.15867	3.2923	3.18364	3.46971	3.38498	3.32131	3.42293	3.29282	3.36419	3.19606	3.0964	3.37189	3.47699	3.30659	3.23442	3.27502	3.32534	3.04261	3.07733	3.22506	3.24794	3.01146	3.12439	3.43686
AMELY	4.25526	4.02277	4.00654	4.34018	4.13434	3.88322	4.22001	3.97086	4.14549	4.35415	4.26242	4.17314	4.42276	4.36984	4.21113	4.39528	4.26507	4.28362	4.11439	4.54694	4.15513	4.47253	4.50712	4.26439	4.34018	4.17154	4.31107	4.46936	4.069	4.4888	4.21844	4.17563	4.12375	4.06701	4.06405	4.25167	4.19028	4.38128	4.1889	4.18026
AMER1	3.53828	4.19051	3.68633	3.84234	3.65236	3.30312	3.86229	3.55356	3.70542	3.64097	3.49732	3.86384	3.6363	3.70465	3.83146	3.82863	3.63599	3.5859	3.73461	3.52844	3.90984	3.96656	3.64292	3.92604	3.79739	3.90205	3.62188	3.85096	3.76282	3.97768	3.88577	3.48853	3.7455	3.80469	3.56632	3.31644	3.80351	3.55225	3.64002	3.4034
AMER2	3.65029666666667	3.51195	3.51956	3.44068666666667	3.35692	3.46953333333333	3.60710333333333	3.45475666666667	3.38965	3.42246666666667	3.6188	3.76369666666667	3.33689666666667	3.55876666666667	3.32962666666667	3.34813666666667	3.26377	3.27085333333333	3.34374666666667	3.31878333333333	3.48983	3.35315	3.7839	3.48368	3.4686	3.42190333333333	3.71553666666667	3.45849666666667	3.68442333333333	3.43961666666667	3.53540666666667	3.38222	3.31406	3.59287333333333	3.37023333333333	3.66988666666667	3.39761	3.53723666666667	3.58789	4.45876
AMER3	4.28915666666667	4.29847	4.25931333333333	4.11872666666667	3.97575	4.30922	4.23344	4.09309333333333	4.10487666666667	3.95334	4.28891333333333	4.32025666666667	4.10292666666667	4.03244666666667	4.00732666666667	4.22093666666667	4.09782666666667	4.05702666666667	3.95069	4.23302333333333	4.16004666666667	4.12593	4.29611333333333	4.1667	4.22994	4.33016666666667	4.24233	4.23479666666667	4.10605	4.21464333333333	4.37508333333333	4.13480333333333	4.16788333333333	4.18557666666667	4.28705666666667	4.33908	4.15915333333333	4.26575666666667	4.32466333333333	4.33988666666667
AMFR	5.85681	5.648645	6.567435	6.151605	6.138295	5.58295	7.514955	7.41019	6.915895	6.157515	5.9336	5.13114	7.28382	5.15035	5.12432	6.235545	7.14731	6.676435	6.72396	5.38077	6.65684	6.375745	5.596695	6.1242	5.734345	6.406345	6.550385	5.360165	6.62467	7.41103	6.063735	5.754685	6.004275	4.95006	5.592145	5.19555	5.878565	6.73132	5.697075	6.047885
AMH	5.3848	5.31308	5.26041	5.37968	5.40251	5.41216	5.27453	5.34425	5.38199	5.13006	5.13499	5.27492	5.17655	5.64026	5.38714	5.17815	5.54843	5.74458	5.56438	5.63809	5.41252	5.39207	5.41354	5.32075	5.29284	5.24973	5.06922	5.39487	5.3587	5.45166	5.03906	5.57321	5.19035	5.35934	5.37572	5.48974	5.40394	5.24753	5.33497	5.16846
AMHR2	5.60557	5.33856	5.15053	5.1906	4.85345	5.4909	5.51825	5.29231	5.14173	4.74808	4.97481	5.03613	5.05282	5.2035	4.85761	5.15077	5.1152	5.21469	5.33162	5.10534	5.29412	5.03188	5.18269	5.30172	5.24674	5.22744	5.31671	5.21819	5.25622	5.35486	4.96184	5.42012	4.963	5.11213	5.08172	5.40825	5.25656	5.20577	5.31648	5.50603
AMICA1	10.2732	10.2195	9.96095	10.1583	9.96931	10.14	10.2002	9.99381	10.2094	10.4146	10.585	10.8054	10.5522	10.7846	10.9947	10.2175	11.029	10.55	10.7061	10.9714	10.5087	10.5984	10.2491	10.6701	10.452	10.6237	9.97004	10.4466	10.1456	10.6018	9.99648	9.81456	9.63272	10.5642	10.3806	9.67198	10.5489	10.6166	10.4319	10.4197
AMIGO1	6.1851	6.17263	6.16292	6.21652	6.08669	6.52343	6.92009	6.33832	6.41833	6.42625	5.68673	5.51774	6.30998	6.52831	6.18276	6.46638	5.92047	6.42911	6.47485	6.13305	6.6431	6.32846	6.15061	5.53838	6.64512	6.39628	6.61626	6.53969	6.98557	6.33035	6.08555	5.86724	6.3287	6.09047	6.23357	6.20657	5.67261	5.97304	6.32405	6.13054
AMIGO2	7.42628	7.67538	8.34067	8.53905	8.56668	7.68096	7.53058	7.80263	8.00692	8.20753	7.3891	6.64923	7.80338	8.33716	7.78256	8.17106	7.62483	7.69641	7.88969	7.91677	7.98084	8.19842	8.42015	7.63012	8.38914	8.05534	8.17374	8.15463	8.59215	7.70983	7.57035	8.1485	8.36996	8.00724	8.32555	8.441	7.91596	7.81883	7.65444	7.09051
AMIGO3	6.31197666666667	6.40828333333333	6.38596	6.30405666666667	6.22004666666667	6.48754333333333	6.37334	6.41813666666667	6.28950666666667	6.67310333333333	6.28321	6.30871333333333	6.46405	6.38369666666667	6.27461333333333	6.36976333333333	6.28872	6.3209	6.44141	6.60338	6.44239666666667	6.43079666666667	6.28331333333333	6.30673	6.30939	6.38877333333333	6.17116666666667	6.37244333333333	6.30993	6.42166666666667	6.30988333333333	6.23974	6.24020333333333	6.3679	6.31804333333333	6.36910666666667	6.48846333333333	6.44255333333333	6.39977	6.19016333333333
AMMECR1	5.7398675	5.85672	6.108715	6.1475925	5.998575	5.97825	6.02809	6.4255825	6.39168	5.95014	5.7380725	5.349805	6.1042025	5.886865	5.6171125	6.1026025	5.73684	5.75101	5.751775	5.1807925	6.0367975	6.02895	5.794635	5.3548125	5.9670825	6.0874875	6.0152475	6.039805	6.02295	5.83748	5.7576575	6.1407075	5.997105	5.9776325	5.843155	5.730695	5.6975375	5.8725775	5.87594	5.31259
AMMECR1L	6.86977	6.53581	7.33901	7.399	7.84474	7.22091	6.83604	7.19628	7.3114	7.70742	7.35548	6.94676	7.80459	7.43624	7.70087	7.409	7.52395	7.61874	7.75027	7.80897	7.44699	7.29787	7.29954	7.24863	7.59034	7.60463	7.17897	7.14624	7.39964	6.66031	6.8083	7.51282	7.73743	7.44934	7.61369	7.5506	6.99672	7.34265	7.11614	6.96353
AMN	5.16652333333333	5.06904	5.38963666666667	5.20232	5.27077333333333	5.14909333333333	5.27049333333333	5.07610333333333	5.12273	5.22245	5.46469	5.25895666666667	5.20211	5.09047666666667	5.13121	5.12879333333333	5.02664333333333	4.91474333333333	5.33019666666667	5.11610666666667	5.10597333333333	5.25499	5.23745666666667	5.21784333333333	5.17516666666667	5.11462666666667	4.89154666666667	5.16245333333333	4.85558	5.22110666666667	5.16131333333333	5.09791333333333	5.13108	5.24310666666667	5.25756333333333	5.25211333333333	5.50044	5.206	5.25618666666667	5.27013333333333
AMN1	6.02976	5.89033	6.18674	6.29566	6.31834	6.06579	5.90208	5.88423	6.42275	6.36244	5.86308	5.21242	6.28665	6.46842	5.90637	6.04446	5.6842	5.73405	6.49336	6.07346	6.06422	6.05949	6.36336	5.38559	6.55004	5.94975	5.91036	6.17095	6.12016	6.07141	5.74067	5.39527	5.97304	5.99067	6.36517	5.95724	6.06124	6.17396	6.07536	5.49251
AMOT	4.17643	3.94594	4.02693	3.71729	3.77021	3.98649	3.85195	3.63441	3.68633	3.68541	3.77246	3.79987	3.66501	3.69269	3.81619	3.77	3.49203	3.68705	3.82106	3.66895	3.64538	3.81817	3.80781	3.80973	3.52862	3.52286	3.87297	3.76267	4.27852	3.81024	3.78905	3.75532	3.82371	3.86901	3.80721	3.838	3.68119	3.48547	3.99163	4.09675
AMOTL1	4.65234	4.5666725	4.6537875	4.39624	4.38534	4.4196225	4.6155925	4.461715	4.4294425	4.36315	4.53024	4.7339075	4.4197275	4.490945	4.4980175	4.50682	4.39537	4.487825	4.52613	4.4971425	4.6197525	4.4466575	4.6792875	4.66007	4.5035475	4.5181925	4.5130725	4.5353725	4.46189	4.46673	4.6674575	4.56328	4.3964	4.4181925	4.494265	4.6543725	4.531635	4.5298175	4.8277575	4.5991325
AMOTL2	3.82121	3.69905	3.87579	3.70985	3.97597	3.71036	3.79616	3.95953	3.68633	3.78922	4.02446	4.46993	3.65838	3.94669	3.89057	3.77213	3.54142	3.67559	3.97679	3.6785	4.06102	4.01334	4.26168	3.93036	3.99226	3.82434	3.99935	3.81261	4.03244	3.73502	3.9085	3.93313	3.89775	3.77213	3.92195	3.78471	3.76073	3.7215	3.84074	4.18202
AMPD1	3.35465	3.12619	3.13407	2.95319	3.00084	3.10381	2.91446	2.99353	3.08473	3.1333	2.78177	3.09031	3.08672	2.91356	2.92991	2.97239	2.79574	3.3681	3.26269	3.24321	3.27869	2.91729	3.07172	3.1801	2.85732	3.09192	3.06895	2.88387	2.81177	3.10449	2.93106	3.22429	2.96613	2.75693	3.16876	3.0394	3.05643	3.23741	3.3208	3.44087
AMPD2	8.72699	8.75126	9.1465	9.03355	8.59755	8.84864	8.99295	9.1542	8.75786	8.60291	9.32107	9.59569	8.68932	8.89605	9.04239	8.53227	8.88629	8.64362	8.86532	9.01355	8.80708	8.87786	8.39116	9.28464	8.61485	9.22929	8.92932	8.86338	8.35308	8.63555	9.22662	8.56044	8.85263	9.42449	8.68758	8.6448	9.39252	9.92593	9.13684	8.55835
AMPD3	6.56645	6.076715	6.28102	6.554525	6.504575	6.07385	6.482805	6.04456	6.773795	6.92785	6.597675	7.206525	7.08663	7.09192	6.75484	6.80792	6.95301	6.972575	7.140485	7.066385	7.020995	6.56668	6.27715	7.06537	7.062215	6.96747	6.06199	6.95986	6.489495	6.920865	6.465215	6.622875	6.6738	6.47314	6.847885	6.90858	6.710745	6.37458	6.640075	6.316895
AMPH	3.9428	3.84327	4.15047	3.81363	3.77505	3.67961	3.84575	3.91891	3.5716	3.80988	3.81998	4.57859	3.85988	3.96916	3.91584	3.89631	3.98206	3.39489	4.16972	3.81769	3.92051	4.22709	3.97109	4.18573	3.73454	3.9138	4.16545	3.83434	3.83766	3.90383	3.73353	3.83848	3.87018	4.27451	3.69171	3.74002	3.84255	3.8903	3.9775	4.25142
AMT	7.21677	6.93047	7.39741	7.55367	7.12211	7.12792	7.24094	7.39963	7.24577	7.24859	7.54589	6.91258	6.9658	7.52302	7.36934	7.115	6.86967	7.23411	6.98881	7.68868	7.24963	7.56835	7.08758	7.2718	6.91109	6.91509	7.58599	7.23904	7.1406	6.99054	7.41806	6.83521	7.48107	7.39312	7.17847	7.16306	7.31556	7.64067	7.29637	6.85812
AMZ1	5.82783	5.582885	5.562755	5.32243	5.38868	5.465375	5.575315	5.34429	5.41475	5.31226	5.38164	5.612285	5.42736	5.419935	5.37041	5.419405	5.241165	5.4996	5.368465	5.46831	5.470635	5.40218	5.43183	5.62392	5.39446	5.40403	5.46248	5.483085	5.419835	5.5647	5.835555	5.497985	5.337085	5.485445	5.411745	5.77187	5.51513	5.67037	5.49714	5.71213
AMZ2	9.90073	9.88315	10.3031	10.1236	10.1909	10.1253	9.9782	10.088	9.9741	10.1324	9.9317	9.4754	9.82784	9.99961	9.89205	9.97511	9.44456	9.64561	9.89503	9.75281	10.003	9.84177	9.88974	9.89429	9.82101	10.0301	9.77247	9.84101	9.5243	9.73611	10.2607	10.1437	10.2726	10.0132	10.1281	10.1425	9.99645	10.0834	10.1593	9.27975
AMZ2P1	7.80956	7.41783	7.98129	7.74554	7.58659	7.26836	7.13899	7.30232	7.48241	7.66199	7.63411	7.57426	7.27361	7.53359	7.3579	7.79155	7.15227	7.19774	7.37511	7.31333	7.41191	7.48245	7.10186	7.15303	7.76148	7.44352	7.59984	7.50586	7.04999	7.28074	7.76271	7.90265	7.68832	7.50738	7.56278	8.16373	8.16528	7.91216	7.59989	6.6436
ANAPC1	7.31965666666667	7.25771666666667	7.59480666666667	7.53776	7.47416	7.61142666666667	7.22685	7.44099	7.42136	7.50210333333333	7.57772333333333	7.22808333333333	7.40937666666667	7.39597333333333	7.41666333333333	7.41701333333333	7.12724	7.22579	7.48223333333333	7.3216	7.27385333333333	7.39652666666667	7.50365	7.33007	7.23899	7.50590666666667	7.39201666666667	7.38461666666667	7.23408333333333	7.22971	7.39302333333333	7.64329333333333	7.77549333333333	7.50014	7.56643	7.69074333333333	7.28788	7.56944	7.45393	6.89730333333333
ANAPC10	5.30557	5.512985	5.82628	5.799825	6.42262	5.716595	5.75496	5.83719	6.09298	6.55492	5.939325	5.956565	6.12256	6.250565	6.203175	6.23663	6.07812	5.631885	6.20454	5.92223	5.97481	5.97996	6.117295	6.087285	6.232155	6.354725	5.565135	6.10135	5.989075	5.98789	5.600565	5.838385	5.90989	6.01413	6.415775	5.62651	5.64639	6.090155	5.94714	5.688465
ANAPC11	7.06333	7.03259	7.09755	6.998785	7.076085	6.98985	6.99272	6.94437	7.04745	7.11535	7.097765	7.14841	7.046055	6.92923	7.0072	7.043515	7.06074	6.929915	7.08587	7.248685	7.13219	7.005575	7.094195	6.992925	7.091165	7.0122	6.851685	6.880665	6.74962	7.12726	7.2027	6.99518	6.962975	7.072885	7.111815	7.07689	7.08449	7.148835	7.144175	6.90176
ANAPC13	6.20624	6.36756	6.250125	6.53018	6.449335	6.495245	6.511735	6.47319	6.38633	6.55033	6.48048	6.570905	6.55558	6.608975	6.521835	6.37132	6.58492	6.40723	6.65558	6.460375	6.621285	6.28136	6.494945	6.556605	6.610785	6.423075	6.50232	6.38714	6.40407	6.53986	6.141005	6.44228	6.206795	6.465415	6.500325	6.350735	6.418775	6.527265	6.38631	6.445535
ANAPC15	8.32765	8.13564	8.40878	8.24961	7.83291	8.26011	8.5331	8.32032	8.3206	8.14159	8.20242	8.21079	8.24514	8.53611	8.17343	8.11796	8.13933	8.03963	8.40825	8.35515	8.37883	8.11885	8.16657	8.62717	8.07347	8.17871	8.27419	8.27653	7.98485	8.27529	8.59523	8.22609	8.12697	8.3001	8.23275	8.17667	8.36962	8.7776	8.79516	8.49045
ANAPC16	9.77807	9.8013475	9.65958	9.87232	9.893335	9.8305275	9.96623	9.9110325	9.8984775	9.7481125	9.6672825	8.93478	9.873155	9.791305	9.827855	9.98167	9.6921875	9.83752	9.7537675	9.84066	9.6835525	9.5967675	9.66685	9.4355875	9.964945	9.8678575	9.989705	9.768995	9.820155	9.8760925	9.7054125	9.86131	10.04192	9.775685	9.8095975	9.913815	9.8485475	9.64816	9.7824525	9.5396275
ANAPC2	7.61035	7.62363	7.57048	7.66032	7.59023	7.78875	7.8128	7.65485	7.20208	7.43801	7.74516	7.01425	7.43181	7.51375	7.79802	7.43642	7.58367	7.8582	7.44919	7.84421	7.65594	7.5067	7.16933	7.90935	7.42491	7.61937	7.4318	7.45968	7.58322	7.45299	8.26124	7.3268	7.5983	7.67743	7.60024	7.459	7.78512	7.92056	7.78148	7.07898
ANAPC4	8.41394	8.41797	9.197385	9.53964	9.31346	8.752765	8.55294	8.64844	8.861005	8.99509	9.298615	9.04949	8.81236	8.971125	9.38414	8.858705	8.854795	8.69753	8.902505	9.243835	8.655195	9.069095	9.25162	8.837655	8.749815	8.969515	8.54813	8.79921	8.58284	8.417955	8.669135	8.792145	9.290235	9.16052	9.38784	9.09449	9.26865	8.93289	8.79969	8.557665
ANAPC5	8.17292166666667	8.25795833333333	8.07859666666667	8.39638166666667	8.289845	8.16643166666667	8.38679166666667	8.25562666666667	8.374485	8.36079666666667	8.39627	7.87818	8.41862	8.37743833333333	8.41563	8.38052833333333	8.70738833333333	8.62041333333333	8.18584666666667	8.45770166666667	8.13544666666667	8.36316	8.25842333333333	8.15171	8.30752	8.19382833333333	8.43912333333333	8.10434166666667	8.29044666666667	8.11468833333333	8.19537666666667	8.09658833333333	8.249895	8.03136333333333	8.25645333333333	8.0189	8.143965	8.14593833333333	7.93798166666667	7.83337833333333
ANAPC7	6.327305	6.49033	6.80791	7.1615	7.2216	6.77825	6.66852	6.8279	7.0865	7.425745	7.23051	7.042995	7.008905	7.32731	7.227015	7.24453	7.408585	7.09639	7.25411	7.458455	7.186895	6.85145	7.113415	6.77708	7.110145	7.175915	6.714525	7.01697	7.11437	6.797195	6.454305	6.493585	6.81437	7.039	7.431205	6.40624	6.684885	6.84036	6.647025	6.83492
ANG	6.94506	6.24592	6.33488	5.90427	6.27496	6.24639	6.05876	5.96463	6.73864	7.30738	7.11182	7.92663	7.18596	6.05281	6.39314	6.03277	7.04653	6.49074	7.10195	6.78678	6.47058	7.05391	6.24625	7.16705	6.58569	6.50327	5.98044	7.53942	5.99578	6.94477	5.52149	6.65155	5.98562	6.54169	6.23483	6.06632	7.39501	6.92695	6.25425	6.70454
ANGEL1	5.93203666666667	5.9441	5.80027333333333	5.77768	5.80494	5.97180333333333	6.08281333333333	5.95804666666667	5.90303333333333	5.81085	5.69796	5.58837333333333	5.72971333333333	5.87058666666667	5.85611	5.79513333333333	5.94368	5.92299666666667	5.84265	5.88451	5.88295	5.85079333333333	5.78974333333333	5.9467	5.82883	5.7439	5.86161333333333	5.79762333333333	6.07074666666667	5.79618	6.04377	5.82189	5.64679666666667	5.76195666666667	5.86391	5.83213	5.75294333333333	5.89092	6.05456333333333	5.77389333333333
ANGEL2	5.6882	5.73187	6.59952333333333	6.62711	6.54288	6.27216333333333	5.89117333333333	6.11463	6.1811	6.38861333333333	6.20286	6.25375666666667	6.36405333333333	6.31192333333333	6.43153333333333	6.29768	6.31458333333333	6.26097666666667	6.54644	6.36452	6.37708	6.20497333333333	6.09606333333333	6.22158333333333	6.47029333333333	6.47748333333333	6.05091	6.17497666666667	6.17076666666667	5.85235666666667	5.92354	6.19612	6.50271666666667	6.43488666666667	6.44622	6.20008666666667	6.32048666666667	6.47299333333333	5.91993	6.23099
ANGPT1	3.62258333333333	3.61181666666667	3.43683666666667	3.42513666666667	3.40307	3.32075	3.36805	3.42832666666667	3.46939	3.42411666666667	3.70235333333333	3.40692333333333	3.75640333333333	3.47161	3.35409666666667	3.49218333333333	3.49922	3.67896333333333	3.41772666666667	3.45251	3.38055666666667	3.90092666666667	3.79799	3.55947	3.60617333333333	3.50601	3.59646333333333	3.71513666666667	3.65359	3.33801666666667	3.31738333333333	3.50775333333333	3.27667666666667	3.68408666666667	3.56606333333333	3.36728666666667	3.54977333333333	3.45278	3.34015333333333	3.82245
ANGPT2	3.2692925	3.3610325	3.1817325	3.3100025	3.23748	3.21972	3.34767	3.2188625	3.3838125	3.28523	3.1543675	3.5084975	3.221005	3.273915	3.179055	3.3532075	3.268175	3.2566425	3.2255975	3.2714675	3.29705	3.28642	3.2548325	3.2789675	3.4162675	3.1442725	3.302845	3.3465	3.27689	3.402555	3.2530775	3.36679	3.2467175	3.118735	3.324695	3.323975	3.33675	3.3619475	3.238135	3.239465
ANGPT4	6.38023	6.52911	6.41838	6.20235	5.90771	5.87405	6.55734	6.16232	6.23048	5.71113	6.07448	6.05613	5.92492	6.17581	5.97055	6.03886	6.20628	6.18363	5.87971	6.21795	6.15179	6.26315	6.17811	6.15482	6.16305	6.18865	6.55078	6.17165	6.31604	6.32403	6.87221	6.12969	6.24954	6.08851	6.15334	6.38722	6.41002	6.1769	6.58587	6.35058
ANGPTL1	2.94685333333333	3.06520333333333	2.87186666666667	2.74144	2.76871	2.96023	2.70670666666667	2.90909333333333	2.87198333333333	2.86491	2.90379666666667	2.82895666666667	2.76102666666667	2.90469666666667	2.77670666666667	2.81401333333333	2.75001666666667	2.81597333333333	2.79233666666667	2.79276666666667	2.88165666666667	2.80667333333333	2.82431	2.82201	2.75319	2.77885333333333	2.89069333333333	2.90478333333333	2.93354	2.80621666666667	2.78263333333333	2.81977666666667	2.92190666666667	2.75155666666667	2.86685666666667	2.91618666666667	2.93997	2.88164666666667	2.89605	2.7954
ANGPTL2	4.5235	4.53348666666667	4.51929	4.516	4.40214	4.3647	4.55379666666667	4.55927333333333	4.40634	4.30899	4.49008333333333	4.64608333333333	4.46429333333333	4.24783666666667	4.34999	4.39070666666667	4.29846	4.46304333333333	4.33662666666667	4.35122	4.37568	4.42291	4.63318	4.35712333333333	4.32711	4.47225	4.55240333333333	4.46445333333333	4.40019666666667	4.50897	4.59582666666667	4.51372666666667	4.34954	4.46570333333333	4.35393333333333	4.7144	4.67021666666667	4.61990666666667	4.59141333333333	4.63719333333333
ANGPTL3	2.86020666666667	2.982	2.86149666666667	2.92533	2.88702666666667	2.81439333333333	2.88085	2.79590333333333	2.84477333333333	2.76587666666667	3.06599666666667	3.10992666666667	2.93847666666667	2.77060333333333	2.94814333333333	2.93754333333333	2.70319	2.78012333333333	2.72536666666667	2.69481666666667	2.80746333333333	2.86059	3.0073	2.79405666666667	2.77597666666667	2.92259333333333	2.90105	2.81411333333333	3.12665666666667	2.90909	2.96424	2.92113333333333	2.91806666666667	2.98655333333333	2.91711	2.83304	2.87465333333333	3.03443	2.93599333333333	3.09653
ANGPTL4	5.422875	5.47892	5.215635	5.31554	5.412625	5.42951	5.36992	5.22123	5.27195	5.239495	5.453345	5.40823	5.21856	5.33979	5.288455	5.286775	5.18518	5.30085	5.24697	5.51561	5.353815	5.325945	5.38975	5.304685	5.33306	5.292595	5.12516	5.338665	5.35487	5.324775	5.417035	5.50694	5.58734	5.453935	5.45556	5.81934	5.559675	5.344695	5.440155	5.159665
ANGPTL6	4.97975	5.17559	5.54454	4.90379	5.21557	5.12622	5.22192	5.09562	4.92915	5.00752	5.05705	4.93015	4.82212	5.06133	5.04609	4.86893	4.61886	4.79896	4.86479	5.11062	4.93811	4.89321	5.0668	5.27022	4.97663	5.01568	4.91231	5.1117	4.83563	5.34565	5.54378	5.42595	5.13701	5.00445	5.00887	5.42605	5.19455	5.4477	5.03937	4.59274
ANGPTL7	3.86045	3.77927	3.62151	3.68464	3.50925	3.74227	3.59745	3.81313	3.6966	3.63996	3.52294	3.89746	3.98394	3.74252	3.40472	3.67931	3.53728	3.73142	3.60346	3.71041	3.71612	3.88456	3.75629	3.95526	3.77716	3.66749	3.72509	3.91398	3.64228	3.97768	3.68266	3.8939	3.64529	3.77298	3.66199	3.97509	3.73187	3.73241	3.6083	3.99736
ANHX	5.45473	5.434965	5.21066	5.20023	5.102915	5.244005	5.201385	5.23882	5.261225	4.955345	5.18021	5.33774	5.062275	5.128305	5.34788	5.19502	5.269855	5.278505	5.255575	5.38932	5.26958	5.337155	5.38241	5.462515	5.246055	5.165515	5.336105	5.319235	5.28238	5.411865	5.44179	5.31157	5.204695	5.050775	5.41683	5.335995	5.37133	5.299545	5.23816	5.36973
ANK1	5.39315428571429	5.18851285714286	4.88280857142857	5.02475428571429	4.88148428571429	5.20464857142857	5.58852571428571	5.28417	5.31904714285714	4.81754428571429	5.06479428571429	4.95282142857143	4.87900857142857	5.14577	5.11567285714286	5.23096857142857	5.00201857142857	5.46477428571429	5.03551	5.17425714285714	5.09404714285714	5.69650428571429	5.22313857142857	5.55049857142857	5.15215714285714	5.12875142857143	5.32726428571429	5.59307428571429	6.36802714285714	5.68182142857143	5.72963571428571	5.01108857142857	5.09526	5.14320142857143	4.93458285714286	5.28022857142857	5.22647142857143	5.12451285714286	5.53501714285714	5.11511
ANK2	3.1151975	3.100665	2.947845	3.0021775	3.0750175	3.1657625	3.1121325	3.1780825	3.07539	3.0629025	3.1648375	3.512425	3.07868	3.15544	3.0393075	3.1407325	2.939845	3.1045775	3.14007	3.202455	3.061775	3.090285	3.2428625	3.23892	3.0450125	3.0470375	3.0549525	3.0475875	3.0561025	3.2304425	3.11284	3.1652075	2.995145	3.0769875	3.1418675	3.0770375	3.057665	3.186985	2.9780125	3.376535
ANK3	5.059168	4.701224	4.886482	5.076396	4.70657	5.098172	4.94322	4.803694	4.99442	4.928016	4.488858	4.37356	4.631232	5.227666	4.684072	4.965748	4.61279	5.172674	5.094824	4.736014	4.8783	4.789754	5.246142	4.331516	5.142322	5.169506	5.165766	4.640822	5.60257	4.900228	4.830126	4.909374	5.204226	4.819072	4.85405	4.764926	4.853618	4.519068	4.888054	4.825778
ANKAR	2.890205	2.818265	2.775385	2.718385	2.672515	2.85961	2.79648	2.814185	2.807275	2.788055	2.719205	2.91636	2.763865	2.832085	2.680305	2.775325	2.70381	2.913735	2.947855	2.965535	2.908525	2.830495	2.95602	2.741415	2.840315	2.79554	2.959475	2.879825	2.88242	2.82068	2.733245	2.785415	2.801845	2.796165	2.728955	2.76588	2.708055	2.710995	2.68635	2.9544
ANKDD1A	4.91984	4.67518	5.260095	4.799595	4.925685	5.013915	4.95689	5.070815	4.71992	5.43754	4.789995	5.28586	4.588415	4.92077	5.104845	4.498945	5.01689	5.089485	5.278675	5.559725	4.486795	4.93321	5.465725	5.41064	4.82077	4.54198	4.59285	5.321285	4.35884	4.91988	5.37561	5.506205	5.998065	5.7082	5.401625	4.83805	5.053045	5.31122	4.545735	4.842595
ANKEF1	4.0533	3.624985	3.965715	4.45352	4.273885	3.78667	4.047005	4.04304	3.78522	4.51981	3.851085	3.396635	4.26115	4.046875	3.711795	4.290275	3.72735	4.29995	4.147585	3.802365	4.36518	3.96486	3.74704	4.01107	4.173265	4.250655	3.66787	4.217635	4.245395	3.59476	3.80031	3.9874	4.19607	3.792745	4.48452	4.3467	4.048375	3.71819	3.98507	3.725275
ANKFN1	3.75415333333333	3.96870333333333	3.71586	3.62831666666667	3.74856333333333	3.54726	3.92392	3.84642333333333	3.97613333333333	3.87035	3.71908	3.92289333333333	3.88331333333333	3.85164	3.75697	3.89931666666667	3.65255333333333	3.67788333333333	3.78998333333333	3.85736333333333	3.78417333333333	3.86004333333333	3.97318333333333	4.01403333333333	3.79392666666667	3.95426333333333	3.62333666666667	3.92355	3.74204666666667	3.79655666666667	3.80528	3.87382666666667	3.75974333333333	3.78493666666667	3.68713666666667	3.89965666666667	3.79205666666667	3.79309666666667	3.89060666666667	3.83257666666667
ANKFY1	5.69434	5.7715825	5.7815175	5.95067	6.02108	5.8713275	5.8300875	5.8953	5.9855725	6.1664025	6.1753325	6.1413575	6.10315	6.2930075	6.2892025	5.9830175	6.3577825	6.1815875	6.288615	6.2842875	6.1799	6.1058175	5.9547025	6.2183175	6.1719575	6.130235	5.9568675	5.9313125	5.9138975	6.091555	5.8619825	5.7769325	5.72937	5.8319475	6.0080675	5.7938875	5.837315	6.0273225	5.8204675	5.7495225
ANKH	5.71770714285714	5.50894	5.77555714285714	5.65595714285714	5.73618428571429	5.58408428571429	5.66497714285714	5.69364428571429	5.74769571428571	5.7056	5.31753428571429	4.86385428571429	5.75139142857143	5.77862142857143	5.54898142857143	5.79963857142857	5.21567142857143	5.64724571428571	5.81707714285714	5.38259571428571	5.62833571428571	5.67100285714286	5.68459714285714	5.48278857142857	5.82673714285714	5.59671428571429	5.92357285714286	5.65829	5.97636571428571	5.69625428571429	5.68446857142857	5.82654285714286	5.87906714285714	5.37058857142857	5.71796428571429	5.83810428571429	5.56414571428571	5.52271	5.73862571428571	5.58160857142857
ANKHD1	7.29039333333333	7.25439833333333	7.40192833333333	7.38242666666667	7.38452666666667	7.141585	7.24466	7.35136666666667	7.413865	7.46915166666667	7.37494166666667	7.14181833333333	7.53333166666667	7.47505166666667	7.47910666666667	7.436275	7.62504	7.51092833333333	7.4903	7.40157833333333	7.39113333333333	7.35652833333333	7.08973666666667	7.34716	7.46803666666667	7.30177666666667	7.210995	7.37569833333333	7.18427666666667	7.30316833333333	7.33491666666667	7.33620833333333	7.359315	7.257855	7.34005666666667	7.32093666666667	7.17524333333333	7.256075	7.203095	7.12813333333333
ANKIB1	6.61864333333333	6.59148	6.67916	6.55070333333333	6.70522333333333	6.83107	6.67996666666667	6.83273	6.60451666666667	6.87987333333333	6.52353333333333	6.52498666666667	6.57569	6.58181666666667	6.63869	6.58041666666667	6.70378666666667	6.70859	6.771	6.5705	6.68158	6.48488666666667	6.44908666666667	6.43223333333333	6.64278666666667	6.55071333333333	6.85527	6.56263666666667	6.99913666666667	6.37855333333333	6.33473666666667	6.56389666666667	6.42588666666667	6.54985666666667	6.53862333333333	6.18534666666667	6.29106333333333	6.42285666666667	6.56002666666667	6.53390333333333
ANKLE1	4.5783	4.24534	4.26397	4.24846	3.91703	4.35386	4.51619	4.08379	4.42905	4.79455	4.01603	4.62157	4.56203	4.6935	4.36623	4.11098	4.35413	4.2024	4.79507	4.79756	4.78888	4.47097	3.97102	5.15728	4.52891	4.45648	4.20552	4.78854	4.35775	4.47861	4.19919	4.41222	4.41905	4.03706	4.41369	4.22159	4.70312	4.74714	4.56339	4.02909
ANKLE2	6.12495666666667	6.12938666666667	6.22014	6.25135	6.26964666666667	6.23631333333333	6.17892666666667	6.09864666666667	6.04899666666667	6.02564666666667	6.04533	5.56401666666667	6.07097333333333	5.96537333333333	5.91487	6.12357	5.83119	5.87148	6.03206333333333	6.04672	5.99163333333333	6.00075	5.63135333333333	5.90543666666667	6.17814333333333	5.88339666666667	6.195	6.03690666666667	5.90724333333333	6.05720666666667	6.16208	6.13891333333333	6.28491666666667	6.35095666666667	6.02486	6.10319666666667	6.33032333333333	6.16625666666667	6.11262333333333	5.70450333333333
ANKMY1	4.84312	4.78566333333333	4.84318	4.91117	4.96617666666667	4.85601	4.89658333333333	4.97852333333333	5.04589666666667	4.93885333333333	4.97034333333333	4.74085333333333	4.94033666666667	5.11259333333333	4.99873333333333	5.02632666666667	4.81190666666667	4.94200333333333	5.01875	5.05952333333333	5.07654	5.09337	4.67968333333333	5.10208333333333	4.93140666666667	5.03577	4.90949333333333	5.08738	4.84673	4.92515333333333	5.00088333333333	4.90762333333333	4.95335	4.93272666666667	5.00424	4.96552333333333	4.84283333333333	5.02667666666667	5.01553333333333	4.83452666666667
ANKMY2	7.84207	8.31042	8.47317	8.34312	8.93841	8.38605	8.13482	8.49738	8.42838	8.71667	8.58742	8.65195	8.45517	8.32189	8.34993	8.35701	8.08022	8.13106	8.37467	8.2268	8.32273	8.41345	8.33886	8.13492	8.17693	8.27828	8.27952	8.27079	8.32533	7.87502	8.01338	8.18027	8.323	8.51866	8.65057	7.90906	7.89964	8.38793	8.34358	8.21617
ANKRA2	7.95944	7.97817	8.52769	8.83895	8.62619	7.95513	8.07613	8.20478	8.55429	8.4719	8.50424	8.15154	8.23775	8.35936	8.40827	8.27949	8.00147	7.63176	8.37587	8.36678	8.01131	8.33629	8.61735	8.02855	8.25398	8.41947	8.04975	8.55364	7.92425	8.34408	8.24443	8.38559	8.91583	8.64045	8.61933	8.52246	8.57309	8.44892	8.29156	7.4756
ANKRD1	3.13022	2.95302	3.05759	3.14423	3.15868	2.97264	3.34744	3.08565	3.02236	3.14669	3.0846	3.14534	2.9937	2.97849	3.05497	3.11233	3.11932	3.15428	2.87702	2.96955	2.99532	3.04969	3.06977	3.03833	3.05136	3.09319	2.89671	3.07351	3.19349	3.06317	3.39454	3.06518	3.02399	3.16653	3.0534	3.32022	2.94754	2.92939	3.17258	3.1073
ANKRD10	5.66637	5.6592275	5.73021	5.7372775	5.694375	5.7221725	5.6113775	5.67581	5.7904475	5.789805	5.7283725	5.4068225	5.69672	5.6122875	5.7526125	5.543515	5.7612975	5.80726	5.6438725	5.7277025	5.6491975	5.7499525	5.692505	5.4048525	5.7170775	5.5391625	5.6052125	5.58787	5.778885	5.7074825	5.5112375	5.6183425	5.7875925	5.6323025	5.6781	5.552775	5.7621075	5.6897225	5.5735125	5.67934
ANKRD10-IT1	7.70928	7.496265	6.72206	7.351825	6.94349	7.18258	7.32016	7.350845	7.023325	7.10533	7.17387	7.008175	7.021585	6.674575	7.54719	6.806465	8.07535	8.098015	6.839475	7.36741	6.980435	6.9844	6.87826	6.63793	7.03338	7.00382	7.709095	6.857095	7.610305	6.814575	7.04801	6.75728	7.246815	6.846975	6.667595	7.08847	7.29252	6.64599	6.668875	7.02936
ANKRD11	7.34028166666667	7.31684833333333	7.20723666666667	7.44258666666667	7.26356166666667	7.54215333333333	7.379115	7.60363	7.10979666666667	7.02542166666667	7.24932666666667	6.96489833333333	7.09608666666667	6.96889666666667	6.94288666666667	7.12763	7.11639	7.251335	6.96370166666667	6.95029166666667	7.09170833333333	7.140195	7.34313833333333	7.08945833333333	7.10288666666667	7.21713	7.19674833333333	7.02025166666667	7.07346666666667	6.93208666666667	7.35861	7.32615166666667	7.34593833333333	7.40454666666667	7.24459833333333	7.41212166666667	7.287575	7.25402666666667	7.21593166666667	6.82669833333333
ANKRD12	7.5027075	7.5927025	8.0029425	8.4580575	8.4295075	7.7224025	7.486075	7.80246	8.0489175	8.0177075	7.7805	7.26753	8.03632	7.851545	8.01615	7.9963525	7.8368325	7.873295	7.9821175	7.6689075	7.555435	7.8119075	8.1144875	7.2394075	8.0399175	7.8481475	7.9624675	7.7571975	7.92796	7.4936375	7.55664	8.3037725	8.5344825	8.233035	8.3284925	8.415165	8.074885	7.50443	7.5507	7.4839225
ANKRD13A	7.334485	7.367815	7.3592	7.47524	7.27856	7.69813	7.294035	7.32642	7.412245	7.244425	7.33821	7.488205	7.351995	7.380375	7.35405	7.438575	7.92413	8.064865	7.22533	7.35077	7.20505	7.182515	7.41716	7.19185	7.226985	7.31316	7.337505	7.201445	7.601115	7.148175	7.24273	7.356395	7.485955	7.263665	7.34992	7.50383	7.233205	7.247575	7.364945	7.19255
ANKRD13B	5.8414	5.9689	5.60824	5.68311	5.94998	6.17468	5.85472	5.9731	5.81052	6.20679	5.91879	5.69354	5.84442	6.08138	6.00877	6.13264	5.91193	5.94531	6.02542	6.0915	6.12998	6.23931	5.74933	6.28333	5.92375	6.04783	5.58645	6.14085	6.07088	5.94936	5.89335	6.00115	6.10196	6.12757	5.91596	5.95111	5.92501	5.87393	5.63547	5.69924
ANKRD13C	5.369426	5.123736	5.813768	5.868422	6.032308	5.50839	5.367004	5.709848	5.579972	5.780122	5.546104	5.016328	5.551772	5.570372	5.540596	5.562664	5.379018	5.08558	5.59734	5.181932	5.57492	5.358852	5.265668	5.16182	5.512376	5.533892	5.272742	5.408582	5.61876	5.405562	5.22455	5.803776	6.135462	5.85629	5.880866	5.72993	5.415876	5.69852	5.704074	5.072444
ANKRD13D	6.91809666666667	7.04679	6.97787	7.00443333333333	6.93154	7.27615	7.10024333333333	7.18926666666667	6.88057	6.83193	7.25820333333333	7.20454333333333	7.02132333333333	7.14242333333333	7.28886	7.03165333333333	7.50008666666667	7.54951	6.87488666666667	7.54494666666667	7.22535333333333	7.16757333333333	6.74956333333333	7.62914	6.93581666666667	7.10366666666667	7.23026333333333	6.89979666666667	7.14354666666667	6.75545666666667	7.27146666666667	6.64829	6.83037	6.98261666666667	6.84767666666667	6.83452333333333	6.91868666666667	7.39086333333333	6.94558333333333	6.70270666666667
ANKRD16	5.49037	5.544825	5.60203	5.350185	5.485315	5.74985	5.68889	5.62105	5.55702	5.921895	5.54504	5.49104	5.26024	5.63566	5.6332	5.614395	5.73655	5.4241	5.904155	5.701255	5.66176	5.224665	5.398895	5.680765	5.578895	5.457685	5.385385	5.422865	5.66021	5.66012	5.675935	5.429825	5.746465	5.343715	5.55162	5.564245	5.360285	5.92322	5.677945	5.75106
ANKRD17	7.4924	7.676555	7.6356	7.661415	7.8947	7.79042	7.88641	8.016065	7.834135	8.1695	7.745045	7.56398	7.98251	7.957815	8.0156	8.0754	8.101905	8.31912	7.999095	7.803285	8.09367	7.868635	7.37483	7.7423	8.19867	7.676965	8.00042	7.75504	8.249375	7.86926	7.57037	7.570045	7.516155	7.658215	7.74553	7.35326	7.26972	7.46565	7.6752	7.53783
ANKRD18A	3.64192	3.49014	3.443505	3.543315	3.271185	3.311025	3.4871	3.45891	3.49118	3.45622	3.422885	3.60432	3.414455	3.21126	3.405865	3.557845	3.404585	3.75546	3.32483	3.593385	3.40626	3.531215	4.120635	3.345025	3.253985	3.417325	3.93119	3.599355	3.80836	3.20238	3.39753	3.436585	3.669545	3.50945	3.49437	3.27036	3.51027	3.77482	3.4423	4.67161
ANKRD18B	4.15169	3.92606	3.75961	3.7539	3.56152	3.56322	3.69857	3.72729	3.51161	3.90175	3.762	3.83431	3.49758	3.77459	3.80718	3.69036	3.67383	3.53245	3.65576	3.84437	3.8445	3.74768	4.03804	3.78466	3.87065	3.56871	3.74086	3.73995	3.59667	4.12623	3.96775	3.74773	3.79334	3.96626	3.78957	3.76968	3.68633	3.81765	3.88213	3.86557
ANKRD19P	4.78541	4.84592	4.9738	4.85174	4.91919	4.68351	4.85164	4.39546	5.11744	4.87616	4.69889	4.82102	4.91202	4.88927	5.08906	5.01401	4.84114	4.64655	4.92222	4.86404	5.02799	4.69871	5.20971	4.82744	5.11766	4.57344	5.15157	5.00051	4.95256	5.21561	5.06887	4.75632	4.91202	4.92913	4.92165	5.12158	4.91313	4.6493	5.07698	5.19242
ANKRD2	4.16082	4.39869	3.87299	3.96181	4.02632	4.19453	4.1972	4.13849	3.91249	3.93034	4.24792	4.21622	4.31178	4.3966	4.25503	4.27744	3.70644	4.39025	4.26296	4.27502	4.26657	3.98978	4.16716	4.31016	3.96741	3.89457	3.73428	4.24297	4.20936	4.24338	3.83478	4.16026	3.72524	3.86813	4.05624	4.74916	4.17145	4.28262	4.21527	3.93808
ANKRD20A1	3.66711	3.65986	4.05199666666667	4.19718	3.99081666666667	3.79421333333333	3.59026333333333	3.70605666666667	3.14791666666667	3.41054333333333	4.04816	5.47904333333333	3.38408	3.51887333333333	3.80837333333333	4.14976	4.13530333333333	4.94541666666667	3.10294	3.86475666666667	3.50044666666667	3.79855666666667	4.84429333333333	3.7977	3.83835333333333	3.69273333333333	4.57961333333333	3.53373	4.61321	3.29415333333333	3.64146666666667	3.62617666666667	3.84054666666667	3.64508666666667	3.76489333333333	3.47556	4.2723	3.98092666666667	3.50589	6.08842
ANKRD20A11P	6.654	6.69998	7.18109	7.63091	7.40096	6.97001	6.85467	6.71711	6.23835	6.51154	6.82913	6.81074	6.28036	6.60083	6.90664	6.73272	7.39185	8.84684	6.18057	6.60509	6.66847	6.74986	6.55089	6.83738	6.95169	6.32674	6.82351	6.65078	7.72737	6.33108	6.79486	6.48335	6.85007	6.57087	6.51625	6.7341	7.90295	7.11158	6.54481	6.95865
ANKRD20A12P	4.08199333333333	4.06746666666667	3.89395666666667	3.89092666666667	3.63104333333333	3.83880666666667	3.87514	3.91416666666667	3.71050333333333	3.72461666666667	4.08681	4.59695666666667	3.66702	3.88990333333333	3.92436333333333	3.97363	3.80760666666667	4.06801	3.61475333333333	4.00522333333333	3.8183	3.96530666666667	4.67979666666667	4.03061666666667	3.77226	4.02938333333333	4.1709	3.90590333333333	4.01287333333333	3.91969	4.07736	4.01386333333333	3.86383333333333	3.76593333333333	3.92232	4.17801666666667	4.05052333333333	3.75546333333333	3.96583333333333	4.56251666666667
ANKRD20A5P	4.52744	4.81888	4.63547	4.62329	4.67404	4.41525	4.55349	4.63091	4.14916	4.41957	4.61137	6.12943	4.61655	4.49575	4.08062	4.69046	4.13151	4.02572	4.28613	3.82336	4.68091	4.65898	6.18507	4.62594	4.62569	4.53426	4.98954	4.99452	4.61137	4.11515	4.34517	4.94363	5.00719	5.05126	4.84012	4.92032	4.4269	4.67626	4.63649	6.42845
ANKRD22	5.458705	6.09559	5.420405	5.930275	7.006095	6.978015	5.557955	5.16989	5.32245	5.910725	5.332255	7.834005	5.5653	6.246935	5.660875	5.169545	6.82702	5.178765	6.0226	5.899085	6.506295	5.181075	5.710545	6.665615	5.957575	5.548155	6.156955	5.42458	5.655495	5.15793	5.391005	5.377745	4.920445	4.91138	6.11834	5.412015	5.8219	6.866455	5.36829	6.083545
ANKRD23	5.06716333333333	5.22958666666667	5.32663	5.41043	5.31732	5.31428	5.22867666666667	5.03028	5.20387333333333	5.17602333333333	5.25633333333333	5.13645	5.11676333333333	5.23632333333333	5.09297333333333	5.27867666666667	4.81919	5.10758	4.97191	5.22826	5.21079	5.28711	5.22113	5.28976333333333	5.14529666666667	5.28905333333333	5.10292	5.31708	5.09409	5.13331666666667	5.4392	5.15573666666667	5.45066	5.2587	5.39278	5.29736666666667	5.32827	5.35726333333333	5.41463666666667	4.99691333333333
ANKRD24	4.79674	4.75560333333333	4.53315	4.71406	4.60820666666667	4.58358	4.70068333333333	4.55814333333333	4.76286333333333	4.56296333333333	4.63333	4.61651	4.66954	4.57794333333333	4.54071333333333	4.77500666666667	4.63326333333333	4.71983666666667	4.68289	4.61818	4.77075333333333	4.6561	4.70085333333333	4.62012666666667	4.79972333333333	4.60425333333333	4.49482	4.83346333333333	4.58731666666667	4.85451666666667	4.75717333333333	4.72382	4.54753333333333	4.56396333333333	4.51176666666667	4.84213	4.58091666666667	4.50939666666667	4.64723	4.46231333333333
ANKRD26	4.51545	4.48504	4.580155	4.452095	4.670445	4.39424	4.694495	4.78134	4.54972	4.731095	4.683855	4.756995	4.620535	4.781605	4.848365	4.723135	4.328765	4.57	4.78161	4.45674	4.623425	4.65603	4.701135	4.41151	4.730225	4.84268	4.39041	4.713395	4.731905	4.546605	4.581595	4.726155	4.826245	4.629355	4.68881	4.58591	4.612165	4.45973	4.50963	5.099575
ANKRD26P3	3.64927	3.79085	3.73824	3.57547	3.41524	3.4748	3.76417	3.54252	3.57828	3.5442	3.45966	3.70681	3.42992	3.56073	3.38494	3.55802	3.55486	3.45061	3.3955	3.54252	3.29723	3.39876	3.90969	3.47104	3.44007	3.3716	3.71729	3.49964	3.75468	3.44391	3.57547	3.47747	3.47992	3.2819	3.39913	3.51163	3.53012	3.42186	3.6636	3.97201
ANKRD27	7.99916	7.79415	8.51551	8.33535	8.67946	8.31984	8.18609	8.18839	8.18774	8.6168	7.81615	7.7714	8.61348	8.56759	8.46473	8.18294	8.61201	8.51338	8.6065	8.47247	8.46177	8.28038	7.78376	8.19938	8.27515	8.41665	8.31956	8.00601	8.73672	8.36344	7.92714	8.177	8.13034	8.27463	8.31437	8.12126	8.05716	8.16636	8.33607	7.89244
ANKRD28	6.7666825	7.0749525	6.7200225	6.9559925	6.4670625	6.67361	6.4660925	6.557375	6.6710375	6.359785	6.295395	6.4166	6.35235	6.2728175	6.3917425	6.59574	6.22638	6.6854175	6.004585	6.1840225	6.4159575	7.09305	6.5440125	6.3817925	6.498145	6.4320825	7.1653975	6.9215725	7.0283675	6.072055	6.500605	7.021615	7.2808325	7.1282525	6.66033	6.93596	7.09076	6.3858725	6.56563	6.5132875
ANKRD29	2.75432	3.035345	2.77263	2.916795	2.818845	3.01743	2.817665	3.007925	2.96514	2.675885	2.92321	2.98562	2.74891	2.983015	2.78528	2.93415	2.891565	2.787495	2.84088	2.82326	2.840105	2.905375	2.797205	3.09393	2.92602	2.875555	2.87294	2.887985	2.804765	2.937955	2.967685	2.830145	2.96093	2.715455	2.76431	2.788555	2.814935	2.94951	3.06845	2.974085
ANKRD30A	2.81925	2.91437	2.94198	2.78094	2.80201	2.91232	2.98302	2.71534	2.89542	2.81802	2.81268	3.31601	2.92634	3.27516	3.03172	2.95687	2.85921	2.88326	3.09619	2.98447	2.89111	2.81858	3.05224	2.95089	3.21305	3.07684	3.05714	2.87789	2.86979	2.98869	2.89163	2.8616	2.85406	2.96799	2.96462	2.83908	2.91538	2.9772	2.83575	2.96799
ANKRD30B	2.63024	2.65293	2.625945	2.596045	2.59957	2.61242	2.46809	2.493565	2.677575	2.75965	2.60272	2.516445	2.549305	2.70065	2.693995	2.77113	2.47053	2.60516	2.625085	2.647465	2.71452	2.608775	2.537135	2.55422	2.738365	2.638425	2.52779	2.77669	2.568995	2.832845	2.644625	2.48386	2.52877	2.586375	2.60165	2.660365	2.654665	2.69777	2.82043	2.530965
ANKRD30BL	2.95652	3.07116	3.06282	3.02816	3.20985	3.12091	3.1903	2.84744	3.14411	2.8489	3.36211	3.47676	3.01313	3.01103	2.9148	3.30475	2.92113	3.08315	3.19619	3.02058	2.99827	2.94082	3.25142	3.01145	2.90475	3.11235	3.43143	3.07706	3.14031	2.9498	2.94171	2.88017	3.08382	2.92886	2.97908	2.94019	3.05038	3.01215	3.41834	3.50576
ANKRD30BP2	2.94071	2.95273	3.00013	2.79708	2.98802	3.04811	3.54748	3.00988	2.88647	3.02017	2.83957	3.53468	2.96216	2.888	2.89133	3.10717	3.13061	3.09896	2.64625	2.88546	3.09535	2.82764	3.03639	2.90244	2.7264	2.98932	3.1383	2.81935	3.01727	3.02658	2.86979	2.7708	2.72179	3.10933	2.93835	2.64757	2.81676	3.23879	3.26511	3.1679
ANKRD30BP3	2.91796666666667	3.10687666666667	3.12765333333333	3.07333666666667	3.01634	3.05180333333333	3.04781	3.05753666666667	2.89322666666667	2.64549	2.91965	3.46603	2.73327333333333	2.70396	2.87637666666667	2.92525	2.74682	2.85102	2.78600666666667	2.89503333333333	3.03316333333333	2.80799666666667	3.35168333333333	3.05762333333333	2.90597333333333	3.02224333333333	3.14962666666667	2.86695	2.97809333333333	2.95190666666667	3.08545666666667	3.03394	2.94753333333333	2.89059333333333	2.93772333333333	2.96052666666667	3.00420333333333	3.02939666666667	2.94215333333333	3.53183333333333
ANKRD31	2.87902	3.08918	3.05854	3.03317	3.13836	3.21418	3.14027	3.19066	3.03772	3.13574	2.9411	3.16781	3.00761	2.82333	3.09149	3.07474	2.87519	3.0543	3.04752	3.20291	3.26511	3.16123	3.12632	3.29822	2.98574	2.97383	3.17079	2.96723	3.18919	2.99289	3.18919	3.14424	3.17179	3.06354	3.14432	3.27751	3.15327	3.02735	3.22753	3.35836
ANKRD32	4.22789	3.99561	4.79135	4.833815	5.224545	4.482235	4.356465	4.44521	4.62262	4.889935	4.280095	4.39649	4.7075	4.70461	4.72906	4.641875	4.58496	4.833895	4.582725	4.59695	4.79493	4.669815	5.104015	4.527755	4.532995	4.80865	4.209485	4.51535	4.692885	4.15357	4.35343	4.72478	4.90053	4.637985	5.099325	4.600815	4.22994	4.24323	4.49701	4.1599
ANKRD33	3.91085	3.70795	3.8199	3.84505	3.74129	3.47008	3.73364	3.94347	3.60315	3.79553	3.39772	4.0061	3.62012	4.0338	3.53197	3.69421	3.69351	3.59785	3.80562	3.83228	3.96886	3.75193	3.75304	3.79343	3.99825	3.77201	3.71901	3.69411	3.76758	3.87764	3.8382	3.27	3.72088	3.80559	3.97577	3.6696	3.77201	3.95038	3.44987	3.65257
ANKRD33B	5.17498	4.89749	4.59736	4.84964	4.53103	4.68673	5.32762	4.79742	5.50335	4.8749	4.76206	4.70233	4.64681	5.27521	4.813	4.61784	4.76028	4.89033	4.84914	4.58343	4.94818	5.3764	4.88545	5.1439	4.72467	5.02242	5.38923	4.88279	5.16016	4.87525	4.9872	5.17942	4.83735	4.51847	4.92199	4.91762	4.88491	4.67476	4.66403	5.16383
ANKRD34A	5.18137	5.24556	5.06195	5.05456	5.60647	5.37763	5.41558	5.51282	4.87359	4.95503	5.1634	5.37096	5.1245	5.14741	5.09844	5.16337	5.00254	5.20582	5.09107	4.93894	5.19033	5.07037	5.26384	5.18137	5.04482	5.3864	5.24025	5.3248	5.52708	4.84012	4.89817	5.22489	5.22816	5.08447	5.3212	4.98463	5.05478	5.14579	5.71447	5.29292
ANKRD34C	2.97414	2.99904	3.08017	3.0044	3.22041	3.05374	2.676	2.91199	2.83905	2.92394	2.75129	3.057	2.80485	2.70702	3.01763	3.29293	2.63716	2.86818	2.99787	3.11611	2.6344	2.96124	3.51682	3.13363	2.80021	3.07872	3.21269	2.77756	2.88904	2.90154	2.88257	3.03313	2.87073	2.81248	2.92625	2.7658	2.89587	2.99497	3.12397	3.13721
ANKRD35	5.57716	5.80365	5.34887	5.51216	5.67915	5.45047	5.88203	5.55952	5.34038	5.46617	5.50911	5.78307	5.66174	5.83466	5.50109	4.99556	5.32925	5.4754	5.22259	5.65107	5.78456	5.66846	5.54904	5.82165	5.36778	5.8854	5.40407	5.78911	5.32426	5.67597	5.70996	5.90525	5.94686	6.06657	5.96297	5.6087	5.65015	5.92345	5.88834	4.99003
ANKRD36	3.8765	4.01417	4.12359	4.30121	4.39158	4.19171	4.205765	4.35386	3.6764	4.23279	3.824685	3.248155	3.67729	3.80789	3.90148	4.28455	3.79578	4.037305	3.566625	3.670195	3.714645	3.74286	4.391575	3.799075	3.619085	3.892605	3.96923	3.98082	3.860135	3.51137	4.234645	4.527625	4.668285	4.229265	3.766275	4.30776	4.106785	4.046855	3.90376	3.81855
ANKRD36B	6.70555	6.42802	6.25314	7.08837	6.6657	6.65891	6.84403	6.80774	6.5735	6.65257	6.27174	5.94862	6.49017	6.20614	6.78545	7.22192	7.16073	8.27638	6.1725	6.80699	6.34465	6.84141	7.2539	5.98467	6.72253	6.32023	7.29228	6.56179	7.672	5.99691	6.49818	6.49623	6.75645	6.55965	6.73794	6.82844	6.36048	5.61737	6.09128	6.71912
ANKRD36BP2	3.66911666666667	3.66067333333333	3.95972333333333	4.6717	3.74159666666667	4.04042333333333	4.22316333333333	3.81760666666667	3.93166	4.69828	4.71002	3.91777	3.56261666666667	3.91321333333333	3.63026666666667	4.02802333333333	3.80445	3.63639666666667	3.99643333333333	3.73914	3.65351666666667	3.84217666666667	3.94483	3.66207666666667	3.80501333333333	3.76620666666667	4.28060333333333	3.95874666666667	3.84236333333333	3.78420333333333	3.92746	3.67242666666667	3.93385333333333	3.79315333333333	3.86240333333333	3.82540666666667	3.70992	3.73055333333333	3.86482	3.89060333333333
ANKRD36C	2.92122	2.94734	2.79831	3.26263	3.04084	3.17906	3.20071	3.20388	3.21917	2.92629	3.19416	3.10961	3.00178	2.95023	3.1073	3.32984	2.91404	3.27597	3.01822	2.98565	2.86339	3.19918	3.10045	3.07146	2.94714	2.93957	3.11521	3.13409	3.21693	3.04639	3.10922	2.88975	3.01617	3.11953	3.03842	2.92759	3.18748	2.94888	2.98481	3.5955
ANKRD37	5.50809	5.689685	5.932385	5.664495	5.27806	5.63068	5.4608	5.42736	5.2467	5.0089	5.18876	5.27188	5.032235	4.977965	5.10459	5.05758	5.00941	5.02687	5.26134	4.87368	5.28389	5.09068	4.97027	5.194645	4.989915	5.420415	4.914245	5.166345	4.737845	5.03404	5.928445	5.786505	5.825595	5.843195	5.21234	6.208535	5.9645	5.80521	5.54052	4.77056
ANKRD39	7.09699	6.97269	7.23396	7.03988	7.08619	7.37344	6.94013	7.18621	6.58305	6.87689	6.53496	6.40449	6.68254	6.58224	6.28459	6.56126	6.34604	6.38358	6.76918	6.26761	6.90339	6.29658	6.45759	6.52943	6.46606	6.65691	6.49041	6.77571	6.09374	6.72804	7.1057	7.24985	7.26656	6.96749	6.67991	7.20891	6.88033	6.9955	7.0354	6.19663
ANKRD40	5.54944666666667	5.58897	5.80907333333333	5.56149333333333	5.64213666666667	5.65998333333333	5.58935	5.59993666666667	5.52851333333333	5.75857666666667	5.58293	5.49943666666667	5.81300333333333	5.54141333333333	5.65501333333333	5.52935666666667	5.68543	5.52213333333333	5.75265333333333	5.66052333333333	5.72725	5.56729666666667	5.49347666666667	5.70482333333333	5.69023	5.64133333333333	5.57090666666667	5.48401333333333	5.74050333333333	5.61389	5.5973	5.61651333333333	5.50861333333333	5.58283666666667	5.60506	5.38631333333333	5.51561666666667	5.73386333333333	5.66910333333333	5.67910666666667
ANKRD44	7.06753	7.167366	7.275562	7.430528	7.331982	7.111928	7.043688	7.322482	7.368912	7.499584	7.346118	6.995964	7.444472	7.380418	7.440102	7.378144	7.660024	7.46727	7.52501	7.265628	7.475326	7.185506	7.029224	6.945186	7.483866	7.234588	7.189704	7.158328	7.346284	7.255892	7.199046	7.28508	7.283926	7.21278	7.29487	7.321202	7.292322	7.147842	6.928592	6.958758
ANKRD44-IT1	2.60357	2.99209	2.83071	3.50836	3.227	2.6085	2.77102	2.76712	3.22779	3.23885	3.10961	2.98054	3.05904	3.04998	3.02833	3.05854	3.26481	3.13853	2.91142	3.56085	2.8724	2.97742	2.97989	3.10275	3.11944	2.94396	3.13689	2.72354	3.04135	2.93831	2.93713	2.9567	2.96933	2.70958	3.09208	2.84299	3.17168	2.84889	2.91044	3.16031
ANKRD45	3.26168	2.8296	2.87624	3.01104	2.84889	3.04653	2.95665	3.2571	2.77392	2.84903	3.00259	3.16502	2.93172	2.80616	2.65562	2.81197	2.8164	2.68287	2.63545	2.88994	2.78226	2.75765	2.96792	2.97141	2.82768	2.81936	3.33084	2.84286	2.84008	2.91787	2.96354	3.0075	2.72218	3.14811	3.00585	2.97462	2.87256	2.92095	2.93057	2.98679
ANKRD46	6.325315	6.31365	6.352095	6.53962	6.893935	6.974795	6.634985	6.93113	6.61176	7.039845	6.634855	6.002615	7.10082	6.878795	7.164495	6.90444	7.39161	7.70847	7.017515	7.102455	6.9808	6.52732	6.30334	6.14708	7.042115	6.800945	7.129835	6.49581	7.4605	6.51143	5.88762	6.18827	6.539565	6.470005	6.88154	6.019365	6.27373	6.39074	6.3769	6.6625
ANKRD49	9.0085	8.87682	9.12002	9.35051	9.17704	8.72685	9.0423	9.1772	9.0226	9.15819	9.03853	8.5686	8.98109	9.16005	9.20171	9.01546	8.80444	9.14547	9.15667	9.20437	8.89136	9.15261	8.9904	8.96856	9.15133	9.02211	8.68622	9.06247	9.03567	8.83284	9.22164	9.09006	9.67525	9.10513	9.07978	9.26845	9.00998	9.13073	9.24574	8.48571
ANKRD50	4.22902666666667	4.56872	4.62616333333333	4.47748	4.99959666666667	4.19654	4.53688333333333	4.66431333333333	5.07610333333333	5.28730666666667	5.60479666666667	5.54856333333333	5.67014	5.42272	5.75962333333333	5.10208	5.73586	5.26277333333333	5.64451	5.44637	5.23093666666667	5.26131	4.98276333333333	5.38728333333333	5.36751	5.31039333333333	4.84535	5.17959333333333	5.03441	5.48760666666667	4.28862333333333	4.36077333333333	4.14141333333333	5.13128	5.15193333333333	3.99078666666667	4.77769666666667	5.0109	4.87921333333333	5.34691
ANKRD52	7.20834	7.06954	7.11385	6.99924	6.87781	7.43419	7.4719	7.30153	6.86311	6.89592	6.84493	6.89889	6.77287	6.95411	7.11779	7.18469	6.92945	7.39884	6.96267	7.32697	7.20118	7.204	6.86827	7.35624	7.11059	7.29283	7.07196	7.09578	7.44458	7.32502	7.6282	6.97705	7.1123	6.94162	6.98569	6.84801	7.03004	7.13522	7.40876	6.68288
ANKRD53	4.746545	4.67639	4.625255	4.715885	4.65779	4.66208	4.77593	4.833025	4.93457	4.631035	4.733695	4.695575	4.7825	4.832295	4.76223	4.78486	4.704205	4.79272	4.568065	4.810755	4.981535	4.89342	4.760365	4.78956	4.75985	4.88648	4.570965	4.81708	4.932835	4.887895	4.793495	4.78152	4.84979	4.812405	4.688515	4.94628	4.766905	4.81524	4.653225	4.759095
ANKRD54	5.018865	4.872435	5.12738	5.1002	5.099	5.577435	5.14635	5.01858	5.09168	5.33766	5.153865	5.024825	5.15229	5.327895	5.07826	4.963585	5.156045	5.076145	5.22793	5.392425	5.34407	5.20463	5.28564	5.275325	5.13973	5.312875	4.909	5.248	5.165405	5.20169	5.084965	5.22394	5.05835	5.3575	5.208235	5.563185	5.1736	5.279535	5.193775	4.721845
ANKRD55	6.99849	5.58652	6.56925	7.48502	6.04267	7.52913	7.71135	5.45667	7.64196	7.23989	6.52208	5.13203	5.98906	5.46142	6.21736	7.28563	6.26315	5.56478	7.16471	5.656	5.72769	6.82537	7.32698	4.75267	7.92113	5.9907	7.67358	7.0381	7.62576	7.29909	6.766	6.42823	7.41735	6.03625	6.12895	6.6271	6.69902	6.57471	6.81255	6.32839
ANKRD6	4.238935	3.95802	4.51863	4.683795	4.297255	4.30126	4.21676	4.17421	4.48798	4.468175	4.150465	4.464075	4.64367	4.991155	4.93416	4.164465	4.544005	4.28156	4.83796	4.63388	4.266355	4.278665	4.250175	4.188655	4.452015	4.398735	4.21714	4.443695	4.260695	4.225705	4.4496	4.429145	4.554285	4.78265	4.31804	4.25575	4.40346	4.655925	4.579675	4.976745
ANKRD60	4.51305	4.43254	4.06546	4.16733	4.18174	3.72592	4.4119	4.19986	4.30497	4.43177	4.17365	3.97964	4.08018	4.381	4.17273	4.42947	4.09609	4.4929	4.20422	4.49471	4.09757	4.70604	4.47573	4.70538	4.34816	4.2998	4.25087	4.39633	4.04941	4.31396	4.23361	4.36759	4.23481	4.1614	4.03339	4.23743	4.11695	4.17184	4.17864	4.36729
ANKRD65	4.83145	4.92108	4.765025	4.640245	4.781115	4.892375	4.871915	4.747135	4.83578	4.537565	4.87224	4.874035	4.819265	4.68259	4.76065	4.857285	4.912505	4.8809	4.793515	4.739145	4.84954	4.59568	4.787455	4.99396	4.776345	4.798465	4.74871	4.888665	4.7759	4.87772	4.9079	4.75624	4.85726	4.68652	4.77537	4.89249	4.7436	4.819685	4.80059	4.932105
ANKRD7	3.00313	2.71865	2.74733	2.88984	2.77642	2.58668	2.69584	2.66577	2.80754	2.70076	2.69484	2.87286	2.71928	2.71814	2.82179	2.95703	2.7061	2.669	2.81051	2.68628	2.6357	2.74	2.96405	2.94787	2.52771	2.76916	2.92802	2.65994	2.74456	2.65163	3.07506	2.83243	2.73777	2.82434	2.8707	2.81199	2.83416	2.80494	2.88813	2.93833
ANKRD9	5.50834333333333	5.4693	5.60015	5.25381	5.10665333333333	5.58758666666667	5.66282333333333	5.33824666666667	5.64165666666667	4.88749333333333	5.71183333333333	5.11818333333333	4.84184333333333	5.24766666666667	5.25216	5.22104666666667	5.31901666666667	5.43278	5.10174333333333	5.07424333333333	5.05544666666667	5.62447333333333	5.45868333333333	5.52028333333333	5.16034666666667	5.4084	5.47476	5.60717666666667	6.08201333333333	5.48496333333333	5.66975666666667	5.42769333333333	5.32363	5.51865666666667	5.16577	5.32561333333333	5.46773333333333	5.61909333333333	5.64725333333333	5.4118
ANKS1A	6.69057	6.54575	7.24893	6.9775	7.31029	6.93586	6.8921	6.84057	6.85495	7.55855	7.50742	7.60175	7.45471	7.50049	7.52385	7.04721	7.54386	7.27502	7.58406	7.82794	7.35847	7.2908	7.14136	7.31927	7.50442	7.40455	7.09387	6.99163	7.23272	7.21094	6.85223	7.09252	6.98976	7.47412	7.28389	6.75159	7.22863	7.63186	7.03194	7.30616
ANKS1B	3.149564	3.376278	3.209874	3.054224	3.130266	3.173072	3.084256	3.21979	3.059044	3.147912	3.089978	3.150966	3.12674	3.24637	3.061984	3.155662	3.118746	3.069632	3.148306	3.1773	3.26195	3.100364	3.103022	3.086196	3.08588	3.256072	3.165786	3.217738	3.168638	3.123178	3.285528	3.074384	3.220504	3.138866	3.204234	3.275808	3.138406	3.361722	3.126538	3.390692
ANKS3	6.09564	6.10243	6.00092	6.61511	6.33365	6.44435	6.24153	6.04339	6.21922	6.50694	6.44455	6.2298	6.44749	6.29208	6.40872	6.30551	6.29748	6.41396	6.43655	6.73622	6.19931	6.5349	6.26725	6.20114	6.43483	6.32803	6.04573	6.49467	6.13186	6.41935	6.32464	6.31789	6.33474	6.38291	6.37738	6.59349	6.40082	6.19564	6.4326	5.87219
ANKS4B	3.7704	4.02231	3.78328	3.5954	4.04355	4.00089	4.10414	4.27341	3.89137	3.74992	4.05514	4.32213	4.01204	3.96153	4.0961	4.16581	3.99275	3.80838	3.86342	3.94096	3.9262	4.05459	4.28573	4.19759	4.12989	3.84827	4.25758	4.29029	4.20012	4.2943	3.94398	3.83159	3.88364	4.16478	4.02514	4.30002	3.8947	4.33191	3.76648	3.92114
ANKS6	4.5248525	4.2334125	4.4566125	4.46855	4.45611	4.6366725	4.5309175	4.5219875	4.5432575	4.5785275	4.3420325	4.1507625	4.41948	4.479165	4.390125	4.378215	4.16313	4.364805	4.2521425	4.5294175	4.3642375	4.45529	4.388855	4.33696	4.3834225	4.3429125	4.3878175	4.3555625	4.247835	4.4061225	4.4995775	4.47022	4.558225	4.5591125	4.42368	4.81269	4.5151875	4.60041	4.537305	4.3352125
ANKUB1	3.47676333333333	3.50891	3.35433333333333	3.54135	3.38231333333333	3.50835	3.62757666666667	3.46611	3.44921	3.24953	3.38570333333333	3.59299333333333	3.35653	3.51133666666667	3.40093	3.44783666666667	3.30425	3.30635333333333	3.37128333333333	3.44438	3.57192333333333	3.45214	3.62820333333333	3.51857	3.44663	3.48605666666667	3.48803333333333	3.58659666666667	3.44246666666667	3.43775333333333	3.62356	3.46026	3.52057333333333	3.41723666666667	3.32690666666667	3.39258	3.47972333333333	3.40989666666667	3.46760666666667	3.70972
ANKZF1	7.25042	7.05867	7.54061	7.87133	7.6511	7.67585	7.48815	7.67893	7.51058	7.671	7.52995	6.7888	7.62771	7.68894	7.81345	7.74669	7.59177	8.01518	7.57898	8.16487	7.7486	8.07158	7.4222	7.46377	7.62631	7.42696	7.75384	7.67619	7.80223	7.32029	7.31978	7.28435	7.70804	7.5483	7.62803	7.24706	7.30081	7.57019	7.25974	7.44761
ANLN	3.02028	3.017975	3.082125	2.96918	3.020515	2.983495	3.06799	3.06712	3.25713	4.04057	3.225785	3.436865	3.12495	3.09455	3.00661	3.26186	2.901235	3.167165	3.163695	3.03194	3.07115	3.01896	3.395015	3.79467	3.056735	3.018685	3.24791	2.955775	3.122425	2.957645	3.145855	3.085335	2.94548	3.192105	3.29405	3.01467	3.00198	2.969865	3.40206	3.5573
ANO1	3.99418	3.994745	3.947365	3.997555	3.90176	4.049275	4.007835	3.870445	4.007435	4.02611	3.947685	3.86246	3.923805	4.00686	3.90055	3.993125	4.003785	3.97073	3.96629	3.911565	3.91636	4.3061	4.08896	3.872735	3.98962	3.900945	3.805695	4.01885	3.72265	4.08555	3.982965	4.02196	3.83576	3.83466	3.944915	4.050485	4.10183	3.95915	3.802455	4.092565
ANO10	6.94668	6.57852	6.70386	6.782	6.82883	6.59888	6.62681	6.61253	6.51042	6.72161	7.11133	7.45873	6.9911	7.18404	7.01298	6.47645	6.99122	6.56158	7.00591	7.06304	6.99594	6.74628	6.93168	7.02152	6.68477	7.10707	6.32902	6.90123	6.37106	6.9406	6.65842	6.88182	6.74902	7.00589	6.88474	6.68881	6.91946	6.83612	6.9588	6.5669
ANO2	3.580875	3.519125	3.333165	3.361835	3.368565	3.7375	3.601165	3.38672	3.44747	3.493775	3.403175	3.602935	3.255705	3.448465	3.47058	3.429355	3.567175	3.253255	3.36977	3.62447	3.522655	3.65322	3.552905	3.665195	3.350575	3.41039	3.43081	3.720095	3.62949	3.641095	3.449155	3.458945	3.358325	3.526955	3.524175	3.394335	3.575855	3.42634	3.525485	3.39973
ANO3	2.99586	3.04245	3.08243	2.89751	2.77522	3.1294	2.8995	3.23779	2.99153	2.98516	2.93894	3.19929	2.89124	3.12895	3.00881	3.16566	2.93631	2.81964	2.8967	2.95329	3.35165	3.01139	2.93591	2.94859	2.76793	2.88834	3.08354	3.11541	2.97936	2.9001	3.04967	2.86386	3.1113	2.85745	2.87949	2.83922	3.05373	3.0991	3.05404	3.1451
ANO4	3.33544666666667	3.45753333333333	3.21947	3.23873	3.22447	3.26378333333333	3.39767666666667	3.24690333333333	3.25456666666667	3.21049666666667	3.28378333333333	3.48020333333333	3.22482666666667	3.27540333333333	3.19419666666667	3.08310333333333	3.21099666666667	3.21925333333333	3.12624333333333	3.31924	3.26445	3.21985666666667	3.43791333333333	3.32998	3.22960666666667	3.27550333333333	3.23215333333333	3.41509333333333	3.24676666666667	3.03542666666667	3.43079666666667	3.28607333333333	3.25281333333333	3.35886333333333	3.25575333333333	3.33227333333333	3.32946	3.27672666666667	3.28454	3.44661666666667
ANO5	3.0621	3.2542	3.37145	2.99	3.41788	3.08661	3.32717	3.26115	3.43373	3.55029	3.42631	4.0061	3.35875	3.11465	3.50756	3.17044	3.91162	3.52174	3.90328	3.4371	3.10527	3.08934	3.44755	3.15356	3.03627	3.23603	3.63018	3.68507	3.43883	3.23259	3.46937	3.3043	3.07518	3.10809	3.24544	3.32621	3.40083	3.44285	3.16015	3.76206
ANO6	6.75415	6.48558	6.661725	6.53121	6.57153	6.248185	6.544065	6.378185	7.117085	6.639595	6.953735	6.84202	6.70631	6.798925	6.58427	6.51932	6.987865	6.695975	6.81959	6.57522	6.63179	7.061825	6.926555	6.786515	6.96332	6.706635	6.70094	6.90552	6.804765	6.950465	6.40111	7.01181	6.217945	6.612825	6.764455	6.519695	6.519475	6.43381	6.65202	6.71445
ANO7	6.48669	6.79513	6.42016	6.4998	6.57442	6.59146	6.74879	6.56626	6.55812	6.51151	6.5608	6.94752	6.56218	6.51138	6.50027	6.59421	6.43412	6.59005	6.46768	6.75748	6.51787	6.65875	7.21746	6.84228	6.53828	6.65497	6.76111	6.67648	6.51448	6.6676	6.66447	6.73527	6.67459	6.52686	6.57702	6.58467	6.56416	6.52847	6.70847	6.8072
ANO8	6.26026	6.05236	6.24057	6.27673	6.0904	6.02651	6.12322	6.17462	5.84711	5.96715	6.01539	6.42199	5.65664	6.06756	5.81427	5.70628	5.85366	6.07634	5.70004	5.96036	6.46611	5.97696	5.34299	6.47109	6.14979	6.22359	5.46231	6.0366	5.79501	6.09205	6.66727	5.96822	6.16056	6.10455	6.09165	6.29092	6.15741	6.42184	6.51329	5.84838
ANO9	7.31751	7.42391	7.32781	7.72101	7.20902	7.8148	7.48925	7.48798	7.28924	7.15858	6.85526	6.16817	7.03399	7.40092	7.3574	7.25454	7.14574	7.70775	7.13143	7.57652	7.48014	7.35457	7.37715	7.19286	7.05967	7.51959	7.29278	7.44671	7.83371	6.83359	7.94034	7.02848	7.51968	7.31369	7.20775	7.4364	7.49789	7.51029	7.57699	6.92046
ANP32A	8.93913333333333	9.07372333333333	9.06141333333333	9.02321333333333	9.10806	9.0317	8.98349666666667	9.00503333333333	9.25203333333333	9.18731333333333	9.10827333333333	9.21942333333333	9.28453	9.36423333333333	9.11384666666667	9.16066333333333	9.15176666666667	9.00836666666667	9.31639666666667	9.12378666666667	9.15576	8.99688	8.91460666666667	9.15580666666667	9.26052	8.88909	9.00186666666667	9.09687666666667	8.59839666666667	9.40117666666667	8.87675666666667	9.04669	8.89171333333333	8.99889	9.07507	8.84137666666667	9.05445	8.86992666666667	8.96609666666667	8.81180333333333
ANP32A-IT1	3.61336	3.4395	2.85587	3.22272	3.07121	3.47225	3.39332	3.14575	3.69824	3.59119	3.80783	3.83952	3.60152	3.40901	4.75141	3.56497	5.76233	5.16669	3.65856	4.46985	3.5322	3.59543	3.33019	3.60693	3.44881	3.50547	4.23957	3.31467	4.55318	3.41285	3.28983	2.96696	3.12329	3.11174	3.2258	3.03323	3.28397	3.53201	3.04947	4.06622
ANP32B	11.6858	11.55855	11.64785	11.68695	11.4936	11.99685	11.9416	11.7909	11.7645	11.71815	11.50765	11.29755	11.59465	11.65305	11.62795	11.6908	11.5552	11.6648	11.6194	11.55935	11.5442	11.61155	11.7496	11.4725	11.69295	11.739	11.8738	11.668	11.9889	11.64485	11.62935	11.6286	11.707	11.7514	11.58065	11.62405	11.62315	11.7211	11.72505	11.698
ANP32C	3.78062	3.97039	3.94189	4.16344	3.67788	3.96084	3.72444	3.87861	3.88031	3.90349	4.0173	3.94168	4.05385	4.10833	4.02572	4.10441	4.00264	3.74348	4.16484	3.9969	4.31835	3.72444	3.94477	4.16345	3.97768	3.84357	3.87138	4.36189	3.55157	4.25233	3.79582	4.05065	4.16138	3.90846	3.9595	4.04655	4.08818	3.48095	3.97129	3.90442
ANP32D	3.13679	3.21254	3.07325	2.98737	2.89968	3.37195	3.18369	3.0714	2.94059	2.95104	2.82863	2.83674	2.82383	2.8746	2.98803	2.90955	3.0286	2.92833	2.96659	3.14238	2.95928	2.88024	3.02563	3.00784	2.8161	2.95148	3.14434	2.71439	2.9199	2.97245	3.11648	3.1259	2.85767	3.06286	2.94938	3.38168	3.02576	2.83744	3.01194	3.04242
ANP32E	9.19764	9.34347	9.38379333333333	9.44015666666667	9.72732666666667	8.97554	9.24819666666667	9.40737	9.49327666666667	9.57114333333333	9.08025	9.37845666666667	9.28093333333333	9.31614333333333	9.00403	9.31534666666667	8.65268333333333	8.86281333333333	9.16671333333333	9.03933333333333	9.03762333333333	8.86759333333333	9.12884666666667	9.07536333333333	9.11756666666667	9.35569666666667	9.07028666666667	9.10732	9.23937333333333	9.31213666666667	9.10738666666667	9.68492333333333	9.65066333333333	9.30893666666667	9.51866666666667	9.76905666666667	9.20413	9.27075666666667	9.46308666666667	8.73017666666667
ANPEP	5.32427666666667	5.33197333333333	5.35767	5.71449333333333	4.54937333333333	4.97391	4.75982	5.43594333333333	5.41118333333333	4.95025	5.38117	5.25972	5.14106666666667	5.34924	4.50972333333333	4.90252333333333	5.71344333333333	5.11507	5.39760666666667	5.61909	5.64110666666667	5.59069333333333	5.55451333333333	5.89766666666667	5.48742	5.36502	5.51708	5.32118666666667	5.44937333333333	5.53250666666667	5.46084666666667	5.00108	5.01397333333333	5.24809666666667	5.25658666666667	5.25027	5.68876	5.22339333333333	5.28667	5.12653666666667
ANTXR1	4.482025	4.35526	4.27661	4.27067	4.28365	4.40843833333333	4.39484666666667	4.37204166666667	4.28458166666667	4.18085333333333	4.39592833333333	4.60997833333333	4.33229	4.317875	4.24037333333333	4.32415166666667	4.24351333333333	4.320845	4.25909	4.35213833333333	4.279205	4.35633166666667	4.48850333333333	4.36250833333333	4.27635666666667	4.234575	4.39614666666667	4.32434666666667	4.47763333333333	4.40979833333333	4.35605333333333	4.411185	4.346695	4.40466333333333	4.33605833333333	4.52070166666667	4.31008166666667	4.45492833333333	4.452425	4.59798833333333
ANTXR2	6.997205	7.0857475	7.2056875	7.3149875	7.19903	6.86986	6.92714	7.11742	7.386995	7.189505	7.24758	7.2481825	7.49298	7.2570925	7.3687525	7.1124725	7.32857	7.3652775	7.34598	7.143025	7.3540175	7.2412175	7.115495	7.211905	7.238575	7.60503	7.084205	7.4411375	7.09766	7.0581975	6.8045	7.1457475	6.84537	7.1955775	7.2344925	7.117115	6.989135	7.022435	7.1122975	7.019225
ANXA1	8.333915	8.286915	8.50023	8.10548	8.046955	8.675165	8.32044	8.452195	8.34895	8.091295	8.11914	8.50645	8.96271	8.152525	8.267825	8.071235	8.44194	8.468375	8.11444	8.31192	8.58473	8.90221	7.89924	8.46986	8.02344	8.07342	7.97606	8.295675	7.9175	8.18385	8.068975	8.235505	7.993915	8.73277	8.17326	8.11828	8.423485	8.44814	8.602385	8.212285
ANXA10	3.70714	3.80921	3.7629	3.67419	3.64573	4.08943	4.03517	3.62982	3.66159	3.72633	3.93972	4.09888	3.65407	3.84883	3.77886	3.77594	3.80374	3.64765	3.52241	3.84648	3.65055	4.01674	3.73273	3.78641	3.59553	3.71296	4.26697	3.8338	3.97525	3.92256	4.05637	3.70036	3.47184	3.89263	3.64395	3.5428	3.94808	3.55889	3.99095	4.13459
ANXA11	8.79937666666667	8.72194666666667	8.74696	8.74765333333333	8.55610333333333	8.94719333333333	8.77469333333333	8.74595333333333	8.43351	8.55211	8.49158333333333	8.61271	8.57489333333333	8.60419	8.52880333333333	8.47355333333333	8.51980666666667	8.78460666666667	8.57826	8.54329	8.64551333333333	8.44872666666667	8.29888666666667	8.59136	8.57825333333333	8.82572666666667	8.69238333333333	8.56984	8.59337333333333	8.43690666666667	8.70014333333333	8.65148666666667	8.58216	8.67512	8.43940333333333	8.61439666666667	8.54055666666667	8.66815333333333	8.78467333333333	8.38864333333333
ANXA13	3.91864	4.26256	4.12723	4.04844	4.31381	4.07754	4.06845	4.3425	4.08102	4.19542	4.14861	4.49384	4.15648	4.288	4.16201	4.21396	4.07327	4.36995	4.1431	4.25519	4.02698	4.03683	3.96197	4.30704	3.92166	4.30529	4.51851	4.10288	4.34377	3.99612	4.2069	4.4567	4.28212	4.34971	4.09136	4.59381	4.30598	4.32162	4.13724	4.37274
ANXA2	9.810654	9.957758	10.19278	10.078682	10.108178	9.58716	9.799998	9.814864	10.207574	10.388974	10.245558	10.656038	10.239922	10.228664	10.334612	10.06184	10.309744	9.935938	10.431784	10.343086	10.25268	10.148492	10.259698	10.111052	10.115014	10.065526	9.693156	10.119778	9.730398	10.22477	9.783298	10.08152	9.86783	9.961836	10.304822	9.907292	10.022456	10.139356	10.048906	10.127464
ANXA2P1	4.44287	5.07623	4.96415	5.30498	4.99944	4.55487	4.76332	5.11678	4.71626	4.88102	5.1339	5.27458	5.1011	5.32393	5.22305	4.98427	5.27371	5.06211	5.27797	5.16577	4.9756	5.01831	5.1043	4.71965	5.00892	5.27345	4.50605	4.97674	4.98995	5.25187	4.90198	5.16155	4.76735	5.12516	5.13848	5.14999	4.9836	4.99825	5.01988	5.50661
ANXA2P2	9.1158	9.57043	9.8301	9.54409	9.566	9.07971	9.21053	9.22462	9.56916	9.86916	9.77762	10.5216	9.70656	9.68061	9.97938	9.67522	9.83921	9.38056	10.0633	10.0165	9.77856	9.73239	9.98032	9.76396	9.57819	9.66873	9.39513	9.64694	9.28119	9.7419	9.2826	9.44629	9.27793	9.56692	9.79115	9.18995	9.53642	9.68012	9.61739	9.89878
ANXA2P3	5.91287	6.45352	6.45709	6.64144	6.65203	6.11491	6.46443	6.20453	6.65478	6.77425	6.72461	6.88094	6.86316	6.78394	6.88424	6.77411	6.61266	6.43214	7.16377	6.84812	6.77734	6.64562	7.0891	6.6855	6.68619	6.68541	6.26191	6.76731	6.14739	6.92458	6.31137	6.60275	6.63033	6.63781	6.80652	6.64489	6.63749	6.45306	6.47692	6.51438
ANXA2R	8.18893	7.74049	8.03133	8.05986	8.25138	8.48119	8.0916	8.15401	8.20254	8.21307	7.46466	6.88747	8.13955	8.1954	7.82593	8.4437	7.61386	8.13743	8.16569	7.83892	8.19153	7.96342	7.93253	7.42481	8.23747	7.78376	8.3075	8.20506	8.07056	8.13158	7.49264	8.15282	8.20083	8.08348	8.17371	8.09048	7.93745	7.75733	8.11429	7.5064
ANXA3	4.3029	3.78554	3.39236	3.65329	3.93202	3.44638	3.77602	3.79256	4.0802	3.9374	4.1806	6.9088	3.81906	4.05706	4.89786	3.314	3.9176	5.65806	5.65923	4.82521	3.39401	4.24824	4.10336	8.77559	4.64555	4.54197	5.41559	4.49142	6.84671	4.90618	4.6846	4.80955	4.0154	5.02069	4.61735	3.3476	3.9852	3.87376	5.04068	4.30276
ANXA4	9.08905	9.33807	9.67081	9.29737	9.626045	8.74697	8.99209	8.97068	9.38455	9.56653	9.6184	10.2242	9.338595	9.593955	9.51863	9.316745	9.36619	9.028265	9.54603	9.555885	9.50159	9.060445	9.34496	9.752135	9.111345	9.279075	8.94616	9.263335	8.84428	9.53121	9.158965	9.29995	8.99378	9.25963	9.53445	9.24911	9.13051	9.491915	9.314685	9.484505
ANXA5	11.1181	11.2125	11.0857	10.9458	10.5122	10.3002	10.8238	10.7554	10.7215	10.8966	11.2835	11.3922	10.7624	10.9257	11.0946	10.6465	11.3325	10.5519	11.1398	10.9103	10.9133	10.8754	10.8193	11.3895	10.5362	11.0403	10.3424	10.9527	9.74968	10.58	11.0544	10.9858	10.769	10.9996	10.9093	10.8531	11.2705	10.9363	10.8576	10.8239
ANXA6	7.43231	7.450515	7.39749	7.48386	7.384945	7.287395	7.56729	7.35675	7.47475	7.584605	7.21294	7.21935	7.409965	7.422575	7.27591	7.550495	7.1777	7.36017	7.21725	7.37941	7.771375	7.19696	7.384965	7.615335	7.46544	7.43005	7.254325	7.492495	7.3157	7.36824	7.763125	7.51811	7.452665	7.409965	7.41419	7.40764	7.235485	7.234695	7.580755	6.88875
ANXA7	9.999975	9.87092	9.87224	9.94403	9.79183	9.474345	9.668115	9.699015	10.0115	9.805215	9.79552	9.91299	9.96443	10.039535	9.8474	9.805065	9.782585	9.59159	10.037295	9.793085	9.75116	9.759215	9.963485	9.753165	9.721615	9.87918	9.60552	9.82091	9.57557	9.99144	9.60971	9.97954	9.952475	9.851005	9.861895	9.98782	9.924505	9.822265	9.776755	9.74392
ANXA8	4.80007	5.21014	4.650605	4.72822	4.629165	4.685035	4.852285	4.73308	4.82166	4.44054	4.896495	5.129435	4.660365	5.101345	4.659785	4.925825	4.67332	4.41311	4.850665	4.870145	5.196085	4.93513	5.48189	5.091835	4.72077	4.883005	4.770365	5.04892	4.693645	5.018735	5.037395	4.93147	4.71217	4.76333	4.70188	4.949915	5.042845	5.11996	5.10139	5.34351
ANXA9	4.335755	4.389115	4.25516	4.097325	4.27728	4.40097	4.264625	4.23759	4.14816	4.1041	4.37621	4.189795	4.25603	4.370915	4.364275	4.219975	4.33594	4.40313	4.375075	4.16909	4.34741	4.420185	4.514105	4.543985	4.491785	4.48616	4.17631	4.469985	4.36914	4.35499	4.20999	4.541345	4.405055	4.367335	4.36339	4.52191	4.515795	4.35353	4.48341	4.584085
AOAH	9.69398	9.26394	9.27017	8.85023	9.37039	9.00602	8.75872	9.07549	9.09904	9.30106	9.88015	9.8864	9.07337	9.48516	9.70207	9.0057	10.0047	9.33033	9.35972	9.34308	9.4263	9.30721	9.02273	9.53662	9.05547	8.95371	9.20015	9.14272	8.7834	9.47179	9.22715	9.24361	8.81849	9.79187	9.13056	9.22652	9.09174	9.47619	9.05305	9.23536
AOC1	3.66814	4.13397	3.96365	3.65981	3.46124	3.69411	3.75752	3.82262	4.04735	3.65009	3.76842	3.74334	3.78185	3.88493	3.79583	3.67435	3.61487	3.99961	3.63552	3.75853	3.88659	3.93149	3.69709	3.89572	3.75421	3.53001	3.7993	4.03004	3.96731	4.05802	3.57046	3.68988	3.49195	3.56028	3.7661	4.17013	3.48242	3.81707	3.83211	3.61109
AOC2	4.17848	4.26483	4.32117	4.35795	4.25784	4.28441	4.2407	4.11204	4.4318	4.27184	4.4796	4.63169	4.09517	4.25023	4.40485	4.35249	4.54869	4.09478	4.28944	4.12225	4.11999	4.31978	4.35621	4.27717	4.37142	4.39048	4.13715	4.6435	4.0061	4.10886	4.40682	4.2916	4.15895	4.2148	4.27717	4.01656	4.30407	4.13801	4.1245	4.13665
AOC3	3.73605	3.36571	3.21675	3.43837	3.44502	3.02481	3.23081	3.22222	3.32838	3.48757	3.58433	3.47306	3.44523	3.61172	3.47153	3.26508	3.41079	3.67089	3.44075	3.49805	3.37065	3.94005	3.43577	3.53722	3.70018	3.54955	3.39487	3.62242	3.27827	3.70599	3.16582	3.43307	3.55052	3.34078	3.51372	3.39269	3.46053	3.46388	3.19984	3.13733
AOC4P	5.41999	5.48476	4.94989	5.43863	5.45234	5.27688	5.34689	5.03932	5.32339	5.37956	5.53907	5.63581	5.32859	5.42278	5.38942	5.46701	5.1221	5.50395	5.28117	5.39999	5.22019	5.58731	5.32018	5.63334	5.223	5.13662	5.33171	5.5848	5.37685	5.61992	5.45628	5.5292	5.1434	5.27122	5.27918	5.55783	5.47156	5.14329	5.39771	5.41509
AOX1	4.01654	4.151445	3.789725	3.92872	3.84635	4.201675	3.937675	3.94682	3.879865	3.847525	3.850335	4.11942	3.965275	3.61764	3.876925	3.92842	3.9164	3.94425	3.91504	3.97544	3.989165	3.993285	4.14087	3.9694	4.021325	3.96511	3.926355	4.18618	3.977405	3.981695	4.25676	3.91026	3.975755	3.82398	3.909775	4.06777	3.991925	3.92583	3.86618	4.214875
AOX2P	3.75001	3.97686	3.90265	3.497	3.50327	3.83267	3.79611	3.64043	3.65564	3.6158	3.53162	3.68339	3.63113	3.7031	3.6328	3.61612	3.39991	3.49077	3.43818	3.56085	3.7551	3.66318	3.88604	3.65091	3.76092	3.57403	3.41596	3.61244	3.7211	3.82783	3.46388	3.97305	3.55954	3.48003	3.4453	3.79877	3.81308	3.64163	3.4247	4.26977
AP000230.1	4.30787	4.82489	5.19317	4.54915	4.60261	4.519	4.81512	4.64646	4.50516	4.40642	4.55674	4.96731	4.29783	4.2526	4.43561	4.49933	4.29649	4.6062	4.38104	4.65484	4.44832	4.76427	4.90414	4.4718	4.53977	4.77384	4.60261	4.72323	4.79133	4.75035	4.84632	4.49673	4.55499	4.70184	4.47426	4.45361	4.57827	4.61792	4.70102	5.02644
AP000253.1	2.68087	2.82849	2.73636	2.81693	2.8967	2.82732	3.06777	2.92192	2.91424	2.86361	2.86397	2.81289	2.76692	2.94277	2.83701	2.88551	2.71525	2.80833	2.87267	2.95621	2.85019	3.09351	2.97655	3.38573	2.8881	2.96528	2.80323	3.00016	2.9185	2.86115	3.12251	2.90636	2.98025	2.58905	2.69656	2.79603	2.9806	2.98743	2.93459	3.03878
AP000265.1	2.8809	3.21206	3.46452	3.10407	3.0402	3.14151	3.07571	3.22636	2.89497	3.22636	3.0137	2.99162	3.05847	3.05684	2.95362	2.94053	3.145	3.28637	3.0513	3.09214	2.97206	3.03336	3.26523	3.31463	3.06053	3.1379	3.0457	3.0574	2.96017	2.9945	3.29686	2.89705	3.1619	3.05013	2.9615	2.95622	3.02353	3.41403	2.97565	2.95292
AP000266.7	3.84032	3.96226	4.02768	3.72753	3.99724	3.9121	3.76067	4.40136	3.64312	3.80555	3.91486	3.34807	3.81549	3.633	3.88552	4.00411	3.71556	3.81634	3.69576	3.85761	3.70013	3.96748	3.83579	4.17185	4.05528	3.86692	3.76437	3.9746	4.05472	3.89263	3.84259	3.92085	3.76164	3.89263	3.86692	4.08457	4.06923	4.28535	3.84515	4.17012
AP000347.2	4.26367	4.01471	4.09385	4.32257	4.19457	4.56344	3.99813	4.5027	3.96149	4.05952	4.43299	3.91705	4.34134	3.9728	4.58167	4.36821	5.02036	4.7872	3.99894	4.59867	4.07483	4.22218	4.21712	3.8795	4.28725	4.36725	4.7212	4.12848	4.71288	4.02707	4.38407	4.27537	4.50787	4.21272	4.26193	4.13847	4.3646	4.16197	4.05044	4.14655
AP000462.1	4.96822	4.50491	4.50206	4.66307	4.5143	4.56137	4.88764	4.50821	4.50886	4.33057	4.46135	4.76341	4.58329	4.43065	4.45301	4.46135	4.33255	4.46366	4.4799	4.64646	4.53428	4.40753	4.94292	4.528	4.61501	4.56022	4.80663	4.65332	4.66443	4.46889	4.51911	4.62252	4.50926	4.65641	4.56409	4.7492	4.58981	4.50237	4.62815	4.71037
AP000473.8	4.42265	4.21404	4.18704	3.73676	3.78424	4.23305	4.00248	3.99586	3.79374	3.88119	3.98285	4.0291	3.75263	3.62227	3.70208	3.96561	3.7702	3.88383	4.16806	3.70704	3.8041	3.98746	4.40995	3.98725	3.69583	3.92444	4.1675	4.28742	4.20031	3.89747	4.36365	3.70303	4.00651	4.07859	3.88143	4.34106	4.13081	4.17839	4.36502	4.13182
AP000525.9	4.80683	5.07875	5.19784	4.94806	4.50786	4.59801	4.82588	4.63045	4.66396	4.87269	5.09034	5.39829	4.78256	4.49651	4.41772	4.84275	4.61196	5.07511	4.56755	4.77278	4.66539	4.76234	5.2621	4.82123	4.71587	4.93773	5.06889	4.75252	4.99888	4.68068	4.9468	4.6558	4.80057	4.82888	4.80463	4.93647	5.05389	4.66996	4.71095	6.15652
AP000696.2	5.24823	5.08318	5.18372	4.92246	5.1345	4.70669	5.22965	5.18246	5.10263	4.72163	5.12793	5.05234	5.029	5.01198	5.09235	4.85366	4.96379	4.9574	4.98113	4.8923	5.09614	4.92368	5.12665	5.19247	4.75066	5.21123	5.12721	5.06308	5.09228	5.15489	4.97458	5.11944	4.82359	5.04789	4.87746	5.18474	5.04097	5.24993	5.16708	5.33787
AP001062.7	5.49714	5.31454666666667	5.34871666666667	5.41960333333333	5.23250333333333	5.27092666666667	5.38376666666667	5.38566	5.40454333333333	5.30660666666667	5.08236666666667	5.13648333333333	5.34530666666667	5.41490666666667	5.18760666666667	5.26875	5.26217666666667	5.28519	5.38035	5.45110333333333	5.36876666666667	5.24560666666667	5.10514666666667	5.08042666666667	5.42053666666667	5.34425666666667	5.32146666666667	5.38228666666667	5.40145333333333	5.28787	5.47068666666667	5.23990333333333	5.34568666666667	5.43652333333333	5.36099333333333	5.40012333333333	5.4834	5.3552	5.40688	5.22557666666667
AP001063.1	5.11656	4.96374	5.26111	4.57964	4.59597	4.90716	4.94471	4.44671	4.74144	4.65794	4.86181	4.70161	4.61655	4.71526	4.75494	4.72419	4.71006	4.72185	4.38418	4.85681	4.69681	4.82443	4.49926	4.89845	4.83868	4.83079	4.82694	4.77932	5.06134	4.96406	5.46708	4.95022	4.81852	4.60118	4.65406	4.97821	4.94681	4.9955	5.31881	5.29235
AP001171.1	4.90079	4.4888	4.67109	4.69572	4.82859	4.73729	4.85309	4.36501	4.75427	4.64274	4.66519	4.849	4.49795	4.7107	4.67757	4.88905	4.53892	4.40977	4.47968	4.62074	4.93229	4.6152	5.1696	4.81834	4.71981	4.72264	5.0509	4.73414	4.63277	5.08273	4.99718	4.83439	4.63935	4.9432	4.85863	4.78281	4.98299	4.91056	4.99104	5.48667
AP001189.4	6.34235	6.21165	5.78214	5.97617	5.66768	5.59649	6.53025	6.02632	7.81271	5.38725	6.78565	6.08762	5.27997	5.73804	6.03006	6.10709	6.94726	6.39878	6.39467	5.90255	5.07363	8.42387	6.75849	7.63904	6.27504	6.26721	6.95164	6.3456	7.35122	6.68033	5.49167	5.80906	5.77365	5.8951	6.33862	5.20565	6.6306	5.58999	6.69193	7.18173
AP001347.6	3.23571	3.41722	3.40608	3.6261	3.50577	3.37945	3.10988	3.38277	3.24529	3.28401	3.26513	3.957	2.96331	3.22206	3.3607	3.3641	3.21064	3.07515	3.27516	3.21697	3.15358	3.51851	3.68599	3.32231	2.95198	3.16448	3.45124	3.40146	3.26511	3.32697	3.06836	3.22277	3.20548	3.07822	3.23686	2.92373	3.25698	3.25665	3.45694	3.25827
AP001462.6	4.53242	4.72454	4.89088	4.86743	4.85784	5.42501	5.06649	4.61241	4.92078	4.85171	4.86181	4.20351	4.89031	5.0839	5.22573	5.05672	4.82425	5.1239	4.85546	5.21395	5.18501	5.21978	4.43249	4.78907	4.77651	5.0308	5.16821	4.91666	4.68376	5.15547	4.78473	4.77956	5.0885	4.94839	5.09323	4.71719	4.89304	5.14008	5.02144	4.78907
AP001604.3	3.09772	2.91753	2.80818	2.68835	2.82894	2.82013	3.11352	2.62635	2.71184	2.66193	2.84616	2.83	2.56763	2.74067	2.78012	3.02481	2.61372	2.93211	2.67797	2.70494	2.80374	2.90952	3.16755	2.87606	2.89464	2.79681	3.27725	2.96059	2.92955	2.75079	2.64432	2.76287	2.75115	2.85698	2.85399	2.67348	2.77003	3.01146	2.92937	3.18172
AP001605.4	4.71899	4.65555	4.58399	4.35505	4.56679	4.61174	4.5025	4.75326	4.40213	4.21258	4.62329	5.32226	4.61325	4.61967	4.54095	4.25197	4.41043	4.25554	4.53542	4.42958	4.54381	4.52083	5.27718	4.91592	4.53907	4.49305	4.61543	4.64265	4.80909	4.56254	4.55438	4.75454	4.35342	4.37578	4.59666	4.80975	4.64784	4.65364	4.51513	4.7256
AP001630.5	5.76585	5.51026	5.83236	5.34117	5.43075	5.33083	5.80491	5.5752	5.80026	5.54332	5.48951	5.14245	5.4829	5.58667	5.33722	5.35255	5.39844	5.36892	5.33296	5.31345	5.76127	5.48916	5.39617	5.52996	5.27287	5.5971	5.39663	5.42906	5.5752	5.60721	5.50111	5.65639	5.26126	5.41836	5.50281	5.80146	5.27195	5.03377	5.39773	5.65765
AP006216.10	4.33756	4.64648	4.15854	4.6325	4.58044	4.22851	4.85165	4.55831	4.49035	4.79091	4.67693	4.72597	4.55932	4.80855	4.71618	4.85416	4.51988	4.55995	4.70733	4.8983	4.62372	4.85785	4.67693	4.5953	4.83846	4.67801	4.642	5.05292	4.18549	4.87366	4.34919	4.75868	4.66896	4.34451	4.8879	4.51239	4.59425	4.73681	4.10276	4.40047
AP006216.12	3.92187	3.68539	3.89222	3.55174	3.59791	3.76159	4.02541	3.6026	3.5928	3.48352	3.80475	3.72087	3.62211	3.51935	3.66564	3.65857	3.67658	3.79714	3.5441	3.69184	3.97212	3.45664	3.84346	3.743	3.8904	3.70685	3.43377	4.15952	3.56717	3.76982	3.81989	3.63935	3.80867	3.52703	3.70323	4.14369	3.5716	3.58373	3.48588	3.90095
AP006222.2	4.93452	5.26228	5.51844	5.66995	5.25676	5.07146	4.94952	5.16821	5.47754	5.14241	5.41279	5.74644	5.33915	5.24423	5.31145	5.30905	5.34304	4.9427	5.30898	5.14007	5.34414	5.32934	5.69521	5.64858	5.39164	5.622	4.72817	5.65496	5.31913	5.3323	5.26616	5.10534	5.16227	5.37177	5.73882	5.45666	5.62269	5.79321	5.43968	5.38048
AP006547.3	6.13317	6.13013	6.04005	5.93991	6.08781	6.02235	6.04855	6.11564	6.03571	6.17043	6.20087	6.29482	6.12984	6.02255	6.02877	6.10646	5.71212	5.90537	5.77268	6.00532	5.90587	6.03816	6.44592	6.16907	5.97346	5.92192	6.0531	5.91465	6.08616	6.06038	5.83589	5.91934	6.04531	6.0328	6.07194	6.28906	6.36678	5.99042	6.22887	6.29371
AP1AR	4.40889333333333	4.19962666666667	4.19816333333333	4.37953	4.59775	4.13254333333333	4.23275333333333	4.27909	4.53093	4.38597666666667	4.33335	4.05456666666667	4.58324666666667	4.48011666666667	4.29132666666667	4.4484	4.41084666666667	4.30493333333333	4.44459666666667	4.33509333333333	4.46811	4.29479666666667	4.24911	4.24341666666667	4.63526333333333	4.42805	4.10250333333333	4.17160333333333	4.28801	4.26712333333333	4.21413666666667	4.37557	4.30658	4.28586	4.38598333333333	4.25957	4.30287	4.09582333333333	4.27334666666667	4.33412
AP1B1	8.18525	8.07748	8.02089	7.75471	7.76068	8.04387	8.19233	8.07272	7.79902	7.82863	8.14059	8.13439	7.79426	8.09091	7.95826	7.68979	8.12008	8.15969	8.13101	8.00105	8.07196	8.00214	7.70705	8.27762	7.92115	8.09379	7.68904	7.9285	7.7951	8.26902	8.23177	7.76078	7.73429	8.01907	7.72289	7.69045	7.87355	8.34971	8.07658	7.76761
AP1G1	7.02187666666667	7.09768666666667	7.15165666666667	7.28773	7.41237666666667	6.96071	6.84922333333333	6.97911	7.29505333333333	7.60977	7.05123	7.23664	7.68876	7.48012	7.45193666666667	7.23322	7.77091	7.69982	7.55624666666667	7.45534	7.53652	7.05983666666667	7.12121333333333	6.87173	7.49847666666667	7.14725	7.20211	6.83033	7.28272666666667	6.76713666666667	7.29011	7.14950333333333	7.47072666666667	7.18570333333333	7.38264666666667	7.09305666666667	7.14012	7.06140333333333	6.94152	7.06117333333333
AP1G2	6.35576	6.31844333333333	6.06478333333333	6.46669333333333	6.21664	6.45887	6.09419666666667	6.28883333333333	6.11419	6.32708333333333	6.40372	6.41976666666667	6.15966	6.30816666666667	6.11116	6.04180333333333	6.08687	6.1747	6.20570333333333	6.49809666666667	6.29660666666667	6.2301	6.32330333333333	6.49675	6.01120666666667	6.30127	6.17201666666667	6.24135	6.07726666666667	6.12710333333333	6.29150333333333	6.25316	6.23560666666667	6.42748	6.35479333333333	6.08173	6.24299666666667	6.66329333333333	6.23025	5.91788666666667
AP1M1	8.6828	8.68426	8.297665	8.29227	8.414285	8.829275	8.817385	8.619375	8.592415	8.609965	8.588385	8.455835	8.441685	8.80462	8.63651	8.59186	8.58374	8.677525	8.71491	8.634615	8.857315	8.7047	7.92599	9.01905	8.66181	8.58083	8.39137	8.70968	8.167745	8.544415	8.8177	8.258095	8.20794	8.491435	8.424785	7.96755	8.414745	8.61869	8.73921	8.19398
AP1M2	5.30373	5.00964	4.91675	4.708895	4.858645	4.960975	5.20039	4.810855	5.09223	4.848295	4.875	4.97976	4.99195	5.194185	4.978645	4.95606	4.89534	5.22398	4.998235	5.02037	4.987505	5.072085	4.987965	5.42818	5.084115	4.80952	5.308905	5.23119	4.889355	5.259565	4.98046	4.94787	4.674285	4.86533	4.807885	5.00913	4.90429	4.898885	4.907285	5.18433
AP1S1	5.82071333333333	5.84812	6.02576	6.10673333333333	6.04427	5.68312	5.69001666666667	5.75271	6.22844666666667	6.22481	5.76635666666667	6.12576	6.17734333333333	6.36246333333333	6.02975333333333	5.95079333333333	6.28858666666667	6.03708666666667	6.33913	6.06878	6.38736	5.72500333333333	6.23737	6.01141666666667	6.13912	6.3379	5.7154	5.99375	5.45698	6.47774666666667	6.12248333333333	5.96147666666667	5.96482	5.75827333333333	6.03923333333333	6.12440333333333	5.91706666666667	6.19396	6.28680666666667	5.58877
AP1S2	10.46807	10.6180775	10.3288525	10.548185	10.47757	10.1156	10.38057	10.222335	10.43778	10.2784675	10.8074725	10.5756	10.530065	10.4998825	10.7646025	10.06354	10.8191125	10.1754325	10.5021825	10.6567225	10.443145	10.435715	10.48227	10.6450275	10.41208	10.20688	10.1144525	10.58567	10.405405	10.552325	10.017345	10.1115825	9.84815	10.5026125	10.3076825	10.0378525	10.6479775	10.414825	10.2138725	10.62866
AP1S3	3.094932	3.23813	2.865654	3.087942	3.007694	2.990026	2.910536	3.091216	3.037794	3.038628	3.078626	2.994636	3.098184	3.03766	2.953942	2.943882	3.013908	2.996044	3.290174	3.125678	3.062498	2.916692	3.027212	3.012036	3.0615	3.029776	2.90948	3.008398	2.98068	3.081888	3.092176	3.02443	3.199576	2.86705	2.944162	3.133632	2.90327	3.051406	3.118718	3.121592
AP2A1	6.8843625	7.12174	6.226275	6.36156	6.314785	6.949315	7.1141625	6.7855175	6.323145	6.55476	6.6932775	6.72428	6.5368825	6.67077	6.808725	6.523415	6.9799425	7.0861025	6.5586375	6.95929	6.99171	6.5094725	6.1973825	7.313375	6.656095	6.37644	6.4934425	6.5261225	6.655395	6.6785825	7.2215275	6.083135	6.264825	6.481075	6.3938725	6.051115	6.562235	6.3638025	6.5046775	6.3440675
AP2A2	7.6503975	7.5388775	7.6105175	7.3144925	7.4314775	7.7531	7.6396775	7.40221	7.4467275	7.4152475	7.40099	7.4269875	7.3160275	7.4437025	7.3735625	7.34897	7.49806	7.3791	7.5105925	7.4639025	7.612255	7.5026175	7.216655	7.6535925	7.4874775	7.392675	7.585415	7.5055475	7.48135	7.38429	7.53861	7.1069375	7.2080675	7.5506225	7.3170075	7.024285	7.3048575	7.57266	7.4805325	7.2806275
AP2B1	8.000805	8.23412	8.291945	8.483105	8.757045	8.20708	8.103915	8.24002	8.60777	8.68865	8.527645	8.376175	8.593445	8.610175	8.385345	8.505085	8.443815	8.511755	8.508825	8.351965	8.67718	8.431195	8.033605	8.62656	8.58319	8.530795	8.0797	8.518745	8.254265	8.507455	8.42219	8.567235	8.27694	8.32755	8.557085	8.451415	7.905895	8.10754	8.63803	7.749365
AP2M1	10.3507	10.3484	10.2626	10.2297	10.3735	10.3708	10.2608	10.3473	10.2763	10.4461	10.4362	10.3729	10.3576	10.4019	10.3415	10.2156	10.2841	10.2376	10.4567	10.298	10.3198	10.4356	10.3212	10.5462	10.229	10.1747	10.1085	10.3889	9.9017	10.4593	10.2702	10.4453	10.1838	10.1777	10.328	10.2944	10.1884	10.1447	10.2713	10.1693
AP2S1	9.83171333333333	9.86420333333333	9.88996666666667	9.64533	9.56587666666667	9.84441333333333	9.97502333333333	9.73041666666667	9.85725666666667	9.84716666666667	9.99239333333333	10.1246266666667	9.83134666666667	9.82947666666667	10.0139433333333	9.70393666666667	10.1859866666667	9.9345	10.0079166666667	10.0715066666667	9.96938666666667	9.89944	9.75063333333333	10.1879166666667	9.78138666666667	9.85712333333333	9.73535	9.89104	9.71235666666667	10.0808366666667	9.88538	9.68342666666667	9.42557333333333	9.80937	9.72834	9.46083333333333	9.89643	9.98641	9.92749666666667	9.79377
AP3B1	7.06698	7.01391	6.934625	6.8953	7.11841	6.734675	6.9117	6.96629	7.33496	7.3125	7.06949	7.36968	7.339165	7.36461	7.18511	7.151525	7.278835	7.158125	7.41694	7.208555	7.10934	7.03938	6.887935	7.236895	7.27414	7.08258	7.03142	7.06296	6.78287	7.451475	7.21343	7.161025	6.944065	7.2025	7.0976	6.977885	6.781845	6.88516	7.02454	6.931595
AP3B2	3.93287	3.72872	3.52631	3.596835	3.52188	3.624685	3.719875	3.57882	3.482625	3.5276	3.6404	3.79791	3.6164	3.530365	3.54738	3.52692	3.673025	3.69967	3.427665	3.50233	3.57511	3.544485	3.87104	3.94077	3.527815	3.64648	3.79112	3.66071	3.50286	3.515045	3.894075	3.5993	3.634565	3.45383	3.580565	3.72666	3.75453	3.40758	3.73897	3.92906
AP3D1	8.10801666666667	8.09306333333333	7.74143	7.93275666666667	7.92234333333333	8.01901333333333	7.77484333333333	7.96144666666667	7.8886	7.83514	7.64967666666667	7.69874666666667	7.95186666666667	7.77233333333333	7.46557	7.79479666666667	7.87949666666667	7.96781	7.83926333333333	7.63768666666667	7.92019666666667	7.64375	7.61992	7.94995	7.94325333333333	7.77200666666667	7.42587	7.61579	7.61542	7.81156333333333	8.11374666666667	8.00657333333333	7.75776333333333	7.83751666666667	7.73365666666667	7.94403333333333	7.78933666666667	7.52168	7.78634	7.37091
AP3M1	7.187155	7.279905	7.610865	7.689365	8.14884	7.692825	7.507485	7.610125	7.78048	8.13741	7.74916	7.60473	8.145445	8.11586	8.04763	7.99218	8.024695	7.93834	8.389965	8.123365	7.997905	7.95869	7.69751	7.80613	8.06266	8.0726	7.60202	7.896355	8.05056	7.86049	7.313255	7.53135	7.728705	7.74707	8.07999	7.42853	7.099985	7.702605	7.546795	7.547755
AP3M2	7.253105	7.32817	7.471175	8.065285	6.81707	7.55072	7.915945	7.567125	7.411015	6.786745	6.680605	5.375425	6.692315	6.75694	6.674755	6.992545	6.48693	6.645895	6.480685	6.39217	7.05008	6.888645	6.790565	6.28373	7.121365	7.40698	7.653625	6.984535	7.3882	6.72414	7.870525	6.773825	8.06586	6.941625	6.66832	7.34106	7.44665	7.095845	7.433085	6.658575
AP3S1	10.3179	10.5609	10.4338	10.4786	10.5508	10.173	10.4663	10.4486	10.5244	10.5771	10.5336	10.5214	10.5966	10.5989	10.5328	10.3566	10.3517	10.2163	10.6737	10.4832	10.4351	10.3888	10.363	10.6739	10.5733	10.4057	10.454	10.4814	10.3471	10.5828	10.3083	10.4995	10.4899	10.5941	10.461	10.5369	10.5205	10.4712	10.5098	10.3902
AP3S2	6.92049333333333	6.8383	6.82059666666667	6.58713333333333	6.74580666666667	7.31864	7.26102333333333	6.94771333333333	6.85195333333333	6.8313	7.11862666666667	7.07171333333333	7.35144666666667	7.00141666666667	7.21884333333333	7.03549333333333	7.19520333333333	6.82901	7.13341333333333	7.29526333333333	7.18343	6.95920666666667	6.44985666666667	7.23283333333333	6.98129333333333	6.91388666666667	6.92548	6.78197	7.13562	6.95684333333333	6.54836666666667	6.71995333333333	6.8278	7.04627	7.04907333333333	6.86038333333333	6.70566	7.23369333333333	7.05432666666667	6.71629666666667
AP4B1	5.06334333333333	5.20211333333333	5.39605333333333	5.69324666666667	5.56412666666667	5.18521666666667	5.19789666666667	5.41555333333333	5.22989	5.39046	5.50256666666667	5.20686666666667	5.31246666666667	5.55880333333333	5.25063	5.30323333333333	5.45533333333333	5.34626	5.42577666666667	5.4334	5.19693333333333	5.38228666666667	5.28651333333333	5.12868666666667	5.10983666666667	5.24848333333333	5.19828333333333	5.38954	5.33159	4.9922	5.28526666666667	5.36912	5.52713666666667	5.44866	5.31913333333333	5.35676333333333	5.50437	5.51133666666667	5.10814333333333	4.95143
AP4E1	4.036825	4.3057975	4.2346875	4.1197675	4.313605	4.1031375	4.250755	4.0734425	4.287715	4.2073825	4.2477975	4.4267025	4.30777	4.2497625	4.217185	4.2464675	4.261085	4.0767875	4.408415	4.1787475	4.25166	4.112755	4.212765	4.219405	4.2538175	4.2708125	4.22311	4.2654975	4.197845	4.3820975	3.923385	4.2623575	4.0359475	4.1240125	4.18548	4.0685025	4.122145	4.09463	4.136255	4.3501875
AP4M1	6.34179	6.1914	6.4657	6.25816	6.23384	6.26636	6.23579	6.16358	6.6416	6.3886	6.56498	6.12342	6.58233	6.52002	6.3884	6.5661	7.03128	6.45761	6.64943	6.59328	6.49699	6.51324	5.91888	6.55446	6.19493	6.34627	6.3194	6.59218	5.9002	6.36856	6.54121	5.94537	6.15247	6.30601	6.27648	5.87956	5.93233	6.16286	6.24544	5.83727
AP4S1	6.0283125	6.0349925	6.266275	6.30813	6.174515	6.1000775	6.05848	6.22768	6.4663325	6.3366625	5.9352325	5.9251	6.356545	6.304295	6.073585	6.2496125	6.1245175	6.170395	6.4970125	6.0970875	6.2267925	6.1381725	6.22485	5.871045	6.517435	6.2856075	6.0406175	6.20953	6.1682675	6.1671775	5.80267	6.2402425	6.3229925	6.1508175	6.2037075	6.1033125	5.905255	6.0498025	6.164125	6.074065
AP5B1	6.85361	6.80907	6.27754	6.44967	6.07219	6.86833	6.81826	6.21213	6.41414	6.36336	6.74753	6.08084	6.62015	6.51787	6.5338	6.66221	6.81313	6.56918	6.49938	6.39119	6.8602	6.15952	5.67821	6.84243	6.57675	6.59977	6.67638	6.37318	5.95085	6.79104	6.74297	6.10262	6.42612	6.29943	6.21355	6.18154	6.77009	6.71207	6.81488	6.01853
AP5M1	6.00011	6.177514	6.405084	6.62778	6.835536	6.396898	6.322202	6.39375	6.547158	6.924756	6.375844	6.491664	6.759788	6.754152	6.83215	6.722834	6.802566	6.726842	6.9109	6.672836	6.59197	6.58104	6.813104	6.440756	6.66872	6.660722	6.491784	6.575526	6.887808	6.341188	6.111174	6.397258	6.507136	6.419946	6.759554	6.329278	6.284708	6.31645	6.30942	6.623946
AP5S1	6.9374	6.7453	6.97124	6.80856	7.04087	7.18741	7.02556	7.23678	7.13028	7.05405	7.15461	7.17796	7.19234	7.14929	6.88	6.94942	6.91753	7.10159	6.96295	7.1561	7.16137	7.03287	7.04636	7.23063	7.06118	7.23338	6.76979	6.9486	7.34145	7.08549	6.71943	7.04636	7.12393	7.01773	6.9846	6.80747	6.85275	7.16772	7.19137	6.83454
AP5Z1	6.893415	6.749785	6.83772	7.15629	6.86111	7.056175	6.74084	6.67184	6.61852	6.78496	6.976395	7.035535	6.52181	6.878795	6.86112	6.671665	6.790385	6.859795	6.88078	7.051515	6.85646	6.77147	6.779295	6.95846	6.646595	6.78409	6.89016	6.83142	6.878575	6.47255	6.98088	6.54698	6.887425	6.931005	6.926645	6.6313	6.969025	6.995375	6.76985	6.62374
APAF1	5.75308	5.49456	5.99618333333333	5.77679333333333	6.10494666666667	5.40195	5.73500666666667	5.56184666666667	6.15698333333333	6.25922333333333	5.92571	6.33700666666667	6.62049333333333	6.02334	6.32709	6.11165	6.51472	6.34356	6.33724333333333	6.27378	6.12917	6.27241666666667	6.33048666666667	6.39342666666667	6.32531	6.02352	5.81379333333333	5.89003666666667	5.92773	6.31455333333333	5.70221666666667	5.84821	5.66445	6.03277	6.22505	5.54636666666667	5.49982	5.98116666666667	5.92469333333333	6.14157666666667
APBA1	5.17469	5.523685	5.327055	5.20656	5.16852	5.251795	5.203175	5.27349	5.241845	5.46073	5.435035	5.30801	5.40958	5.4769	5.41249	5.305805	5.2626	5.240355	5.371945	5.478145	5.152525	5.466905	5.21458	5.440665	5.346865	5.131425	5.163665	5.44554	5.098505	5.304595	5.139965	5.43703	5.33098	5.148245	5.083595	5.239695	5.32355	5.33501	5.20441	5.37447
APBA2	8.413575	7.66578	7.991065	7.954915	7.76846	8.64437	8.208155	7.774965	7.67948	7.959285	7.69039	6.6836	7.504405	7.980945	7.65059	7.977295	7.1586	7.677335	7.6391	7.895365	7.533655	7.786845	7.56543	7.31354	7.906145	7.286145	8.83703	7.62382	8.269195	7.74084	8.257495	7.507015	7.74985	7.67485	7.73011	7.22684	8.12959	8.06461	8.05498	7.15786
APBA3	7.22444	7.06796	7.086995	7.06517	7.13497	7.610525	7.612745	7.3951	7.22667	7.41983	6.86929	6.6581	7.13607	7.16667	7.199195	7.20625	7.0814	7.55447	7.198395	7.121065	7.643195	7.201465	6.58244	6.890535	7.12625	7.312125	6.678675	7.302045	7.211615	7.220355	7.58921	6.769295	7.13916	7.04219	7.01612	6.9808	6.945435	7.2133	7.30456	6.639
APBB1	6.89574	6.67315	6.4621	6.73161	6.5845	7.16018	7.43859	6.91811	6.86176	6.7921	6.63406	6.128	6.69697	6.88291	6.57249	7.0372	6.54505	7.06362	6.71998	6.60667	7.06477	6.99496	6.40561	6.61849	7.11856	6.32948	7.04684	6.77794	7.03815	6.67671	6.95836	6.48089	6.7548	6.74115	6.48608	6.58411	6.7717	6.21075	6.68756	6.01332
[truncated: 21,820 more rows]
