# Supplementary material for: Identification of pyroptosis-related immune signature and drugs for ischemic stroke
Source: Front Genet. 2022 Sep 27;13:909482. doi: 10.3389/fgene.2022.909482 (PMC9552296; doi:10.3389/fgene.2022.909482)
Supplement: Supplementary file 1 [file DataSheet1.ZIP › table/HLA_expr.txt]

GSM554014	GSM554015	GSM554016	GSM554017	GSM554018	GSM554019	GSM554020	GSM554021	GSM554022	GSM554023	GSM554024	GSM554025	GSM554026	GSM554027	GSM554028	GSM554029	GSM554030	GSM554031	GSM554032	GSM554033	GSM554034	GSM554035	GSM554036	GSM554037	GSM554038	GSM554039	GSM554040	GSM554041	GSM554042	GSM554043	GSM554044	GSM554045	GSM554046	GSM554047	GSM554048	GSM554049	GSM554050	GSM554051	GSM554052	GSM554053
HLA-A	13.55545	13.57975	13.63345	13.5793	13.64065	13.682	13.51395	13.4431	13.6448	13.48485	13.6253	13.81065	13.41565	13.4268	13.5769	13.54485	13.556	13.5576	13.4113	13.47245	13.6327	13.5104	13.24015	13.6737	13.4161	13.4424	13.48495	13.55205	13.4991	13.4098	13.7418	13.53425	13.5703	13.48265	13.56425	13.5646	13.53345	13.70945	13.61225	13.45215
HLA-B	13.5984666666667	13.6644333333333	13.6790333333333	13.5823333333333	13.6752	13.5539333333333	13.5150333333333	13.6887	13.6181333333333	13.5872	13.5285333333333	13.7625	13.4900666666667	13.4960333333333	13.5858333333333	13.5903333333333	13.5626	13.5537666666667	13.4084666666667	13.5825333333333	13.6990333333333	13.5799333333333	13.4788	13.6528	13.5305666666667	13.4525	13.5105333333333	13.4980666666667	13.3007333333333	13.5497333333333	13.7401	13.6443333333333	13.4210333333333	13.4553	13.6224666666667	13.5291	13.3159333333333	13.754	13.6238333333333	13.4082
HLA-C	13.119325	13.205925	13.23965	13.2223	13.25985	13.14515	13.141125	13.20305	13.176225	13.172175	13.179625	13.373325	13.079675	13.100475	13.1904	13.17735	13.196225	13.13515	13.0336	13.129625	13.24385	13.1877	13.110925	13.273325	13.100375	13.05985	13.122375	13.091375	12.992325	13.099425	13.28075	13.172725	13.13625	13.0747	13.22035	13.172575	13.028925	13.3288	13.263775	13.1689
HLA-DMA	10.7918	10.49	10.5694	10.4251	10.481	10.4762	10.3883	10.3471	10.9144	10.6577	11.0978	10.4703	10.8873	10.8987	11.259	10.5427	11.1362	10.6967	11.1788	10.9321	10.9558	11.1506	10.6382	10.8736	11.0018	10.5528	9.95279	10.6041	9.76583	11.0921	11.0096	10.676	10.4557	10.5627	10.7091	10.488	11.014	11.1645	10.6532	10.4547
HLA-DMB	10.9299	10.7417	10.8216	11.0101	10.9247	10.8967	10.7469	10.6694	11.1768	10.8045	11.4639	10.8843	11.295	11.3074	11.3395	11.0437	11.3437	11.0983	11.2326	11.3612	11.3609	11.5828	11.0775	11.3357	11.0974	11.0456	10.5113	11.0642	10.5598	11.4143	10.6953	10.8378	10.74	11.0783	11.0228	10.886	11.3031	11.4667	10.8454	11.2359
HLA-DOA	5.928074	5.884464	5.835056	5.714142	5.863866	5.750406	5.896988	5.767722	6.036392	5.726576	5.944066	5.609126	6.014926	5.914982	5.961446	5.887896	5.92902	5.967414	6.081408	6.074696	6.026192	5.981436	5.984134	5.784832	6.06011	5.786044	5.77917	5.939814	5.536832	6.21381	6.10021	5.945608	5.765906	5.66163	5.727478	6.028882	6.069982	6.006192	5.938832	5.866674
HLA-DOB	6.13599	6.33125	5.9716	6.02502	5.70737	6.03141	6.063875	6.044575	6.47406	6.095725	5.632595	5.402695	5.87703	5.961345	5.402985	5.849815	5.929355	5.829025	6.637335	5.6371	5.724875	5.865015	6.094585	5.315115	6.079615	5.87188	5.723885	5.86289	6.00129	6.234115	5.94989	5.961015	6.06465	5.579485	5.800635	6.424525	6.12038	5.981525	6.078255	5.35521
HLA-DPA1	11.3311266666667	11.6035666666667	11.8234333333333	11.5235166666667	10.3622133333333	11.27489	11.0305066666667	11.5901533333333	11.5456033333333	10.41232	11.9617333333333	11.30065	11.41982	10.9033933333333	11.7273933333333	10.77081	11.7747533333333	11.0187366666667	11.6662166666667	10.51875	11.6894266666667	11.5673633333333	11.1051866666667	11.8650466666667	11.3743	11.16635	10.6416933333333	11.0467033333333	10.8833533333333	11.3293066666667	11.7604333333333	11.7216	11.3941866666667	11.7163333333333	11.72864	11.7230666666667	11.59501	11.8613333333333	11.54648	11.7596333333333
HLA-DPB1	9.344385	8.934925	9.04298	8.8927	8.983945	9.557055	9.327035	9.033215	8.91444	9.121635	9.410035	8.658435	9.15452	9.12088	9.2833	9.07601	9.4694	8.872995	9.189735	9.13513	9.27769	9.10621	8.89967	9.07981	9.032155	9.428175	8.9572	9.097025	8.656485	9.247645	9.128395	8.96168	8.79689	8.95487	9.026545	9.1092	10.112485	9.84498	8.92459	9.453785
HLA-DQA1	9.40805	9.9084025	8.8531625	9.017385	8.5930825	9.51205	8.6175975	8.568345	9.39566	5.85836	9.6706425	6.16655	9.5058025	8.86867	6.931915	9.1363325	8.9948475	5.9811225	8.9480175	6.859305	6.839805	7.2724575	8.77195	6.3055225	9.0130625	6.79687	8.5840125	8.2980525	8.25803	8.714125	9.2774225	8.943275	6.7129025	8.9980775	9.064265	8.8899525	7.0021075	7.1050375	8.7302725	8.96372
HLA-DQB1	10.187042	9.596081	9.531967	9.142952	9.671588	9.89805	9.633943	9.915635	10.161563	8.422471	10.21878	8.262492	10.173674	9.988887	8.635313	9.809774	10.327404	8.310053	10.33951	8.957953	9.000998	9.076682	9.883742	8.564929	10.03721	8.131862	9.383216	9.99142	9.145944	9.562141	10.139888	10.03421	8.723634	9.75785	10.057679	9.71378	8.906232	9.281022	10.009797	10.178691
HLA-DRA	13.0195	12.94365	13.0932	13.024	13.01495	12.59155	12.67145	12.74475	13.0143	13.02255	13.3207	13.22375	13.0793	13.15135	13.34185	12.89105	13.2743	12.853	13.21365	13.2797	13.0228	13.1962	13.0552	12.9566	13.15785	12.91965	12.4574	12.96325	12.28485	13.1454	13.1121	13.14345	12.96495	13.04695	13.1144	13.1104	13.3968	13.28215	12.85465	13.0372
HLA-DRB1	9.60612666666667	11.18579	9.33993333333333	11.2464766666667	10.9003833333333	11.0103833333333	9.36783333333333	10.7261333333333	11.0244966666667	9.32313	11.4242733333333	9.68104333333333	11.10952	9.63401666666667	9.75317666666667	9.52093666666667	9.78568	9.45586	9.71573666666667	9.72835666666667	9.71941	9.66104333333333	11.0926533333333	9.64813666666667	10.9787766666667	9.35886666666667	10.61047	9.43555	9.24051666666667	9.51443333333333	11.21848	9.51721333333333	9.46635333333333	11.31817	9.60097	10.9197033333333	9.72117666666667	9.65109666666667	10.8131066666667	9.65707333333333
HLA-DRB4	5.09006	5.158665	8.94108	9.21401	8.857455	4.861445	9.31182	5.03998	5.55837	10.363315	5.535435	10.07489	4.855215	10.38703	10.59825	4.755025	9.02351	10.405785	9.30682	10.667265	5.295245	9.5393	4.742325	5.7655	4.63555	9.84892	4.832145	8.820025	5.109385	9.10023	5.320275	8.81599	4.36897	10.22555	9.12586	10.2145	4.610445	9.37212	5.06782	5.529505
HLA-E	12.3680666666667	12.3579	12.3246333333333	12.1891666666667	12.3767666666667	12.4294666666667	12.3137333333333	12.4276333333333	12.3749666666667	12.3003	12.2961	12.0176333333333	12.2262333333333	12.2349	12.2038666666667	12.3144	12.1979333333333	12.2847666666667	12.1748666666667	12.0607333333333	12.3651666666667	12.2704333333333	12.0025666666667	12.3219333333333	12.2207666666667	12.1426	12.328	12.2224333333333	12.1111666666667	12.22	12.3555	12.2993666666667	12.2515333333333	12.1109	12.2634666666667	12.2824666666667	12.0681	12.3082333333333	12.2923666666667	12.0759333333333
HLA-F	11.18305	11.17517	11.5281866666667	11.21155	11.2756066666667	11.25223	10.9995966666667	11.1210633333333	11.1290066666667	11.00165	11.08842	10.8819333333333	10.8445433333333	10.97597	11.13968	11.0374466666667	11.0083733333333	10.8551533333333	10.8204	10.96599	11.0834133333333	11.0137933333333	10.9637466666667	11.06239	10.7638333333333	10.8271366666667	10.9236133333333	10.8868133333333	10.6201666666667	10.4088266666667	11.2705233333333	11.3010766666667	11.2857066666667	11.31919	11.12316	11.38533	11.02252	11.4616	11.02137	10.7272266666667
HLA-G	12.264425	12.285325	12.33475	12.312525	12.274825	12.200675	12.173925	12.272575	12.372075	12.355425	12.252125	12.4837	12.21495	12.1521	12.2951	12.34165	12.276	12.205425	12.149075	12.11785	12.39305	12.3104	12.1492	12.375275	12.237025	12.06115	12.05935	12.222925	11.9921	12.133075	12.415325	12.27715	12.200775	12.069675	12.33355	12.1707	12.038625	12.292075	12.363225	12.1453
