# Supplementary material for: Identification of pyroptosis-related immune signature and drugs for ischemic stroke
Source: Front Genet. 2022 Sep 27;13:909482. doi: 10.3389/fgene.2022.909482 (PMC9552296; doi:10.3389/fgene.2022.909482)
Supplement: Supplementary file 1 [file DataSheet1.ZIP › table/Immport_GeneList.txt]

GSM554014	GSM554015	GSM554016	GSM554017	GSM554018	GSM554019	GSM554020	GSM554021	GSM554022	GSM554023	GSM554024	GSM554025	GSM554026	GSM554027	GSM554028	GSM554029	GSM554030	GSM554031	GSM554032	GSM554033	GSM554034	GSM554035	GSM554036	GSM554037	GSM554038	GSM554039	GSM554040	GSM554041	GSM554042	GSM554043	GSM554044	GSM554045	GSM554046	GSM554047	GSM554048	GSM554049	GSM554050	GSM554051	GSM554052	GSM554053
Antigen_Processing_and_Presentation	0.472383605104167	0.479846563852958	0.474147736543654	0.478097030393852	0.479434961196256	0.46949022817626	0.487411338647597	0.461501695812539	0.477967432067584	0.475913154229695	0.477306290476583	0.477194710261558	0.481177316826291	0.489300825436628	0.485552715020443	0.472850300104191	0.492387802308579	0.47772042763285	0.504022751447794	0.485247497675401	0.468056490720447	0.475981823999493	0.477761130284468	0.47174864917384	0.470048983754184	0.477678540164193	0.458438072200894	0.486717835419245	0.460890121614755	0.499049705038473	0.469241643122585	0.484578093319996	0.443405651630261	0.47451388356359	0.486339736658567	0.479317560334167	0.461954628977075	0.481179256577715	0.467007598119745	0.483444243780454
Antimicrobials	0.253848883482628	0.260248804390108	0.256261572618776	0.240987544207591	0.242786768601753	0.243338585068309	0.243455312469015	0.225419526172463	0.240295275061926	0.213459117865836	0.229815844033967	0.239571778667661	0.228041544127492	0.213478291403088	0.221457017508461	0.219849401918327	0.218505335688711	0.219419359736516	0.214036269970458	0.219322964408147	0.238868777755037	0.24115623438661	0.22708201288453	0.260375691818459	0.226524649113913	0.247264141527618	0.237929494155262	0.226414400394244	0.212798310536083	0.230757064646421	0.25445880186632	0.249421299104621	0.240048765680557	0.243836733647398	0.242325577238855	0.246384010108583	0.261189917523004	0.248183143878352	0.249654252294691	0.242804559959009
BCRSignalingPathway	0.301792267280001	0.309046711239811	0.2894768620019	0.283433430427257	0.261112174477899	0.301005695221902	0.305225464861285	0.302868459693131	0.297211735795294	0.340865721612626	0.280391914944518	0.264844532161239	0.275363133339141	0.267413591615508	0.226426608643028	0.285893436837097	0.24373983521986	0.278805020920612	0.325992636166651	0.248069449472559	0.277586582219246	0.254896250244673	0.267134736101261	0.239224976641437	0.284199569395275	0.278151912549255	0.263086010124452	0.292520160351677	0.25133435906619	0.308603750390727	0.283130255994861	0.274182786274447	0.291983964921856	0.257916524133494	0.276119401498626	0.290607415311909	0.262821513213709	0.267029330180714	0.300219171824014	0.245325990935415
Chemokines	0.106181739378655	0.0887572753295691	0.0757172242718698	0.0677374351862797	0.0606420981715067	0.0597884194812489	0.0613543137236457	0.0455917973480908	0.0486878247900922	-0.011777998569174	0.0410704820861182	0.041322526595243	0.0289900041465366	0.00308732214332405	0.0203521095139653	0.0162157583465764	-0.00288979047158009	0.0126358090359849	0.00416048602920918	0.0135550041802946	0.0526494859218245	0.0549901166702522	0.0478470118906206	0.0785428603414521	0.0322126561172283	0.0631460580491416	0.0495866619566998	0.0363107196954717	0.0161763089764818	0.0504189150019679	0.0872325334762635	0.0970038459181194	0.074181861889003	0.0746873511859631	0.0624935778374252	0.0924176134742879	0.107004036463022	0.0761738844979563	0.0770076976657972	0.0609165461225211
Chemokine_Receptors	0.148646278939084	0.160653254268952	0.148249520565749	0.13378511100722	0.139416116408993	0.143515748610292	0.131901064425681	0.137430537948768	0.13786702738808	0.159196573190557	0.12650976308048	0.142889743419915	0.159569860711292	0.152190212994214	0.163686315332097	0.142927038845195	0.15587024293003	0.166104672015705	0.150583667004452	0.147525341327071	0.162349903603167	0.14074591520336	0.114337939208167	0.144744472225721	0.15384655263574	0.156910559617594	0.135726601219818	0.143043889419919	0.137467456996803	0.132372171950229	0.156259853041413	0.144244181838422	0.136847155781095	0.136991321616109	0.146433857021677	0.142406549371005	0.150186706503924	0.130369295252031	0.15373668093437	0.138218441089879
Cytokines	-0.000100564029191638	-0.00512065222283549	-0.0227120350353405	-0.0271692282511407	-0.0321686583863995	-0.0290105396761683	-0.0209093381428371	-0.0318030874517315	-0.030093789417488	-0.0643688131758673	-0.0350093336969914	-0.0382128568086202	-0.0450198763136798	-0.0534938584772769	-0.0485839864152248	-0.0475978310283707	-0.0606788759764304	-0.0507283085039123	-0.0562173300503949	-0.0515565958057924	-0.03344627115234	-0.0267043658743026	-0.0341992088095897	-0.0179857929271478	-0.0440557450629847	-0.0259908092684885	-0.0350292822853608	-0.0316396352932546	-0.0507862885427297	-0.0292849415047533	-0.00950107109871194	-0.00555947456726266	-0.0215145397208107	-0.0231681270291166	-0.0306488946063944	-0.0069873294348151	-0.00259865485820441	-0.0281558681919344	-0.0213967999639211	-0.0285034030244079
Cytokine_Receptors	0.065065206013351	0.0655943226781875	0.0640176164232828	0.0495303635245564	0.0501841473285881	0.0602774799608016	0.0541931311101768	0.0558340956278737	0.0489784942025105	0.0495443154734793	0.0580679968912257	0.0524359666937543	0.0592056985275195	0.0511995180775736	0.0543619773792853	0.0514034442877045	0.0482553463855266	0.0586990799873663	0.0505465484886103	0.0542786790131626	0.0610317574050283	0.0545982822264486	0.0491468849580014	0.0590542553576665	0.056873912868215	0.0558717669954927	0.0528531018691389	0.0538663283641524	0.0472088600998188	0.051275838239388	0.0689735311003322	0.0625036358332442	0.051018325330575	0.0590494675483493	0.0529762040361791	0.0590888647687299	0.0646249727343496	0.0532171484625521	0.0642050655843123	0.050629573125478
Interferons	-0.236853748998104	-0.185395521686989	-0.249691354479138	-0.313093389103942	-0.296722428244593	-0.262474395409764	-0.323639429754641	-0.321668955168316	-0.315475169779476	-0.34025725565582	-0.325811036188787	-0.233490816630808	-0.321520214587559	-0.335516843078664	-0.323783789054028	-0.302984999718934	-0.361873815534412	-0.343504733094651	-0.349314227560964	-0.321401638794539	-0.323624025311573	-0.318482265605677	-0.247226062066446	-0.310516676407905	-0.355603548850247	-0.323915368486756	-0.351183333012246	-0.324871447155326	-0.333077703561308	-0.341501142533528	-0.214222276336348	-0.202946801461938	-0.259144223360636	-0.260950382731103	-0.312630456027883	-0.239122818322096	-0.216156077272172	-0.3433357652383	-0.31746785866408	-0.298327793742608
Interferon_Receptor	0.610791720931242	0.621904912998332	0.611706516790026	0.610062976564945	0.608121991912808	0.623003949417657	0.61794558010657	0.617175528229259	0.609270243534535	0.613060495379991	0.630365209464605	0.637607685362446	0.620184904808145	0.612023057830849	0.617235940094196	0.619562352165572	0.638126184465588	0.633859480020908	0.619544988150183	0.622537842256408	0.618627313298558	0.596083526412716	0.626012768467736	0.614177676962106	0.622755208770073	0.619237477531505	0.629305075696494	0.609358770603173	0.623792111946976	0.599349692486235	0.610683334260066	0.604304531329278	0.599965898980181	0.61352390808166	0.618135107312995	0.608437667456885	0.611189918306224	0.616586251372926	0.605698477701664	0.634755019431553
Interleukins	0.0217470598930656	0.0112957769750036	-0.00995780994207232	-0.0134229694819437	-0.0249404833967574	-0.0155955431324494	-0.00993698526738999	-0.042353713930517	-0.0337186451872182	-0.105785471169352	-0.0636317785108431	-0.0624692217685473	-0.0514933625269226	-0.0950751863050962	-0.0697084512876683	-0.0650415131589314	-0.0817269092367307	-0.0969615279035302	-0.0877613612442161	-0.0971653294413106	-0.0579988814928914	-0.0535065110150846	-0.0541649197294236	-0.0510645590928813	-0.0544009115127648	-0.0268774220527769	-0.0517992807000925	-0.0568104906463878	-0.0710600897788788	-0.0525116140650426	0.00147793018959757	0.0196276025815341	0.0108255396852809	-0.0118557881346607	-0.0237255824314224	0.0201512407291452	0.0290279838082376	-0.0259856655925215	-0.0271384273839648	-0.050292290482699
Interleukins_Receptor	0.202769887918557	0.186983430258276	0.207637002311636	0.182821302160951	0.201454121947079	0.207262557890634	0.184030908992477	0.207640432941554	0.178273659209675	0.197083852953289	0.210295580500345	0.190280245596937	0.199409176239974	0.197087616288344	0.204512105664174	0.193671130602532	0.175008602576226	0.20007135479702	0.197066912270754	0.199768682707942	0.203191752318392	0.201651346149003	0.2001316872021	0.201722052622945	0.203894607902547	0.195503940445036	0.202395651236812	0.189486102475991	0.191091393064338	0.180383214394732	0.215631835758141	0.213087714990857	0.188741766251141	0.203303815866868	0.199893637701907	0.200952358099157	0.208544277066642	0.200176107709522	0.21606020619259	0.18272510460358
NaturalKiller_Cell_Cytotoxicity	0.462792262928661	0.461533229171978	0.466221602383964	0.427697068210978	0.459272092988006	0.438345910747806	0.426624384991153	0.432917866910248	0.415753446084134	0.428528735967058	0.447938787715374	0.42626417593035	0.42958534442909	0.433093644533981	0.441877741116744	0.453867712749554	0.388141963745652	0.424463734403405	0.407136557102307	0.414784198578419	0.436189329009123	0.447529339386052	0.419368105277591	0.440547190992901	0.435177676763543	0.412531391050503	0.444694807149271	0.433852678922677	0.422299033294701	0.418592835136335	0.484302796912698	0.437845746534273	0.436213741773102	0.435648306090271	0.451340350346299	0.447429475795052	0.426561468253286	0.442485795671506	0.454253100570616	0.419956202742333
TCRsignalingPathway	0.377618766214362	0.372864074392379	0.365789894464385	0.367629897953751	0.368241389840674	0.362931701944175	0.353709548049353	0.350928452615613	0.367867541518669	0.314201047405983	0.319609652479409	0.297182067288375	0.333239022279876	0.318729095897182	0.304660105227852	0.349496213334469	0.296860142885586	0.324800131391468	0.298383019367237	0.292056206820278	0.348722052708718	0.349299029341647	0.354810814435537	0.321697178072747	0.344066336832795	0.355193632572735	0.353446375822735	0.340782203008658	0.336255193230395	0.329141645732676	0.368382766732427	0.382401064148107	0.373135030623091	0.350277287132638	0.355659964467605	0.37538702185257	0.361453504758858	0.332686324805615	0.35741886973189	0.33196934721301
TGFb_Family_Member	-0.16447353178023	-0.145999660927508	-0.190616012296797	-0.184980510057708	-0.190548583374004	-0.188523324272385	-0.164351315731463	-0.178543678093051	-0.178991604408397	-0.184270016442154	-0.185091544081141	-0.153995919744991	-0.181346647839201	-0.175507353566965	-0.187714132552996	-0.172745150113165	-0.192400465603511	-0.187577540653065	-0.180512442011536	-0.177917372602777	-0.177640371968104	-0.164880925143356	-0.170492730366383	-0.151230469186568	-0.178771514605686	-0.181097813683233	-0.175843051682052	-0.152632350712413	-0.169089345681012	-0.164220743382216	-0.164179597927059	-0.164993656583053	-0.185580857212257	-0.18293067139996	-0.181687092969862	-0.164546195738828	-0.160640675462946	-0.184847064726424	-0.178984913863029	-0.155208994095053
TGFb_Family_Member_Receptor	0.12658482545715	0.109719429007419	0.119590786178556	0.124086195033309	0.122290803229787	0.113850723589457	0.097965464375817	0.105514091675324	0.114643148157362	0.103805514119391	0.0972749621927187	0.0757174687785416	0.120990208571061	0.101670073962434	0.101676051886309	0.12392328247809	0.106176772724153	0.10885414369814	0.0947115029866788	0.0934625054279297	0.127216857790306	0.1070677431028	0.108434555894812	0.0790793875678781	0.124467900462494	0.105178491533936	0.1378384558078	0.0966328784715724	0.134821939258713	0.0798432254540575	0.0994747380856188	0.13075672747437	0.119502657874091	0.115031524385327	0.111854351009453	0.100306219087396	0.104821212308001	0.0950712334189446	0.105468345124525	0.118986333342709
TNF_Family_Members	0.208301674067779	0.230917313500264	0.204179154833052	0.21223478315836	0.201265527289001	0.192677410904108	0.222704145483172	0.213564893297429	0.234093893841264	0.203482299791295	0.218634113419607	0.203312690695055	0.195482003523192	0.209718743002556	0.192470002025984	0.20253699210576	0.220596879035739	0.230516202391344	0.197440560153601	0.196818683465396	0.207530268060411	0.228271693918456	0.22531132880187	0.224567291376189	0.215234752703765	0.224301932299921	0.229142295351295	0.221949033824862	0.234021343742823	0.213411637717108	0.203450931757602	0.220403190232267	0.202554782247252	0.196866264172354	0.203695797636553	0.17389365019634	0.225592785561999	0.216602924511222	0.205618480728513	0.242744072099733
TNF_Family_Members_Receptors	0.199766356504394	0.197337606591143	0.198756569039124	0.162251485592401	0.169601955864193	0.222462214969203	0.203754858961314	0.193945665661476	0.199676845707497	0.22964422056094	0.217999756292864	0.196664062064504	0.215971888300792	0.212315324134396	0.212969316750382	0.205080541479221	0.195963087468625	0.233893227017782	0.235295729939636	0.217930415230289	0.217088487270203	0.186627362607741	0.186589979072828	0.204717791480074	0.212735306549411	0.214633773259715	0.156341624651177	0.191127386848782	0.163854087005794	0.219015726393373	0.200316125674002	0.157099117895465	0.168541532045332	0.184963291428455	0.189405966878353	0.152889414557298	0.169207570056188	0.1932808216874	0.224133112455991	0.174854400706269
