# Supplementary material for: Identification of pyroptosis-related immune signature and drugs for ischemic stroke
Source: Front Genet. 2022 Sep 27;13:909482. doi: 10.3389/fgene.2022.909482 (PMC9552296; doi:10.3389/fgene.2022.909482)
Supplement: Supplementary file 1 [file DataSheet1.ZIP › table/dgidb_C1vsC2vsC3.tsv]

search_term	match_term	match_type	gene	drug	interaction_types	sources	pmids
IL1B	IL1B	Definite	IL1B	CANAKINUMAB	binder|antibody|inhibitor	MyCancerGenome|TdgClinicalTrial|ChemblInteractions|TEND|TTD	19169963
TNFAIP3	TNFAIP3	Definite	TNFAIP3	METHOTREXATE		PharmGKB	20921970
CXCL8	CXCL8	Definite	CXCL8	TRETINOIN		NCI	8900181
CXCL8	CXCL8	Definite	CXCL8	DACARBAZINE		DTC
CXCL8	CXCL8	Definite	CXCL8	BEVACIZUMAB		PharmGKB	23584701
CXCL8	CXCL8	Definite	CXCL8	SUNITINIB		PharmGKB	26387812
CXCL8	CXCL8	Definite	CXCL8	LEFLUNOMIDE		NCI	10902750
CXCL8	CXCL8	Definite	CXCL8	COLCHICINE		DTC
CXCL8	CXCL8	Definite	CXCL8	PACLITAXEL		NCI	9271387
NLRP3	NLRP3	Definite	NLRP3	ANAKINRA		NCI	14872505
GATA2	GATA2	Definite	GATA2	BORTEZOMIB		JAX-CKB|CIViC	22541434
GATA2	GATA2	Definite	GATA2	AZACITIDINE		NCI	12706120
