# Supplementary material for: Identification of pyroptosis-related immune signature and drugs for ischemic stroke
Source: Front Genet. 2022 Sep 27;13:909482. doi: 10.3389/fgene.2022.909482 (PMC9552296; doi:10.3389/fgene.2022.909482)
Supplement: Supplementary file 1 [file DataSheet1.ZIP › table/dif_pyroptosis_GSE16561.csv]

	logFC	P.Value	adj.P.Val
AIM2	-0.836193765	0.160973486	0.801412135
CASP1	1.036140891	0.120875981	0.748356947
CASP3	0.301946692	0.629344371	0.94706034
CASP4	0.249293955	0.788130672	0.975518818
CASP5	-0.105868398	0.863413466	0.984552413
CASP6	-0.429076301	0.397632542	0.914184448
CASP8	0.073665653	0.898342428	0.989139122
CASP9	-0.263666678	0.55907189	0.940295658
ELANE	-0.090444021	0.899404123	0.989190175
GPX4	0.315453253	0.572442868	0.941888571
GSDMA	0.300268561	0.519774506	0.939083231
GSDMB	-1.645809742	0.003620777	0.194463449
GSDMC	-0.152262841	0.821749899	0.979529566
GSDMDC1	-0.332448181	0.70803254	0.964346875
GSDME	0.454627399	0.381490537	0.909298758
IL18	0.324575474	0.513890929	0.939083231
IL1B	1.374145007	0.008290474	0.283296032
IL6	-0.479202451	0.419726155	0.922561358
NLRC4	2.507483483	0.009958535	0.310555673
NLRP1	0.126903816	0.847944231	0.981632469
NLRP2	-0.266202356	0.561514397	0.940295658
NLRP3	-0.481994437	0.451992096	0.929893929
NLRP6	0.794003167	0.358561158	0.901027533
NLRP7	-0.545446952	0.32755439	0.891780219
NOD1	-0.456904738	0.534303327	0.939083231
NOD27	0.189572822	0.694625632	0.961201257
PJVK	-0.270745977	0.612385807	0.945146523
PLCG1	0.175266995	0.80685315	0.977285339
PRKACA	-0.390229031	0.535138408	0.939083231
PYCARD	0.627725908	0.229269031	0.850764471
SCAF11	0.281277901	0.715088012	0.965610805
TIRAP	-0.226591761	0.71408739	0.9652982
TNF	-0.011012533	0.984224584	0.9959044
