# Supplementary material for: Identification of pyroptosis-related immune signature and drugs for ischemic stroke
Source: Front Genet. 2022 Sep 27;13:909482. doi: 10.3389/fgene.2022.909482 (PMC9552296; doi:10.3389/fgene.2022.909482)
Supplement: Supplementary file 1 [file DataSheet1.ZIP › table/dif_pyroptosis_GSE1954425.csv]

	logFC	P.Value	adj.P.Val
AIM2	-0.578243821	5.29E-05	0.10227781
CASP1	-0.338188822	0.027986294	0.565230704
CASP3	-0.156800819	0.286124079	0.751940961
CASP4	0.007954759	0.967279152	0.992780545
CASP5	-0.155109536	0.054221139	0.634877179
CASP6	0.019032874	0.707903298	0.918314812
CASP8	-0.358502277	0.063120315	0.643635425
CASP9	-0.123218732	0.24624843	0.734372054
ELANE	-0.025951699	0.704223699	0.916811635
GPX4	0.049427806	0.296463121	0.755142881
GSDMA	0.050027749	0.592815685	0.876317004
GSDMB	-0.37679914	0.132868893	0.681311081
GSDMC	0.073490424	0.581056173	0.872195767
GSDMD	-0.393643395	0.009366541	0.476271563
GSDME	0.035146125	0.765801891	0.941518194
IL18	-0.037663862	0.58420049	0.873153807
IL1B	-0.013842429	0.786988282	0.949435192
IL6	-0.104226867	0.537400762	0.85236425
NLRC4	-0.004759479	0.971962383	0.993802452
NLRP1	0.098616162	0.267475008	0.744800388
NLRP2	0.012149692	0.643231677	0.896177427
NLRP3	0.175105557	0.180363161	0.7119028
NLRP6	-0.031952444	0.853118081	0.968126658
NLRP7	-0.085463171	0.105116885	0.670543563
NOD1	-0.274172153	0.163909605	0.706381485
NOD2	0.029519447	0.737963844	0.930324574
PJVK	0.173012672	0.090763496	0.658257307
PLCG1	-0.504604599	0.002576139	0.394971829
PRKACA	-0.127421116	0.044855719	0.619765262
PYCARD	-0.207023044	0.007558211	0.474458688
SCAF11	0.129508714	0.329828859	0.762044966
TIRAP	0.096641902	0.681814984	0.910131811
TNF	-0.057134596	0.619926165	0.888045767
