# Supplementary material for: Identification of pyroptosis-related immune signature and drugs for ischemic stroke
Source: Front Genet. 2022 Sep 27;13:909482. doi: 10.3389/fgene.2022.909482 (PMC9552296; doi:10.3389/fgene.2022.909482)
Supplement: Supplementary file 1 [file DataSheet1.ZIP › table/difall_GSE22255.csv]

	logFC	AveExpr	t	P.Value	adj.P.Val	B
RP13-379O24.2	0.0581975007080873	2.66358581671965	4.75429379688448	2.40832704625487e-05	0.230516592172834	2.39352923242488
MIR3180-1	0.0576686117058998	2.479075041743	4.56400254260751	4.41400468537113e-05	0.230516592172834	1.81192963007811
GPM6B	-0.0838114911766681	2.26306525653947	-4.54379937542941	4.70556398950191e-05	0.230516592172834	1.7506082121807
DNAJC17	-0.0581194415557178	2.75923362191051	-4.46416911655608	6.05041885392293e-05	0.230516592172834	1.50977278993038
RP11-65J3.14	0.0522459372024016	2.32784522784052	4.33830453922439	8.97957819017333e-05	0.230516592172834	1.13207345427838
LOC51145	0.076775869457296	2.04086643891755	4.26012901337308	0.000114560601068507	0.230516592172834	0.899443122293316
ANXA9	0.0397197202367754	2.41974705349614	4.24488756824303	0.000120113139164229	0.230516592172834	0.85427286454641
BC027448	0.0393657778878405	2.31437925406876	4.23522457386439	0.000123768650262474	0.230516592172834	0.825667074596311
ADAMTS12	0.0519563272434111	2.50294594131058	4.16781337349592	0.000152469299925772	0.230516592172834	0.626810295802789
GAFA3	0.0583302678036917	1.89929153345721	4.16630110678837	0.000153182425331368	0.230516592172834	0.62236361543598
CTC-384G19.1	-0.0579286528821386	1.75900952451346	-4.14980613737118	0.00016117506766456	0.230516592172834	0.573903406074659
UBBP1	0.0457831126358776	3.27934318856884	4.1308628627731	0.000170856014915964	0.230516592172834	0.518345442789067
PDHA2	0.0559422315471827	2.28394276475077	4.1283338302824	0.000172190594778282	0.230516592172834	0.510935900299572
FAM182B	0.0372741840224871	2.4281702114764	4.09217082626986	0.000192421541287268	0.230516592172834	0.405188104697181
GOSR2	-0.0307969296653656	2.80178789559347	-4.08119359293908	0.00019900785847738	0.230516592172834	0.373164133774144
PRPF4	-0.0411569315116975	3.16085034826	-4.07876215288373	0.000200496126491922	0.230516592172834	0.36607569054715
LOC101929384	0.0587440113950057	2.17157772481054	4.0582497532476	0.000213490229731316	0.230516592172834	0.306345367812711
PPP4C	-0.0380174057668312	3.39475549048205	-4.02064352845508	0.000239472218180134	0.230516592172834	0.197168761700585
LOC729870	0.0570396581215995	2.31692458681867	4.01776043495486	0.000241586351049476	0.230516592172834	0.188816525100141
TMEM107	0.106358105706854	2.90440164641811	3.99079048092463	0.000262261716744259	0.230516592172834	0.110810043531095
AP001171.1	0.057481448233391	2.52996250202008	3.98953278606137	0.000263266687982377	0.230516592172834	0.107177886030082
CAMK1G	0.0445616371921567	2.44249304441051	3.9739144526274	0.000276062470681594	0.230516592172834	0.0621144037712336
RAB8A	-0.0443229966376388	3.48874196359378	-3.95978039575941	0.000288161143358817	0.230516592172834	0.0214000574832625
VWA3B	0.028848522352118	2.15066991360994	3.95486495057116	0.000292488120804398	0.230516592172834	0.00725562872731267
ATP6V0A4	0.0483921197323789	2.27938779836228	3.94356702826716	0.000302673797037692	0.230516592172834	-0.0252253011626786
TMEM260	-0.0332592877255435	3.10802542068814	-3.93892626328389	0.00030695665896522	0.230516592172834	-0.0385553402782914
THNSL2	0.0433215966920826	2.52593028168676	3.93744023707606	0.000308340462967495	0.230516592172834	-0.0428222999797097
LMAN2	-0.0364646616240183	2.77280264863281	-3.93271574518846	0.000312780276360817	0.230516592172834	-0.0563834015987448
RNF11	0.0527264560584908	3.45396994586032	3.92541213472412	0.000319766046749572	0.230516592172834	-0.0773332900980721
RNF17	0.041508303565867	2.0527894618205	3.92191054493299	0.000323168676332421	0.230516592172834	-0.0873711861448143
SLC12A5	0.0732233582693471	2.13042560379988	3.92149788195165	0.000323571981648889	0.230516592172834	-0.0885538901549925
LOC339685	0.0443028065569062	2.45792805395807	3.91906439510528	0.00032596022779005	0.230516592172834	-0.0955272009508201
RASL11A	0.0498887240650827	2.50704422357567	3.90859178177384	0.000336434599160789	0.230516592172834	-0.125514974259447
LOC388942	0.0562803568528807	2.43306286947142	3.89525939765147	0.000350242024665623	0.230516592172834	-0.163639230567957
RNPC3	-0.0623724155227139	2.97833807149443	-3.88296808620325	0.000363456577604764	0.230516592172834	-0.198734221071867
AAGAB	-0.0279070429008668	2.74249841329904	-3.85892093590542	0.000390720461293181	0.230516592172834	-0.267248750160743
TNFSF18	0.0741228027259746	2.30469247761543	3.85466740465399	0.000395744747873685	0.230516592172834	-0.279347454363564
LOC101929517	0.0411431126491326	1.97109196016802	3.84389270974268	0.000408753264805553	0.230516592172834	-0.309967311805948
CELP	0.057506401268419	2.55714751027095	3.84343018952971	0.000409320838427965	0.230516592172834	-0.311280827832
ZNF861P	0.0705962465337779	2.30448284534786	3.82377930879333	0.000434152163993767	0.230516592172834	-0.367019628394115
STT3A	-0.0685231891548166	2.92532878738572	-3.81535700229957	0.000445235254812786	0.230516592172834	-0.390868234526637
LOC284395	0.054571916720787	2.75332958566554	3.81533290826616	0.000445267349691697	0.230516592172834	-0.390936423829998
PHF11	-0.0342120390069844	3.08319511717528	-3.80253578759226	0.000462633838866242	0.230516592172834	-0.427125334713464
APOL5	0.0542110312689807	2.40815137805662	3.78688868903574	0.000484758705382991	0.230516592172834	-0.471295581585848
ZNF530	-0.0661580524006413	2.32486096893984	-3.78650528125015	0.000485313471567651	0.230516592172834	-0.472376820160914
ZDHHC2	0.030004875851676	2.91214162197655	3.77901274487735	0.000496278598221243	0.230516592172834	-0.493495872064922
LOC100506388	0.046454780712867	2.21518509481561	3.76913796940865	0.000511096107713752	0.230516592172834	-0.52129918801254
LA16c-380H5.4	0.0369237512422771	2.66345296541229	3.74875996371056	0.000543036364406446	0.230516592172834	-0.578564850945074
DESI1	-0.0377190384232948	3.02275147438092	-3.7443270005303	0.000550235385468288	0.230516592172834	-0.591002398375586
IRS4	0.0421837544081778	2.71672232275367	3.74331716410297	0.000551888167464171	0.230516592172834	-0.59383469650543
TBL1X	-0.0353379090874038	2.93522117690561	-3.7279330654684	0.000577667219071158	0.230516592172834	-0.636936747272295
ROS1	0.0351147506938925	2.19031998327335	3.71784488262071	0.000595198367912311	0.230516592172834	-0.665154104203465
LOC102723721	0.0556866042478079	2.48391736863922	3.70681957340047	0.000614944624730477	0.230516592172834	-0.695949818077197
MYPN	0.0413332350018112	2.47072158289736	3.70068304100559	0.000626207121131036	0.230516592172834	-0.7130707948494
SOWAHA	0.0577813508752938	2.01414017156768	3.69548602347702	0.000635900543244721	0.230516592172834	-0.727559573948217
NPSA	0.0520173046460819	1.98372425627077	3.67580452963019	0.000673937529940036	0.230516592172834	-0.78233816564016
BCL11A	-0.0557356900968369	3.09403694442435	-3.66382876151096	0.000698144674540393	0.230516592172834	-0.815598438997238
COX15	-0.0345430330548395	2.98196620850069	-3.64992879413609	0.000727291352787572	0.230516592172834	-0.85413454829984
HCAR1	0.0667647748457547	2.13725759925507	3.64971104983009	0.000727757125155021	0.230516592172834	-0.854737634091884
CA9	0.0423381347668856	2.70287718389736	3.64867818126303	0.000729970426057615	0.230516592172834	-0.857598120333225
RP11-793H13.11	0.044945804733481	2.6711323832884	3.64654797934612	0.000734555640616706	0.230516592172834	-0.863496336507971
PSCA	0.0549882291933494	2.15681938551439	3.64295410176932	0.000742354272350074	0.230516592172834	-0.873443315823601
LCN6	0.0441065058334291	2.42647849720184	3.63566586221297	0.000758414879019676	0.230516592172834	-0.893600165617336
NLRP13	0.0399931089096199	2.59811348528571	3.63557726200985	0.000758612162710478	0.230516592172834	-0.893845078631745
RP11-672L10.6	0.0838130187865	2.24228389803225	3.63241027044569	0.000765696524753141	0.230516592172834	-0.902597444573623
CTD-2534I21.8	0.0565359997241095	2.33659232259494	3.63232275345311	0.000765893195482858	0.230516592172834	-0.902839253490392
LOC100130456	0.0613347144586149	2.70887018441977	3.62585752504071	0.000780557183005616	0.230516592172834	-0.920694456246707
IZUMO1	0.0678809463870818	2.11905476600949	3.62336744954214	0.000786276710104035	0.230516592172834	-0.927567052861356
LOC145678	0.0539772942738201	2.27380321084052	3.62113865758774	0.000791430247242712	0.230516592172834	-0.933716468969387
SERPINH1	-0.0355037843839661	2.75715350855151	-3.61956313744168	0.000795092829826826	0.230516592172834	-0.938062292238
RND2	0.0383273197344236	2.27585653425906	3.60932902092821	0.000819283628485635	0.230516592172834	-0.966267965529127
FIRRE	0.0526455608391003	2.01952638499546	3.59466472367382	0.000855182687493214	0.230516592172834	-1.00661202031641
FOXRED1	-0.0419384242286247	2.94130475042515	-3.59431055937928	0.000856068122983917	0.230516592172834	-1.00758534369728
WWC2-AS2	0.0547829096658767	2.48231249849366	3.59397850544672	0.000856899080935101	0.230516592172834	-1.00849785793659
WDFY1	-0.0366535940618529	3.18437703395475	-3.58660847998186	0.000875543117328454	0.230516592172834	-1.02874015825049
GDF5	0.0423966667392777	2.81665950277492	3.58547534504994	0.000878443956825824	0.230516592172834	-1.0318504906608
PSMB3	-0.0241255684039934	3.5710833339393	-3.58116748875505	0.000889556600226809	0.230516592172834	-1.04367044765252
RP11-457K10.1	0.0454110665873291	1.85394538156467	3.57890109455917	0.000895457110876013	0.230516592172834	-1.0498860578027
CABP4	0.0270379975693191	2.77469511941703	3.57814109552447	0.000897444153523758	0.230516592172834	-1.05196990658484
GUCY2C	0.0659896192717953	2.14065106572926	3.57602473579152	0.000902999781338062	0.230516592172834	-1.05777156435432
ABHD2	-0.0399405113211233	3.05402835934868	-3.57582072146286	0.000903537078281756	0.230516592172834	-1.05833074250382
RDH16	0.0482622482204498	2.50137592952925	3.573966037454	0.00090843571733464	0.230516592172834	-1.06341344323289
FGF18	0.0254953100779547	2.4698747811416	3.56755358071328	0.000925569694445722	0.230516592172834	-1.08097600674958
CPN2	0.0464403249524228	2.12172238888901	3.56166424975889	0.000941578825711587	0.230516592172834	-1.0970913495403
VIM	0.0889569453301045	3.46670060636201	3.55995581452528	0.000946272420442259	0.230516592172834	-1.10176364762714
GXYLT1	-0.0520754834502517	2.73535986491695	-3.557880853498	0.000952003172028443	0.230516592172834	-1.10743676045607
PAXIP1OS	-0.0487987931811951	2.66947473325622	-3.55485415822885	0.000960422235478969	0.230516592172834	-1.11570889097225
SCGB2B2	0.0463314107918693	2.49056933158905	3.55204929209345	0.000968287999155243	0.230516592172834	-1.12337145992586
JUN	0.245313193397219	3.17943845388731	3.54602352036855	0.000985395773434651	0.230516592172834	-1.13982244431263
KLF15	0.0285274861671181	2.80004764502888	3.54215035308979	0.000996544758744713	0.230516592172834	-1.15038884937935
GPR182	0.0281632055046481	2.45704307582918	3.54041213309334	0.001001587496772	0.230516592172834	-1.15512892079296
MAP2	0.044051283752609	2.18862266504987	3.53871025433785	0.00100654850983797	0.230516592172834	-1.15976870416249
TRIM46	0.0393270337578242	2.52948841672115	3.53368464412825	0.00102133618234741	0.230516592172834	-1.17346301876056
PCOLCE-AS1	0.0414534224609051	2.79229640603987	3.52841375292198	0.00103706930441767	0.230516592172834	-1.18781466161848
CCDC116	0.0446660091597875	2.44919573417778	3.52814570114355	0.0010378755913499	0.230516592172834	-1.18854421350152
LOC100652911	0.0506501845916598	2.47552673608732	3.52343974934862	0.00105212913348541	0.230516592172834	-1.2013475423623
AFAP1-AS1	0.0473016285085963	2.35132112590379	3.52023081687009	0.00106195584277159	0.230516592172834	-1.21007278732157
ROBO2	0.0444479968046612	1.94869284553768	3.51349622252363	0.00108286597574239	0.230516592172834	-1.22837075437226
UBFD1	-0.0496624602044129	2.86746942784519	-3.5131460985336	0.00108396378936249	0.230516592172834	-1.22932153577688
LOC102724873	-0.0550830791652137	2.52717385698053	-3.51212254025487	0.00108717927507419	0.230516592172834	-1.23210077678794
SFTPA1	0.0356802225897357	2.32767075814247	3.50858557744889	0.0010983610675028	0.230516592172834	-1.24170127973822
C10orf82	0.0427322045668683	2.64378314062273	3.50823911148642	0.00109946229470815	0.230516592172834	-1.24264142739304
LOC90246	0.0498750684450919	2.18348531083182	3.50633733341299	0.0011055258776931	0.230516592172834	-1.247801087964
SNORD3A	0.2237868216575	3.28418258031181	3.50560304653606	0.00110787562176736	0.230516592172834	-1.24979286172998
PANX2	0.0248263885366447	2.74872350505685	3.50448219209814	0.00111147162324954	0.230516592172834	-1.25283278163491
RP4-594L9.2	0.0448848133502535	2.37288919062643	3.50367446073376	0.00111406997098844	0.230516592172834	-1.25502314461297
MRPS10	-0.0410173508225236	3.09047284486645	-3.50236502008999	0.00111829460651626	0.230516592172834	-1.25857344329517
LINC00520	0.0434586229779699	3.05153780895794	3.50105926675224	0.00112252262317323	0.230516592172834	-1.26211303852171
PCCB	-0.0338794587167905	2.72748095841534	-3.49296671253136	0.00114906969501151	0.230516592172834	-1.28403432665565
CNTNAP5	0.047675220698848	2.27320570311845	3.49256357564857	0.00115040775697755	0.230516592172834	-1.28512564203507
TCF4	-0.0500871896672748	2.97778429321287	-3.48896032240725	0.00116243385129504	0.230516592172834	-1.29487686002073
ACTN2	0.0318218201284539	2.26521456020218	3.48768658042113	0.00116671377216778	0.230516592172834	-1.29832260102642
DLD	-0.0258979992317534	3.19608121197806	-3.47971837227936	0.00119383220573661	0.230516592172834	-1.31986292661665
MSANTD3-TMEFF1	0.0675652985807407	2.07011438327934	3.47812471301719	0.00119932787614031	0.230516592172834	-1.32416785513731
CLDN4	0.036399628951052	2.50345941619136	3.47678900630947	0.00120395265048416	0.230516592172834	-1.32777516102425
CCKAR	0.0307399958412944	2.68007525678785	3.4727372711338	0.00121808608616029	0.230516592172834	-1.33871299392059
MAMLD1	0.0649973055225699	2.41585826465581	3.4705099527432	0.00122592299741892	0.230516592172834	-1.34472280017872
LOC728196	0.0610468723980255	2.07804295778603	3.46516767156171	0.00124491713670001	0.230516592172834	-1.35912897278939
DSN1	-0.0512562548830862	2.70112795377354	-3.46113512869856	0.00125944070634945	0.230516592172834	-1.36999529560473
GAGE12B	0.0509526369857176	2.14632401854488	3.46088095738736	0.00126036153640572	0.230516592172834	-1.37067997032802
PRAMEF11	0.0426998224883466	2.52802261493355	3.45813878262707	0.00127033712188022	0.230516592172834	-1.37806497543427
PDIA4	-0.0352186663845013	3.11391705724181	-3.45580463358514	0.00127888782966519	0.230516592172834	-1.3843486122552
C3orf52	0.0520992055936054	2.14666833133694	3.45525015126435	0.00128092714526255	0.230516592172834	-1.38584096512501
LOC101927228	0.0477980910276723	2.24192436693747	3.45000210764214	0.00130038340622356	0.230516592172834	-1.39995927501214
ARHGAP17	-0.0263448677066398	3.34489600385452	-3.4441602302686	0.00132237348753001	0.230516592172834	-1.41566135681051
NSFL1C	-0.0259319554423865	3.02110208916986	-3.44129995749065	0.00133326937126126	0.230516592172834	-1.42334403698636
PSD3	0.0391835738966524	2.08614235559683	3.43845585434779	0.0013441887141566	0.230516592172834	-1.43097982427515
THRSP	0.0413107971562199	2.28763440022461	3.43796208692458	0.00134609311824937	0.230516592172834	-1.43230512849776
LOC93444	0.0399384507625089	2.49432696299356	3.4329250428486	0.00136566831259596	0.230516592172834	-1.44581892758717
CALCA	0.0291001606654215	2.34104035658217	3.42814444958002	0.00138449825442599	0.230516592172834	-1.45863464365117
PGM5-AS1	0.0811335985218906	2.48219601490978	3.42725049758896	0.00138804679930633	0.230516592172834	-1.46103004295342
RP11-467D6.1	0.0422350304476198	2.01861833616191	3.426223247002	0.00139213520265797	0.230516592172834	-1.4637821999599
APOBEC3C	-0.0325283024951979	3.35921227654029	-3.42557125180391	0.00139473607468563	0.230516592172834	-1.46552875663933
B3GNT6	0.0328694748611	2.58060897369018	3.42554889111883	0.00139482535590425	0.230516592172834	-1.46558865292367
FAM135B	0.0327833671065654	2.20610895489187	3.42440222911872	0.00139941104675788	0.230516592172834	-1.4686598623065
PRR15L	0.0598562110870442	2.43529982872281	3.42435725307865	0.00139959120657962	0.230516592172834	-1.46878031420467
SLC35C2	-0.0266505920115074	2.95754104937748	-3.42165808741494	0.00141044386874318	0.230516592172834	-1.47600744911078
LOC101928995	0.0597471197661177	1.9560324634183	3.41881630484431	0.00142195680283144	0.230516592172834	-1.48361305395711
CCM2L	0.0408683451259764	2.68443831035397	3.41762172364326	0.00142682316563222	0.230516592172834	-1.48680913117158
TRAPPC5	-0.0327393956825732	3.36982321045281	-3.41720994010259	0.00142850433067199	0.230516592172834	-1.48791070668154
GPBP1L1	-0.0236421323747664	3.20033173559939	-3.41718412276433	0.00142860979663561	0.230516592172834	-1.487979769041
SEL1L2	0.0549868539177165	2.07388880898731	3.41527643270391	0.00143642347759098	0.230516592172834	-1.49308211547449
VTCN1	0.0477297846627303	2.32448364154511	3.41422955365048	0.00144072870108021	0.230516592172834	-1.49588145081538
PYY2	0.0503838756568395	2.68119805674226	3.40394726156371	0.00148367394419793	0.234889631719984	-1.52335087595485
IDH3A	-0.03544732303068	2.87694607702291	-3.40278780789627	0.00148859250871494	0.234889631719984	-1.52644550837356
MADCAM1	0.0467652471420394	2.63790996514408	3.39758895466372	0.0015108387608033	0.236144105109664	-1.54031427863416
ATP2A1	0.0321329619922262	2.29464669742384	3.39611935211773	0.00151718459139513	0.236144105109664	-1.54423254172809
WWC1	0.029107792711498	2.35384070578186	3.39165880589062	0.00153660162771051	0.237550305689301	-1.55611950032058
CCDC50	-0.0482651130496738	2.8637089460015	-3.38753759584636	0.00155475206626562	0.238743136081593	-1.5670944218811
SACS-AS1	0.0329697553151405	2.01273147753603	3.38287434674354	0.0015755363646471	0.23888693181644	-1.57950383139175
LOC101929177	0.0354521945653952	3.12018601477534	3.38204519576876	0.00157925956928364	0.23888693181644	-1.58170929173175
SLC22A8	0.0451781215541205	2.46471980995296	3.38032491217827	0.00158701108549383	0.23888693181644	-1.58628411334321
GIF	0.0575405736481907	2.02647327583968	3.37762469812563	0.00159925134768288	0.238968687890876	-1.59346227838749
SST	0.0445209875146366	2.28191551922351	3.37560991681461	0.0016084430915732	0.238968687890876	-1.59881621789799
LOC101928152	0.127930667651656	3.03326135107403	3.37111377559082	0.00162913717090506	0.239969684500803	-1.61075749248143
LINC00511	0.0431455610758573	2.39162544545313	3.36677631311573	0.00164934130666371	0.239969684500803	-1.62226886547112
TNFRSF17	-0.224208135793144	2.70300091472676	-3.36595952834758	0.00165317256457791	0.239969684500803	-1.62443563284337
FAM98A	-0.0589485874196458	2.76838555328512	-3.36385721874067	0.00166307283775421	0.239969684500803	-1.63001128164463
LINC00642	0.0303846642394907	2.38788606615617	3.35904060343996	0.00168596891436336	0.239969684500803	-1.64277829211801
MOP-1	0.173247779898284	2.29049303721412	3.35626902066675	0.00169927964489442	0.239969684500803	-1.65012002687354
HIST1H2BM	0.0495261743728204	2.16109914218174	3.35586719087498	0.00170121775416009	0.239969684500803	-1.65118416294793
KLK15	0.0272857750222064	2.49370629816722	3.35438722735465	0.00170837410948548	0.239969684500803	-1.65510282045413
LOC100288974	0.0335880015652319	2.34948859925635	3.35398763077668	0.00171031126913771	0.239969684500803	-1.65616070766122
HOXB6	0.0364072025775122	2.17128147606506	3.35198269220138	0.00172006242386939	0.239969684500803	-1.66146748329666
MZB1	-0.105420366728898	2.86520760815716	-3.34768720926123	0.00174113240315224	0.240376846454701	-1.67283095057178
NRD1	-0.0367888829066185	3.13809249912496	-3.34710787812725	0.00174399285452275	0.240376846454701	-1.67436290865554
RP11-429B14.4	0.048522634006865	2.54365012524021	3.34180003159547	0.00177040959419811	0.242556715660196	-1.68839175362651
PPP2R2D	0.0491505949272675	2.83030843020101	3.33739074785235	0.00179264361348368	0.242736685782544	-1.7000360565087
RBM5	-0.0415854582326616	3.06462837815049	-3.33733204149571	0.00179294142907561	0.242736685782544	-1.70019103290213
HS3ST5	0.0456120762378069	2.5797659137509	3.33358408856642	0.00181205250327767	0.243880948676431	-1.71008188509782
RP3-476K8.3	0.0418162582031778	2.41014544702083	3.32850868386368	0.00183824169134326	0.24595888829201	-1.72346580006686
SLC39A5	0.0293526905117019	2.70947146518122	3.32078849008037	0.00187876997070584	0.248322453798385	-1.74380175741494
MBNL1-AS1	0.0727673191850124	2.66062609436223	3.32058026804392	0.00187987475255533	0.248322453798385	-1.74434986680145
TBR1	0.0484134046282834	2.06705228325113	3.31896496849773	0.00188846621332688	0.248322453798385	-1.74860120286665
MIR124-2HG	0.0345403588885294	2.07432369907184	3.31004076104152	0.00193660975996704	0.252902558681052	-1.77206763359579
C9orf38	-0.0756939796525047	2.16273341805613	-3.30843337881635	0.00194540429754655	0.252902558681052	-1.77629043555826
G6PC	0.0390431170140322	2.13911197857699	3.30254720398218	0.00197793493314138	0.254464739469828	-1.7917441220407
TAF7L	0.0366407471069317	2.05084901650604	3.30223683655286	0.00197966449412716	0.254464739469828	-1.79255852800732
TBATA	0.0414502638558276	2.56066983357375	3.29663025761014	0.00201115658795309	0.25706850688473	-1.80726263441867
LOC283692	0.0476241784768288	2.04383360994617	3.28589752788137	0.00207277550258478	0.262601685850182	-1.83537062166803
LEP	0.0499822397160781	2.33446693624799	3.28510436898009	0.00207739970012601	0.262601685850182	-1.83744572559845
CAHM	0.103001305631803	2.68622685404594	3.28286092531975	0.00209053234669567	0.262809780727455	-1.84331357001599
AIM2	-0.0767516951171956	3.09675790098977	-3.27701703565115	0.00212511263897438	0.265697143058654	-1.85858765806235
ELF5	0.0416042594481878	2.20266675232242	3.27038198878898	0.00216503312839134	0.267765765860467	-1.87591042074204
GJB3	0.0253954755684038	2.59395162250041	3.26783840061869	0.00218052494980915	0.267765765860467	-1.88254579807577
CASC10	0.025801242008392	2.50849804569056	3.26685022189739	0.00218657183744635	0.267765765860467	-1.88512281747038
LOC101928886	0.0428525884315905	2.0286450515137	3.26654052756958	0.0021884702017442	0.267765765860467	-1.88593035959437
MIR3185	0.0258709759234614	2.65100135762274	3.26202040529817	0.00221635639170985	0.269735288522986	-1.89771170473334
LINC00684	0.044206785216911	2.37726248237918	3.25395013333313	0.00226698551679002	0.274437188487596	-1.91872254336798
ADAR	-0.019421771778517	3.5759299470486	-3.24678000334071	0.00231288673226823	0.275620712965624	-1.93736431294423
ZNF57	-0.0856122976744156	2.70077909541666	-3.24552594607061	0.00232100494020094	0.275620712965624	-1.94062228469031
CCDC90B	-0.0351923916827994	2.83701611939253	-3.2451147156195	0.00232367294440602	0.275620712965624	-1.94169047792259
MICAL3	0.0317615878759763	2.57372983832279	3.24491842929474	0.00232494744765583	0.275620712965624	-1.94220031420151
MYO3B	0.044394980082558	1.99920391669161	3.23667176571875	0.00237909699129715	0.278170843122773	-1.96360390922461
HDGFL1	0.0314710759232684	2.91447560218807	3.23657175362837	0.00237976097816542	0.278170843122773	-1.96386328642679
GSTTP1	0.0399806980058925	2.65626554993315	3.23277711121108	0.00240508410368813	0.278170843122773	-1.97370104562589
HSD17B2	0.0524503606259947	2.03384466087284	3.230924454427	0.0024175402441012	0.278170843122773	-1.97850165921786
CXCL8	0.406207639790315	3.55300502993242	3.22676069652492	0.00244575843201012	0.278170843122773	-1.98928488231764
AFP	0.0377209868603585	2.43429575558635	3.22224592940211	0.00247670821040474	0.278170843122773	-2.00096785639153
MRPL27	-0.0433991607864068	3.24726872178275	-3.22160094816793	0.00248115989888589	0.278170843122773	-2.00263610032186
DGCR12	0.043422312808282	2.41987593159338	3.22150942188675	0.00248179223144581	0.278170843122773	-2.00287281703057
ZNF665	-0.0438625140492306	3.04201666190771	-3.21855887163836	0.00250225888577439	0.278170843122773	-2.0105017654697
PLAC8	-0.0319332139715236	3.68907978064224	-3.2172554984551	0.00251135065589713	0.278170843122773	-2.01387045096445
SPATA8	0.0302141489081826	2.60915359924441	3.21668792797757	0.00251531956060202	0.278170843122773	-2.01533713527224
RYR1	-0.0770471984582959	2.64993969654629	-3.21459054209802	0.00253003778490964	0.278170843122773	-2.02075575285506
CD48	-0.0453647019806969	3.39644568755929	-3.21440775472153	0.00253132433855123	0.278170843122773	-2.02122788657393
API5	-0.0258468726183505	2.92387974509882	-3.21121656999825	0.00255388571125128	0.278170843122773	-2.02946804289267
ZFP36	0.090913509752609	3.71060658446684	3.20912372538579	0.0025687852335121	0.278170843122773	-2.034869467392
NHEG1	0.036632582741861	2.37262502690289	3.20763951396423	0.0025794016047833	0.278170843122773	-2.03869880138285
GFRA4	0.0448914306231161	2.22255053493211	3.20416271936632	0.00260443362433348	0.278170843122773	-2.0476649660439
LOC339803	-0.0709590022639675	2.53216187691222	-3.20304075912635	0.00261256043643937	0.278170843122773	-2.05055710844569
VPS29	-0.0260384449833988	3.24154802859892	-3.20290605268041	0.00261353778323032	0.278170843122773	-2.05090430855307
RP11-456H18.2	0.0514329977722054	2.48257144774036	3.20097472327836	0.00262758844769471	0.278170843122773	-2.05588127098036
DCTN5	-0.0323148451852471	2.82464106231311	-3.20073906761158	0.00262930776144216	0.278170843122773	-2.05648842420796
C17orf50	0.0532122130655872	2.43906787748435	3.19983680625344	0.00263590039970409	0.278170843122773	-2.05881280219915
SLC8A3	0.0444931912732973	2.53405881695698	3.19750238722249	0.00265303024501726	0.278170843122773	-2.06482484695314
LOC101927417	0.0477208635301749	2.13717233412398	3.19698069960167	0.00265687274692116	0.278170843122773	-2.06616803932809
SHANK2-AS2	0.0405872476016103	2.43091749931823	3.19667712453026	0.00265911116091176	0.278170843122773	-2.06694959575338
IRF9	-0.0416619745655473	3.18799343616513	-3.19452178943546	0.00267505497008522	0.278170843122773	-2.0724972487993
WDR64	0.0623576665390031	2.15749551574399	3.19436195129979	0.00267624094999502	0.278170843122773	-2.07290856984184
IER2	0.0632965618800325	3.74694257718809	3.19263626233813	0.00268907709913853	0.278170843122773	-2.07734860541941
ETV5	0.0273252218066533	2.37058166754727	3.19130285074817	0.00269903527855138	0.278170843122773	-2.08077836594293
RECK	0.0417803209698593	2.77085904611981	3.18599477822734	0.00273902417207665	0.281026336578986	-2.09442312774569
DUSP1	0.0859967253309502	3.39868202283566	3.18009207372699	0.0027841511135258	0.284381149452992	-2.10958044512774
PLCD3	0.033397038943956	2.79912187515351	3.17603062840448	0.00281560900132054	0.286316150889839	-2.11999986747178
SCN10A	0.0358500849967358	2.33113073475445	3.17401920998423	0.00283131265404086	0.286639086391393	-2.12515709123346
SYPL2	0.0365541465585015	2.54564972753607	3.17002764574649	0.00286272148726688	0.286660802629974	-2.13538553452304
ZPBP	0.0626358206294202	2.0817359171654	3.16909481709769	0.00287010909618104	0.286660802629974	-2.13777480459196
LOC101927675	0.0336375642379054	2.7703964089135	3.16438760361218	0.00290766411545396	0.286660802629974	-2.14982500415492
LRP2	0.0390828064743816	2.05576700833746	3.15901677389474	0.00295108105956959	0.286660802629974	-2.16356081577556
GRHL3	0.0457244339828544	2.09841676303968	3.15840938824574	0.00295602946682108	0.286660802629974	-2.16511330742562
RP11-673E11.2	0.0414460268348149	2.27021267660767	3.15699035694929	0.00296762098881294	0.286660802629974	-2.16873968034042
GART	-0.0504073578024529	2.59435535558723	-3.15549470112148	0.00297988493216947	0.286660802629974	-2.17256080203754
G0S2	0.397706566096629	3.39552994926984	3.1511476377094	0.00301580212547144	0.286660802629974	-2.18366051315773
NFKBIA	0.0980106867623873	3.34399389747169	3.14991636259131	0.00302604953870136	0.286660802629974	-2.18680274294293
C5orf34	-0.0461876422927352	2.28195499377199	-3.14956048215164	0.0030290175146308	0.286660802629974	-2.18771081564153
CACNA1G-AS1	0.0410636129096518	2.39436968647888	3.1492331156962	0.00303175011830176	0.286660802629974	-2.18854607645649
RP11-498C9.17	0.044154267442424	2.40188387696783	3.14760270101316	0.00304539429599133	0.286660802629974	-2.19270522190906
TIMM17B	0.0229116737330637	2.91449769678381	3.14742915344137	0.00304685004645103	0.286660802629974	-2.19314786028959
LSMEM2	0.0507335745154109	2.63250545400862	3.14226006612136	0.0030905120145136	0.286660802629974	-2.20632497922204
LOC101927552	0.0568344654549682	2.19523337016749	3.14214328751893	0.00309150520852747	0.286660802629974	-2.20662252104651
SPAM1	0.0399780740001767	2.08055891046023	3.1417781469146	0.00309461265014965	0.286660802629974	-2.20755282449088
GRIK1-AS2	0.0617516600467893	2.20364517224891	3.1414953632076	0.00309702124038237	0.286660802629974	-2.20827325426475
NOC2L	-0.0539952906946959	2.85046714818803	-3.14061408975775	0.00310453878907633	0.286660802629974	-2.21051816470863
RPN1	-0.0287045353199793	3.33619946205948	-3.13995192536613	0.00311019860474138	0.286660802629974	-2.21220467597101
OOSP2	0.0478367816855221	1.89410138073852	3.1397022325181	0.00311233537096636	0.286660802629974	-2.21284057939294
TFIP11	-0.0421486067276122	2.94162363279592	-3.13739592819483	0.00313213741427117	0.286660802629974	-2.2187126877905
TCEB3B	0.0358517656319211	2.06744274603078	3.13514965875197	0.00315153834288708	0.286660802629974	-2.2244294144726
PFKFB2	-0.036696226741685	2.50997412405114	-3.13297734355038	0.00317040843938771	0.286660802629974	-2.22995555500564
TEFM	-0.0735320641991546	2.81082807355208	-3.1306107569068	0.00319108751532756	0.286660802629974	-2.23597324259114
TMEM225	0.0422724401773178	2.17927770473704	3.13020863989622	0.00319461382097902	0.286660802629974	-2.23699545821073
NXPH3	0.0337985796154467	2.80080646490269	3.12749611630806	0.00321849718905259	0.286660802629974	-2.24388882907371
TBC1D28	0.0426576189363437	2.04681699629631	3.12382490867201	0.0032510901955571	0.286660802629974	-2.25321269945737
IGFL1	0.0382817991651048	2.38353131318791	3.12253673244709	0.00326260029262129	0.286660802629974	-2.25648272982881
TUSC8	0.0469141762095804	2.03642391051806	3.1218511251894	0.00326874199565262	0.286660802629974	-2.25822280466914
HDGFRP3	0.0728017728546471	2.60746163804974	3.12159432165434	0.00327104526213946	0.286660802629974	-2.2588745131906
LOC284454	0.0817012714976091	3.01212162491219	3.12093510043435	0.00327696482119902	0.286660802629974	-2.26054731531523
COA3	-0.0268002649043466	2.96599710759252	-3.11931642131881	0.00329154287388763	0.286660802629974	-2.26465386516174
SMG8	-0.0483559700478473	3.09310523000612	-3.11919190758958	0.00329266679361321	0.286660802629974	-2.2649696994375
AC067956.1	0.037200954812058	2.01046841781218	3.11798398520291	0.00330358888727209	0.286660802629974	-2.26803324406233
XAGE2	0.0333731722401445	2.64645689932939	3.1163189744958	0.00331870005103499	0.286660802629974	-2.27225486832991
RP11-90P13.1	0.0377365607016111	2.69424303204494	3.11368746907385	0.00334271592073161	0.286660802629974	-2.2789242135536
MPP3	0.0412123868967091	2.5125475266515	3.11294644788273	0.00334950822419494	0.286660802629974	-2.28080165007884
ASB11	0.0407812240577639	2.142987799837	3.11282824458004	0.0033505928956602	0.286660802629974	-2.28110110224367
LOC399900	0.138440445050308	2.83585907703237	3.11179884535559	0.00336005301348968	0.286660802629974	-2.28370865153745
MRPS11	-0.0386815583859814	2.95231850498617	-3.11025803081794	0.00337426010755184	0.286660802629974	-2.28761066625119
IL1RAPL1	0.0335091835426731	2.31114313515472	3.10951208488279	0.00338115844962513	0.286660802629974	-2.28949930026797
AC002059.10	0.0463977919528826	2.4695622185157	3.1089611683883	0.00338626174172429	0.286660802629974	-2.29089396742898
LOC339468	0.0558893771039011	1.94269508021018	3.10819469296532	0.00339337390369864	0.286660802629974	-2.29283407795215
LOC255654	0.0299043977359466	2.66990977769842	3.10812384599192	0.0033940320070711	0.286660802629974	-2.29301339169573
AF213884.2	0.0954016118810923	2.94224360100634	3.10798449358566	0.00339532681436726	0.286660802629974	-2.29336608540899
TRBV5-2	0.0457610166526456	2.55753715833822	3.09889263823885	0.00348081880751716	0.287193982339592	-2.31635605917985
PRL	0.0489562654989717	2.4503094920416	3.09835057055804	0.00348597953521258	0.287193982339592	-2.31772543878082
AQP12A	0.0254128845382633	2.71730058840395	3.09790234494916	0.0034902522924135	0.287193982339592	-2.31885764150527
LRRC10B	0.0608535442181952	2.47808846381375	3.09724811671054	0.00349649765539884	0.287193982339592	-2.32051001850172
PIANP	0.0353044670711848	2.48236961461075	3.09680851565136	0.00350070007134109	0.287193982339592	-2.32162019304955
RP11-114H24.6	0.0384013645385619	2.6609535845672	3.09588587395182	0.00350953565932458	0.287193982339592	-2.32394992878011
PSG5	0.0323875701485914	2.43335989221571	3.09551762864932	0.00351306799120599	0.287193982339592	-2.32487965463456
EGR1	0.234040809483973	3.36354426886095	3.0954534971071	0.00351368350495797	0.287193982339592	-2.32504156350821
MAEL	0.0527278001004996	2.01122253124343	3.09440502421488	0.00352376083719281	0.287193982339592	-2.32768828336669
CCDC155	0.0632452438862368	2.20457638234356	3.09366619356005	0.00353087842012607	0.287193982339592	-2.32955302306595
GNAO1	0.0303887869735666	2.68049104106474	3.09275076820246	0.00353971604107364	0.287193982339592	-2.33186308973706
RIPPLY2	0.0407417883357675	2.43015040484429	3.08945916032818	0.00357166618118207	0.288762269347865	-2.34016593698029
RP11-401P9.4	0.0492991583782381	2.33964450254273	3.0867317771029	0.00359834536204187	0.289894865787035	-2.34704142357786
PSMB10	-0.0279833900079778	3.50833444447154	-3.08434506889814	0.00362184604186198	0.290556056230311	-2.35305501416576
LPCAT3	-0.0293061170828932	2.79152325870829	-3.08332333170308	0.00363195070287889	0.290556056230311	-2.35562851954836
SPATA31E1	0.0347469744114517	2.2238322455819	3.08142821466805	0.00365076317982558	0.291043420050206	-2.36040045496523
SNRPD3	-0.0186165684974799	3.46785204400839	-3.07998817781208	0.0036651195039826	0.291173382816396	-2.36402527433132
CCL3	0.260368739362955	3.55077834917864	3.07771852816297	0.0036878546002526	0.291267412062166	-2.36973623623872
DNAH12	0.0582129638678772	2.14458992338366	3.07639973602919	0.00370112590442632	0.291267412062166	-2.37305342049889
C19orf84	0.0318121509504272	2.83526512611888	3.07515314744792	0.00371371195538505	0.291267412062166	-2.37618817763396
CCDC13	0.0318697369541501	2.54067538993899	3.07480600965879	0.00371722396512905	0.291267412062166	-2.37706097357481
CASC2	0.026769268547687	1.98509781224979	3.07265448283536	0.00373906093783677	0.291978546954626	-2.38246911285295
PEX12	-0.0705854465840376	2.66732688249018	-3.07001581650592	0.00376600709062106	0.292359853767068	-2.38909852457087
TFAP2A-AS1	0.0330717619468723	2.43434365234439	3.06721012290402	0.00379485946407701	0.292359853767068	-2.39614368712592
EIF5A	-0.100498235335424	3.19740202535421	-3.06675683475459	0.00379954033991677	0.292359853767068	-2.3972815277742
ODF3L2	0.0391709930941726	2.75486308959453	3.0636474758799	0.0038317959380569	0.292359853767068	-2.40508379174851
C16orf92	0.037353571870586	2.3978844553119	3.06289750077022	0.00383961446031333	0.292359853767068	-2.4069649532314
ZNF280A	0.040217383304002	2.23537737252278	3.06094837818923	0.00386000443423503	0.292359853767068	-2.41185259032675
CC2D2A	0.0310298450375406	2.25478789100984	3.05985598078768	0.00387147664045359	0.292359853767068	-2.41459104629963
NRL	0.0298723820330484	2.60146995583893	3.05805043629884	0.00389050860111629	0.292359853767068	-2.41911590301161
TRIM38	-0.0394074620400935	3.21624036295681	-3.0562467868323	0.0039096084744379	0.292359853767068	-2.42363434397457
ZNF304	-0.134166454168594	2.56666192552329	-3.0558486162863	0.00391383680305083	0.292359853767068	-2.42463160261939
C10orf99	0.0338057102570657	2.22561734124197	3.05550530186593	0.00391748604754961	0.292359853767068	-2.42549140327847
WSB1	-0.0663195763164883	3.072542165967	-3.05523270262182	0.00392038590865434	0.292359853767068	-2.42617406098693
PROSC	-0.0447838105767193	2.98375441026912	-3.05411104602705	0.00393233915539595	0.292359853767068	-2.42898257289693
PDIA6	-0.0257497940720355	3.37984698148939	-3.05321215101597	0.00394194322604681	0.292359853767068	-2.43123284707117
LHX3	0.0479656504948891	2.52944248671278	3.05204213910537	0.00395447705448274	0.292359853767068	-2.43416120827709
AURKC	0.0480977201059529	2.53584907038253	3.05091663317283	0.00396656948537269	0.292359853767068	-2.43697751458013
LINC00936	0.135563943820983	3.58753270149795	3.05087418682551	0.00396702620878561	0.292359853767068	-2.43708371356453
CACNA1E	0.0281419452721954	2.2100793923471	3.04996902139542	0.00397677758911849	0.292359853767068	-2.43934817925182
APCDD1L	0.0284942010518763	2.73453633735021	3.04493877354776	0.00403138077153221	0.292359853767068	-2.45192474819887
LOC100506790	0.0367723857955595	2.65458797229259	3.04416013835166	0.00403989559537829	0.292359853767068	-2.45387031911333
IFI27L1	0.034538312443162	2.88377792372803	3.04262993142507	0.00405667859546743	0.292359853767068	-2.45769292740359
C9orf3	0.0411718445848264	2.53321015239436	3.04092284552846	0.00407547893632784	0.292359853767068	-2.46195597224012
CBX2	0.0198193089851588	2.6131674684835	3.04016817122259	0.00408381634497469	0.292359853767068	-2.46384011431141
PRRX2-AS1	0.0386549670453848	2.72661049603112	3.03950589742209	0.00409114615200998	0.292359853767068	-2.46549332439973
BC038755	0.0405247127587349	1.93385710169255	3.03871169669329	0.00409995239083155	0.292359853767068	-2.46747556029742
NEK11	0.031957803659131	2.48238671696464	3.0359700140909	0.00413048981102181	0.292359853767068	-2.47431598837465
DLX2	0.0466227666680843	2.46740124008722	3.03476617587295	0.00414396585568985	0.292359853767068	-2.47731830626009
RILPL1	0.0264736494937376	2.7066250429881	3.03296857626481	0.00416416556337603	0.292359853767068	-2.48180004232606
TMEM2	-0.0432234658953909	3.06157241512078	-3.03281427941113	0.00416590371054682	0.292359853767068	-2.48218465392137
IER3	0.146652675040793	3.59908252701157	3.03185381923085	0.00417673859607711	0.292359853767068	-2.48457848981297
CCNL1	0.0845202526587441	3.20869119502365	3.03040125588934	0.0041931751969926	0.292359853767068	-2.48819792799754
KIF2B	0.05464605467477	2.06638666362725	3.02951150723075	0.00420327322614739	0.292359853767068	-2.49041442738103
COLCA2	0.037365070925433	2.30537702256852	3.02890355385377	0.00421018621368529	0.292359853767068	-2.49192869574191
RNF213	-0.0362629376272787	3.06976356953074	-3.02800961461482	0.00422037053264467	0.292359853767068	-2.49415493916941
PKMYT1	0.0281673198350774	2.80423994472754	3.02776078553189	0.00422320946678124	0.292359853767068	-2.49477454298851
HYALP1	0.046137654319319	1.87909605670961	3.02759563866771	0.00422509464670196	0.292359853767068	-2.49518575381843
ADAMTS15	0.0307147540315165	2.43177770755009	3.02730554447882	0.00422840803667579	0.292359853767068	-2.49590804553834
CCDC78	0.0536805218670069	2.21950421377122	3.02720940787516	0.00422950662573862	0.292359853767068	-2.49614740185794
FUT8-AS1	-0.0342601847873136	2.54829830451339	-3.02247556783009	0.00428393497101855	0.29359149809846	-2.5079275522798
LOC286238	0.0354573053755578	2.29989919680377	3.02238395672023	0.00428499475198308	0.29359149809846	-2.50815541142945
FAM49B	-0.031449073304032	3.17441361419993	-3.02179412727553	0.00429182395176985	0.29359149809846	-2.50962235641382
TRAM2	-0.0383783159768729	2.87202594416776	-3.02088206828753	0.00430240414376566	0.29359149809846	-2.51189035128197
CHD5	0.0305176095957922	2.25055580916062	3.02010106301993	0.00431148353850886	0.29359149809846	-2.51383211392269
KDELR3	0.0378125462214727	2.16626372459817	3.01888371632688	0.0043256714198307	0.29368356701996	-2.51685809050379
MAPK8IP2	0.032495661873428	2.73299678502352	3.01574760572169	0.00436242432014446	0.295302569363625	-2.5246500093429
AC007557.2	0.0478429209003921	2.054410228041	3.01438208674239	0.00437851867660233	0.295517720709915	-2.52804114796701
NEK8	-0.0368084164080202	2.83884664195816	-3.01291595530043	0.00439586094806724	0.295815583799349	-2.53168106464404
PARVA	0.0293354729368538	2.27958660945678	3.00998000094205	0.00443078325311977	0.296429078780964	-2.53896668654009
MIR4691	-0.0319088943695367	3.16662873082707	-3.00748959677676	0.00446060990509671	0.296429078780964	-2.54514313416895
AC141928.1	0.0316991246982323	2.584322423914	3.00627404776399	0.0044752364505692	0.296429078780964	-2.54815663636867
CYP3A5	0.0344092820164774	2.00804239394999	3.00406419381287	0.00450194274067332	0.296429078780964	-2.55363316529048
MEX3B	0.0432138585260264	2.36433106546275	3.00371589083761	0.00450616563773389	0.296429078780964	-2.55449610703385
TMEM72-AS1	0.0470034994826434	2.70574211207208	3.00228838772903	0.00452351185766658	0.296429078780964	-2.55803216772906
SRRM4	0.0349436122557001	2.20754033439379	2.99928920354029	0.00456016063541927	0.296429078780964	-2.56545794732501
FAM205A	0.040144177022051	2.51999562400845	2.99904609127266	0.00456314354308384	0.296429078780964	-2.56605967004178
TRIM2	0.0221616955593342	2.20069204896988	2.99848971087116	0.00456997703989518	0.296429078780964	-2.56743664008975
LOC101927150	0.0540343289619241	2.3084135885257	2.99783700241256	0.00457800588479659	0.296429078780964	-2.56905180229543
LOC390705	0.0311831908078015	2.72691752587681	2.99618532885504	0.00459838198030358	0.296429078780964	-2.57313795666143
ANAPC5	-0.025724486425085	3.20858131967645	-2.99582603864367	0.00460282566781612	0.296429078780964	-2.57402663188776
EGFR	0.0300904951835173	2.55641145872745	2.99465380588307	0.00461735183211412	0.296429078780964	-2.57692558220195
SLC10A1	0.0404710571881184	2.42188163080621	2.99363010899571	0.00463007253039454	0.296429078780964	-2.57945660915436
AC007389.3	0.0498957740307318	2.6742790502983	2.99282551754385	0.00464009364219485	0.296429078780964	-2.5814455241141
C9orf163	0.0299253171418039	2.80866585103289	2.99221352743763	0.00464772954324104	0.296429078780964	-2.58295810855127
DDAH2	-0.0297032492958675	3.09265443555463	-2.99198406100586	0.00465059567116307	0.296429078780964	-2.58352520303638
LRRC17	0.0371264370636495	2.10192721784079	2.99191461034043	0.00465146346469529	0.296429078780964	-2.58369683525966
RP1-142L7.8	0.0473812417805166	1.9777404959481	2.99008011496476	0.00467444075775366	0.296429078780964	-2.5882294709955
COG7	-0.036066392902657	3.04155166044037	-2.98901807978744	0.00468779150454009	0.296429078780964	-2.5908527156441
IL1RAP	0.0609905704324105	2.63840812280764	2.98825520807111	0.00469740355936599	0.296429078780964	-2.59273665416246
LRRN2	0.0260405460058153	2.18559428939314	2.98653976261509	0.00471908544644298	0.296429078780964	-2.59697188453664
LOC100506274	0.0300087902287998	2.26796000244389	2.98637992288478	0.00472111046868171	0.296429078780964	-2.59736643061005
LOC157740	0.0433565525423174	2.16155906640939	2.98492553941061	0.00473957364948961	0.296429078780964	-2.60095578931239
QRICH2	0.0435706692044033	2.42977513852089	2.98485028846839	0.0047405307890109	0.296429078780964	-2.60114147512374
PPP4R4	0.0373867941248682	1.98253005873683	2.98422043615879	0.00474854918245704	0.296429078780964	-2.60269555268817
SPRR1A	0.0368683443271505	2.46741817232162	2.98347507662236	0.00475805448260135	0.296429078780964	-2.60453435803939
SSX3	0.0291843267469627	2.40516753957309	2.9827169867702	0.00476774042794557	0.296429078780964	-2.60640426763315
RP11-333I13.1	0.041108163837194	2.18552096616985	2.97930400208801	0.00481157681033739	0.297308629510512	-2.614818990356
AFAP1L1	0.0333583565228484	2.2189509292228	2.97613919697318	0.00485256297586921	0.297308629510512	-2.62261630902819
ERVFH21-1	0.0552503411516903	2.01027171135943	2.97556725872029	0.00486000475544853	0.297308629510512	-2.62402486038973
NPBWR2	0.0421438676545338	2.05058907385501	2.97388002303471	0.00488202061389503	0.297308629510512	-2.62817911888555
RP11-353N14.1	0.0267270617915352	2.8247576708843	2.97385723754476	0.00488231856859335	0.297308629510512	-2.62823521025278
MIR7111	0.0549784883255309	2.64754476363472	2.97379176250832	0.00488317484845421	0.297308629510512	-2.62839638955342
KRT80	0.0487917127341966	2.27146384220549	2.97149727770128	0.00491327107516438	0.297308629510512	-2.63404326300667
ADAMTSL5	0.0491682527865316	2.60268690084534	2.9714943066234	0.004913310158561	0.297308629510512	-2.63405057320438
WDR66	0.030835318082767	2.2816171266671	2.97104841291644	0.00491917902450137	0.297308629510512	-2.63514762052283
UCP1	0.0484856129173927	2.26674558225589	2.9707975378706	0.0049224839365392	0.297308629510512	-2.63576481036664
SV2A	0.0460810475810676	2.74592822541109	2.97062000807814	0.004924823889182	0.297308629510512	-2.63620153977308
SRGN	0.0407033511755515	3.66157023460338	2.96371637450991	0.00501663063213707	0.302053970692884	-2.65317169973775
SLC17A4	0.033336385370645	2.22899921207237	2.95956023389857	0.00507267095066968	0.302946917896514	-2.66337585385102
AC009237.8	-0.0409740240571885	2.28080593065218	-2.95881233489224	0.0050828174707266	0.302946917896514	-2.66521111526521
RBBP4	-0.0351536524225287	3.05006188385186	-2.95839838947853	0.00508844151190946	0.302946917896514	-2.66622676293387
SRGAP3	0.0280470717715064	2.29042666973361	2.95762922465314	0.00509890719651717	0.302946917896514	-2.66811372604633
DTWD2	0.0297092816503777	2.81846128458162	2.95621842419368	0.00511815574960074	0.302946917896514	-2.67157396695119
FERD3L	0.0422495525965685	2.45902153619377	2.95428634485608	0.00514462690407064	0.302946917896514	-2.67631100885761
CLEC4C	-0.106414619061597	2.38916260026249	-2.95423607856743	0.00514531730361994	0.302946917896514	-2.67643422427245
SLC45A2	0.0322652491519291	2.28009683837655	2.95281684268705	0.00516484612577356	0.302946917896514	-2.67991257235891
FILIP1	0.0262813427425399	1.9512728105636	2.95207039659558	0.00517514512366256	0.302946917896514	-2.68174157376195
RAB3IL1	0.0345039706745736	2.97914869402592	2.95195166590238	0.0051767850671255	0.302946917896514	-2.6820324695803
HMP19	0.0483631651820113	2.30957328124299	2.95059712105321	0.0051955289120195	0.302946917896514	-2.68535063336554
MIR1292	-0.0250010268489103	3.22610345559947	-2.94963377782175	0.00520889805012897	0.302946917896514	-2.68770989018009
KRT85	0.0359755234380676	2.64383479127884	2.94963149610017	0.00520892975372656	0.302946917896514	-2.68771547759418
FDXR	-0.0549096025946549	2.6866222463769	-2.94895758640817	0.00521830136562106	0.302946917896514	-2.68936560591676
NANP	-0.058636849464468	2.84672987890563	-2.94587930161882	0.00526131006913047	0.302946917896514	-2.69689996010677
MYO15A	0.0519966796826266	2.37474630356551	2.94446766792508	0.00528114367320007	0.302946917896514	-2.70035334565794
DAOA	0.0424029166863424	2.10711878931861	2.94378143805428	0.00529081053224428	0.302946917896514	-2.70203173411902
NACAD	0.0473617882156092	2.4904560496533	2.94182599201476	0.00531844762935347	0.302946917896514	-2.70681299500952
ZNF621	-0.031307735484579	2.66843557063192	-2.94116603841879	0.00532780546633925	0.302946917896514	-2.70842618272155
ADCYAP1R1	0.040562596192415	2.35024470190744	2.94077529010239	0.00533335335630655	0.302946917896514	-2.70938121562014
KCNK9	0.0358782866528848	2.46404220952607	2.93808002973979	0.00537176846324554	0.302946917896514	-2.71596649380738
TADA2A	-0.0377905700418926	2.63636506725113	-2.93748236143725	0.00538032192747245	0.302946917896514	-2.7174262346535
MYOZ3	0.0267168707491963	2.6316298839208	2.93697493628679	0.00538759388639607	0.302946917896514	-2.71866541496907
PRDM6	0.0291921075538086	2.49299891270212	2.93653264703603	0.00539393987574428	0.302946917896514	-2.71974541388831
ZNF160	-0.0452566296716141	2.65512815642825	-2.93622786301398	0.00539831700187388	0.302946917896514	-2.72048958578914
HIF3A	0.0190853522210706	2.38392314329531	2.93385625491496	0.00543249031833073	0.302946917896514	-2.72627847755609
BTG2	0.0852303251522168	3.39991966914551	2.93374045450222	0.00543416409675538	0.302946917896514	-2.72656105861131
BC042590	-0.0699092658354949	2.16825046752799	-2.93277652616113	0.00544811544192057	0.302946917896514	-2.72891299594737
RP11-343H5.6	0.043618690207488	2.23787764892304	2.93218799857501	0.00545664991622314	0.302946917896514	-2.73034872707077
UBQLNL	-0.0333091821964668	2.48484927231024	-2.93206197429144	0.00545847906960469	0.302946917896514	-2.73065614283206
DNAJC14	-0.0452611252527424	2.98761027602857	-2.93054502576222	0.0054805415486707	0.302946917896514	-2.73435581814719
LINC00669	0.0436627445760931	1.83636847853214	2.93040966483334	0.00548251428381889	0.302946917896514	-2.73468588847325
NR0B1	0.0292177379278624	2.22383301009492	2.92970297724938	0.00549282425846304	0.302946917896514	-2.73640894699168
TNF	0.243217847229182	3.21024519381885	2.92964833200519	0.00549362224115382	0.302946917896514	-2.73654217275888
LOC100131508	0.0426523114295367	1.88934512677012	2.92933314083485	0.00549822708386518	0.302946917896514	-2.7373105810926
ZNF765	-0.0355233441524407	2.77306159674626	-2.92865643210074	0.00550812577993661	0.302946917896514	-2.73896015569146
PCDHAC2	0.0534325387768106	2.29630929694854	2.92757819892422	0.00552393229457434	0.303087699999666	-2.74158799122496
MAGEA6	0.0576003250573682	1.99969223167039	2.92255326145415	0.00559815708500224	0.305749811896705	-2.75382629473567
LOC101927900	0.0404404983257534	2.25763182182125	2.92248464493664	0.00559917706226921	0.305749811896705	-2.75399331636608
MBOAT2	0.0383925619660257	2.6928240248081	2.92132253944253	0.00561647804560158	0.305963353528408	-2.75682164561071
KLHDC10	-0.0369597981585255	2.87788144801813	-2.92042779565283	0.00562983268511624	0.305963353528408	-2.75899877071861
LOC285422	0.0464462752699886	2.15238235525352	2.91909106663754	0.00564983955064187	0.306323054309682	-2.76225054063795
MOV10L1	0.0280885190270608	2.37295038571766	2.91426230202949	0.00572266676271314	0.308539893597869	-2.77398904899157
NAV2	0.0213813589169769	2.2976186271596	2.91386454293404	0.00572870468928893	0.308539893597869	-2.77495541727024
FLJ30901	0.0322847675391644	2.64225628558905	2.91338835686112	0.00573594095512362	0.308539893597869	-2.77611221295343
BCAP31	-0.0166931249057516	3.46863830058254	-2.91209042063975	0.00575570817109368	0.308539893597869	-2.77926465311929
ANXA8	0.0467381344828475	2.55520979217553	2.91164863913126	0.00576245088964991	0.308539893597869	-2.78033744677709
DEFB124	0.0266040426288643	2.62596961867762	2.91104748680141	0.00577163786975035	0.308539893597869	-2.7817970752128
LOC101928185	0.0379441718736344	2.19126832100427	2.90988226519898	0.00578948409603546	0.308772485121891	-2.78462573092017
ELP4	-0.0300165110060164	3.03451460177617	-2.90890940196248	0.00580442368696867	0.308849334785682	-2.78698685564912
SHE	0.031695622411827	2.3779634979535	2.9077372014223	0.00582247220018434	0.309090867610714	-2.78983108238854
MUC1	0.022729815145293	2.71118832588724	2.90580329198366	0.00585236346703741	0.309365954727872	-2.79452187776385
LINC01207	0.0416612692335701	1.92836007940075	2.90565273050284	0.00585469660826786	0.309365954727872	-2.79488698647055
OR10A5	0.0485475181879624	2.25535132978874	2.90453025804924	0.00587211814417107	0.309571574052152	-2.79760856985017
ITGB6	0.0259932364067677	2.06516094216419	2.90177342780162	0.00591511171715795	0.311121278364538	-2.80428994390185
LINC00951	0.047272182122823	2.13178223038133	2.90084144130121	0.00592971268000438	0.311173913115826	-2.8065477379877
CHRNE	0.024642121779928	2.69082490782194	2.89851525534478	0.00596630281921891	0.311958664287008	-2.81218098799887
TARDBPP1	0.0481816282557945	2.01483538659296	2.89815831657273	0.00597193596843136	0.311958664287008	-2.81304511257573
RSPH6A	0.0393431840761109	2.68875388802837	2.8967709414589	0.00599387848836789	0.312391662446144	-2.81640318973389
LOC101929740	-0.0483060617336557	2.41074574297824	-2.89190893007236	0.00607137080829333	0.314909469882569	-2.82816311877739
FAM83E	0.0364904699011279	2.43981547528683	2.89116214369409	0.00608335584801884	0.314909469882569	-2.8299682475779
ZNF415	-0.0798190476414473	2.09634602688109	-2.8911545148722	0.00608347839545873	0.314909469882569	-2.82998668634983
RP4-633H17.2	0.0601992882513724	2.02693626644358	2.88968174068844	0.00610717986629909	0.315046395820915	-2.83354576407828
FGFR4	0.0220586717887898	2.48996696409615	2.88927984372187	0.00611366257624503	0.315046395820915	-2.83451677316012
PART1	0.0307858556664056	2.40031770990243	2.88354244028158	0.0062069114181547	0.317134552236666	-2.84836900525572
RP11-550I24.2	0.0474068903280815	1.98589572163602	2.88330805181689	0.00621074895150337	0.317134552236666	-2.84893452040458
FLJ32955	0.0504748096349006	1.93983934321062	2.88317517589137	0.0062129254501921	0.317134552236666	-2.84925510013783
MTTP	0.0389413470009812	1.96204564943449	2.88234332171021	0.00622656734420499	0.317134552236666	-2.85126183048439
SLC6A19	0.0225374287888305	2.65993499259274	2.88227781279031	0.00622764283598792	0.317134552236666	-2.85141984524014
GLRA2	0.0319525876789588	2.60357337470126	2.88168707180689	0.00623734914801135	0.317134552236666	-2.85284467072364
ARID2	-0.047647126613843	2.92325622503535	-2.88081934026446	0.00625163221058281	0.317155975561274	-2.85493722826209
MKRN3	0.037508767615718	2.33539755617121	2.87831777045774	0.00629297956237807	0.318436789106711	-2.86096750042505
ZNF197	-0.0398408303639624	2.30115605971958	-2.87760012956541	0.00630488812869627	0.318436789106711	-2.86269680323917
RP11-715J22.6	0.022732427253255	2.55544001454534	2.87676034424097	0.00631885025066256	0.318436789106711	-2.86472007620416
TMCO6	-0.0430363983263775	2.99217943105957	-2.87593803321724	0.00633254978337209	0.318436789106711	-2.86670087048776
SYMPK	-0.0223899599056421	2.82490399754231	-2.87318749807145	0.00637857465211851	0.320047780790508	-2.87332367625281
LOC101930541	0.0446402305387403	2.31549440253874	2.87226840586212	0.00639402326890842	0.320113781112711	-2.87553575426029
XDH	0.0416549252835354	2.50298273872135	2.87144625357397	0.00640787201702892	0.320113781112711	-2.87751411956292
LOC285847	0.025905927333246	2.44924592825732	2.86898454164012	0.00644950573184273	0.32091839010284	-2.88343555463133
SEL1L	-0.0339104164995252	2.82495992038629	-2.86883573023111	0.0064520305702494	0.32091839010284	-2.88379339976137
LOC101927849	0.0479727907399075	2.5150347957897	2.86611563252394	0.0064983442944655	0.322433891900304	-2.89033222040696
PPP1CA	-0.0232986444240573	3.56367924563541	-2.86539392472904	0.00651068435567921	0.322433891900304	-2.89206643748412
PCDHGC3	0.0284888098142808	2.23776063818041	2.86391034007384	0.00653611992546092	0.322994436057334	-2.89563048534064
LOC644172	0.0407978066864869	2.62627035944533	2.86170195389653	0.00657415354019726	0.323215834099058	-2.90093347070486
KCNE4	0.0302545608075575	2.1566649085361	2.86130171162279	0.00658106869151643	0.323215834099058	-2.90189427950682
GRIN2C	0.0216140877237412	2.56289411248013	2.86119116543564	0.00658297983785669	0.323215834099058	-2.90215963741924
HOXD1	0.0417585575539863	2.11426653023627	2.85834874749648	0.00663229811956887	0.323431760182032	-2.90898031140843
USP29	0.0434185636901225	2.18906810724184	2.85752331760526	0.00664668436937686	0.323431760182032	-2.91096017109044
DNAH6	0.0227080682717475	2.20350863326436	2.85733825900173	0.00664991370499587	0.323431760182032	-2.91140399679844
AGXT	0.0342124782907161	2.35017243241926	2.85649639685073	0.00666462294292793	0.323431760182032	-2.91342279199718
EFHD1	0.0498259075178322	2.42679493181437	2.85584216507295	0.00667607477564532	0.323431760182032	-2.91499137418864
FBXO40	0.0313509305942863	2.38216711257668	2.85561169111932	0.0066801134120401	0.323431760182032	-2.91554390023345
ZNF385D	0.0487778395685465	2.43465295907742	2.85500796971305	0.00669070332115547	0.323431760182032	-2.91699108931359
TGFB3	0.0246271982468853	2.52580964303989	2.85340809123286	0.00671884254771662	0.323431760182032	-2.92082519574828
MRPL38	-0.0235260131225652	2.85935208676862	-2.8520845546391	0.00674220464379216	0.323431760182032	-2.92399596792228
HTR5A	0.0440542204377374	2.42698786024628	2.85115035763714	0.00675873992255059	0.323431760182032	-2.92623341666692
TTLL11-IT1	0.0458258948065495	2.3735369972817	2.84934748798898	0.00679075751414506	0.323431760182032	-2.93054999947041
AP4M1	-0.0413817814957111	2.87269921587993	-2.84868206301147	0.00680261059693691	0.323431760182032	-2.93214275642858
FAM71B	0.0337948252749274	2.40232432475391	2.84852306105257	0.0068054457173088	0.323431760182032	-2.93252330579298
MLEC	-0.039366018184356	3.1562105256	-2.84685088006175	0.00683532861709414	0.323431760182032	-2.93652458378578
BTBD18	-0.0558862679626109	2.08615387010006	-2.84671973512198	0.00683767741645022	0.323431760182032	-2.93683832767114
TMEM208	-0.0251158061578578	3.17873931511037	-2.84476402620884	0.00687279333942762	0.323431760182032	-2.94151591321404
TNNI3K	-0.108121168566715	1.92641855152134	-2.84475600211089	0.00687293776210599	0.323431760182032	-2.9415351005089
ZNF302	-0.0866807788522963	2.95166388262158	-2.84409648462681	0.00688481782923738	0.323431760182032	-2.94311202112906
UBE2L3	-0.0209685657767658	3.31177355227918	-2.84368160670353	0.00689230092940037	0.323431760182032	-2.94410387819858
DUSP23	-0.0222302897652757	3.14585707433381	-2.84345983610635	0.00689630408186036	0.323431760182032	-2.9446340300482
LRRTM1	0.0331780752035389	2.39996410888076	2.84279694185686	0.00690828280747582	0.323431760182032	-2.94621854178153
SCGB2A2	0.0383911151840202	1.89555000058661	2.8412375024481	0.00693653882181107	0.323431760182032	-2.94994508654646
AC069277.2	0.0478080901512845	2.11936235179554	2.84117627085579	0.00693765048958964	0.323431760182032	-2.95009138194588
RP1-193H18.2	-0.0575460762773039	2.71313955827443	-2.83958062182773	0.00696667823928638	0.323431760182032	-2.9539029867379
BLM	-0.0465639164541001	2.84845987433397	-2.83956404792196	0.00696698034095151	0.323431760182032	-2.95394257012744
SAP30L	-0.0238153463186013	2.84066591962231	-2.83859052269201	0.00698474672374485	0.323431760182032	-2.95626736538453
RBBP5	-0.102091150426732	2.70484784268783	-2.8385644307284	0.00698522346957668	0.323431760182032	-2.95632966611648
TMCC1	-0.0267649043401268	2.78562747196284	-2.83818791170522	0.00699210650321709	0.323431760182032	-2.95722865167511
NMT1	-0.0327558288015193	3.10867967371837	-2.83790285520445	0.00699732173470743	0.323431760182032	-2.95790920615597
LINC00535	0.026394773368986	2.4014019700595	2.83692897551474	0.00701516660402672	0.323602846572845	-2.96023393782873
FLJ46875	0.0677860421166701	3.00685072856679	2.83413690185799	0.00706656212582028	0.324637410978327	-2.96689589005241
HRASLS5	0.0250200945529242	2.41011025033794	2.8338053773481	0.00707268792755454	0.324637410978327	-2.96768662357024
LOC100506406	0.0444363498586231	2.37285561510984	2.83272177540369	0.00709274485136744	0.324637410978327	-2.97027073759007
ERV3-1	0.0839285306155508	2.12504987423103	2.83263523143158	0.00709434901613477	0.324637410978327	-2.97047709433055
MAS1	0.0427883353479928	2.33760123689559	2.8296245953132	0.00715036421158392	0.325516985453463	-2.97765307069002
TMEM120A	-0.0277839969951068	3.17121901932488	-2.82750588098126	0.0071900308397014	0.325516985453463	-2.98270004766446
EFCC1	0.0301868475784826	2.33824858592507	2.82620526620649	0.0072144822587829	0.325516985453463	-2.98579697842652
UNC5D	0.0327992583872976	1.96604150175537	2.82583182161952	0.00722151725311567	0.325516985453463	-2.98668602127242
C5orf46	0.0448502707096123	2.42877286688117	2.82542616503516	0.00722916628895048	0.325516985453463	-2.98765166044688
THEG	0.0380973718103013	2.62570327766227	2.82500068666651	0.00723719717775221	0.325516985453463	-2.9886643841183
TRABD2B	0.0233257720905664	2.40549456803512	2.82498120462419	0.00723756509914652	0.325516985453463	-2.98871075282709
RPL10L	0.0402451613839307	2.94035475347753	2.8245443372807	0.0072458199759868	0.325516985453463	-2.98975047320104
LOC101928865	0.0778261654245389	2.13506150401366	2.82413050690778	0.00725364762873724	0.325516985453463	-2.99073526728426
IGJ	-0.0907626271739268	3.39179722996975	-2.82230933927533	0.00728818876843193	0.325516985453463	-2.99506795692125
RBP1	0.0289186273921471	2.38522924162534	2.82223445281608	0.00728961236911661	0.325516985453463	-2.99524607704617
TMEM194A	-0.03583759545212	2.74447386939844	-2.82179498715759	0.00729797187625519	0.325516985453463	-2.99629129786184
LINC00396	0.0507663595417247	2.20844951247376	2.82176601385201	0.0072985233189522	0.325516985453463	-2.99636020384547
BPIFC	0.0541906456227914	2.38774761373406	2.82053579304457	0.00732197362137006	0.325858522487792	-2.99928554714119
USH1C	0.0281410549807801	2.4317510695641	2.81987151152105	0.00733466516963342	0.325858522487792	-3.00086478637829
ADIG	0.0362887545880781	2.6258482158033	2.81750286102008	0.00738008649446772	0.326033438436058	-3.00649389568679
GAGE3	0.0362706080680275	2.517626801708	2.81708207527475	0.0073881827938678	0.326033438436058	-3.00749356221913
AK2	-0.0240130183618912	3.09911046813881	-2.81650794647711	0.00739924286942366	0.326033438436058	-3.00885736592914
OSM	0.179606259664596	2.99637553003932	2.81598708481196	0.00740929011262828	0.326033438436058	-3.01009447538218
CHRNA4	0.0284509725703015	2.32370569035754	2.81474053799942	0.007433387080864	0.326033438436058	-3.01305454951981
EFCAB6	0.0231990513232549	2.15865170058537	2.81462721004879	0.00743558142877546	0.326033438436058	-3.01332361650823
ABCC8	0.0270375691946727	2.54882361341461	2.8141136811384	0.00744553233938894	0.326033438436058	-3.01454276250912
LOC101927814	0.0280426098122475	2.09537523688698	2.81333978906811	0.00746055181940746	0.326033438436058	-3.01637974205412
DMRTA1	0.0740552380418702	2.25378968559611	2.81208422444337	0.00748497937073704	0.326033438436058	-3.01935933874895
CTA-29F11.1	0.122819475914232	3.14333498597074	2.81208051733557	0.00748505160403007	0.326033438436058	-3.01936813480784
PTPRT	0.0478893238616664	2.41508824585448	2.81072525697897	0.0075115024063936	0.326033438436058	-3.02258331209732
IL22	0.038891520186592	2.22868332839453	2.80858768091604	0.00755339834111799	0.326033438436058	-3.02765230705274
DUSP9	0.0405139618268207	2.50159539521667	2.80841059181706	0.00755687896104716	0.326033438436058	-3.02807213510935
LOC101929007	0.039490560497081	2.44304350337434	2.80835860168678	0.00755790109048322	0.326033438436058	-3.02819538558094
BMP15	0.0472150244937417	2.30952936762715	2.80748099099408	0.00757517436914815	0.326033438436058	-3.03027566226396
DNALI1	0.0385183113305958	2.15477813417058	2.80742968450281	0.00757618532575004	0.326033438436058	-3.03039726491574
ASB16	0.040346627204773	2.70003251131476	2.80634221958308	0.0075976425231592	0.326033438436058	-3.03297433689689
YIF1A	-0.0283925666476432	3.21186140938654	-2.80568640696555	0.0076106098915648	0.326033438436058	-3.03452815448942
C21orf33	-0.0367323875977057	3.19838202899188	-2.80366168244942	0.00765077454577597	0.326033438436058	-3.03932378961414
LOC101929064	0.0410831556248921	2.507753413293	2.80341623558359	0.00765565685528989	0.326033438436058	-3.039904980732
TRMT13	-0.0793105609708995	2.89256735576493	-2.80338730959423	0.0076562324275411	0.326033438436058	-3.03997347202192
FAM26D	0.0499821984117839	2.15211144706892	2.80278447085143	0.00766823692381803	0.326033438436058	-3.04140077187495
PHKA2	-0.0263919721571879	2.93468707390327	-2.80245262586714	0.00767485250292187	0.326033438436058	-3.04218636993844
BAALCOS	0.0294596187766758	2.48362416268409	2.80166316618031	0.00769061228446409	0.326033438436058	-3.04405505621831
PABPC1P1	0.0327151546865405	2.77479230440642	2.80134275572659	0.0076970171257108	0.326033438436058	-3.04481338054473
ODF3	0.0278021373776562	2.51058535240645	2.800739224975	0.00770909485113232	0.326033438436058	-3.04624161434685
CCDC15	-0.0532998669031892	2.36677909784538	-2.79914525996305	0.0077410775961968	0.32656391409014	-3.05001267481078
LOC101928781	0.0425849449380529	1.87923917624076	2.79736516295744	0.00777694065572161	0.32656391409014	-3.05422237686316
HCCAT5	0.0393847124261275	2.69865189048754	2.79693582949552	0.007785613360956	0.32656391409014	-3.05523742446688
LOC101929497	0.0361331552422162	2.00413286585424	2.79673956545206	0.00778958096176427	0.32656391409014	-3.05570140477333
VPS11	-0.0169630790641526	3.21643918864908	-2.79636850477916	0.00779708731576449	0.32656391409014	-3.05657855488293
KCNQ2	0.0286745555367505	2.48601219091908	2.79565530596943	0.00781153379728406	0.32656391409014	-3.05826426391479
CALU	-0.0317905353767536	2.94539912079316	-2.79453404375073	0.00783429621702867	0.32656391409014	-3.06091387861933
IDNK	-0.0351399287069025	2.91646013068898	-2.79342081179445	0.00785695651303546	0.32656391409014	-3.06354380518476
DRAP1	-0.0325621623356662	3.29630591956919	-2.79274905238014	0.0078706598693831	0.32656391409014	-3.06513044275168
SHANK3	0.0293697170461091	2.2149560158355	2.79268623223865	0.00787194248375377	0.32656391409014	-3.06527880526709
CTBP1-AS2	0.0399312223478763	2.76404991139819	2.7923583598081	0.0078786398853915	0.32656391409014	-3.06605310586372
CSK	-0.0205826060906671	3.51130673663761	-2.79120222501624	0.00790229830540062	0.32678250684181	-3.06878293178499
RUFY3	-0.0292231179026237	2.8592404338898	-2.79070572809837	0.00791247853104732	0.32678250684181	-3.06995500813141
LOC388780	0.0682964024888126	2.53376888225269	2.78909174204823	0.0079456560230486	0.326864698951228	-3.07376415544095
TENM3	0.0367701141067771	2.2159287400368	2.78893923129252	0.00794879773789927	0.326864698951228	-3.07412401679562
C9orf53	0.0456431011118457	2.36781214428484	2.78852547986016	0.00795732680576198	0.326864698951228	-3.07510022924426
STC2	0.0240404697837731	2.45386508876106	2.78577967331451	0.0080141443581042	0.32828669206009	-3.08157624338308
LOC100505685	0.0349881798343996	2.01967383511833	2.78546687436431	0.00802064077192266	0.32828669206009	-3.08231370829013
LOC100507194	0.0415026393327866	2.06931361838231	2.78461387540084	0.00803838124978504	0.328425291062646	-3.08432448045241
LMX1B	0.0340960376636241	2.49336794332614	2.78273621121954	0.00807756081522435	0.328512762977594	-3.08874921928416
PPP2R3C	-0.0248142717700479	2.82936575874772	-2.78216550429921	0.00808950431126735	0.328512762977594	-3.09009369534152
ZNF689	-0.0471594231649255	3.07923722163349	-2.78210657929835	0.00809073839952014	0.328512762977594	-3.09023250066981
LARP6	0.0364452375939481	2.19617633485333	2.78176219450715	0.00809795447200014	0.328512762977594	-3.09104370285037
RP4-742J24.2	0.055402323944604	1.85629603953325	2.77990397792844	0.00813699375636921	0.328680735524431	-3.09541957455113
GPR101	0.0382831428069399	2.60011835917268	2.77964672019246	0.00814241222060318	0.328680735524431	-3.09602522822274
CD69	0.130977257707463	3.5327958387352	2.77949602188959	0.00814558784196875	0.328680735524431	-3.09637999471898
ANKIB1	-0.0260242844694267	2.92375343644885	-2.77778814469091	0.00818165780125137	0.328680735524431	-3.10039968039823
PPP1R3F	0.0246599062613995	2.72362766203702	2.77705149514131	0.00819726133874867	0.328680735524431	-3.10213295101992
ZNF397	-0.0555065378731068	2.48102456092522	-2.7767947931227	0.00820270522079338	0.328680735524431	-3.10273687444172
SCGN	0.0423892152894689	2.5464636721896	2.7763143127107	0.00821290378420075	0.328680735524431	-3.10386716223405
LOC100505478	0.0339755181438361	2.86768703346978	2.7754791278521	0.00823065920591536	0.328680735524431	-3.10583154405773
KLHL11	0.0531907874204878	2.4630597160395	2.77497463663312	0.00824140155743808	0.328680735524431	-3.1070179287753
LINC01069	0.0321158351857846	2.41985839001772	2.77355551773785	0.00827168922903709	0.328680735524431	-3.11035440618569
GNGT2	-0.0408220149260945	3.02676314430791	-2.77347548072374	0.00827340049654975	0.328680735524431	-3.11054254584063
RP11-495P10.6	0.0426196185191414	2.4531286300166	2.77199513910711	0.00830511084343876	0.328680735524431	-3.11402165582843
PRMT6	-0.0878084752652457	2.90304127513341	-2.77135291953106	0.00831890281855459	0.328680735524431	-3.11553061135647
LOC402160	0.0381586686816195	2.47336460382094	2.7706682466826	0.0083336298790085	0.328680735524431	-3.11713905234268
LINC00836	0.0489116515378734	2.26211343790551	2.77026975238207	0.00834221246675298	0.328680735524431	-3.11807507478365
RP5-1039K5.17	0.0468406657087033	2.12219002416921	2.76999456147534	0.00834814418426132	0.328680735524431	-3.11872141654479
WDR26	0.0214159979601667	3.09320693995085	2.76986813009114	0.00835087071286762	0.328680735524431	-3.11901835166034
LCN12	0.0392598792532097	2.17363990902181	2.76877797534152	0.00837441447311943	0.328680735524431	-3.1215782915128
TEK	0.0285622564343901	2.40112605144964	2.76775557765779	0.00839655079339956	0.328680735524431	-3.12397849708959
PCDHB9	0.0575310849899737	2.34788946039106	2.76581234329585	0.00843877405563247	0.328680735524431	-3.12853881333934
COL23A1	0.0405630046309722	2.6138674283112	2.7651929986799	0.00845227268180043	0.328680735524431	-3.12999181065845
RP4-647C14.3	0.0399854228175123	2.68902108860281	2.764878850391	0.00845912719463967	0.328680735524431	-3.13072872513356
SYK	-0.0423890545566175	3.215997674514	-2.7640237171104	0.00847781175295948	0.328680735524431	-3.13273436739955
SURF1	-0.026267049797414	3.16529198839431	-2.76317644996244	0.00849636214511904	0.328680735524431	-3.13472114231414
C1orf145	0.034029700807261	2.06977860401037	2.76250034815978	0.00851119194896372	0.328680735524431	-3.13630624936089
CABLES1	0.0266450003715213	2.5465423195983	2.76199211328534	0.00852235549862501	0.328680735524431	-3.13749762123799
C1GALT1C1	-0.0412265768669764	2.91843977326057	-2.76112627254248	0.00854140522768722	0.328680735524431	-3.13952692497086
UQCR10	-0.0211777129324799	3.33673433893384	-2.76088687851114	0.00854667919416521	0.328680735524431	-3.14008792506627
NR2F1-AS1	0.0364015234369908	2.03557699445244	2.76077663491598	0.00854910892834796	0.328680735524431	-3.14034626062125
MAG	0.0385640764185671	2.40245372182628	2.76063911489321	0.00855214072339928	0.328680735524431	-3.14066850357202
TMEM218	-0.0374870756463421	2.70022983201829	-2.76055687720214	0.00855395422853558	0.328680735524431	-3.14086120129332
DNAJC7	-0.0308497990055345	3.05986023675838	-2.76020180404287	0.00856178839040914	0.328680735524431	-3.14169315659093
OPN5	0.0334898273119251	2.34099138487733	2.75796227007798	0.00861135374268488	0.329647937180928	-3.14693881683615
CNTD1	0.0325029107009773	2.59781996231274	2.75723475695754	0.00862751216459219	0.329647937180928	-3.14864224382057
SAMD15	0.0279614296300426	2.29534824479192	2.75695108616065	0.00863382023777051	0.329647937180928	-3.14930635810194
MRPL30	-0.0427677274422935	2.89887496391442	-2.75610546605502	0.00865264990316327	0.329647937180928	-3.15128579927925
RNF39	0.0442351586522438	2.39132446458556	2.75581971363897	0.00865902142682421	0.329647937180928	-3.15195459916188
DDR2	0.0291052188876524	2.41803936245678	2.75415753961693	0.00869616974188756	0.330512232050477	-3.15584395468093
ADAMTS17	0.0270408172665793	2.25903493441765	2.74980722386611	0.00879409567331409	0.331210131269208	-3.16601573616476
GSX1	0.0479143453485822	2.30297048713536	2.7492712826623	0.00880623013099248	0.331210131269208	-3.16726809542521
CAPN5	0.0354603621988296	2.5964538334799	2.74825910018146	0.00882918964746555	0.331210131269208	-3.16963285347376
AC079741.2	0.0474511296739917	1.95993640867493	2.74823574026037	0.00882972017832965	0.331210131269208	-3.16968742211426
FER1L6-AS1	0.0463842909923726	2.1001543506094	2.74681009524751	0.00886215413999422	0.331210131269208	-3.17301711806637
LOC388692	-0.0546412567911307	2.45035380093457	-2.74542379590416	0.00889379869423709	0.331210131269208	-3.17625378192846
EFNA2	0.0283801113031292	2.19479529819087	2.74470173516425	0.00891032230488575	0.331210131269208	-3.17793916958539
LOC101928525	0.0292985176129408	2.71294502568615	2.74440001882476	0.00891723518285019	0.331210131269208	-3.17864332622296
DHFRL1	-0.0710909891228817	2.81203057380855	-2.74430247443702	0.00891947116626321	0.331210131269208	-3.1788709675111
SMIM14	-0.0294357170378214	2.92924551830742	-2.74425723082519	0.00892050844938627	0.331210131269208	-3.17897655154576
XAGE-4	0.0482203709446245	2.84482048134396	2.74379407393703	0.00893113349455602	0.331210131269208	-3.18005734193869
ATP13A5	0.0407215535654437	2.22521084878312	2.74373049852481	0.00893259285936	0.331210131269208	-3.18020568727406
GATA6-AS1	0.0382506769930053	2.51739207916655	2.74367660113451	0.00893383023935343	0.331210131269208	-3.1803314482965
KY	0.0231355547073324	2.40721538996285	2.74362338910813	0.0089350520403265	0.331210131269208	-3.18045560846563
DUSP2	0.180157807936579	3.45551744656217	2.74341214084329	0.00893990403594567	0.331210131269208	-3.18094849989497
LOC102724165	0.0315684027268337	2.70805460887223	2.74314045425689	0.00894614777641479	0.331210131269208	-3.1815823696753
IFI35	-0.0428372799813395	3.25584153495729	-2.74167473915088	0.00897990163974006	0.331607544878287	-3.18500127348913
KCNK15	0.0377510073356149	2.13619418142442	2.74141615445178	0.00898586878603749	0.331607544878287	-3.18560431370938
MAGI2-AS2	0.0433117790279556	1.97047805141148	2.73953886513353	0.00902929957433882	0.332673710565012	-3.18998112994884
LINC01225	0.0305937383102601	2.53328278668812	2.73616956719483	0.00910773515808028	0.333960707511341	-3.19783132366356
NDUFS6	-0.0193484024503952	3.50173960003414	-2.73526348027069	0.00912893569140297	0.333960707511341	-3.19994129868556
BCAR3	-0.0294339697483679	2.49795405736696	-2.73524222791875	0.00912943349929551	0.333960707511341	-3.19999078256693
KRT3	0.0479621293083761	2.35042561500152	2.73430004377991	0.00915152814910567	0.333960707511341	-3.20218429379062
ZNF440	-0.0355884010332028	2.09360320619116	-2.73394525089483	0.00915986101559773	0.333960707511341	-3.20301015682256
CASC15	0.0230252701709559	2.26284269185158	2.73324912808758	0.00917623094522718	0.333960707511341	-3.20463033014125
CSNK1A1	-0.0202531344749195	3.02032897449881	-2.73258630112575	0.00919184303672823	0.333960707511341	-3.20617274564669
TSR1	-0.0341584945231066	2.89279234506859	-2.73232096973677	0.00919809948029152	0.333960707511341	-3.20679010639875
GUK1	0.0235886252115134	3.03443213217271	2.73228597043607	0.00919892504842927	0.333960707511341	-3.20687153806134
PPP6R3	-0.0306490393531531	3.10256183883851	-2.73180858220521	0.0092101925891458	0.333960707511341	-3.20798218895863
PAK2	-0.0253217719324814	3.02238541852364	-2.73070577686536	0.00923627033101415	0.334056536182327	-3.21054737060422
ZDHHC23	-0.0549210633570509	2.47280938256069	-2.7301657238654	0.00924906570888434	0.334056536182327	-3.21180330099175
OPALIN	0.0321175951881281	2.29291573748331	2.729846508089	0.00925663653582148	0.334056536182327	-3.21254557866766
IQGAP3	0.0178262548360939	2.22522488145803	2.72851456345685	0.0092882880865593	0.334307648478511	-3.2156421252166
KSR2	0.0376769075953738	2.24995493879213	2.72832430224507	0.00929281750141315	0.334307648478511	-3.21608436532516
ZNF207	-0.0430654133484429	3.10253064852733	-2.72724715394014	0.00931849894396333	0.334705268191336	-3.21858767024592
PHEX-AS1	0.0497048178045048	2.30349901055836	2.72599720776195	0.00934838248583047	0.335252337422886	-3.22149170403462
DLEU2	-0.0694477180228597	2.36391064969878	-2.72369239819184	0.00940371796097862	0.33670902495648	-3.22684411975447
CYP2C9	0.0292438811146227	2.34347653572826	2.72198848643812	0.00944482113524603	0.337176937367276	-3.23079907061625
DLG2	0.0291979105501117	2.11496205002816	2.72137955457617	0.00945955052353631	0.337176937367276	-3.23221204788481
WDR77	-0.0245664212734997	3.09781652872325	-2.72131983435842	0.0094609962320713	0.337176937367276	-3.23235061206443
TAPT1-AS1	-0.107024568648881	2.48857094975371	-2.72053348329745	0.00948005129331522	0.337180505538347	-3.2341749251997
BTF3P13	0.0412008172541607	2.13105518486935	2.7195067134546	0.00950498563388274	0.337180505538347	-3.23655645449095
FABP1	0.0315133569539219	2.25765648518834	2.71930762993478	0.009509827237627	0.337180505538347	-3.23701814445559
PAN3-AS1	-0.0467924262616597	2.6472404521846	-2.71826916016012	0.00953511922940544	0.337180505538347	-3.23942605644507
WFDC12	0.029321779029936	2.73210439714527	2.71644010060499	0.00957981727441459	0.337180505538347	-3.2436655702826
SPEF1	0.0426233797351374	2.54349760497593	2.71619654879912	0.00958578370845045	0.337180505538347	-3.24422994154674
C20orf26	0.0312095321952368	2.19742422110435	2.71599074923082	0.00959082797927381	0.337180505538347	-3.24470680399643
LOC79999	0.0353687752542786	2.5053887845924	2.71436037453921	0.00963087619145323	0.337180505538347	-3.24848369465205
LINC00410	0.0421677586106526	2.166937145217	2.71389980684281	0.00964221743993976	0.337180505538347	-3.24955035121403
CSF1	0.0206532297891258	2.64424649611382	2.71383709053659	0.00964376275151347	0.337180505538347	-3.24969558999711
PPP1R15A	0.15923232958542	3.46620017429103	2.7138175492714	0.00964424428935701	0.337180505538347	-3.2497408432964
EHHADH	-0.0773148418599261	2.17942521888165	-2.71374914625989	0.00964593005827385	0.337180505538347	-3.24989924794274
NHLRC3	-0.0524316907919502	2.76505536552049	-2.71323382623506	0.00965863869671746	0.337180505538347	-3.25109251416721
PPP2R2A	-0.0259850879618244	2.92891498469107	-2.71287840025378	0.00966741309585472	0.337180505538347	-3.25191544097612
SEMA7A	0.021896523320394	2.69128616008329	2.71100889693158	0.00971368684816057	0.337916730976185	-3.25624271924323
LOC644656	0.0766805603958431	2.7919547427484	2.71077106420956	0.00971958830428107	0.337916730976185	-3.25679307458545
TMX2	-0.0248561524476685	3.3544066919441	-2.71023794319908	0.0097328289210361	0.337916730976185	-3.25802661831931
PHYHIPL	0.0381370897392204	2.55638380671691	2.7094024970709	0.00975361160710981	0.338103773838885	-3.25995934816118
RP1-170O19.17	-0.0429208081443853	2.50285515567168	-2.70862386988263	0.00977301774479694	0.338103773838885	-3.26176026031845
LOC100506302	-0.0368810355330029	2.58654432515128	-2.70800169744462	0.009788550099248	0.338103773838885	-3.26319904503777
LOC101929504	0.0412462745543807	2.15859539766923	2.70715440416149	0.00980973919020776	0.338103773838885	-3.26515805677025
PKNOX2	0.0224455129698828	2.63245970151908	2.70688183739604	0.00981656453198714	0.338103773838885	-3.26578816308145
LOC101928539	0.0511327397688484	1.87337616125415	2.7059822449957	0.00983912234627162	0.338103773838885	-3.26786748352967
CD2BP2	-0.0228041759604993	3.16956651964082	-2.70582978434023	0.00984295012741229	0.338103773838885	-3.26821983396904
KAT2B	0.0266455009149187	3.33284450156399	2.70427812478969	0.00988198542595695	0.338103773838885	-3.27180507604816
FHDC1	0.038434377376753	2.76268225039222	2.70416167692252	0.00988492067749644	0.338103773838885	-3.27207408117756
GRIA3	0.0216838946903817	2.08206034404271	2.70411930842719	0.00988598884170517	0.338103773838885	-3.27217195424595
SH3D19	0.0305915388578102	2.25660042901012	2.7027569818181	0.00992039169585056	0.33833442822944	-3.2753184200672
USP4	-0.0168741840619728	3.35166521831032	-2.70268123578201	0.00992230775095954	0.33833442822944	-3.2754933327951
NRAP	0.0288962057989393	2.28694735481854	2.70166901219151	0.00994794554261571	0.33870386014144	-3.2778304322541
WNT9B	0.0319340549866265	2.32194868443703	2.70084200187786	0.00996893758895507	0.338914252652737	-3.27973944532184
LOC728073	0.0483474677342417	2.23153202654051	2.69929747034756	0.0100082520335066	0.339070347553314	-3.28330364603895
FANCF	-0.0621246662334385	2.95330409465173	-2.69889900284814	0.0100184178030798	0.339070347553314	-3.28422292976159
PAM16	-0.029799214377646	2.93115396918544	-2.69699225600878	0.0100671950776796	0.339070347553314	-3.28862057940787
ORC6	-0.0404765579366591	2.82711286769976	-2.69663306350251	0.0100764082222658	0.339070347553314	-3.28944876544233
SIKE1	-0.0321808205993825	2.55021600115722	-2.69646453841228	0.0100807335045212	0.339070347553314	-3.28983730534038
LOC101928476	0.0528908732122013	2.34766123720727	2.69628118569369	0.01008544129124	0.339070347553314	-3.29026001160036
FAM178A	-0.0447222709573762	2.72826033275025	-2.6952018793974	0.0101131948334631	0.339070347553314	-3.29274786752291
KDM3B	-0.0354728976065735	3.16063957668271	-2.69513115685716	0.0101150158676057	0.339070347553314	-3.2929108623611
AC079305.10	0.240971051691734	2.93003099164148	2.69512311238561	0.0101152230238042	0.339070347553314	-3.29292940233423
LINGO3	0.019690733974286	3.00071794614534	2.69487073413536	0.0101217240987287	0.339070347553314	-3.29351103513631
DPEP3	0.0407937746756968	2.62506203879756	2.69357661258278	0.0101551203066193	0.339648837133552	-3.29649288124548
PURG	0.046294182454675	2.16395346930306	2.69195889383847	0.010197010248661	0.339648837133552	-3.30021893922192
NLRP14	0.0442695283521819	2.37236649974439	2.69148122917492	0.0102094095611714	0.339648837133552	-3.30131883595488
RP11-403N16.3	0.0407160244947669	2.16982832285396	2.69135780344754	0.0102126157306393	0.339648837133552	-3.3016030206511
C16orf3	0.0499807886588211	2.36399777593143	2.69133466920099	0.010213216780939	0.339648837133552	-3.30165628567268
ADIRF-AS1	0.0464558271547233	2.58308920263224	2.68995895777263	0.0102490178251089	0.340344742871542	-3.30482319322838
SIAH2	0.0478810899659461	3.28533872669141	2.68905934808012	0.0102724915166598	0.340359393319946	-3.3068934970162
RP11-490G2.2	0.0565984928626682	2.04715657183847	2.6888021900496	0.010279210698605	0.340359393319946	-3.30748521515854
OAS1	-0.0759096707338638	3.25898598834366	-2.68768539089398	0.0103084381597966	0.340559944537417	-3.31005450112912
STAP2	-0.0394876845257204	2.54538378430043	-2.68743365762409	0.0103150367816621	0.340559944537417	-3.31063353082294
RPL21	0.0153371703617315	3.39879662039104	2.68615296240113	0.0103486676869461	0.340984323015367	-3.31357876324768
GPN2	-0.0358504436115452	2.90051177400008	-2.68493889804314	0.0103806422013838	0.340984323015367	-3.31636985871589
CCDC22	-0.0282828610903612	3.05502949583519	-2.68377918950788	0.0104112702011111	0.340984323015367	-3.31903516888932
AK093301	0.0338882633315616	1.9606758248517	2.68358333539269	0.0104164509408607	0.340984323015367	-3.31948521290787
LOC100996756	0.0820902479495262	3.12827045465486	2.68335731950964	0.0104224324747132	0.340984323015367	-3.32000453572304
LINC00028	0.0291396912516628	2.67606616998016	2.68311564994431	0.0104288317881107	0.340984323015367	-3.32055979261772
C16orf46	0.0453863623790709	2.37100440185154	2.68298802603186	0.010432212679666	0.340984323015367	-3.32085300558293
PGC	0.0332460619161141	2.61806664632753	2.67844718917151	0.0105531637855396	0.343767611106272	-3.33127912661623
LINC00996	-0.0645123411735939	2.26832092045407	-2.67791028889654	0.0105675499528804	0.343767611106272	-3.33251107551715
CCDC71	-0.0321285770159814	2.83292842887295	-2.67784932770402	0.0105691845415763	0.343767611106272	-3.33265094359341
RP11-690I21.2	-0.107268661497657	2.3227218247578	-2.6766297868924	0.0106019338124877	0.343767611106272	-3.3354485641414
LINC01315	0.0413571394191363	2.68618297881116	2.67649404776726	0.010605584697803	0.343767611106272	-3.33575989385212
LOC101926912	0.0425916514935381	2.08365699686629	2.67601736987554	0.0106184147673983	0.343767611106272	-3.33685310927128
CLRN1-AS1	0.0386073784370726	2.1684282039672	2.67582521278796	0.0106235908338018	0.343767611106272	-3.33729376472673
NOV	0.0270792185456927	2.37867136285623	2.67445378978657	0.0106605999275697	0.343767611106272	-3.3404380744046
ZNF474	0.0520081247182622	2.25232971161291	2.67423306355624	0.0106665675118998	0.343767611106272	-3.34094403571216
LINC00687	0.0507160305790832	2.27780992915313	2.67418349238249	0.0106679081480691	0.343767611106272	-3.3410576615737
MOCS1	0.0258670234258451	2.20335241192827	2.67339889527772	0.010689148005977	0.343767611106272	-3.34285589983896
BD495725	-0.0866625488685004	2.67381405641345	-2.67308474042035	0.0106976634225378	0.343767611106272	-3.34357581578152
AGTR1	0.0396207706898557	2.09246008666436	2.67121377876813	0.0107485069057814	0.3448168601609	-3.34786207552817
DPEP1	0.0355155720213021	2.66277837302163	2.67047075452678	0.0107687603166116	0.3448168601609	-3.3495637153829
NNT	-0.0261431939485628	2.8715271481891	-2.67009411993141	0.0107790400720094	0.3448168601609	-3.3504261397954
SLC18A2	0.0424413404722723	2.33479216648064	2.66967106654639	0.0107905975469932	0.3448168601609	-3.35139475303393
C11orf31	-0.0202431054279915	3.16267454530581	-2.66823913776129	0.0108298014359132	0.345450611916574	-3.35467246515518
STOX1	0.0361499251840609	2.14892347781054	2.66784458360182	0.0108406267201093	0.345450611916574	-3.35557539029723
AVL9	-0.0199128177702868	2.58956502707763	-2.66657479719665	0.0108755332177443	0.34608094578858	-3.35848062164747
ZNF416	-0.0590144085968514	2.50254313220561	-2.66379714060136	0.0109522523125742	0.348038240155136	-3.36483242703302
PTGS2	0.328573432426705	3.25018201290784	2.6619944113894	0.0110023101694523	0.349144045321872	-3.36895232909096
LOC101928389	0.037223835165856	2.14847578519186	2.65943719795387	0.0110736797941777	0.349803572981507	-3.37479314317951
GPKOW	-0.0252996798182328	3.20068964606812	-2.65902489469859	0.0110852266383951	0.349803572981507	-3.37573449662565
LINC00598	0.0205546853567089	2.32233257860015	2.65896831200896	0.0110868121412035	0.349803572981507	-3.37586367583132
BMPR1B	0.0364588137917217	2.04876743905216	2.65885377389706	0.0110900222511104	0.349803572981507	-3.37612516229533
CHST3	0.0256855111820662	2.62053946407516	2.65851448231977	0.0110995364503747	0.349803572981507	-3.37689970648296
PLAC1	0.0443706734526357	2.30910620961486	2.6572320382874	0.0111355658396075	0.350456322434966	-3.37982667695588
LENEP	0.0296132601079471	2.75785432465502	2.65604677895271	0.011168960574938	0.351024475212336	-3.38253095534708
CTSL	-0.0639426799700962	3.13098673068677	-2.65434063652296	0.0112171930600898	0.352056758868113	-3.38642218513188
TMTC4	-0.0357164662395602	2.69025601548695	-2.65345691218405	0.0112422511461061	0.352067391479853	-3.38843701889572
CTRB2	0.0291166337662934	2.70417728531007	2.65250815665586	0.0112692105228956	0.352067391479853	-3.3905995934268
CTD-2561B21.11	0.0396739939513142	2.4104997431171	2.65201676211242	0.0112831971231213	0.352067391479853	-3.39171945419228
RTCA	-0.0191681375423025	3.03665708470481	-2.65195738871212	0.0112848881537886	0.352067391479853	-3.39185475296085
RP11-65L19.4	0.0301150748570964	2.84544775967197	2.65162112982581	0.0112944696392575	0.352067391479853	-3.39262097186359
PLCL2	0.024564774362819	3.08866385191731	2.65056429638226	0.0113246321933087	0.352092332599538	-3.39502868767364
IGLVIVOR22-2	0.0377475811791137	2.12818459653524	2.65019524016959	0.0113351826875628	0.352092332599538	-3.39586932535786
CFI	0.0302343840542565	2.04223861963668	2.64911670487716	0.0113660674551804	0.352092332599538	-3.39832554418987
IFT46	-0.0328923986458429	2.89250635593257	-2.6489367956432	0.0113712268348781	0.352092332599538	-3.39873519461733
ZNHIT1	-0.0202051169703892	3.36343173449687	-2.64859109829628	0.0113811466807045	0.352092332599538	-3.39952228682837
SNX20	-0.0535482984260836	3.0398044953511	-2.6480235177884	0.0113974507677718	0.352092332599538	-3.4008144109191
LOC219688	0.0298782896241652	2.58783461598858	2.64740046060504	0.0114153731897928	0.352092332599538	-3.40223260535978
LGALS4	0.0419653956511881	2.40439332240474	2.64724773309685	0.0114197703953641	0.352092332599538	-3.40258020574045
FUNDC1	-0.0432523463247478	3.0582511251611	-2.64629742022585	0.0114471660506831	0.352092332599538	-3.40474275363533
STAG3L1	-0.0519350092316673	2.75814034787002	-2.64622846413123	0.0114491562698451	0.352092332599538	-3.40489964995584
LOC728705	-0.0311895083244078	2.413790714227	-2.64482407250355	0.0114897592967651	0.352792706848013	-3.40809444482066
TNFAIP3	0.122717293617497	3.6248739630312	2.64437504684875	0.0115027692005515	0.352792706848013	-3.40911566285622
MIR194-2	0.0266080823539849	2.61994509325832	2.64299869707154	0.0115427314984623	0.353369554732696	-3.41224512908663
OXER1	0.0219119221663271	2.93140924210266	2.64233063961081	0.0115621745238787	0.353369554732696	-3.41376370543194
POMK	0.053727353956512	2.49970124801155	2.64213374385133	0.0115679106859611	0.353369554732696	-3.41421122183286
PPEF1	0.0424464206856077	2.13035025937663	2.64112922937343	0.0115972159437406	0.353694293308266	-3.41649397531773
LOC100505727	0.0385579174203801	2.24013737193052	2.6405218295634	0.0116149690539499	0.353694293308266	-3.41787399030966
DLX3	0.0308999663249465	2.23025596281146	2.64018183507826	0.0116249173325094	0.353694293308266	-3.41864636129946
BANF2	0.0389409704311414	2.16530887578698	2.63824512386637	0.0116817352844744	0.354515648031629	-3.42304467828521
LOC646736	0.051976116920696	1.95366736279447	2.63808242051111	0.0116865201728243	0.354515648031629	-3.42341407751406
TP53	-0.0603994819603266	2.97824233816748	-2.63741153329117	0.0117062691056472	0.354515648031629	-3.42493707944422
PGAM2	0.0368376698217547	2.38825812559619	2.63715288389849	0.0117138911674786	0.354515648031629	-3.4255241742748
LINC00527	0.0241326465180527	2.49256870913082	2.63525914766866	0.0117698362284535	0.355145972296097	-3.42982142648257
BC021061	0.0393581403750103	2.18467650136034	2.63490009611338	0.0117804710406566	0.355145972296097	-3.43063593719012
VWA3A	0.0286248686946791	2.6877133351941	2.63487263911082	0.0117812846578994	0.355145972296097	-3.43069822033887
ZNF16	-0.03327407721358	2.81765647640424	-2.63428357237226	0.0117987525704356	0.355204551067852	-3.43203434186672
LOC100507670	0.0650067659776221	2.79282467081275	2.63280101890019	0.0118428209085684	0.356015859998344	-3.43539613424379
DOPEY2	-0.0327226375738885	2.54149596233691	-2.63233105620681	0.011856821910784	0.356015859998344	-3.43646152727823
SMIM24	0.0435407815126818	2.64487957063659	2.63127280884505	0.0118884046324311	0.356496327640921	-3.4388600527817
KLK4	0.0246311130980872	2.69293790762491	2.63014103101135	0.0119222673480132	0.35671632536189	-3.44142447924381
METTL14	-0.0428140461665061	2.78566451224507	-2.62993912389978	0.0119283177015129	0.35671632536189	-3.44188188606944
C17orf64	-0.0426436737165599	2.31989927355301	-2.62946576854212	0.01194251334035	0.35671632536189	-3.4429541428339
MMP16	0.0318068019730822	2.10934590164978	2.62853992420729	0.011970323722923	0.357080843260077	-3.4450509936794
TRIP6	-0.0366448060156084	2.83418571472374	-2.62659543748206	0.0120289257230489	0.357615187669162	-3.44945315904307
LOC100289495	0.0559957998948732	2.70065297138805	2.62645823835658	0.0120330705002053	0.357615187669162	-3.44976367980501
PSMB8	-0.0205016944367391	3.521562884335	-2.62639019712781	0.0120351265080968	0.357615187669162	-3.44991767224758
TMEM232	0.0237012942734753	2.05614056513746	2.62584416600462	0.0120516376675889	0.357641335712625	-3.45115335967365
SERPINB8	0.0451900607882152	2.92709002504094	2.62459557744083	0.0120894713150784	0.358299357110097	-3.45397827375662
MR1	-0.0292316666000101	2.92532724785268	-2.62342328427239	0.0121250923786881	0.358890185801273	-3.45662970233407
PCDHGA9	0.0416186962648437	2.50078412702461	2.62198216483433	0.0121690140051005	0.35918942913073	-3.45988799467128
COLGALT1	-0.0334084318899697	3.0859230476285	-2.62195052124968	0.012169980057514	0.35918942913073	-3.45995952481838
LOC102724362	0.0377827913683784	2.41189252627826	2.62143855209514	0.0121856198410771	0.35918942913073	-3.46111674300707
LOC780529	0.0430839316126623	2.13458432403993	2.62026620025161	0.0122215027256632	0.35918942913073	-3.46376603775726
C8orf22	0.0423418909120192	2.20451508695405	2.62023118846035	0.0122225758431794	0.35918942913073	-3.46384514487083
RMDN1	-0.0450515688842126	2.86166696031794	-2.620008759965	0.0122293953362255	0.35918942913073	-3.46434769161925
SLC17A3	0.0585329998955775	2.256176381003	2.6189735360377	0.0122611805226757	0.359301074536787	-3.46668623937248
NPTN-IT1	-0.0793413945388242	2.44823739681386	-2.61886218294205	0.0122646039865923	0.359301074536787	-3.46693774439154
PRIMPOL	-0.0341120028213941	3.06844262278907	-2.61764954629911	0.0123019424052456	0.359934069350409	-3.46967614495507
IFIT5	-0.0380507852987155	3.14379766976758	-2.61628274440074	0.0123441528127292	0.360021228096949	-3.47276160313928
CDH6	0.0251108637598154	2.27214224387322	2.61618310325844	0.0123472351840417	0.360021228096949	-3.47298649110239
MTIF2	-0.0336628925599651	3.20922250944544	-2.6160250190351	0.012352126925529	0.360021228096949	-3.47334327136606
RABAC1	-0.0215801182164932	3.42246294610681	-2.61520702504883	0.0123774672723425	0.360300828487526	-3.47518915680709
RPL32P3	-0.0395355764924279	2.71238528210931	-2.61227984322455	0.0124685387578333	0.361488965838925	-3.48179126929688
TMEM177	-0.0372877655447277	2.55583994643476	-2.61219879386429	0.0124710691196247	0.361488965838925	-3.48197399716952
C3orf80	0.039893808982334	1.84198065220658	2.61071882474592	0.0125173567054652	0.361488965838925	-3.48530991546828
KIAA0907	-0.0571213696151673	2.93497914347204	-2.60909364349177	0.0125683675045189	0.361488965838925	-3.48897159654287
PIGT	-0.0168785292410187	3.18803214594247	-2.60762562581709	0.0126146091581297	0.361488965838925	-3.49227777643308
RPL7AP71	0.0352368082071615	2.58998055728435	2.60715576494247	0.0126294424241076	0.361488965838925	-3.4933356881215
BANF1	-0.0276920880318445	3.48279599085481	-2.60672032592895	0.0126432032922718	0.361488965838925	-3.49431597613187
KLHDC9	0.0319138541597987	2.57351438255294	2.60637298199633	0.0126541900140192	0.361488965838925	-3.49509785514617
BARD1	-0.045011671682909	2.69915643736835	-2.60631164987696	0.0126561308995524	0.361488965838925	-3.49523590740707
LOC101929406	0.0227914413346824	2.74702724887076	2.60485836104267	0.0127022009153002	0.361488965838925	-3.49850643214208
LOC100506655	0.0272200566935763	2.20933716696427	2.60303961055478	0.0127600729321219	0.361488965838925	-3.50259756839555
LOC286437	-0.0686550111505371	2.85856766155367	-2.60281919048496	0.0127671030268717	0.361488965838925	-3.50309324740983
C7orf69	0.0421592993506961	2.14466332271363	2.60244762623235	0.0127789617664076	0.361488965838925	-3.50392875048827
C19orf57	0.0236052240841409	2.8622756387289	2.60163643551043	0.0128048866048348	0.361488965838925	-3.50575250601641
SCAF11	-0.0259283734424689	3.14251540189372	-2.60138573906591	0.0128129083604718	0.361488965838925	-3.50631605091133
ZNF213-AS1	-0.0473813302673407	2.21491599370132	-2.60108416267774	0.0128225642720562	0.361488965838925	-3.50699391831311
TXNDC17	-0.0277065575450464	3.08110734175177	-2.60055028649254	0.0128396743507294	0.361488965838925	-3.50819379919561
SNORA72	0.076527698202526	2.60859889801231	2.60054684602524	0.0128397846813516	0.361488965838925	-3.50820153103753
CSNK2A1	-0.0298775700717901	3.07612606048033	-2.59991689715242	0.0128600008530998	0.361488965838925	-3.50961710655224
NPHP1	0.0319314635925545	1.99798619042502	2.59893217345406	0.0128916608460714	0.361488965838925	-3.51182941536799
LOC441086	0.0330171385593756	2.39783395286551	2.59854248542328	0.0129042094841289	0.361488965838925	-3.51270473436047
HAUS2	-0.0238886058083367	2.9069480427049	-2.59838773399739	0.0129091958571046	0.361488965838925	-3.5130523116738
DLG3-AS1	0.0433880790260655	2.41699862094554	2.59836268303562	0.0129100032108418	0.361488965838925	-3.51310857565053
ARTN	0.0319349548613688	2.49887814093289	2.5973727072829	0.0129419456807111	0.361488965838925	-3.5153317315751
OTX2	0.0245187202009469	1.89069394608976	2.59713524475047	0.0129496183912158	0.361488965838925	-3.51586490327648
AK093370	0.0402216743845711	2.14691362335743	2.59692675436142	0.0129563584130575	0.361488965838925	-3.51633299544012
ACKR1	0.0358280436685479	2.41232237533602	2.59690901999598	0.0129569318732768	0.361488965838925	-3.51637281050761
LINC00661	0.0256702323114002	2.31562834763928	2.59603312775878	0.0129852837805462	0.361488965838925	-3.51833901656959
ZNF471	0.027158422492735	1.95033291344948	2.59579932770927	0.0129928613039833	0.361488965838925	-3.51886377154009
BLOC1S1	-0.0262833812523535	3.39640405372337	-2.59556444644597	0.013000477950771	0.361488965838925	-3.51939091920608
TANGO2	-0.0216125700683905	3.21297212025957	-2.59485007779801	0.0130236684035537	0.361488965838925	-3.52099397810054
ERLIN2	-0.0430680173646381	2.80673641482714	-2.59461326553856	0.0130313643713966	0.361488965838925	-3.52152532031346
ARPC1A	-0.0328464484956346	3.23450661821256	-2.59395134842342	0.0130528975858004	0.361488965838925	-3.52301029796953
CYP4F2	0.0307937832845027	2.43094375274694	2.59379824194834	0.0130578830239675	0.361488965838925	-3.52335374600564
TIPRL	-0.0321586813732151	2.94622839272993	-2.59280526383229	0.0130902586625162	0.361488965838925	-3.52558083959987
HHIPL2	0.0351591787136618	2.58595757356959	2.59274775203344	0.0130921360625492	0.361488965838925	-3.52570981080724
GLE1	-0.0346471637577372	2.88863710207158	-2.59252333195179	0.0130994643328497	0.361488965838925	-3.52621305714555
LAMP1	-0.0198072745301672	3.35648058285367	-2.59232621207619	0.0131059042359202	0.361488965838925	-3.52665505895091
LOC101927702	0.0299987167668267	2.57782421838495	2.59219612048158	0.0131101559151408	0.361488965838925	-3.52694675009103
COX8A	-0.0182703488733815	3.58969781819296	-2.59207930845	0.0131139746659797	0.361488965838925	-3.52720865688691
LINC00337	0.0429252299144967	2.19418243081544	2.59165508385323	0.0131278517432573	0.361488965838925	-3.52815974899314
TMEM63C	-0.0645517344709665	2.58909730418135	-2.59145085471885	0.0131345372077911	0.361488965838925	-3.52861758159861
TLX3	0.0443902374963461	2.26693057050156	2.59086647497737	0.0131536841849083	0.361488965838925	-3.52992747767896
KAZN	0.0253524316575504	2.34371914787391	2.59084332537002	0.0131544431992315	0.361488965838925	-3.52997936351863
OR7E104P	0.0237049325943399	3.24026553188613	2.59082793598244	0.0131549477987044	0.361488965838925	-3.53001385598456
AL833181	-0.098908631629008	2.62953778039923	-2.59016553767984	0.0131766838584574	0.361488965838925	-3.53149836014382
FAM200A	-0.0964772303707728	2.09225476925538	-2.58984886032813	0.0131870869891756	0.361488965838925	-3.53220797125717
FBN3	0.0317514351761647	2.35940394069726	2.58943688342835	0.0132006320568552	0.361488965838925	-3.53313103670137
PRDX1	-0.0302129961292006	3.50065165164444	-2.58935095054123	0.013203458983506	0.361488965838925	-3.53332356257915
LOC100131864	0.0403897305517744	2.56701719395411	2.58920533124919	0.0132082506748838	0.361488965838925	-3.53364980070133
MCHR2	0.0374721455303302	2.55206748487481	2.58841268685165	0.013234361070089	0.361770825906374	-3.53542537066243
EMP3	-0.015905127762271	3.66124069871707	-2.58575301170517	0.0133223189793073	0.362298580934017	-3.54138035078705
KCNK16	0.0325659306450929	2.69329940942543	2.58540633248743	0.0133338233427975	0.362298580934017	-3.54215623786038
HTR4	0.026971883014336	2.4456939189791	2.58442529022095	0.0133664280272996	0.362298580934017	-3.54435145973248
BC037861	0.0397684668466565	2.23394307744376	2.58437976553573	0.0133679427996913	0.362298580934017	-3.54445331318962
FAM86B1	-0.0579581335503319	2.71257927960472	-2.58407947967909	0.0133779383451651	0.362298580934017	-3.54512511759948
LOC101927534	0.0262982611374221	2.6920542075547	2.58390005702219	0.013383914011704	0.362298580934017	-3.54552649815453
NDUFA13	-0.0167074097586339	3.54016922670106	-2.58355620807298	0.0133953727230445	0.362298580934017	-3.54629565549289
SLC26A2	-0.0426861452178988	3.0037805506703	-2.58319687577927	0.0134073570140529	0.362298580934017	-3.54709936909387
LOC101929512	0.0458646610757758	2.03808911144997	2.58306844673416	0.0134116427037528	0.362298580934017	-3.54738660510885
ICAM2	-0.0233170875956521	3.49645398082725	-2.58178904097787	0.0134544051477099	0.362298580934017	-3.5502474806766
CENPVP1	0.0402952805451346	2.18668407053791	2.58171005016409	0.0134570493988055	0.362298580934017	-3.55042407845615
MMRN2	0.0222624140439911	2.18524840873217	2.58030315801206	0.0135042254970473	0.362298580934017	-3.55356878188186
CTB-167B5.2	-0.0974013425868248	2.05658792146935	-2.57989071854399	0.0135180841477074	0.362298580934017	-3.55449043849962
CDH5	0.0463894308883033	2.03221542926796	2.57974557677242	0.0135229642487807	0.362298580934017	-3.55481475394619
LOC101928778	0.0444004697672145	2.56828222059226	2.57839558825106	0.0135684322370236	0.362298580934017	-3.5578306394806
SMAD5	-0.0585999781539304	2.68340903375231	-2.57824158838373	0.0135736278788289	0.362298580934017	-3.55817460437174
MAP4K5	0.0359386166075519	2.8101291085892	2.57775341645059	0.013590109845181	0.362298580934017	-3.55926485840348
APLF	0.0361790271823161	2.18325454701709	2.57670475532916	0.0136255773631712	0.362298580934017	-3.56160637367553
IFNL2	0.0389586275544129	2.11932270374409	2.57656459037187	0.0136303243964132	0.362298580934017	-3.5619192907458
LOC400620	0.0343784983309323	2.3289503430191	2.57653163453591	0.0136314407471634	0.362298580934017	-3.56199286259097
HAUS7	-0.0298398927555041	2.79208297498602	-2.5760964509185	0.0136461900712534	0.362298580934017	-3.56296431936862
BRCC3	-0.0316519039589047	3.00746216389755	-2.57601258411889	0.0136490341786647	0.362298580934017	-3.56315152096778
ARAP2	0.0229473593438052	2.81864100937572	2.57545385439643	0.0136679957827613	0.362298580934017	-3.56439856647241
TRPM1	0.0204102141673796	1.88752849515764	2.57517835417507	0.0136773543029239	0.362298580934017	-3.56501339200115
GNG12	0.0308087815377815	2.16227360399759	2.57510762398293	0.0136797578964013	0.362298580934017	-3.56517123080415
LOC100506047	0.0374950653755191	2.52273586306693	2.5746815491658	0.0136942451929545	0.362298580934017	-3.56612197716361
NPAS3	0.0182783957043795	2.14198950732173	2.57448172085735	0.013701044544419	0.362298580934017	-3.56656783647776
STARD7	-0.0174642222677059	3.48449561697063	-2.57383494523004	0.0137230728999918	0.362298580934017	-3.5680107592945
NBPF4	0.0309466136190282	2.21873969152029	2.5735240775987	0.0137336721853972	0.362298580934017	-3.56870419600352
ZKSCAN3	-0.0269930551532829	2.3741668750098	-2.5733775554094	0.0137386705762472	0.362298580934017	-3.56903101474459
ZCCHC4	-0.0369871998196931	2.36861500581432	-2.57297180680718	0.013752520787665	0.362298580934017	-3.56993596987875
TPH1	0.0258616965709599	2.08211151154734	2.57274176893598	0.0137603787950901	0.362298580934017	-3.57044898567731
SCARB2	-0.044981875006624	3.01223164471612	-2.57197718565912	0.0137865262052946	0.362569792617403	-3.5721538733326
ADAMTS16	0.0319061800455689	2.62129948656255	2.57111315917561	0.0138161291123813	0.362931152802852	-3.57408006295356
C11orf53	0.0221592510496254	2.79452036990811	2.57040012400595	0.0138406026101691	0.3630629285458	-3.57566929396858
HMGB1P12	0.0356674914938897	2.40774607174677	2.56936162157886	0.0138763180750425	0.3630629285458	-3.57798336680054
RP1L1	0.0386125042143681	2.39983247549912	2.56851847009944	0.0139053771603925	0.3630629285458	-3.5798616477707
RP11-112J3.16	-0.0793365932462295	2.10627234608487	-2.56837144264587	0.0139104501354765	0.3630629285458	-3.58018913402662
LOC100862671	-0.0281541522632773	2.85097887822631	-2.5683358547627	0.0139116782997045	0.3630629285458	-3.58026839979495
SENP1	-0.0294401110449281	2.81399442877881	-2.56795914836945	0.0139246848003378	0.3630629285458	-3.58110739868901
M6PR	-0.0330568850853394	3.38945743549356	-2.56664557064568	0.0139701256265075	0.3630629285458	-3.58403229955361
ZNF295-AS1	0.0450328926468004	2.44892288839055	2.5659381557261	0.0139946535105394	0.3630629285458	-3.58560703043557
C11orf24	-0.0283626038683402	3.03973211464182	-2.56575821038306	0.0140008989565667	0.3630629285458	-3.58600754526553
ASCL1	0.0207957449556062	2.16215704198145	2.56447900172438	0.0140453705683281	0.3630629285458	-3.58885417063559
NPEPPS	-0.0297547450069153	3.11529773802934	-2.56337640078348	0.0140838060483744	0.3630629285458	-3.59130696882395
ZCCHC12	0.0412039523802705	2.13175330742058	2.56334713151888	0.0140848276526832	0.3630629285458	-3.59137206959062
USO1	-0.034603781961704	3.24525907126494	-2.56292091738437	0.0140997117640244	0.3630629285458	-3.59231999529173
HN1	-0.0267081945180583	3.24033008243555	-2.56287926578708	0.0141011670787661	0.3630629285458	-3.59241262483202
IGF2-AS	0.0380067303014036	2.64999549266323	2.56224979163152	0.01412317775648	0.3630629285458	-3.59381238849278
ANKHD1	-0.0177795073834748	3.05964989324199	-2.56192801538566	0.0141344413625507	0.3630629285458	-3.59452782749396
OR51E1	0.0505978614215703	2.22987972446883	2.56170405794937	0.0141422857206497	0.3630629285458	-3.59502573736029
TEP1	-0.0423007795821166	3.06370943751868	-2.56117657027197	0.0141607772944583	0.3630629285458	-3.59619834192956
GALNTL5	0.0392184981530177	1.95939404872084	2.56088246028273	0.0141710971921474	0.3630629285458	-3.59685207243768
COL17A1	0.051761382783591	2.45944261496394	2.56063737592741	0.0141797021027521	0.3630629285458	-3.59739679022657
CEP112	0.0296736433810074	2.19866828466283	2.56061951312789	0.0141803294523074	0.3630629285458	-3.5974364901248
TMEM178B	0.022148440219425	2.41614374985976	2.55988637336874	0.0142060995555667	0.3630629285458	-3.59906571357249
TSNAXIP1	0.0366926771498775	2.59138119107546	2.55972843980919	0.0142116565743286	0.3630629285458	-3.59941663809907
RP11-254F7.1	0.0278903427166513	1.9266216088742	2.5596022235614	0.0142160990227464	0.3630629285458	-3.59969707628917
PCSK2	0.0286229222504577	2.12000650279974	2.55955251554926	0.0142178489500453	0.3630629285458	-3.59980751911432
HIP1	-0.0458077223698088	2.58740605262754	-2.55774816639582	0.014281502959019	0.363513251394332	-3.60381542994438
STX2	0.0249847865284063	2.90163114650725	2.55750049760755	0.0142902605474183	0.363513251394332	-3.60436540489274
PIK3C2A	-0.0388769759256569	2.7151776675157	-2.55725949779284	0.014298787032555	0.363513251394332	-3.60490053372995
FAM127B	-0.0395191584227481	2.83586407744086	-2.5571698563452	0.0143019597005019	0.363513251394332	-3.60509956908088
AL110181	0.0439918801815149	2.70980931323173	2.55680377485521	0.014314923055345	0.363513251394332	-3.60591234562108
BPIFA3	0.046547876711267	2.53019668194419	2.55555357364135	0.014359275088624	0.363569446016892	-3.60868741648407
NFYC-AS1	0.0645435589416432	2.61702904020445	2.55543014093646	0.0143636607821387	0.363569446016892	-3.60896134676349
ELFN1-AS1	0.0281538566235824	2.62019454215265	2.55478268633795	0.0143866855828826	0.363569446016892	-3.6103980654757
HJURP	0.0699030755163679	2.40087640500336	2.55458685050527	0.0143936565444104	0.363569446016892	-3.61083257846187
LINC00689	0.0211508963896683	2.39233413631576	2.5540484455109	0.0144128374915251	0.363569446016892	-3.61202704652984
MRO	0.0237718998450664	2.19925896155283	2.55269482389958	0.0144611641700753	0.363569446016892	-3.61502929325697
OTUB2	0.0279441782435739	2.42369512907814	2.55249108814073	0.0144684507028367	0.363569446016892	-3.61548106652845
WSCD2	0.0295664818755168	2.51547453886636	2.55192898827387	0.0144885713928388	0.363569446016892	-3.61672735796218
IVD	-0.0307996748970698	2.80929520896994	-2.55191705251903	0.0144889989171699	0.363569446016892	-3.61675381984083
TRPV5	0.0279426855897791	2.56381999893401	2.55175524321111	0.0144947958687412	0.363569446016892	-3.61711254644376
KIAA1210	0.0467541221034942	2.01268112311906	2.55167722261205	0.0144975917780876	0.363569446016892	-3.6172855099958
CORO1B	-0.0288896670626917	3.15585087811043	-2.55139193962505	0.0145078192400971	0.363569446016892	-3.61791792011749
MCM3	-0.0279756583795612	3.19545939780386	-2.55080482409639	0.0145288882166724	0.363699083585848	-3.61921926606617
VAX2	0.0482604314860144	2.32099063607227	2.54989781778566	0.0145614916140931	0.363896395775709	-3.62122922613136
LOC101930593	0.0357491960022633	2.41899867139095	2.54970088325652	0.0145685794812303	0.363896395775709	-3.62166557206246
NIPAL4	0.050499602007414	2.78635942030734	2.54864176913189	0.0146067521239138	0.364452005011067	-3.62401182242116
SAMHD1	-0.0278183029659109	3.43445113996606	-2.54676922323728	0.0146744661629146	0.365705480077533	-3.62815833630063
HOTAIRM1	-0.071967369779399	2.8188698039923	-2.54636952292258	0.0146889570013659	0.365705480077533	-3.62904313564644
BMP7	0.0159467433383034	2.61036004451323	2.54508185748925	0.0147357292762335	0.366364093423464	-3.6318929006031
KCNQ3	0.0281649612174775	2.46181120721361	2.5446333520783	0.0147520523907703	0.366364093423464	-3.6328852539112
RP11-63A11.1	0.0439648223309974	2.18622294358249	2.54368536256608	0.0147866083122449	0.366364093423464	-3.63498233757472
KIAA1377	-0.0479786640055213	2.32656897942734	-2.54367267456657	0.0147870713135066	0.366364093423464	-3.63501040133834
GNB3	0.0224406167652336	2.78711048897123	2.54344249922863	0.0147954730036399	0.366364093423464	-3.63551949362133
CLPTM1L	-0.0172177541431027	3.07367523493893	-2.54274727133193	0.0148208761729656	0.366539884679646	-3.63705696701779
NTHL1	-0.0320558357282539	2.82187946150525	-2.54237179287966	0.0148346124656185	0.366539884679646	-3.63788719834329
LEFTY1	0.0419303059636045	2.37119891523962	2.54047540876042	0.0149041664987361	0.366974078008671	-3.64207898910316
CCDC63	0.0354996318008594	2.43815695463295	2.54007908203514	0.0149187402091775	0.366974078008671	-3.64295474778177
HSPB7	0.0291809028955732	2.37509151034375	2.53972622951032	0.0149317262344359	0.366974078008671	-3.64373435855277
FOS	0.111736843165669	3.63922684142124	2.53964879163434	0.0149345775597378	0.366974078008671	-3.64390544331376
ASB5	0.0325993860453309	1.82682043777162	2.53817756971643	0.0149888436571543	0.366974078008671	-3.64715511829607
TTLL9	0.026972858262349	2.45613061049267	2.53804900694486	0.0149935942429301	0.366974078008671	-3.64743902627351
CHRM5	0.0423430601425605	2.2317810824512	2.53798174733069	0.0149960801333519	0.366974078008671	-3.64758755298771
CDKN1A	0.0945602899696993	3.32984432068385	2.53759249942618	0.0150104739819092	0.366974078008671	-3.64844705741107
RHAG	0.0297839691410648	2.27076122033189	2.53695139078305	0.0150342087843146	0.366974078008671	-3.64986249074607
RP11-184E9.2	0.0349748590543528	1.86103744571502	2.53687000337235	0.0150372243172633	0.366974078008671	-3.65004215848347
C16orf62	-0.020510616869331	2.702023281134	-2.5367740579808	0.0150407799555602	0.366974078008671	-3.650253958485
MIA-RAB4B	-0.0201626667250534	3.25353394811357	-2.53557088607217	0.0150854334730413	0.366974078008671	-3.65290947321988
HYMAI	-0.0713022105323797	2.29053894749632	-2.53402345490969	0.0151430414022529	0.366974078008671	-3.65632345476551
CCL18	0.0300053895670986	2.4105309454898	2.53392275822005	0.0151467970971018	0.366974078008671	-3.65654556183115
LOC101928590	0.0374144708124973	2.01365791614545	2.53332871787381	0.0151689703843933	0.366974078008671	-3.65785570825086
EFCAB14	-0.0164243457341495	2.95792154923736	-2.53325542959507	0.0151717080111601	0.366974078008671	-3.6580173288917
DOC2A	0.0346795641005091	2.5110186850729	2.53226512469752	0.0152087443120927	0.366974078008671	-3.6602008878488
PFDN2	-0.0202790044575973	3.32205855751411	-2.53209911790338	0.0152149608486286	0.366974078008671	-3.66056686144113
LOC102724640	0.0336294219537829	2.5799144691717	2.53089106938918	0.0152602690927413	0.366974078008671	-3.66322956325026
PLCZ1	0.050845764237563	2.01978373227329	2.53066732048855	0.0152686743650415	0.366974078008671	-3.66372263452421
ZNF697	0.0396351668911272	2.7106879440129	2.53055242326899	0.0152729921945868	0.366974078008671	-3.66397581905484
DOCK1	0.0205495718440445	2.19101885111982	2.53016663591864	0.0152874982072594	0.366974078008671	-3.66482586884866
TAS2R10	-0.0433709236609536	1.97955197985362	-2.52961851182268	0.0153081298690666	0.366974078008671	-3.66603345172572
NPPB	0.0380427314767293	2.48185191534076	2.52947787144184	0.0153134277357545	0.366974078008671	-3.66634326859108
PMVK	-0.0265772533243478	3.07318250422083	-2.5288988565637	0.015335256616036	0.366974078008671	-3.66761864909442
GJB4	0.0341845332698276	2.68343664892746	2.52828173577068	0.0153585533352745	0.366974078008671	-3.66897773046864
ANP32A	-0.0188526800599806	3.33044963663277	-2.52809629953103	0.0153655599813372	0.366974078008671	-3.66938606838676
TRIM14	-0.0282868937714813	2.82601024955291	-2.52806694483277	0.0153666694060231	0.366974078008671	-3.66945070659152
NFATC2IP	-0.0264767458863413	3.11907170963909	-2.52790292989522	0.0153728694934067	0.366974078008671	-3.66981185272888
NR2E1	0.0456165702902265	2.10058738638326	2.52775257269956	0.015378555295855	0.366974078008671	-3.6701429107575
RPLP0P1	0.0311334983844729	2.89329755394192	2.5276208427671	0.0153835382790992	0.366974078008671	-3.67043294330071
TMEM52	0.0456888503033572	2.24811421828358	2.52759709648373	0.0153844366927346	0.366974078008671	-3.67048522481777
NFYC	-0.0312788742162966	2.87163936534052	-2.52702460679509	0.0154061106790026	0.366974078008671	-3.67174555082585
MMAA	-0.0447946787279494	2.51819762572811	-2.52576091526279	0.0154540516137332	0.366974078008671	-3.674526809432
LOC101928433	0.0559706513456097	2.34353234259255	2.52553667397812	0.0154625729028694	0.366974078008671	-3.675020236181
HOXD-AS2	0.0465750919931214	2.41818825363433	2.52540317101438	0.015467648121841	0.366974078008671	-3.67531398465059
LOC101929681	0.032919518642514	2.80149354790312	2.5249212112269	0.0154859828420802	0.366974078008671	-3.67637435346766
C3orf62	-0.019641634506335	2.7996379918781	-2.52491908375593	0.0154860638192751	0.366974078008671	-3.67637903382973
VN1R3	0.0502119179592921	1.99035362115616	2.52432404698733	0.0155087276621961	0.366974078008671	-3.67768798118935
MIEF1	-0.0287155469689497	3.12935256976189	-2.52403682904614	0.0155196780785771	0.366974078008671	-3.6783197157455
CATIP-AS1	0.062861376625746	2.79509277814867	2.52389393754829	0.0155251285584585	0.366974078008671	-3.67863398542842
OGFOD1	-0.0292207155566455	2.98923895766226	-2.52387564661324	0.0155258263772899	0.366974078008671	-3.67867421282233
GNN	0.0319596348805993	2.14888021690262	2.52221249335492	0.0155893971226253	0.367831614655526	-3.68233111024541
EBPL	-0.0347062339977291	3.2359002747956	-2.52139565720403	0.015620705891192	0.367831614655526	-3.68412650430885
EXOC3L1	0.0207996741425496	2.75780704801105	2.52093657247858	0.0156383274462723	0.367831614655526	-3.6851353797173
RUVBL2	-0.016263860515235	3.00958129575276	-2.52038456035323	0.0156595399315984	0.367831614655526	-3.68634829307178
PCNAP3	-0.0343739966505248	1.83710726458404	-2.5201994002357	0.0156666610579615	0.367831614655526	-3.68675509431843
PHF20L1	-0.0290674626462626	2.89497698007198	-2.51976374786165	0.0156834275836869	0.367831614655526	-3.68771214708616
PLA2G12B	0.0271547384509283	2.41505255595267	2.51966428300958	0.0156872578827677	0.367831614655526	-3.68793063720071
SVOP	0.0260334947581939	2.39488173541758	2.51957441819473	0.0156907192265644	0.367831614655526	-3.68812803391933
EDNRB-AS1	0.0413657654171038	2.19549539863214	2.51710377118901	0.0157861548065189	0.368748369591467	-3.69355303514056
KRT71	0.0406970912092106	2.25575886011922	2.51657040664739	0.0158068267959582	0.368748369591467	-3.69472367720178
HIF1AN	-0.0295147761399961	3.03221038963029	-2.5163919844415	0.0158137475373718	0.368748369591467	-3.69511524235864
TMEM37	0.0201668976383402	2.55235383937324	2.51616942950139	0.0158223839947615	0.368748369591467	-3.69560363274194
DGCR11	0.0374515109743432	2.88747018423472	2.51600254134426	0.0158288630693333	0.368748369591467	-3.69596984328022
BAK1	-0.0444435360752746	2.92147109204045	-2.51576767512758	0.0158379853419062	0.368748369591467	-3.69648519122106
GPR78	0.0382457150319122	2.64789708488423	2.51530890928567	0.0158558177615215	0.368748369591467	-3.69749172263662
SLC2A1-AS1	0.0257658466386825	2.65238255841535	2.51523329818087	0.0158587585523603	0.368748369591467	-3.69765760039041
ANK1	0.0492680915101786	2.64032448838709	2.51452048281125	0.0158865069740717	0.368751251666666	-3.69922121560029
CTSG	0.107771398711656	2.75441263385083	2.51425154409658	0.0158969876893712	0.368751251666666	-3.69981106917366
LPPR3	0.0394825758578357	2.73198926618462	2.51398880838723	0.015907232753278	0.368751251666666	-3.70038727340049
RNF128	0.0295410248980499	1.84658454020045	2.51339385302608	0.0159304545642097	0.368915789908015	-3.70169190405294
SYT12	0.0207317870406047	2.62843240290256	2.5127132751819	0.015957056194316	0.369028573211493	-3.70318401273949
PROL1	0.0329190719962571	2.1473572143292	2.51242378396701	0.0159683837520416	0.369028573211493	-3.70381860791188
GAFA2	0.0306703718326657	2.68733562412423	2.51203236357231	0.0159837113659349	0.369028573211493	-3.70467655756282
SPAG7	-0.015757485472947	3.38287142662488	-2.51140336178385	0.0160083704977255	0.369125617133871	-3.70605505428454
ATG16L2	-0.0357323444878173	3.26169302510846	-2.51041557027864	0.0160471654329556	0.369125617133871	-3.70821935156298
ERVW-1	0.032175601347225	2.17927899458083	2.510311617281	0.0160512531030934	0.369125617133871	-3.70844708121576
FAM192A	-0.0151545859038857	3.21764231978074	-2.51028125812119	0.016052447073785	0.369125617133871	-3.70851358767347
PRKCI	-0.025189393742914	2.89597377276462	-2.50889330418942	0.0161071192574729	0.369724713516635	-3.71155348808419
RP11-1137G4.3	0.0403316897941339	1.96460583932638	2.50839002510575	0.0161269855291351	0.369724713516635	-3.71265546737905
TCTE3	0.0261789270528983	2.42182813609979	2.50758465682818	0.0161588228044778	0.369724713516635	-3.71441856420535
MYT1	0.0216530006092897	2.46659685690138	2.50742294442329	0.0161652224069402	0.369724713516635	-3.71477253195113
DKFZp434L192	0.0241321257165179	2.45307452412893	2.50670999695246	0.0161934641015496	0.369724713516635	-3.71633288342561
AQP10	0.0931029637374969	2.72642388262101	2.50660051904745	0.0161978047822249	0.369724713516635	-3.71657245717437
ZNF547	-0.0420741816426999	2.00122884458899	-2.50550999998115	0.016241100566311	0.369724713516635	-3.71895845415286
IL17RD	0.0264248413323078	2.1097910241492	2.50474688093538	0.016271460561531	0.369724713516635	-3.72062766529803
USP14	-0.0214941732582847	3.2681199276929	-2.5035389164508	0.0163196239817086	0.369724713516635	-3.72326914921465
CHRNA2	0.0342302569095692	2.87241301291244	2.5031003908319	0.0163371407684442	0.369724713516635	-3.72422785236184
GAGE1	0.0329484163272458	2.49296997644809	2.50247070307718	0.0163623234129188	0.369724713516635	-3.72560425824976
KLF10	0.0543897119370107	3.50705946733107	2.50234230467114	0.0163674626926553	0.369724713516635	-3.72588488734718
FAM162B	0.0553136833891132	2.16752504429268	2.5022852606715	0.0163697464095034	0.369724713516635	-3.72600956001167
AGBL3	-0.0290225985913914	1.86029676671883	-2.50223916727095	0.0163715919386305	0.369724713516635	-3.72611029804369
PRKCB	-0.0249625921973022	3.19891212618051	-2.50195417473878	0.0163830069333703	0.369724713516635	-3.72673312461591
OR1J4	0.0349935731874074	2.06653255648665	2.50193739732856	0.0163836791558739	0.369724713516635	-3.72676978857666
FUT11	-0.0477732649803126	3.04347668795817	-2.50165312222706	0.016395073058259	0.369724713516635	-3.7273909924082
LOC100506929	0.0405989721050863	2.27145983724814	2.50149496489838	0.0164014152134667	0.369724713516635	-3.72773657867206
ZNF763	-0.0783689507035228	2.18643277741453	-2.50137124493925	0.0164063779768411	0.369724713516635	-3.728006905396
MKNK1	-0.0383399244829552	2.95705807904306	-2.50120452565405	0.0164130677290287	0.369724713516635	-3.72837116966142
EIF1AD	-0.0340265841528415	3.01191828342131	-2.50104053971633	0.0164196502256256	0.369724713516635	-3.72872944448242
QTRTD1	-0.0534283483779707	2.34004424597708	-2.50053993493789	0.0164397596781678	0.369724713516635	-3.72982305420624
C1orf105	0.0573942134879148	2.33542084334503	2.50026566271365	0.0164507867838841	0.369724713516635	-3.73042215495374
ARHGAP26-AS1	0.0390152816106353	2.35066343058027	2.49987950733047	0.0164663235609026	0.369724713516635	-3.73126556362976
TRIM31	0.0285669302976665	2.19798687023767	2.49920078990543	0.0164936638027781	0.369975517458396	-3.73274773059484
LINC01233	0.0400991243438802	1.97731240637363	2.49837353818289	0.0165270432020484	0.369992189561232	-3.73455386401459
MAGEA12	0.0452138669490536	2.02105735443996	2.49773882683287	0.0165526953143441	0.369992189561232	-3.73593932784321
CNGA1	0.0375929986751413	2.4077235189484	2.49744486543975	0.0165645881539718	0.369992189561232	-3.73658090661386
KLK2	0.0274813466255721	2.44388538506274	2.49720333877883	0.0165743654526106	0.369992189561232	-3.73710800367979
MIS18A	-0.0379897322866651	2.76655702039832	-2.49678796674069	0.0165911925109236	0.369992189561232	-3.73801440568395
LOC100130741	0.0303573061073319	2.21816681993197	2.49667464177333	0.0165957860958343	0.369992189561232	-3.73826167797688
RNF181	-0.0232638331026771	3.53088590254202	-2.49589217947252	0.0166275345065036	0.369992189561232	-3.73996876666021
AMER3	0.0244179470595989	2.37561465687618	2.49563864249944	0.0166378336190892	0.369992189561232	-3.74052182099326
SAFB	-0.026812404257615	2.8197192939611	-2.49502643800671	0.0166627263643497	0.369992189561232	-3.74185708672194
EFNA4	-0.0484439597194921	2.73621535638812	-2.4944470507812	0.0166863159382558	0.369992189561232	-3.74312055387439
SPIRE1	-0.0349221742130514	2.44501257098463	-2.49431356627432	0.0166917550239964	0.369992189561232	-3.7434116124041
LOC101928314	0.0320111331293995	1.99342243743309	2.49411881454754	0.0166996934552861	0.369992189561232	-3.74383624155014
PDE8B	-0.0372439964339337	2.11434500264101	-2.49345783031932	0.0167266619829725	0.369992189561232	-3.74527724445302
NUMB	-0.101315503264061	2.39325456325393	-2.49273304717152	0.0167562790810189	0.369992189561232	-3.74685701202303
OR10J1	0.0412142490084633	2.47434268532095	2.49268306780826	0.0167583231646211	0.369992189561232	-3.74696593669132
LYVE1	0.0312569250000085	2.22048929495292	2.49256415073184	0.0167631876128911	0.369992189561232	-3.7472250972697
LOC101927204	-0.0417307304943337	2.71575117781929	-2.49169903968172	0.0167986147181202	0.369992189561232	-3.74911019373969
EBF2	0.0289284849355158	2.05754273419873	2.49081871895437	0.0168347345744379	0.369992189561232	-3.75102793874709
PFKFB1	0.0242475350147462	2.29807872736324	2.4904284204609	0.0168507712446799	0.369992189561232	-3.75187802969457
LOC550113	0.045604946757813	2.30807273537311	2.4896416282092	0.0168831413824264	0.369992189561232	-3.75359140749224
ETNPPL	0.0353720891207163	1.90876753334516	2.4893917048689	0.0168934355360755	0.369992189561232	-3.75413557599137
FAP	0.0335540230856615	2.14314957655811	2.48923837491651	0.0168997539061406	0.369992189561232	-3.75446940780102
ATF3	0.129945757033825	2.8688499103263	2.4877732150538	0.0169602382092715	0.369992189561232	-3.7576586087034
MXI1	0.0399918438462956	3.52377325758761	2.48751535299448	0.0169709035451479	0.369992189561232	-3.75821975190053
PAQR6	0.0313170519238244	2.79110252577649	2.48707094816169	0.0169892987205149	0.369992189561232	-3.75918673732233
TRAPPC10	-0.0730894441895047	2.84643281227678	-2.48643038507494	0.0170158453445365	0.369992189561232	-3.76058032199519
BC048997	0.0417082665237118	1.94526238411776	2.48612366196855	0.0170285701085701	0.369992189561232	-3.761247523584
EPB41L1	0.0286056525826246	1.98162376435685	2.48590130543283	0.0170378002366751	0.369992189561232	-3.76173116832372
LOC400541	-0.0404318895926821	2.09069554457685	-2.48566540393257	0.0170475975957877	0.369992189561232	-3.7622442397293
REEP1	0.056479102202752	2.24073097048707	2.48537312772891	0.0170597433895363	0.369992189561232	-3.76287987297556
MDH2	-0.0181384076512026	3.24900314703092	-2.48460211112996	0.0170918214221138	0.369992189561232	-3.76455639200341
C21orf59	-0.0171634757488088	2.73337705883689	-2.48454939857796	0.0170940165215821	0.369992189561232	-3.76467099759493
RP11-226L15.5	-0.101233579618927	2.62195984122035	-2.48403041194283	0.0171156422783389	0.369992189561232	-3.76579926268039
UNC5C	0.0288542065453119	2.157085015464	2.48390642598011	0.0171208123533784	0.369992189561232	-3.76606877964692
ARHGAP44	0.0237260009631735	2.42142976702924	2.48310582301591	0.0171542307920795	0.369992189561232	-3.76780886783456
LOC283387	0.0362516096293826	2.38965414407777	2.48267914499146	0.017172065222453	0.369992189561232	-3.76873607184511
KCNC4	0.0213674203015324	2.3973392604015	2.48252012504939	0.0171787163012637	0.369992189561232	-3.76908160433158
FBXO17	0.0506587154276446	2.31049351387318	2.48158241398355	0.0172179841172905	0.369992189561232	-3.77111881368338
C8orf44	-0.0413121596287529	2.57932547400178	-2.48147919273977	0.0172223116161947	0.369992189561232	-3.77134303072031
LOC338963	0.0331583913981524	2.63163875075264	2.4812660388073	0.0172312511167371	0.369992189561232	-3.77180602163792
LOC100506271	0.0326489115524273	2.48953547346494	2.48116402266436	0.017235531081966	0.369992189561232	-3.77202760017913
AK093362	0.0499055832203332	2.11166851219451	2.48102861168606	0.0172412135800213	0.369992189561232	-3.77232170176314
KLC3	0.0270257291234981	2.77631121493081	2.48093541143123	0.0172451257017314	0.369992189561232	-3.77252411823169
CD177	0.0377818131158967	2.66751406647635	2.48084169382117	0.0172490603531813	0.369992189561232	-3.77272765266526
DCUN1D2	-0.0276392134894494	2.86657763728065	-2.48072027329253	0.0172541593006817	0.369992189561232	-3.77299134343651
TOMM22	-0.0392729400144245	3.05154246371061	-2.48023590167075	0.0172745136935185	0.369992189561232	-3.77404316585054
GAPDHP73	0.0287343256731476	2.96839714650129	2.47994182990928	0.0172868818992098	0.369992189561232	-3.77468167455777
TDO2	0.0275842098811938	2.03517500523785	2.47985923351101	0.0172903572239929	0.369992189561232	-3.77486100346482
CASC1	-0.0374515376963467	1.89963764683167	-2.47914447915744	0.0173204577494831	0.369992189561232	-3.77641265619908
RNF187	0.0203014938737103	2.71251964296774	2.47882885571206	0.0173337647839788	0.369992189561232	-3.77709773487205
CBR4	-0.0576464167267425	2.89284446300864	-2.47862835468744	0.0173422229544429	0.369992189561232	-3.7775329003685
TUBB4BP7	0.0269570333246372	2.58606337079878	2.47845893477001	0.017349372886364	0.369992189561232	-3.7779005874978
CDK15	0.029187515453271	2.43000954931928	2.47813259425351	0.0173631527985462	0.369992189561232	-3.77860878261844
MRPL51	-0.0306463592825734	3.27082236193212	-2.47771616064632	0.0173807513851602	0.369992189561232	-3.77951238987134
FMO2	0.0340617999319264	2.43030761194365	2.47764379201355	0.0173838113539478	0.369992189561232	-3.77966940905455
LOC100132005	0.0438750893656459	2.55246519330964	2.47443957344747	0.0175197872239487	0.371268551166044	-3.7866182530353
CCDC57	0.0160968990257593	2.6830494050592	2.47367665252819	0.0175523050223104	0.371268551166044	-3.78827178696028
TM9SF4	-0.04027945599546	3.14855752245318	-2.47359249154393	0.0175558955516941	0.371268551166044	-3.78845417212251
MCHR1	0.0220540450552096	2.29800927442156	2.47286495776609	0.0175869618837191	0.371268551166044	-3.79003061866342
KIFAP3	-0.0432398300486252	3.03566284760679	-2.47258233898145	0.0175990434147795	0.371268551166044	-3.79064291493996
STX4	-0.0178693299616888	3.05344155174383	-2.47230948571183	0.0176107146364836	0.371268551166044	-3.79123400510463
IP6K2	-0.0310975588232307	3.09802786906643	-2.47188131105839	0.0176290438593342	0.371268551166044	-3.79216147549424
DBNL	-0.0274644121605712	3.3338154120096	-2.47174378652367	0.0176349346599688	0.371268551166044	-3.79245934262445
CEACAM19	0.0222553644505936	2.81421379806507	2.47149903104049	0.0176454230717903	0.371268551166044	-3.79298943312464
TTLL13	0.0500660161130031	2.41005005364995	2.47148899010365	0.0176458534731196	0.371268551166044	-3.79301117891974
SAMD8	0.0412852152299168	2.81686893591195	2.47134970996144	0.0176518246523731	0.371268551166044	-3.79331281310977
PSMD5	-0.0340392767593176	2.73530169167416	-2.47109836404621	0.0176626049282837	0.371268551166044	-3.79385711249432
PTGIS	0.0234855321960055	2.16789223529783	2.47028844268887	0.0176973833042832	0.371268551166044	-3.79561075055807
LOC101929529	0.0430605063397951	2.0223523465275	2.47003758789859	0.0177081677254894	0.371268551166044	-3.79615381406736
PIF1	0.0328755477120528	2.2771325936613	2.46965827459177	0.0177244860023751	0.371268551166044	-3.79697489386187
SP110	-0.0232557173686119	3.388973253361	-2.46943936588113	0.0177339097945618	0.371268551166044	-3.79744871175846
USP30-AS1	-0.044794642419828	2.79490390437988	-2.46916763317536	0.0177456139339789	0.371268551166044	-3.79803682159845
LOC286190	0.0380697072163778	1.90422006893947	2.46903678554089	0.0177512523378741	0.371268551166044	-3.7983199974678
AIP	-0.0181774804322616	3.3832682125071	-2.46820514175708	0.0177871270525317	0.371268551166044	-3.80011955253033
CLCN5	-0.0324844766344508	2.33497174816468	-2.46763534164952	0.0178117445765797	0.371268551166044	-3.80135225758968
NADK2	-0.0291685378690145	2.7896383575976	-2.46664022641114	0.0178548115256585	0.371268551166044	-3.80350458433838
LRRC48	0.0241846665541492	2.31727834096401	2.46555925607335	0.0179017012507113	0.371268551166044	-3.80584187884421
ASXL3	0.0330260127794628	2.32133460931051	2.46511865816126	0.0179208453071618	0.371268551166044	-3.80679433057863
FAM182A	0.0248820332039603	2.36340804215755	2.4649653690772	0.0179275101011722	0.371268551166044	-3.80712566997002
TP53RK	-0.0419057604430377	3.00153697578401	-2.46494380084975	0.0179284480379444	0.371268551166044	-3.80717228917891
C2orf68	-0.0414066368174408	3.00525734482231	-2.46464964998392	0.0179412442138397	0.371268551166044	-3.80780805912922
NEUROD6	0.0270215065660726	2.57527060462727	2.46456844748015	0.0179447781519837	0.371268551166044	-3.80798355819876
NFKBIZ	0.105704601499003	3.66406579509836	2.46448503936052	0.0179484087365075	0.371268551166044	-3.80816381970551
TAF12	-0.0371494244023927	3.14258706980488	-2.46433653114753	0.0179548746452072	0.371268551166044	-3.80848476426515
LOC101928635	0.0476553063964591	2.45115091280624	2.46415304204743	0.0179628665091131	0.371268551166044	-3.80888128706991
WDR87	0.0410643732402822	2.45751541480062	2.46403124507363	0.017968173156627	0.371268551166044	-3.80914448016351
SOST	0.0379132598800551	1.96452223804054	2.46361302396681	0.0179864057241608	0.371268551166044	-3.81004814777764
LINC01208	0.0293314138657479	2.80897427862654	2.46350904017499	0.0179909415577749	0.371268551166044	-3.81027281222818
RP11-79P5.2	0.0350081556594546	2.60238369271135	2.4631599419001	0.0180061770228427	0.371268551166044	-3.81102701278854
SNRNP40	-0.0557818182255563	2.9774351057742	-2.46243423657199	0.0180378859809623	0.371268551166044	-3.8125945913674
RP11-349E4.1	0.0465315896820111	2.71573714970251	2.46155507276765	0.018076368034845	0.371268551166044	-3.8144931937968
ALDH1L1	0.0221982471157181	2.6960185529167	2.4610047011594	0.0181004963650698	0.371268551166044	-3.81568149594051
MKLN1	-0.038715815189545	2.69626375327887	-2.46081703136357	0.0181087305020102	0.371268551166044	-3.81608664703435
GALT	-0.0397101638499535	2.86919282174009	-2.4606462166337	0.0181162280665825	0.371268551166044	-3.81645539066255
LOC100288860	0.0303252974170634	2.47225035617762	2.46064421468887	0.0181163159545708	0.371268551166044	-3.81645971221728
BAHCC1	0.0227724067230128	2.52511950724538	2.4605779251269	0.0181192263713046	0.371268551166044	-3.81660280858058
B3GALT4	-0.0200753341638529	2.82002037627186	-2.46027113864244	0.01813270123571	0.371268551166044	-3.8172650178923
PIK3CD	-0.0257771078911588	3.29177087224477	-2.45969374830318	0.0181580863935588	0.371268551166044	-3.81851116916646
SMPDL3B	0.0245606705527406	2.58599738949635	2.45857787384249	0.018207237586685	0.371268551166044	-3.82091888837086
LOC102724250	-0.0503751793814731	2.97429973986412	-2.45857418894373	0.0182074000960959	0.371268551166044	-3.82092683792553
AVPR1A	0.033412024435167	2.24817643057495	2.45814739303404	0.0182262313242848	0.371268551166044	-3.82184751920269
GRIN2A	0.0222965153748871	2.2277352924731	2.45784961704655	0.0182393803569254	0.371268551166044	-3.82248980941113
PBOV1	0.027989735428696	2.06501449576184	2.45768985431362	0.0182464386210772	0.371268551166044	-3.82283438709671
STXBP6	0.0251221998437128	2.12356452044992	2.45694977530142	0.0182791674030801	0.371268551166044	-3.82443037950714
SOX1	0.0248162274423405	2.38419259109957	2.45692696284143	0.0182801770923532	0.371268551166044	-3.82447956928671
FABP5	-0.0566784646378879	3.00280320517097	-2.45690497949987	0.0182811501323597	0.371268551166044	-3.82452697094431
AC005537.2	0.038571087247294	2.05887499160404	2.45675991082046	0.0182875724285023	0.371268551166044	-3.82483976791112
RP13-30A9.2	0.0425630708466715	2.30410388711017	2.4558630311773	0.0183273234078952	0.371502274502034	-3.82677331501232
SPATA31D1	0.0237210997533257	2.82441757128407	2.45576757186003	0.0183315589122726	0.371502274502034	-3.82697908112803
SLC13A4	0.0258043098636596	2.67811620023766	2.45531954085087	0.0183514497940441	0.371530475801264	-3.82794474941617
LYSMD1	0.0403357753013345	2.33292190510665	2.45482940990802	0.018373232175221	0.371530475801264	-3.82900100856432
DCD	0.0453581345317144	2.37217594180927	2.45463979891954	0.0183816651489087	0.371530475801264	-3.8294095887193
JAGN1	-0.0250654454861716	3.31496392528929	-2.45354005503426	0.0184306456717783	0.372191679585425	-3.83177889225065
GLTSCR1	0.0240636664327818	3.15450359291817	2.45291654761039	0.018458468070675	0.372370470408791	-3.83312183539322
CTDSPL	0.0579698931558168	2.60740245461089	2.4524164025938	0.0184808132679948	0.372370470408791	-3.83419889100713
TRUB2	-0.0346781321722007	2.99167568271358	-2.45224841431875	0.0184883240552616	0.372370470408791	-3.83456061494517
BEND2	0.133827482861103	2.58218813027899	2.4512276246342	0.018534023300011	0.372739267409037	-3.83675825423523
BRE-AS1	0.301937431201401	3.12355314523141	2.45111175547355	0.0185392170590683	0.372739267409037	-3.83700766388877
LOC101929133	0.045481432013037	2.19692647051582	2.45049556065519	0.018566859765288	0.372967297128877	-3.83833388301561
FRS3	0.0325892247847213	2.80377557461627	2.44971045258068	0.0186021341185198	0.373058003173901	-3.84002329077291
BC039485	0.0339135742368413	2.33958488902313	2.44928332549946	0.0186213501478647	0.373058003173901	-3.84094222060498
ZNF404	-0.117657902197227	2.23881375340772	-2.44917420668463	0.0186262621818689	0.373058003173901	-3.84117696194187
MATN1	0.0283829519876289	2.41887867976161	2.4486942916962	0.0186478797254413	0.373058003173901	-3.84220928458616
INTS7	-0.043560728884982	2.55441559660083	-2.44797322584677	0.0186804025592991	0.373058003173901	-3.843760053008
HILPDA	-0.0404387837936238	2.69561456043362	-2.44776273903163	0.0186899060128484	0.373058003173901	-3.84421267487258
WNK4	0.0329415714798604	2.31538095210771	2.44762125197191	0.0186962965990523	0.373058003173901	-3.84451690635514
C1orf56	-0.0307388445731283	2.59603111746167	-2.44693592347983	0.0187272790693065	0.373058003173901	-3.84599034382323
TGDS	-0.0445131111715957	2.79304149118287	-2.44652480043594	0.0187458875305063	0.373058003173901	-3.84687409994137
PRDM10	-0.0313778754386398	2.62221171630017	-2.44602792468258	0.018768399742913	0.373058003173901	-3.84794204403212
CXCL2	0.222080625884037	2.89152802005416	2.44602021437119	0.0187687492710664	0.373058003173901	-3.84795861467416
WDR62	0.029139435378271	2.50613381539506	2.44544311092112	0.0187949276016893	0.373058003173901	-3.84919878830197
LOC100505549	-0.034905991958285	2.87792052515868	-2.44530541035943	0.0188011788066041	0.373058003173901	-3.84949466948649
MAP1LC3B	0.0204029618878567	3.46726082495187	2.44450452922642	0.0188375738477122	0.373058003173901	-3.85121530041417
SH2B2	-0.0349133826488797	3.17811904399669	-2.44289740842029	0.0189108001294698	0.373058003173901	-3.854666810103
LHX9	0.0281047193022674	2.16585660413188	2.44256372064391	0.0189260364619557	0.373058003173901	-3.85538323812538
S100G	0.0365701528876556	2.09399666174353	2.44168111235348	0.0189663903873517	0.373058003173901	-3.85727784807609
SCN4A	0.0338544915531469	2.45281133582466	2.4416290766405	0.0189687719554486	0.373058003173901	-3.85738953220907
UBA6	-0.0336146625859035	2.75287067217727	-2.44117223988854	0.018989692073469	0.373058003173901	-3.85836996385831
BPIFB2	0.0341793315290788	2.56603376196678	2.44087438807426	0.0190033429829548	0.373058003173901	-3.85900911942726
KRTAP3-2	0.0506730743018267	2.03890528678489	2.44038983064029	0.0190255698358421	0.373058003173901	-3.86004879964329
IL10RB	-0.0344902972079479	3.33253770836925	-2.43979616407578	0.0190528336751234	0.373058003173901	-3.86132237806244
ZDHHC22	0.021469609828396	2.72003821650524	2.43971719929945	0.019056462758776	0.373058003173901	-3.86149176189146
SLC7A8	0.0324001739358932	2.62100421148281	2.43953329889894	0.0190649169286597	0.373058003173901	-3.86188622263834
JUNB	0.0857649057890804	3.62457971379799	2.43937915905475	0.0190720055796756	0.373058003173901	-3.86221683084563
LOC389199	0.0262097283292468	2.89804329867811	2.43908282418513	0.0190856402663024	0.373058003173901	-3.8628523836142
ABCB5	0.0272204376133351	2.14472957251105	2.43879107141761	0.0190990727514897	0.373058003173901	-3.86347805292904
ZNF677	-0.0484225839076933	2.40738841551635	-2.4382455971971	0.0191242097118935	0.373058003173901	-3.86464768316664
FBXL16	0.0350554364860516	2.81635347798752	2.43821617302832	0.0191255665104677	0.373058003173901	-3.86471077024739
CXorf23	-0.0687179433786698	2.45612011880609	-2.43813474852937	0.0191293215874261	0.373058003173901	-3.86488534601921
PPARA	-0.0210111324037481	2.53539609704211	-2.43772429773444	0.0191482606346679	0.373058003173901	-3.86576529470564
FAM86C1	-0.0462710989258452	2.44081762099215	-2.43715528561961	0.0191745441226844	0.373058003173901	-3.8669849939894
OR1I1	0.0200904452530466	2.83210766614607	2.43663601943277	0.0191985582876707	0.373058003173901	-3.86809787585189
ACSL3	-0.0492405749314422	3.04329100009047	-2.435366329436	0.0192573915892108	0.373058003173901	-3.87081830812035
RP11-334J6.6	0.026992955884964	2.87109516225593	2.43506630557807	0.0192713175466209	0.373058003173901	-3.87146098357974
ZNF486	-0.0351151024577812	2.15085795981468	-2.43486653343676	0.0192805952610337	0.373058003173901	-3.8718888789927
HABP2	0.0401407287413424	2.52753867247701	2.43472617235322	0.0192871162570259	0.373058003173901	-3.87218950517927
RP11-384L8.1	0.024396984936558	2.69115084606085	2.43454370708315	0.0192955963453666	0.373058003173901	-3.87258029104531
LINC00277	0.0434924960170622	2.54570946512847	2.43435908213775	0.0193041802412868	0.373058003173901	-3.87297568006604
IHH	0.0234436711264037	2.75700221522185	2.43423135454643	0.0193101207925347	0.373058003173901	-3.87324920579081
SOHLH2	0.0585226127483889	2.23640013501417	2.43364011647207	0.0193376405747306	0.373058003173901	-3.87451518924855
HEATR3	-0.0708204184309098	2.86887334950673	-2.43337859389701	0.0193498247359306	0.373058003173901	-3.87507509907687
RPS6KA2-AS1	0.0405496223730624	2.45317033525876	2.43335352682638	0.0193509929589283	0.373058003173901	-3.87512876435974
FBXO22	-0.0509288005202606	2.58321902742776	-2.43288147520743	0.0193730043291897	0.373058003173901	-3.87613928746371
VASN	-0.0365572439404982	2.50835509202512	-2.43117485504945	0.0194527718563798	0.373058003173901	-3.87979143719532
UBBP2	0.0360487390433497	2.64236739815632	2.43112209818235	0.0194552424467721	0.373058003173901	-3.87990430588899
TMPRSS6	0.0255249726328115	2.63394801197325	2.43062613449945	0.0194784821889818	0.373058003173901	-3.88096528738028
SPACA7	0.038874369539724	2.00207952825083	2.42989977710258	0.0195125630181763	0.373058003173901	-3.882518843013
PEF1	-0.0325610866094213	3.21779456861285	-2.42973252664495	0.0195204180836	0.373058003173901	-3.88287651437639
PLEKHG6	0.0399775909107705	2.42722814095691	2.42958580866663	0.0195273111798188	0.373058003173901	-3.88319026113503
LINC01210	0.0240376640910545	2.47279340355303	2.42904598562695	0.0195526920886858	0.373058003173901	-3.88434451551067
PSORS1C2	0.0252256430486515	2.72565341854121	2.42887969511097	0.0195605165989277	0.373058003173901	-3.8847000407834
CTC-436K13.5	0.0282876070854168	2.16527700966126	2.42866379122036	0.0195706798087474	0.373058003173901	-3.88516161119247
COPG1	-0.0555939633381453	2.89320575669103	-2.4286273623819	0.0195723950889137	0.373058003173901	-3.88523948761135
MSANTD3	0.0373308977543032	3.05052550702221	2.42852758895106	0.0195770936951816	0.373058003173901	-3.88545277563164
CYTIP	0.0218659977507589	3.57147676061087	2.42823000930934	0.0195911136061287	0.373058003173901	-3.88608887980937
LOC728690	0.0311925551974204	2.24214196890799	2.42808064514681	0.0195981540454831	0.373058003173901	-3.88640813767039
SDS	0.0327780814123386	2.5504582964613	2.42791005886404	0.0196061976132861	0.373058003173901	-3.88677273873547
FCF1	-0.0380777455164716	2.7855205733437	-2.4273122455609	0.0196344095873921	0.373058003173901	-3.88805031867616
SPRR2B	0.0311227679573736	2.61860815617503	2.42710370696635	0.0196442595701825	0.373058003173901	-3.88849592883783
SLC18A3	0.031136230601136	2.45125108158087	2.42671862362531	0.0196624601127442	0.373058003173901	-3.88931870880711
IL36G	0.0501649393034396	2.33636686118028	2.42643713791864	0.0196757738799298	0.373058003173901	-3.88992007744921
WNT6	0.0220004960617848	2.45306272603395	2.42603057374271	0.0196950180353815	0.373058003173901	-3.89078857289621
DDHD1	-0.0347599050130838	2.72291352354546	-2.42587400093018	0.0197024337356658	0.373058003173901	-3.89112301206806
COMMD4	-0.0149345008342925	3.05282869748928	-2.42473047811351	0.0197566706461084	0.373058003173901	-3.89356508521016
LOC100506827	0.0419075051912756	2.19617450579158	2.42470895729627	0.0197576926653258	0.373058003173901	-3.89361103617604
LOC101928560	0.033740280711215	2.43827814112845	2.42432442370643	0.0197759621528826	0.373058003173901	-3.89443203586364
ATCAY	0.0320949828885837	2.70294206864209	2.42381069833053	0.0198003934933019	0.373058003173901	-3.89552871504467
EIF3C	-0.0276405548430594	3.36811413466303	-2.4237008324805	0.0198056219488692	0.373058003173901	-3.89576322946243
C1orf174	-0.0379602849057088	3.01231638070743	-2.4233994030929	0.0198199732238417	0.373058003173901	-3.89640660549076
ANGPT4	0.0318494125165865	2.85017454519447	2.42327194325546	0.0198260445103785	0.373058003173901	-3.89667863994903
OR51I2	0.0308455625531003	2.6312159211627	2.42311726400767	0.0198334145973648	0.373058003173901	-3.89700875377286
TNPO3	-0.0222352704362176	3.15505597710984	-2.42266001522381	0.0198552158773947	0.373058003173901	-3.89798451424911
CLTC	-0.0224052368563692	2.66874230287296	-2.42171584841347	0.0199003016632418	0.373058003173901	-3.89999891314293
DKFZp434J0226	0.0351703361787168	2.1111640581612	2.42150473216897	0.0199103955320842	0.373058003173901	-3.90044925357704
LOC283588	-0.0691666498404597	2.28327960680899	-2.42148480426638	0.0199113485621617	0.373058003173901	-3.90049176105989
PRADC1	-0.0269825707288098	2.93156781849417	-2.42147341789643	0.0199118931213373	0.373058003173901	-3.90051604879327
RP11-426C22.5	-0.0492060404775385	2.82935924485134	-2.42142811369661	0.0199140599521461	0.373058003173901	-3.90061268421781
GLIPR1L1	-0.0357291758931275	2.0205768411263	-2.42139114223154	0.0199158283990168	0.373058003173901	-3.90069154462908
MLLT4-AS1	0.046816152647629	2.0630663895254	2.42125031104212	0.0199225660435121	0.373058003173901	-3.90099193036032
NOL10	-0.0209220952567084	2.66889165200473	-2.42060182843126	0.0199536173572947	0.373058003173901	-3.90237494201452
LRRC37A2	-0.0391587876101211	2.61267349852357	-2.42054417627068	0.0199563800354466	0.373058003173901	-3.90249788272396
PAPD4	-0.0355623025826635	2.97163306489612	-2.42045904274283	0.0199604602470389	0.373058003173901	-3.90267942224118
COG4	-0.0163192448323297	3.22324487583803	-2.42029710877075	0.0199682233716643	0.373058003173901	-3.90302471854855
RP11-549J18.1	-0.0952508385817343	1.95494183188524	-2.41989503842778	0.0199875104588608	0.373058003173901	-3.90388198958383
OR2I1P	0.0402044715532375	2.2709678025993	2.41964031391932	0.0199997381670967	0.373058003173901	-3.90442504325189
ZSWIM2	0.030911678645609	1.8549014920618	2.41922724416022	0.0200195814094538	0.373058003173901	-3.90530558627428
ZC3H12C	0.0603584540967974	2.1184838696987	2.41913349820202	0.0200240873010478	0.373058003173901	-3.90550540937515
DHTKD1	-0.0332824858257945	2.90453224556249	-2.41892906105642	0.020033916736649	0.373058003173901	-3.90594115488622
MIR22	0.0855842594790888	3.3009309937438	2.41882703803302	0.0200388236844722	0.373058003173901	-3.90615860053242
RP1-263J7.1	0.0502286789684958	1.93377136551592	2.41784177825304	0.020086267173067	0.373637230016076	-3.90825816988602
LINC00964	0.030673315762388	2.09555996702507	2.41711037014415	0.0201215525413111	0.373830558096039	-3.90981637220383
LOC155060	0.020358544264008	2.74660240904556	2.41694915180077	0.0201293377436329	0.373830558096039	-3.91015978660325
OR8G2	0.0314384973944106	2.15886124602631	2.41612543728008	0.0201691572845475	0.373920063085974	-3.91191412961257
SMARCAL1	-0.0264163011256326	3.10854914738457	-2.41558680263483	0.0201952341572187	0.373920063085974	-3.91306106880114
TAS2R7	0.0295294780059918	2.12772970243375	2.41556640481687	0.0201962222738326	0.373920063085974	-3.91310449903694
EME2	0.033391234511241	2.88969582966692	2.41549817325089	0.0201995278834906	0.373920063085974	-3.91324977302115
MRPS16	-0.023633228849917	3.09221151628501	-2.41485326449765	0.0202307959021449	0.373967981380294	-3.91462271682313
TMEM19	-0.0277950333086392	2.78099807980222	-2.41448339096579	0.0202487487413067	0.373967981380294	-3.91541001527125
C22orf42	0.0497722828807361	2.14376092309796	2.41443392625691	0.0202511507399556	0.373967981380294	-3.91551529708261
LOC414300	0.0340539369815223	1.82411259420136	2.41409323256948	0.020267701771726	0.373971787529911	-3.91624039338324
TXNL1	-0.0291439853250912	2.83173266771397	-2.41361130614851	0.0202911348293721	0.374102469698658	-3.91726594353081
SNHG3	-0.0736600337722764	2.3415263553499	-2.41324399471972	0.0203090113241605	0.374130578982925	-3.91804748739795
CFTR	0.0238884010578826	1.99266540902465	2.41267929542162	0.0203365221604009	0.374335983129504	-3.91924884782006
SRY	0.0406845239332458	2.25894976267916	2.41224285950689	0.0203578073773261	0.3744265536923	-3.92017719201668
PTCD2	-0.0387596072773388	2.77686254360529	-2.41071736213353	0.0204323650173777	0.375495993251086	-3.92342109312261
ELAVL1	-0.0229901763823785	2.86572213068777	-2.40999177261337	0.0204679142450229	0.375792158091254	-3.92496348641817
DOLK	-0.0396691847158031	2.86838081860139	-2.40949680240631	0.0204921966690524	0.375792158091254	-3.92601545002206
NLGN2	0.0200639405831273	2.81582381185699	2.40938359535374	0.0204977540777048	0.375792158091254	-3.926256026982
CNTNAP4	0.0257316803882888	2.1566509522745	2.40742794332591	0.0205939735599492	0.377253895157436	-3.93041065579851
RP11-164P12.3	0.0408348389621955	2.41514779871015	2.40666786787646	0.0206314798184081	0.377523712682946	-3.93202469313503
USP19	-0.0213988391205833	3.02184792596921	-2.40616534017836	0.0206563111494128	0.377523712682946	-3.93309161195638
ZNF561	-0.0519124189729889	2.82346413808164	-2.40612707273761	0.0206582031590493	0.377523712682946	-3.93317285087981
LOC101927490	0.0388217256723435	1.93324819239451	2.40567090768798	0.0206807688224913	0.377573921769204	-3.93414118057635
KMO	-0.0706833513236842	2.86994472319533	-2.40530915151582	0.0206986800790508	0.377573921769204	-3.93490900472703
KCP	0.0232789612792064	2.51721862043665	2.4049889240894	0.020714546858307	0.377573921769204	-3.93558861215743
MVB12A	-0.0251295401354192	3.1284825317632	-2.40463793157411	0.0207319506219629	0.377573921769204	-3.93633343320958
ZNF182	-0.0453200356617649	2.8462480932562	-2.4042255291454	0.02075241623839	0.377573921769204	-3.93720846440311
MAT2A	-0.047615796369961	3.12825192826844	-2.40403174507671	0.0207620391423824	0.377573921769204	-3.93761959450489
LOC254028	0.0386395107631845	2.31083989628131	2.40374134955643	0.0207764671113386	0.377573921769204	-3.93823564778172
PDHA1	-0.0200655090627953	3.16104235766999	-2.40317728868455	0.0208045177134594	0.37778362324123	-3.939432102744
INPP5D	-0.0272598188618072	3.12410958810843	-2.40269434896231	0.0208285613588348	0.377920288572673	-3.94045632036643
RP5-1189K21.2	0.0301276428551827	1.82066047492869	2.40202748539534	0.0208618030955192	0.378186800874715	-3.94187034910292
TPRN	0.0215135570780376	2.82608790790411	2.40168040249742	0.0208791233956777	0.378186800874715	-3.94260619282476
EIF2S1	-0.0277134124415976	3.26283210362304	-2.40122065962951	0.0209020857031357	0.378186800874715	-3.94358076174082
LMCD1	0.0279461457238011	2.37331544865353	2.40107498354536	0.0209093663945155	0.378186800874715	-3.94388953854628
CAPN8	-0.0369072102526751	2.23526179058893	-2.4004314802765	0.0209415552188057	0.378279703783261	-3.9452533474537
LOC101927673	-0.0163430955686694	3.21276143983203	-2.40018059497202	0.0209541169294803	0.378279703783261	-3.9457849868742
WDR53	-0.0398069064642543	2.89264702689371	-2.39997590001582	0.0209643709510536	0.378279703783261	-3.94621871552405
TES	-0.0202993169532726	3.17507212677119	-2.3995425657991	0.0209860934151412	0.378279703783261	-3.94713681671674
C1orf216	-0.0254748918856693	2.99458069755184	-2.39912160107895	0.021007215273233	0.378279703783261	-3.94802859141008
LOC102724967	-0.0318445795083764	2.88543193355033	-2.39790425287414	0.0210684036426021	0.378279703783261	-3.95060676850931
COL1A2	0.029667673768321	2.34351151542693	2.39711600804019	0.0211081094907582	0.378279703783261	-3.95227563834921
NTRK3	0.0251469311807573	2.49433301576287	2.39680155175587	0.021123968276193	0.378279703783261	-3.95294128917013
LUC7L3	-0.0385690593562424	3.15563552181629	-2.39666252347708	0.0211309832346363	0.378279703783261	-3.95323556760016
MYO1A	0.0443702136451192	2.41894699325951	2.39567989101828	0.021180623971143	0.378279703783261	-3.95531512023197
LOC101928189	-0.0383972537767545	3.37498465301867	-2.39544167177645	0.0211926742000901	0.378279703783261	-3.95581916879843
WBP1L	-0.0194339514863069	3.37458144679609	-2.39540203753255	0.0211946796834677	0.378279703783261	-3.95590302731357
SSTR2	0.0262246430018567	2.31133291828568	2.39506553962527	0.0212117133006293	0.378279703783261	-3.95661495075864
KLK13	0.0212989125751957	2.52203050258696	2.3949985258086	0.0212151070336817	0.378279703783261	-3.95675672187098
LOC102546226	0.0516532385993191	1.84625381701227	2.39402507330444	0.0212644601950519	0.378279703783261	-3.95881577306051
FNDC5	0.0261920141768841	2.54334238277287	2.39335569272535	0.0212984572874295	0.378279703783261	-3.96023128425456
KRTAP10-11	0.0266938416727527	2.80822647069296	2.39322406701549	0.0213051481789592	0.378279703783261	-3.96050959258773
B3GALT5	0.0242354180021622	2.36880915945034	2.39301518868229	0.0213157699245627	0.378279703783261	-3.96095121958312
ABCA4	0.0289040918399524	2.27597695516398	2.39270341191622	0.0213316330852409	0.378279703783261	-3.96161034853672
DNAH2	0.0247295862869974	2.48032597877247	2.39249844531492	0.0213420675623606	0.378279703783261	-3.96204363430513
BC040412	0.0216726484583578	2.75454874213184	2.39235140301221	0.0213495560560275	0.378279703783261	-3.96235445473632
NOS1AP	0.0264796119779973	2.66069149659251	2.39167005871903	0.0213842861614762	0.378279703783261	-3.96379450367064
LINC00597	-0.0706913369473965	2.02893629667798	-2.39055771371062	0.0214410951990484	0.378279703783261	-3.96614482613926
ASMT	0.0274679917324971	2.36245629675271	2.38956911555406	0.0214916985639505	0.378279703783261	-3.96823298698115
AK094644	0.0510937830503568	1.93406454374497	2.38905968534363	0.0215178168107662	0.378279703783261	-3.96930877390368
RP11-574H6.1	0.0547590451240634	2.05324244873593	2.38900341671086	0.021520703432536	0.378279703783261	-3.96942758832971
ALG6	-0.021047758600278	3.21158902537809	-2.38882613017132	0.0215298006454932	0.378279703783261	-3.96980192517222
RAB14	-0.030067939925944	3.03942154090758	-2.38839811273143	0.0215517780675096	0.378279703783261	-3.97070558878812
OVCH1-AS1	0.0353524081733632	2.47032546800567	2.38768265048271	0.0215885601195097	0.378279703783261	-3.97221585559
ZNF224	-0.0390564053585405	2.74959350011184	-2.38739444375281	0.021603392876483	0.378279703783261	-3.97282413378981
SYT15	0.0207376585758929	2.67877770269766	2.38678686441122	0.0216346924858548	0.378279703783261	-3.97410628631244
SYNDIG1	0.0437162144331187	2.18098435591866	2.38658263468066	0.0216452226161322	0.378279703783261	-3.9745372095957
PHKB	-0.0316264287637491	2.88802342929929	-2.38636951740433	0.0216562159192019	0.378279703783261	-3.97498685588473
C6orf1	-0.0252344213367048	3.05264206134787	-2.3855840396788	0.0216967769908863	0.378279703783261	-3.97664383748887
MANBAL	-0.0332915638027123	3.06321218950213	-2.38554296845008	0.021698899740772	0.378279703783261	-3.97673046677981
ZNF808	-0.0810552722832472	2.23963357770059	-2.38523241817517	0.0217149564702001	0.378279703783261	-3.97738545702947
KIAA0408	0.0228681723116622	2.17478654737745	2.3850343012236	0.021725205531354	0.378279703783261	-3.97780327740735
ATXN7L3B	-0.0315499359019804	3.15363825554043	-2.3846515828154	0.0217450168201385	0.378279703783261	-3.97861034039686
C14orf180	0.0251627291793053	2.70690482641598	2.38408493389351	0.0217743791301772	0.378279703783261	-3.97980509005138
CEPT1	-0.0744911890058413	2.67404771249494	-2.3839793158714	0.0217798559398835	0.378279703783261	-3.98002775644361
MGC16275	-0.0346672782411219	2.86065051785963	-2.38389106337007	0.021784433215284	0.378279703783261	-3.98021380672828
CMKLR1	-0.0503955247974006	2.86045249321388	-2.3837002293948	0.0217943339140783	0.378279703783261	-3.98061609727436
CXorf21	-0.0673606621072529	3.02250506219613	-2.38344047607805	0.0218078167527256	0.378279703783261	-3.98116363525695
FAM78B	0.0252936558337558	2.35443857072809	2.38291055174684	0.0218353465019128	0.378279703783261	-3.98228053117884
LOC101928687	0.0475749256751268	2.05305006771876	2.38233839029462	0.0218651056642174	0.378279703783261	-3.98348623775028
TPT1P8	0.0430208812005666	2.51104383420106	2.38229711906355	0.0218672536697929	0.378279703783261	-3.98357319949558
OR10H1	0.0366477369010734	2.52182462655059	2.3821429889319	0.0218752772203747	0.378279703783261	-3.98389795380745
DPY19L3	-0.0363310682251683	2.96935868350951	-2.38187681901773	0.0218891394751509	0.378279703783261	-3.98445874013156
ZCCHC7	-0.0405999301671125	2.96204545774892	-2.38168078591832	0.021899354035797	0.378279703783261	-3.98487172680724
MIR6716	0.0206007617357904	2.7014105546584	2.38146719371992	0.0219104884284626	0.378279703783261	-3.98532167635406
ZFAND5	0.0322607225154119	3.07413138530336	2.38132357087606	0.021917978243607	0.378279703783261	-3.9856242125622
ZNF663P	0.0464643352221759	1.97818872972371	2.38130727725573	0.0219188280885067	0.378279703783261	-3.98565853360051
FGF3	0.0415818051280432	2.43881358733018	2.38126934345215	0.0219208067601739	0.378279703783261	-3.98573843704155
NKX6-3	0.0248389665752202	2.66629235171118	2.38119818714612	0.0219245187908923	0.378279703783261	-3.98588831748638
LOC100287166	0.0309685046324812	2.58674552240384	2.38073198049769	0.0219488535459518	0.378279703783261	-3.98687023053731
GPHA2	0.0251910161741593	2.42462372087966	2.38010359836211	0.0219816919630457	0.378279703783261	-3.98819348386063
GOLGA6L1	0.0338239627286301	2.6834243248559	2.37994957493554	0.0219897477788337	0.378279703783261	-3.98851778765408
GOSR1	-0.0352994726057232	2.85528173125552	-2.37993641906699	0.0219904359874784	0.378279703783261	-3.98854548723835
ANKRD20A5P	0.0871433097650427	2.50300366547082	2.37935223103607	0.0220210155619593	0.378279703783261	-3.98977537421926
TSPAN31	-0.0219193849411878	3.19302049465843	-2.37920506586648	0.0220287250284261	0.378279703783261	-3.99008516405312
BRPF1	-0.020555709196814	3.17111749623938	-2.37902728126785	0.0220380417842406	0.378279703783261	-3.99045938996408
ACOT11	0.0189743637691873	2.46148248925651	2.37877565737762	0.0220512341402217	0.378279703783261	-3.99098900703649
AC002064.5	0.039560818572145	2.07624218359794	2.37853576544823	0.0220638180307861	0.378279703783261	-3.99149389130399
RNF208	0.0411924837105624	2.56320767132229	2.37853353771247	0.0220639349203318	0.378279703783261	-3.99149857968798
C21orf128	0.0408562918793032	2.15612183907623	2.37839780713824	0.022071057771956	0.378279703783261	-3.99178422537224
NAPEPLD	-0.0682545702658435	2.38013993472928	-2.37836024008903	0.0220730295769254	0.378279703783261	-3.99186328324199
NUP210L	0.0332568050771864	2.19965430867711	2.37813184718289	0.022085020794313	0.378279703783261	-3.99234390373421
C20orf173	0.0331361750402284	2.54415035118803	2.37763418507759	0.0221111696785394	0.378279703783261	-3.99339104226602
TECTB	0.0306568923191635	2.74176675903395	2.37757735591768	0.0221141574532408	0.378279703783261	-3.99351060684298
LOC100507577	-0.0229079148068649	3.09727333571369	-2.37752417796059	0.0221169535966948	0.378279703783261	-3.99362248758829
ZC3H10	-0.0302423782817711	2.65584122041061	-2.37730632831138	0.0221284116485146	0.378279703783261	-3.99408080025029
ADIPOR2	-0.0195876327896509	3.23935440314981	-2.37720043187986	0.0221339833248295	0.378279703783261	-3.994303573974
CALML6	0.037719931590031	2.12205560851132	2.37712465333362	0.0221379711430298	0.378279703783261	-3.99446298426835
BLOC1S5-TXNDC5	-0.0517566057556365	3.39607078030497	-2.3768220968699	0.0221538995207752	0.378279703783261	-3.99509941391752
LRRC75A-AS1	0.0368806302680205	2.79995806171516	2.37528615742464	0.0222349199589438	0.378279703783261	-3.99832932862668
SAMSN1	0.0857390577088251	3.2520823128271	2.37474187569023	0.0222636947031601	0.378279703783261	-3.9994735154174
LRRN4	0.0364942828753945	2.3507653507615	2.37462910979129	0.0222696605343111	0.378279703783261	-3.99971054661875
TFF2	0.0400916296403815	2.35260741207927	2.37460884398313	0.022270732840824	0.378279703783261	-3.99975314395652
KRT79	0.0371667232086987	2.482413062068	2.37355424405907	0.0223265981858242	0.378279703783261	-4.00196946110001
CNTN4	0.0284702617454995	1.9514738584926	2.37342478494155	0.022333464720668	0.378279703783261	-4.00224147736436
LY6G6E	0.0323291880641037	2.31441518588893	2.37292223836489	0.0223601379141529	0.378279703783261	-4.00329730930851
OR2J2	-0.027306304331586	2.02870469582335	-2.37284011581652	0.0223644993829185	0.378279703783261	-4.00346982969186
MTHFR	-0.0211712621656703	2.81194677457879	-2.37262676169223	0.0223758340476736	0.378279703783261	-4.00391801599256
MSL3	-0.0328720927322812	3.00135715114405	-2.37210860691941	0.0224033831215438	0.378279703783261	-4.00500636045653
UPK1A	0.0384329815506925	2.21052881311841	2.37165350373956	0.0224276050917397	0.378279703783261	-4.00596212147129
SNX32	0.0253845557068684	2.45859518148827	2.37160738538317	0.0224300609664257	0.378279703783261	-4.00605896676706
LOC101928834	0.0475341749392757	2.18894811903155	2.3715973013657	0.022430597988421	0.378279703783261	-4.00608014230263
ZNF823	-0.0884568346632029	2.50246771449933	-2.37144691301261	0.0224386082595966	0.378279703783261	-4.00639593631794
FBLN1	0.0198779416575894	2.47517501839664	2.3714062338185	0.0224407754351389	0.378279703783261	-4.00648135419816
CTNND2	0.0271629715406521	2.0455477690355	2.37127244230371	0.0224479044800127	0.378279703783261	-4.00676228083921
LOC101929552	0.0355703911160119	2.31263970991457	2.37085063672207	0.0224703936341624	0.378279703783261	-4.0076478819692
RP11-60A24.3	0.0301209359975965	2.72537010290891	2.37051685584586	0.022488204010228	0.378279703783261	-4.00834858645753
POGLUT1	-0.0292667427396287	3.10325560668604	-2.37041334005772	0.0224937301422709	0.378279703783261	-4.00856588144841
FAM212B-AS1	0.0444031397689879	2.71838910848615	2.37023807406256	0.0225030894075587	0.378279703783261	-4.00893377438425
OR51B4	0.0398681382974537	2.24851023493009	2.37011891363915	0.0225094546187271	0.378279703783261	-4.00918388688589
YBX2	0.0303901256321257	2.4654497157914	2.36993055912532	0.0225195192893502	0.378279703783261	-4.00957921532827
CC2D2B	0.0334443321361628	2.77580515466079	2.36974454543889	0.0225294628565619	0.378279703783261	-4.00996960736888
C20orf62	0.0248908518647295	2.33960626718304	2.36964322389754	0.0225348807751189	0.378279703783261	-4.01018224391287
LOC100505474	0.0419148445721174	2.43070923015682	2.36918036991747	0.0225596456738606	0.378279703783261	-4.01115351613062
BTN3A2	-0.0372204150960136	3.50767543823398	-2.36902763241779	0.0225678232370696	0.378279703783261	-4.01147399537769
ATF7IP	-0.0276037600209267	3.04187010815325	-2.36858092021319	0.0225917555259763	0.378403635749881	-4.01241121297638
TMEM145	0.0395154654649241	2.39009256082532	2.36806264645349	0.022619550315442	0.378592034540829	-4.01349840141531
CDC42BPA	0.0221195421973635	2.36017667254149	2.3675889517687	0.0226449812820428	0.378740622611944	-4.01449191819828
LINC01098	0.0369255958729415	1.96978139118266	2.36705963048537	0.0226734290998694	0.378939414028496	-4.01560192682493
LOC101929657	0.0297196479094812	2.35504487125278	2.36672834102771	0.0226912502748132	0.378960442545785	-4.01629655883383
LHFPL3-AS2	0.0305437728036213	2.73975822053397	2.36566582178158	0.0227484918911148	0.379639310334578	-4.018523901615
C1orf180	0.0464311290421651	2.09568504255426	2.3652284167616	0.0227720941797102	0.379756206145605	-4.0194406067597
ATP1A4	0.0263464009812782	2.08971589979343	2.36398837290775	0.0228391266039418	0.38049174561946	-4.02203876851704
PDCD11	-0.0231204589101206	2.9803850484311	-2.36379749423074	0.0228494605979518	0.38049174561946	-4.02243860913371
BC150507	0.0334810719231049	2.62666047261481	2.36237825005453	0.0229264292550801	0.381054675456805	-4.0254107844321
NLN	-0.0362360146793299	2.75263500548566	-2.3621361734077	0.022939580865081	0.381054675456805	-4.02591760517343
LMO1	0.0324261066255125	2.44761537297654	2.36211112431005	0.0229409421273211	0.381054675456805	-4.0259700466537
LINC01312	0.034041743850274	1.9165577984332	2.36154657732019	0.0229716410275235	0.381054675456805	-4.02715184078582
TMEM246	0.0302710706157003	2.2495091375029	2.36126771545923	0.0229868185988892	0.381054675456805	-4.02773551702734
PRR11	-0.0293138553182124	3.26159126442557	-2.36115981318031	0.0229926938009913	0.381054675456805	-4.02796134957
PIGU	-0.037947695468322	2.9873167894012	-2.36058945451847	0.0230237718824793	0.381054675456805	-4.02915494352903
TMEM200B	0.055028967017023	2.4910623462922	2.36031805983577	0.0230385730866138	0.381054675456805	-4.02972281643055
TSKU	0.0219740306810845	2.86497370581934	2.36024937067995	0.0230423205833835	0.381054675456805	-4.0298665354497
LOC102725438	0.0479839387708672	2.18439054197541	2.35994921783418	0.0230587025575607	0.381054675456805	-4.03049451105712
AQP5	0.0444751810448962	2.73799941437646	2.35966982466329	0.0230739609125815	0.381054675456805	-4.0310789990856
ANKRD31	0.0296335913618981	2.03582776195999	2.35928612285367	0.0230949306294561	0.381054675456805	-4.03188161424974
MFSD5	-0.0316820764702501	3.15702018643952	-2.3589983265505	0.0231106702611522	0.381054675456805	-4.03248355231334
INPP5F	-0.0304888393272793	2.57530354413777	-2.3588930779102	0.0231164287383761	0.381054675456805	-4.0327036703462
RASSF8-AS1	0.0220789774880279	2.05416765615569	2.35855685051196	0.0231348334266147	0.381083505256259	-4.0334068096477
PPP1R32	0.0323424877684642	2.48490562505226	2.35779361292758	0.0231766610920007	0.381454296088806	-4.0350026563011
CLIP4	-0.0304337425320411	3.04908683781913	-2.35735049004422	0.0232009767395364	0.381454296088806	-4.03592899801061
RP11-231E19.1	0.0540613640456846	1.96476712695551	2.35613330911611	0.023267885721607	0.381454296088806	-4.03847281583649
HMGXB4	-0.019713860041759	3.12987271256253	-2.35584998140919	0.0232834852589429	0.381454296088806	-4.03906480651991
MBLAC1	0.0303600221026135	2.85126037196357	2.3556723416024	0.0232932706000592	0.381454296088806	-4.03943594316398
LOC101928669	0.0507474498870288	2.33890427253656	2.35540621634305	0.0233079371114423	0.381454296088806	-4.03999190958336
SSR3	-0.0219737489550473	2.99208886492229	-2.35476538142973	0.0233432884560654	0.381454296088806	-4.04133049191933
WNT5B	0.0302452951481049	2.33447120155914	2.35475552296359	0.0233438326700294	0.381454296088806	-4.04135108221955
PKN1	-0.0370036481919698	3.26273186921609	-2.3540314965649	0.0233838320951616	0.381454296088806	-4.04286309789158
MIR6834	-0.0191859418960911	2.88450521044957	-2.35331651457756	0.0234233923432342	0.381454296088806	-4.0443558788848
LOC101927606	0.023154524016753	2.27922500229571	2.35304088823838	0.0234386589310973	0.381454296088806	-4.04493125553038
OPN3	-0.0292351203424972	3.08451480174523	-2.35253617130147	0.0234666377520029	0.381454296088806	-4.04598473151569
AK126278	-0.0886803750972045	2.75379414175329	-2.35175485265685	0.0235100091431741	0.381454296088806	-4.04761520854751
SUPT20H	-0.0253893472015236	2.90132212026058	-2.35140860134282	0.0235292527699136	0.381454296088806	-4.04833764351049
LOC100310756	-0.0266800224078581	2.94113800460773	-2.35132131484365	0.0235341061310747	0.381454296088806	-4.04851974938363
ZNF417	-0.0341760882049522	2.08602464779944	-2.35130767986232	0.0235348643535409	0.381454296088806	-4.04854819558866
LOC101927650	0.0361997570509813	2.25014204659132	2.34953139801939	0.0236338289728764	0.381454296088806	-4.05225291990784
GTF2F1	-0.0246363581721707	3.12580200572384	-2.34845051939734	0.0236942325280009	0.381454296088806	-4.0545062252576
LOC153682	-0.0829216244151678	2.24858866898632	-2.34830794106915	0.0237022106935251	0.381454296088806	-4.05480339908279
ANKRD28	0.0420809861440081	2.92840181874951	2.34825072908696	0.0237054127472428	0.381454296088806	-4.05492264128002
TRMT112	-0.0213588295312519	3.58130508028472	-2.34818193427987	0.0237092635862154	0.381454296088806	-4.05506602167207
GBE1	-0.0276901998285526	3.14984831268038	-2.34720893740477	0.0237637880468418	0.381454296088806	-4.05709357465055
DDX58	-0.0497100978639695	3.08948120789701	-2.34715234863495	0.0237669626144516	0.381454296088806	-4.05721147592927
HS3ST4	0.0335298803991395	2.363937724373	2.3471080732688	0.0237694466795091	0.381454296088806	-4.05730372103214
NR4A2	0.290269267807143	3.26182595056965	2.34691118652058	0.0237804958179147	0.381454296088806	-4.05771390686565
TRIM29	0.0271878561762517	2.47611103771673	2.34648969793007	0.0238041649683325	0.381454296088806	-4.0585919309523
C8orf49	0.0262407340599335	1.84420013451008	2.3464606909862	0.0238057946634023	0.381454296088806	-4.05865235236004
TBCK	-0.0297023838104642	3.16219790518749	-2.34593264592033	0.0238354793178146	0.381454296088806	-4.05975216978536
NOVA2	0.0175202041138922	2.54395904630095	2.34543764653887	0.023863336480346	0.381454296088806	-4.06078298815218
KNOP1	-0.0455399665582039	2.75618396572595	-2.34539135867479	0.0238659429257477	0.381454296088806	-4.06087937248988
COL22A1	0.0226002191579773	2.20127355997672	2.34536125725499	0.0238676380582465	0.381454296088806	-4.06094205132553
PARP12	-0.0290957309319211	3.30671865431093	-2.34517728368311	0.0238780007050388	0.381454296088806	-4.06132511792234
TRIM61	-0.0423756902264421	2.52979906697781	-2.34490020391983	0.0238936153593324	0.381454296088806	-4.06190200542897
C12orf43	-0.0312036109814207	3.02342388499782	-2.34472185153709	0.0239036711490111	0.381454296088806	-4.06227331241128
PDCD1	-0.0327069854165556	2.74325003978409	-2.34442475459175	0.023920430390518	0.381454296088806	-4.0628917827043
CYB561D1	-0.0213965502631206	3.28544741782878	-2.34435500832791	0.0239243663081691	0.381454296088806	-4.0630369656894
RP4-710M16.1	0.0257915374051758	3.16186796734863	2.34430701286379	0.0239270751238489	0.381454296088806	-4.06313687055978
SPATA32	0.0222147597178122	2.73353124391032	2.34353505120021	0.0239706817496167	0.381454296088806	-4.06474353184097
BC042855	0.0337168862663018	2.58956350485376	2.34312474518338	0.0239938882016806	0.381454296088806	-4.06559732567378
RP3-400B16.4	0.0364322984847112	1.91026200128704	2.34310518324048	0.0239949951074723	0.381454296088806	-4.06563802870551
SLC22A9	0.0448008878220207	2.42602891982839	2.34310051944942	0.0239952590132552	0.381454296088806	-4.06564773273587
NDUFAF1	-0.0491283275619567	3.09321399458762	-2.34265016887787	0.0240207548888547	0.381454296088806	-4.06658471558449
TEX11	0.0270278747654067	2.12583685692152	2.34201593249908	0.0240567024468998	0.381454296088806	-4.06790405169202
USP42	-0.02595266505047	2.65496027507069	-2.34187650438732	0.0240646114996647	0.381454296088806	-4.06819405301027
RP11-102C16.3	0.0297810846208146	2.36432159252524	2.34174115892716	0.0240722911989216	0.381454296088806	-4.06847555009257
LOC100287704	0.0256388826864513	2.59018233003142	2.34160040068138	0.0240802803634523	0.381454296088806	-4.06876829175409
RP11-521O16.2	0.0436559708708391	2.13310671838724	2.34116217352835	0.0241051685418769	0.381454296088806	-4.06967960784331
BFAR	-0.0360856689985729	3.21971858300014	-2.34093523350699	0.0241180661986027	0.381454296088806	-4.07015149027696
FLRT3	0.0416727528718153	2.07789575108105	2.34056484780994	0.0241391296052259	0.381454296088806	-4.07092156821113
AFAP1L2	0.0366673242484263	2.08475209899071	2.33960018672462	0.0241940663639673	0.381454296088806	-4.07292678242913
FAM170B-AS1	0.0218190707469956	2.25627855612834	2.33942934259137	0.0242038075143249	0.381454296088806	-4.07328184567419
DDI2	-0.0345702909994148	2.7537210326903	-2.33925252072438	0.0242138932119504	0.381454296088806	-4.07364931154269
TMEM26	0.0421899156255461	1.86584992294134	2.33910871009631	0.0242220987736525	0.381454296088806	-4.0739481588284
NOM1	-0.0262769945542538	2.9058208827512	-2.33826142603273	0.0242704939272221	0.381454296088806	-4.07570858242222
UBE2E3	0.0148636410536107	3.4755827273157	2.33819848778631	0.0242740922958213	0.381454296088806	-4.07583933139959
MTMR4	-0.0259841059548238	3.11427614093472	-2.33818523228618	0.0242748502136694	0.381454296088806	-4.0758668682574
WNK3	0.0314550802410194	2.18677576046514	2.33802020689007	0.0242842877515716	0.381454296088806	-4.07620968057266
EIF1	0.0373780810233835	3.56746222665177	2.33798810241044	0.0242861241382027	0.381454296088806	-4.07627637004753
SHC1P1	0.0310295072387783	2.0464004733353	2.33785997713752	0.0242934541876034	0.381454296088806	-4.07654251308641
LOC90784	-0.0383231846152561	2.799847807166	-2.33777736745719	0.0242981813426587	0.381454296088806	-4.07671410480143
STK24-AS1	0.0460011137907013	2.05309361577031	2.33767581158775	0.0243039937833633	0.381454296088806	-4.07692504402804
ZNF280C	-0.0423364338007186	2.11093459105375	-2.33738930447737	0.0243203984410738	0.381454296088806	-4.07752010328969
ZNF469	0.0275884236896355	2.9312330127761	2.33718513381695	0.0243320947943175	0.381454296088806	-4.07794412038204
ARMC9	0.0170982341850139	2.20467838546306	2.33706620474124	0.0243389102293061	0.381454296088806	-4.07819109661703
TNK1	0.0217884219947786	2.85812491195771	2.33704811191503	0.0243399472200417	0.381454296088806	-4.07822866857416
LOC101929116	0.0391800835234606	2.22187699133012	2.33703779354001	0.0243405386357031	0.381454296088806	-4.07825009583714
CNOT7	-0.024380696042051	3.18660051808754	-2.33687572357758	0.0243498296518848	0.381454296088806	-4.07858664281827
PCID2	-0.0297724424996861	3.12356003410202	-2.33653674668803	0.0243692725444745	0.381454296088806	-4.07929048894424
FGD2	-0.0512024909147235	2.93988044172413	-2.33638711585697	0.0243778594410758	0.381454296088806	-4.07960115518747
SREK1IP1	-0.0305720239679625	3.06990810532154	-2.33620628906352	0.0243882402132709	0.381454296088806	-4.0799765707883
SLC9A2	0.0345441191251461	2.19799850410905	2.33592718740795	0.0244042704694536	0.381454296088806	-4.08055597188963
ST18	0.0211998807995175	2.08595500055781	2.33537206632965	0.0244361820828215	0.381454296088806	-4.08170821845336
RPN2	-0.0131629025092268	3.56840145525622	-2.33499818997247	0.024457695800225	0.381454296088806	-4.08248414348364
AC104667.3	0.0306200671896728	2.50531063441757	2.3345538883746	0.0244832840651994	0.381454296088806	-4.08340610233763
ELF3	0.0214351914262654	2.4549163930964	2.33443826889269	0.0244899467753054	0.381454296088806	-4.08364599939296
CTD-2537I9.5	0.0313295925501866	2.32911883096043	2.33438760661562	0.0244928667622216	0.381454296088806	-4.08375111490083
BLACAT1	0.0381478883804718	2.27027850258502	2.33434653786174	0.024495234043247	0.381454296088806	-4.08383632422031
SLC5A11	0.0321964666952717	2.59083715074224	2.33408014884158	0.0245105942015841	0.381454296088806	-4.08438899951372
ADH7	0.0435247634753928	2.22313839810799	2.33384860541657	0.024523952166037	0.381454296088806	-4.08486934178411
LGI3	0.022312559654305	2.77010825543635	2.33380242775207	0.0245266169819041	0.381454296088806	-4.08496513408031
CHTOP	-0.029751216677925	3.20751387160767	-2.333680896798	0.0245336315201801	0.381454296088806	-4.08521723452354
TTC9C	-0.0567796243834353	2.70460269162077	-2.33332712873701	0.0245540606022025	0.381454296088806	-4.08595102410931
CNOT11	-0.022068514258017	3.20462128190166	-2.33331305659764	0.0245548735433077	0.381454296088806	-4.08598021093772
PAX3	0.0233647542770057	2.29723124234404	2.33313993755833	0.024564876529157	0.381454296088806	-4.08633926372609
SP8	0.0249458668259677	2.33792460709787	2.33261111311024	0.0245954551796969	0.381454296088806	-4.08743593151884
SEC61A2	0.0281211257770893	2.46099174791491	2.33231556998234	0.0246125594952276	0.381454296088806	-4.08804874146566
GLI2	0.0216723781550932	2.31387761611736	2.33214728051805	0.0246223038805716	0.381454296088806	-4.08839766388608
CBFA2T3	-0.0477110909039626	3.00759071283225	-2.33159817014711	0.0246541228508271	0.381454296088806	-4.08953602632114
SELPLG	-0.0217315948690193	3.4565559736207	-2.33142767120121	0.0246640101588033	0.381454296088806	-4.08988944654774
FAM69B	0.0226263076589741	2.44557547378833	2.33133760259763	0.0246692347130217	0.381454296088806	-4.09007613806583
LOC100134040	0.0378386186969379	2.26981319312917	2.33124700110401	0.0246744911805696	0.381454296088806	-4.0902639285819
GML	0.0383990927144713	2.40668019125234	2.32952417507759	0.0247746366703307	0.381940810949594	-4.09383378376803
PLXNB3	0.0286492282412527	2.43880880415513	2.32871666467017	0.0248217015814821	0.381940810949594	-4.09550632570738
SPDYE2	-0.0580593157925051	2.79241729999513	-2.32865426744181	0.0248253416773008	0.381940810949594	-4.09563554643168
PSG7	0.036210773966491	2.47171389584096	2.32854581114612	0.0248316698822217	0.381940810949594	-4.09586014627884
FLJ43315	0.050902748316596	2.15403655869561	2.32850069647062	0.0248343026583828	0.381940810949594	-4.09595357094969
SLC25A13	-0.0349679656348938	2.63722534919494	-2.32846595520979	0.0248363302395392	0.381940810949594	-4.09602551313397
KCNIP2-AS1	0.0286772163336524	2.78078837172712	2.3280730375401	0.0248592721768333	0.381940810949594	-4.09683910969429
FBXL20	-0.0287006854300862	2.71838417503459	-2.32801536028329	0.0248626414750445	0.381940810949594	-4.0969585305012
LINC00668	0.040763706397982	2.68796384887622	2.32801068940323	0.0248629143490206	0.381940810949594	-4.0969682014631
ZNF780A	-0.11150750412461	2.31139827179153	-2.32775557444517	0.024877822311265	0.381940810949594	-4.09749638924128
CA5B	-0.0387913008541831	2.73499956742271	-2.32754334181856	0.0248902305027981	0.381940810949594	-4.09793576008104
ALPP	0.0301920627851344	2.44875727533149	2.32659048761237	0.024946007641155	0.381940810949594	-4.09990801200407
SERPINB13	0.0222076263610829	2.07260679113162	2.32645917174301	0.0249537032532059	0.381940810949594	-4.10017976587984
LUZP2	0.0462956212358434	2.16688195883829	2.32564681576177	0.0250013577884119	0.381940810949594	-4.10186064902146
RGR	0.0247591350118066	2.49278344545707	2.32559655436151	0.0250043089099888	0.381940810949594	-4.10196463244232
POM121L9P	0.0505605804547593	2.06004801351467	2.3252734781644	0.0250232859423015	0.381940810949594	-4.10263298836888
OOEP	0.0354094334208157	2.46511223248787	2.32475028481965	0.0250540449772184	0.381940810949594	-4.10371518099873
ASB12	0.0224225985408495	2.52928659139743	2.32443421787833	0.0250726432855679	0.381940810949594	-4.10436885534191
LINC00675	0.0228623636110115	2.56133295872552	2.32345836651743	0.0251301434298743	0.381940810949594	-4.10638663457746
SCN3B	0.0366916721372235	2.16376229747361	2.32315502600052	0.0251480412655677	0.381940810949594	-4.10701372314642
PKD1L2	0.0200043602813125	2.24172627780277	2.3230870875479	0.0251520513681061	0.381940810949594	-4.10715416208663
RP11-85A1.3	0.0342800636146086	2.62314321296794	2.32274429530169	0.025172293608877	0.381940810949594	-4.10786271695367
HOXB13	0.0238706909187796	2.51334736549298	2.32262014784085	0.025179628250069	0.381940810949594	-4.10811931119952
GTF3C3	-0.0286010532654735	2.61364869175575	-2.32256345491309	0.0251829783099949	0.381940810949594	-4.10823648351466
LINC01314	0.0298599593512101	2.47937642998906	2.32210585001436	0.0252100334280229	0.381940810949594	-4.10918217606394
ABHD6	-0.0467843419785545	2.64793572483953	-2.32161283248611	0.0252392114311701	0.381940810949594	-4.11020089313413
TXNRD1	-0.0182059050151695	2.71893904083003	-2.32150201470964	0.0252457740705711	0.381940810949594	-4.11042985196615
NCK2	0.0337158430248725	3.37427804498191	2.32114284696772	0.0252670545388069	0.381940810949594	-4.11117186514766
TBX22	0.0329572817680357	1.83693487538197	2.32098871390211	0.0252761917607466	0.381940810949594	-4.11149026534667
GAS5-AS1	0.033334938127989	2.25544657429603	2.31986857964125	0.0253426839456415	0.381940810949594	-4.1138036947658
C9orf89	0.0194070771483315	2.92353649911768	2.31908769270458	0.025389130851747	0.381940810949594	-4.11541596559474
VWCE	0.0328839650380366	2.58763744809116	2.31906117307723	0.0253907095700724	0.381940810949594	-4.11547071246871
LEKR1	0.0649430952886063	2.28079528469751	2.31889305427243	0.0254007197616277	0.381940810949594	-4.11581776421592
GATC	-0.0213509531346645	3.26975169973191	-2.31823836157256	0.0254397354462084	0.381940810949594	-4.11716907854788
BTN2A3P	0.0352103270804771	2.49220812186919	2.31784861510503	0.0254629874621855	0.381940810949594	-4.11797339339665
UGT2A1	0.0323786072214318	1.96148593244087	2.31775202708764	0.0254687527848092	0.381940810949594	-4.11817270483584
XRCC5	-0.0216337720515383	3.24871699015473	-2.31754375327733	0.0254811885968282	0.381940810949594	-4.11860246062882
LINC01158	0.0298170490495164	2.58495913516579	2.31744883309143	0.0254868579879106	0.381940810949594	-4.11879831076537
AK021804	0.0316247262245875	1.98892914251263	2.31701026122208	0.0255130676875805	0.381940810949594	-4.11970314233295
ANGPTL7	0.0299777190676007	2.24331084695816	2.31691270630944	0.0255189009969399	0.381940810949594	-4.119904393123
GNG4	0.0259332426004444	2.18571267257959	2.31669621237038	0.0255318505530677	0.381940810949594	-4.12035098582654
DHDDS	-0.0182669955216461	2.93461405870991	-2.31641810239549	0.0255484943089267	0.381940810949594	-4.12092463569437
C9orf78	0.0211260634506232	3.28118204508209	2.31582803403791	0.0255838397264809	0.381940810949594	-4.12214157871626
BC022892	-0.0541606826164323	2.12012509490756	-2.31571671120182	0.02559051293834	0.381940810949594	-4.12237114163895
FTCD	0.0193718478486207	2.71584170437507	2.31565093948339	0.0255944563362396	0.381940810949594	-4.12250676794578
BIRC7	0.0384084680737673	2.69539524114431	2.31542443903374	0.0256080405267929	0.381940810949594	-4.12297380656521
ANKRD10-IT1	-0.0439127385276401	3.0192447677843	-2.31537755060066	0.0256108534318729	0.381940810949594	-4.1230704850377
LOC101927340	0.0310961175676869	2.29324733130716	2.31535340251428	0.0256123022186374	0.381940810949594	-4.1231202749855
SERPINA12	0.0289870167149693	2.19168245130388	2.31509728139149	0.0256276729646016	0.381940810949594	-4.12364833609604
MRPL46	-0.0376173428859712	3.08949249024427	-2.31501490243919	0.0256326185777949	0.381940810949594	-4.12381817246572
SIGLEC7	-0.0360967804103627	3.09218120470808	-2.31497403963957	0.0256350720898108	0.381940810949594	-4.12390241543857
PWRN2	0.0233523483363816	2.08071929068909	2.31412635056179	0.0256860171159663	0.381940810949594	-4.12564975861388
ADH1A	0.030180080039059	2.13940580830391	2.31407540054134	0.0256890820359246	0.381940810949594	-4.12575476634998
WNT10B	0.0273459430100611	2.9966032821466	2.31383313659193	0.0257036600112753	0.381940810949594	-4.12625404686094
MRS2	-0.030002223114804	2.66965733781689	-2.31381514167079	0.0257047431322785	0.381940810949594	-4.12629113089991
C9orf64	-0.0492178746855303	3.14134703664241	-2.31362880550648	0.0257159611805619	0.381940810949594	-4.12667512054924
DBT	-0.0459297156060612	2.64208542495178	-2.31362738550427	0.0257160466861967	0.381940810949594	-4.12667804670786
FAM181A-AS1	0.0326401087920569	2.2191087518774	2.31351306246386	0.0257229315004636	0.381940810949594	-4.12691362446081
CDH22	0.0185164805116975	2.80301139232678	2.31319146700049	0.0257423076298977	0.381940810949594	-4.12757626656051
SCRN1	-0.0481004219157342	3.09575033682725	-2.31302399463826	0.0257524030199044	0.381940810949594	-4.12792131258302
SLC6A11	0.0208573422849261	2.21396289527916	2.31287977631158	0.0257610994782568	0.381940810949594	-4.1282184325752
LOC101927020	0.0396350266689458	2.10186718157219	2.31255089065748	0.0257809413413877	0.381940810949594	-4.12889595279691
GRID1	0.0238780119695936	2.42645364403793	2.31232229194103	0.0257947409023475	0.381940810949594	-4.12936683355273
CDH10	0.036281373099432	2.21447331657345	2.31201342995931	0.0258133961388857	0.381940810949594	-4.13000298843735
CCDC129	0.0293955432623281	2.26735390811811	2.31188458188662	0.025821182124472	0.381940810949594	-4.13026835413479
LONRF3	0.0314360957670261	2.6853293863542	2.31174544853379	0.0258295919884643	0.381940810949594	-4.13055488986488
KIAA1841	-0.0449173890833046	2.35233062160226	-2.31099000379079	0.0258752974247915	0.381940810949594	-4.13211044612184
ELAC1	-0.0632757747759753	2.58869748296396	-2.31053158918369	0.0259030674505693	0.381940810949594	-4.13305418945503
C17orf75	-0.0626095857752187	2.42022423474745	-2.31049032104871	0.0259055687181274	0.381940810949594	-4.13313914157738
CELF2	-0.0263416951348558	3.23684767026268	-2.31047687898716	0.0259063834901237	0.381940810949594	-4.13316681235234
POLK	-0.0601273344812259	2.85155902040667	-2.31043253001534	0.0259090718046484	0.381940810949594	-4.13325810479498
LINC00423	0.0371092187363993	2.17775922907708	2.30993710091283	0.0259391203718236	0.381940810949594	-4.13427785505688
NPAS4	0.0230479658057341	2.39948936493021	2.30938363891341	0.0259727256482527	0.381940810949594	-4.13541685680855
ZCCHC6	-0.0265684180365127	3.01997379212398	-2.30929692534902	0.0259779942821305	0.381940810949594	-4.1355952907183
MROH2A	0.030932224064296	2.15656939077229	2.30903501590107	0.025993913465762	0.381940810949594	-4.13613420083627
ZNF512	-0.02732001121278	3.20217659086335	-2.30902021450217	0.0259948133741446	0.381940810949594	-4.13616465508898
IL17RB	0.0344357077549051	2.57736566287253	2.30889580808928	0.026002378247191	0.381940810949594	-4.13642061850356
BICC1	0.0294295933048314	2.04535190000896	2.30880284362489	0.0260080324938579	0.381940810949594	-4.13661188389539
PPIE	-0.0210761516289355	3.05510305632388	-2.30823412453165	0.0260426468814229	0.382203823378419	-4.13778183960251
ATP12A	0.0371582091840472	2.65115873221529	2.30780582830415	0.0260687418409323	0.382341547000341	-4.13866277447083
CFDP1	-0.0232821094525981	2.79970564082548	-2.30699149567121	0.0261184215927386	0.382747295304745	-4.14033737622817
FAM184A	0.0336811165431765	2.27766011130981	2.30680414178296	0.0261298634294585	0.382747295304745	-4.14072258836638
MRPS14	-0.0347289704079508	3.10680035032501	-2.30510682967868	0.026233724248443	0.382975190750475	-4.14421127990161
HSD17B3	0.0474804917022751	2.58768386527976	2.30510102160597	0.0262340802860957	0.382975190750475	-4.14422321454902
PAFAH2	-0.0514666717074137	2.86966872088777	-2.30485584122803	0.0262491139089492	0.382975190750475	-4.14472699937149
ANKRD13A	-0.0224726051084998	3.0647695137866	-2.30485116437418	0.0262494007526178	0.382975190750475	-4.14473660874486
FXYD3	0.0226138220559511	2.80805700926483	2.3045862854585	0.0262656510511145	0.382975190750475	-4.14528082202098
ARNT	-0.0300279427961128	2.82828850444821	-2.30448904282509	0.026271619138717	0.382975190750475	-4.14548060211698
FAM124A	0.0224944453035301	2.3404643533929	2.30394746534989	0.0263048796799505	0.382975190750475	-4.14659312718994
CTD-3193O13.1	0.0415600884140583	2.3054662583744	2.30373990291489	0.0263176369503469	0.382975190750475	-4.14701945501004
HLA-F-AS1	0.0332159873161464	2.64313361394968	2.30357179778523	0.0263279731431587	0.382975190750475	-4.14736471690428
SCFD1	-0.0256509235161624	2.84301490134698	-2.30331714167307	0.0263436379756066	0.382975190750475	-4.14788770419551
TMEM257	0.0316163275197305	2.10985389688066	2.30221845578053	0.0264113178972311	0.382975190750475	-4.15014356565986
LOC401913	0.0346284390594365	2.57670148130947	2.30218870431113	0.0264131527743	0.382975190750475	-4.15020464093414
XAF1	-0.0447453967791196	3.136644842599	-2.30193926754053	0.026428540901748	0.382975190750475	-4.15071667307102
ADAM3A	0.0410160630671876	1.89034620989137	2.30140938597753	0.0264612567267236	0.382975190750475	-4.15180424749505
BC069004	-0.030513311128344	2.45188475976797	-2.30079520966684	0.0264992224230625	0.382975190750475	-4.1530645946066
GOLT1A	0.0215143053710225	2.61955865380464	2.30051082606349	0.0265168182866365	0.382975190750475	-4.15364808861039
RP1-265C24.8	0.0450332738090298	2.02938672022888	2.3004894528884	0.0265181411463864	0.382975190750475	-4.15369193952702
TMEM105	0.0254213911864132	2.80793878406695	2.30030020358526	0.0265298570182134	0.382975190750475	-4.15408020486302
ZNF562	-0.0272098281381901	2.6647349847607	-2.29934581525894	0.0265890110458646	0.382975190750475	-4.15603786067656
TUB	0.0230577754211696	2.55321213415593	2.29868680976911	0.0266299258015307	0.382975190750475	-4.15738925768753
LOC100996681	0.0347712349975171	2.60212908827288	2.29857074150679	0.0266371378037325	0.382975190750475	-4.15762724348063
SULT1C2	0.0204723299247793	2.21023252227288	2.29844250471088	0.0266451079409806	0.382975190750475	-4.15789016881558
LOC101929964	0.0390606420562247	2.11108587372105	2.29834712079503	0.0266510375994474	0.382975190750475	-4.15808572819788
EXOSC1	-0.0215193460285183	2.59005254652407	-2.29814479426135	0.026663619387148	0.382975190750475	-4.15850052432202
ZBTB8OS	-0.0178597870602362	3.30692377795942	-2.29805421079404	0.0266692540929329	0.382975190750475	-4.15868622328383
ADRA1A	0.023225419836495	2.03848546593655	2.29778224213177	0.026686178190952	0.382975190750475	-4.15924373373966
CXorf36	0.0278713511525996	2.46604651558573	2.29752595539534	0.0267021352281408	0.382975190750475	-4.15976905119842
LINC01020	0.0249487615127071	1.98452294164697	2.29734453653425	0.0267134359700855	0.382975190750475	-4.16014088278326
C1orf200	0.0219405741372465	2.92743487371399	2.2972764567282	0.0267176778259993	0.382975190750475	-4.1602804116244
RP11-960B9.2	0.0386473324920438	2.11430325432217	2.29662714578103	0.0267581648149573	0.382975190750475	-4.16161100747626
OR4A1P	0.0426267513020671	2.18532765912163	2.2963285522682	0.0267768016702772	0.382975190750475	-4.16222280084986
KLHDC3	-0.0325567791807986	3.21609505311297	-2.29620711894755	0.0267843843103356	0.382975190750475	-4.16247159013519
LOC100652777	0.0429887717356738	2.55164002790241	2.29589935447711	0.0268036106011449	0.382975190750475	-4.16310208421201
WDR92	-0.051007046698603	3.03153510648244	-2.29582228918358	0.0268084268641372	0.382975190750475	-4.16325995192715
DCDC1	0.0235428432244804	1.79316322948506	2.29533446629039	0.0268389317522924	0.382975190750475	-4.16425915898462
FRMD4A	0.0206039351552278	2.19071962363486	2.29513908970128	0.0268511578881707	0.382975190750475	-4.16465930273213
CES2	-0.0254366253009515	3.16273961411042	-2.29501164932388	0.0268591354457327	0.382975190750475	-4.16492029462913
ADCY4	0.0209015756045545	2.89125523812035	2.29479206842238	0.026872885823226	0.382975190750475	-4.16536995978376
RTP3	0.0277988183745039	2.30239420500415	2.29462946408883	0.0268830723291858	0.382975190750475	-4.16570292503707
LOC102724508	0.0291245318612325	1.9953866019605	2.29439851039597	0.0268975465852302	0.382975190750475	-4.16617581816746
HOXB1	0.0240939079521296	2.61081112270329	2.29437493992128	0.0268990241785279	0.382975190750475	-4.16622407822743
LOC101927362	0.0264200098358276	2.66402924391882	2.29421329800525	0.0269091591944396	0.382975190750475	-4.16655502641479
LOC100499194	0.0252380667716565	2.68692574905206	2.29387228757555	0.0269305518987911	0.382975190750475	-4.16725315754852
CMAS	-0.029390136185365	2.72643666167435	-2.29377546810994	0.0269366284745043	0.382975190750475	-4.167451355918
FAM114A2	-0.0457160141163331	2.98592216962261	-2.29340015151378	0.026960195660885	0.382975190750475	-4.16821960262604
CD300A	-0.0258596772916166	3.17423795363205	-2.2932359456281	0.0269705124104829	0.382975190750475	-4.16855569006202
CENPP	0.0276546950758396	2.60645632883029	2.29300087473356	0.0269852876233606	0.382975190750475	-4.1690367877489
ARRDC3-AS1	0.0319785419825624	2.72843476808348	2.29287357783306	0.0269932918008918	0.382975190750475	-4.16929729857761
ELAVL3	0.0179283966865915	2.45863265679513	2.29281598975639	0.0269969135230261	0.382975190750475	-4.1694151478824
C2orf47	-0.0280675652240134	3.14908142323263	-2.29211454770637	0.0270410622167774	0.382975190750475	-4.17085040865016
LOC101929325	0.0356405365761847	2.6175116764431	2.29174621354878	0.0270642709829046	0.382975190750475	-4.17160394266388
STMN1	-0.0259432998602582	2.57375915087277	-2.29169361398879	0.0270675867390756	0.382975190750475	-4.17171154265075
FBXL13	0.0289178418160605	1.9475509870595	2.2916428144281	0.027070789372316	0.382975190750475	-4.1718154586714
LOC284632	0.0349007581795799	2.19476957241579	2.29153314029266	0.0270777048799124	0.382975190750475	-4.17203980297296
MRPL44	-0.0315662820074438	3.00271509515983	-2.29130187679853	0.027092292389337	0.382975190750475	-4.1725128376595
PRKG2	0.0280286388854627	2.5566019563421	2.291267882394	0.0270944372618455	0.382975190750475	-4.17258236793559
LOC732360	-0.0314225103182793	3.07733598785413	-2.29118746220411	0.0270995119678767	0.382975190750475	-4.17274685177929
EMP1	0.0490081405218423	2.30848891457306	2.29021485231417	0.0271609533225012	0.383530667343412	-4.17473578334303
COX3	0.0307891681389472	3.34885385259278	2.28935653554749	0.0272152780475644	0.383530667343412	-4.17649045081065
EDC4	-0.0177771885761469	3.07438357319278	-2.28934605631147	0.0272159419010669	0.383530667343412	-4.17651187050508
DYM	-0.0189583838237524	2.89560822860663	-2.2892882138245	0.0272196064495217	0.383530667343412	-4.17663009993772
LOC101926934	0.0320927156420305	2.08432626039573	2.28924047405661	0.027222631283466	0.383530667343412	-4.17672767778287
SNAPC3	-0.0615745186125825	2.64977372344727	-2.28896242711593	0.0272402545582237	0.383542784179789	-4.17729596147417
GAREM	0.0223705867653172	2.0904912838978	2.28764297394278	0.0273240237865972	0.384123158054295	-4.17999198746143
RP11-468E2.5	-0.0474262412264728	2.85825883385463	-2.28760601402784	0.0273263736045135	0.384123158054295	-4.18006749002316
CATSPERG	0.0257976366991004	2.36993926585261	2.28752004349809	0.0273318400923248	0.384123158054295	-4.18024310894986
EHD2	0.018287110007619	2.85880825369218	2.28702183212122	0.0273635384179627	0.384332571518101	-4.1812607451385
DDX51	-0.0272467281129511	2.68901175870029	-2.28645202871985	0.02739983202205	0.384392914014881	-4.18242440390534
LOC102723448	0.038426360499922	1.96872972031406	2.28642425093553	0.0274016024265387	0.384392914014881	-4.18248112627832
LINC01088	0.0373455922300987	2.0154480104329	2.28616334994519	0.0274182358248377	0.384392914014881	-4.18301386141996
IQCH	0.0224277141291938	1.98220679291278	2.28566243975378	0.0274501959969286	0.384450878543088	-4.18403654104977
LINC01004	0.0238102241875127	2.36650170158105	2.28519870914141	0.0274798136397706	0.384450878543088	-4.18498315897812
NFX1	-0.0214320909963321	2.92724141979686	-2.28512749456125	0.0274843645167978	0.384450878543088	-4.18512851687071
OR5P2	0.0430045337430816	2.32754044099291	2.28504586075967	0.0274895820496718	0.384450878543088	-4.18529513739709
MFI2-AS1	0.021367673730202	2.56788482394367	2.2844277745129	0.0275291150780317	0.384551212569791	-4.1865565471762
CBFA2T2	-0.0221198657913129	2.81915131499838	-2.28438166207182	0.0275320664831934	0.384551212569791	-4.18665064432357
C17orf82	0.0173859756642027	2.94200201460403	2.28408081935057	0.027551328723388	0.384551212569791	-4.18726450861691
SRPRB	-0.0325274493723255	2.99678704207084	-2.28383356995588	0.0275671685281464	0.384551212569791	-4.18776896990425
CYP26A1	0.035821533490541	2.34830863416576	2.28335789684658	0.027597664982647	0.384551212569791	-4.18873936389209
GRWD1	-0.0231893589943168	2.99655461662527	-2.28322790730218	0.0276060041440196	0.384551212569791	-4.18900452108539
MTUS2	0.0189902940275437	2.31712504767196	2.28309695351716	0.0276144074410912	0.384551212569791	-4.18927163337494
PRR26	0.0249630538346532	2.24119224991999	2.28261030237788	0.0276456558554825	0.384752193414502	-4.19026417370452
PTCD3	-0.0366625262577629	2.96184583561604	-2.28217446583369	0.027673668228789	0.384907920410148	-4.19115293725874
TRIM67	0.0405475653707383	2.6229754634896	2.28140064830748	0.0277234660434629	0.385317085228732	-4.19273059280199
LGALS14	0.0279055488432078	2.30902664095452	2.28118249775279	0.0277375192426884	0.385317085228732	-4.19317528239332
HOTTIP	0.0225092674799288	2.34125346789675	2.28068834437132	0.0277693760124645	0.385317085228732	-4.1941824691133
FGFBP3	0.0418071790986798	2.27998342103148	2.28067170901983	0.0277704490184519	0.385317085228732	-4.19421637246241
C1orf61	0.0215785423698174	2.64204647664415	2.27971167339475	0.0278324356027542	0.385374863956963	-4.19617263012232
COPE	-0.0287118186255366	3.08391701059104	-2.27952503770476	0.027844500444923	0.385374863956963	-4.19655286236915
PRSS33	0.0325336312814084	2.56541103054716	2.27935012520207	0.0278558116970164	0.385374863956963	-4.19690918915156
ACOT13	-0.0315586567276087	3.02438308745401	-2.27933252417143	0.0278569501488197	0.385374863956963	-4.19694504430017
SCN2A	0.0364740252393996	2.06993732013222	2.27917482677054	0.0278671520251442	0.385374863956963	-4.19726628091921
RP11-731J8.2	0.0277359858283541	1.903137006642	2.27890236252299	0.027884786348911	0.385374863956963	-4.19782126219839
APOBEC3D	0.027068893294222	2.65487638448846	2.27857991046903	0.0279056688442165	0.385374863956963	-4.1984779971192
LINC00671	0.0293929906226578	2.2396293896859	2.27836490116242	0.0279196009432686	0.385374863956963	-4.19891586450616
KRTAP4-12	0.0414877974564241	2.10172324103764	2.27826304748997	0.0279262029912869	0.385374863956963	-4.19912327879474
PSMD1	-0.0185076316399737	3.25587850793538	-2.27683022462443	0.0280192249815929	0.386111412995459	-4.20204031145218
OGT	-0.0310506724679187	3.1044456997258	-2.27641289372836	0.0280463710132489	0.386111412995459	-4.20288967339571
PRICKLE2	0.0288380953827088	2.21684181942214	2.27573630204498	0.028090431041528	0.386111412995459	-4.20426643311053
RGS1	0.201975829786793	2.86811216416474	2.27556553252755	0.0281015614141561	0.386111412995459	-4.20461387266935
NFIA-AS2	0.0228364232803826	2.11006754801533	2.27533330188505	0.028116704004939	0.386111412995459	-4.20508632573097
LOC101928288	0.109086675558756	2.4112822679915	2.2751325491582	0.0281297999516034	0.386111412995459	-4.20549470962701
DDIT4	0.0878738460464059	3.55375238591129	2.27482955058078	0.028149576142167	0.386111412995459	-4.20611103567258
APOC3	0.0302443231107996	2.35862602408641	2.27481865748333	0.0281502873468683	0.386111412995459	-4.20613319201781
LOC100506679	0.0305168979363444	2.57344040353394	2.27454436734854	0.0281682008981044	0.386111412995459	-4.20669106566226
TBCB	-0.0156276005800087	3.4950897904558	-2.27445256607583	0.0281741985996216	0.386111412995459	-4.20687776694354
SLC46A3	-0.0208599173226012	3.21366081265936	-2.27382006254153	0.0282155532974954	0.386111412995459	-4.20816396545732
APC2	0.0246267769292423	2.53246444161641	2.27345142137224	0.028239680994327	0.386111412995459	-4.20891347099386
KIAA0100	-0.0230404919471487	3.03994431314756	-2.27313412243522	0.028260463075082	0.386111412995459	-4.2095585143203
GALK2	-0.0274901405437089	2.76289298454518	-2.27306555622054	0.0282649557400989	0.386111412995459	-4.2096978947807
LOC101060179	0.0246901436488161	2.79401927986872	2.27288269005014	0.028276940801311	0.386111412995459	-4.2100696066988
LOC101929505	0.0268261756387926	2.10596603509652	2.27267072641256	0.028290838590531	0.386111412995459	-4.21050043602894
RP11-326I11.5	0.0403048791214604	2.06188219254865	2.27254651665101	0.028298985467874	0.386111412995459	-4.21075288566281
WDFY2	-0.0359386243035962	2.95370173212913	-2.27243071611578	0.0283065826735639	0.386111412995459	-4.21098823437087
RP11-619L19.1	0.0345460005878591	2.00961615343449	2.27223514975	0.0283194171281336	0.386111412995459	-4.2113856750975
TSHB	0.0434024091856835	2.25783735509217	2.27211917316872	0.0283270307894929	0.386111412995459	-4.21162135656899
KDELR2	-0.0216644643521962	3.18764528109059	-2.27195064452501	0.0283380976599678	0.386111412995459	-4.21196381495003
HIPK4	0.0170653185765404	2.94605865061143	2.2715880804081	0.0283619194594905	0.386111412995459	-4.21270049611346
LIMD1	-0.0258455365179788	2.67235747412664	-2.27149993686874	0.0283677135159688	0.386111412995459	-4.21287957807832
LINC00577	0.0378723388035778	2.87129533407985	2.27099993509481	0.0284006008013748	0.386251769199049	-4.21389533395327
LSM2	-0.0584766494250033	3.0537667052522	-2.27077703025534	0.028415273185897	0.386251769199049	-4.21434811030344
RP2	0.0357636576979212	2.79440471323568	2.27057358731795	0.0284286704253146	0.386251769199049	-4.21476132452449
MECOM	0.0313685015899183	2.00201297916048	2.26993726438647	0.0284706103308353	0.386592026332054	-4.21605357877937
MEIS3	0.0178412904846841	2.74598380404433	2.26940933813657	0.0285054477449178	0.386835494901375	-4.21712548632613
SPATA17	0.0352875184193253	1.93194590728928	2.26838051310016	0.0285734484006887	0.387114876484181	-4.21921386915844
PDLIM4	0.0192637201063732	2.45135747374829	2.26825139942145	0.0285819924447064	0.387114876484181	-4.21947590150885
LINC01115	0.0304403925121983	2.24741353586533	2.26766285522596	0.028620968005729	0.387114876484181	-4.22067018783682
AHR	0.051163404889615	3.33318094182534	2.26723595094658	0.0286492688512001	0.387114876484181	-4.22153632063123
GABRR2	0.0297919962811459	2.71451353226053	2.26684412829115	0.0286752660010298	0.387114876484181	-4.22233116609825
TNNC1	0.0359098806215603	2.3197336993234	2.26664412351281	0.0286885442873371	0.387114876484181	-4.22273685166595
ADAMTS9	0.0226444221269375	2.27321187675384	2.26660313743872	0.0286912660237714	0.387114876484181	-4.22281998354546
MYO1H	0.0396638011713044	2.06654697449941	2.26622510879251	0.028716380399992	0.387114876484181	-4.22358668246145
FTX	-0.0954720181720394	2.71069174357892	-2.26574278541146	0.0287484520891791	0.387114876484181	-4.22456476273625
ADCY2	0.0299000051089977	2.36142659734667	2.26568877095286	0.0287520457246887	0.387114876484181	-4.22467428598964
LARGE-AS1	0.0228427298457081	2.07220117200577	2.26566043666902	0.0287539309929746	0.387114876484181	-4.22473173762899
LOC101928978	0.0378507595075459	2.16168059127251	2.26560224394264	0.0287578032878613	0.387114876484181	-4.22484972959998
NAPB	-0.0520408198148057	2.66789941754349	-2.26536260600537	0.0287737543213941	0.387114876484181	-4.22533559634552
GSG2	0.0341212406204714	2.42285413224554	2.26530426217724	0.0287776390596995	0.387114876484181	-4.22545388262241
NETO1	0.0255191818796914	2.11313598804752	2.2649571540152	0.0288007604234626	0.387114876484181	-4.22615756084192
IL2	0.0415760547729569	1.96904268505994	2.2648406336171	0.0288085257264336	0.387114876484181	-4.22639375913373
LOC101928457	0.0229922604641506	2.19311585146061	2.2645560560657	0.0288274987643701	0.387114876484181	-4.22697058614353
SEMG1	0.0372917850386356	1.94320077556489	2.26426654007862	0.0288468124917347	0.387114876484181	-4.22755736543575
RNF150	0.033899261833596	2.24973869797885	2.26425619522057	0.028847502814927	0.387114876484181	-4.22757833089823
CD37	-0.018518575208065	3.11482275028423	-2.26364033668186	0.0288886262648333	0.387209909986071	-4.2288263299765
TRPC2	0.0406274790138013	2.4685023477325	2.26352962374112	0.0288960245743792	0.387209909986071	-4.22905065493099
PAPOLB	0.0219965470570034	1.94251919452799	2.26316183618608	0.0289206138385686	0.387209909986071	-4.22979579959817
THBS4	0.028817343019885	2.59477314002273	2.2627484235842	0.02894827574968	0.387209909986071	-4.23063326927492
LOC440354	-0.0784014719292152	3.04991852190855	-2.26250845964388	0.0289643428355127	0.387209909986071	-4.23111932122118
EP400NL	0.0354131947609586	2.61587566037308	2.26250450604708	0.0289646076201298	0.387209909986071	-4.2311273289785
SH3GL1P1	0.0190089842162031	1.89322051206377	2.26217225805538	0.0289868670133311	0.387209909986071	-4.23180023720352
ARFGAP2	-0.0176543326828313	2.93265072978014	-2.26191761636794	0.0290039373972001	0.387209909986071	-4.23231591595104
LTN1	-0.0427959981171049	2.70259919214416	-2.26187349259018	0.0290068962288516	0.387209909986071	-4.23240526710119
VANGL1	-0.0311892683105626	2.59199718734355	-2.26059633311864	0.0290926561533499	0.387956474629149	-4.23499094285902
CSNK1G1	-0.0255975157141219	2.7815448169414	-2.25999227696634	0.0291332966075359	0.387956474629149	-4.23621349081373
C12orf40	0.0246303455526133	2.02837293678126	2.2599667153287	0.0291350174917742	0.387956474629149	-4.23626521936009
ZNF12	-0.0399500699560122	3.17008795136849	-2.25970287383133	0.0291527853709878	0.387956474629149	-4.23679912326874
ERVH-1	0.025999448166572	3.13683286008141	2.25967479007808	0.0291546771842216	0.387956474629149	-4.23685595008856
MGC45800	0.0303301202170565	2.32482108823302	2.25952810490064	0.0291645601556877	0.387956474629149	-4.23715275520705
RP11-304C12.3	0.0318464796424442	2.41250574218929	2.25876614434176	0.0292159456296389	0.388414198725239	-4.23869427744579
LTBP2	0.0391252366373585	2.57051460786319	2.25792909253229	0.0292724881893615	0.388939912759926	-4.24038725105468
SUGP1	-0.0188000402255812	3.05621088886023	-2.25727720192391	0.0293165907355462	0.389299823580555	-4.24170539028215
PPP1R13L	0.0309508549921405	2.67154112861046	2.25627990361418	0.0293841758959297	0.389636155484347	-4.24372137999356
GYPC	0.0351865530358997	3.46070219006008	2.25627864533727	0.0293842612548169	0.389636155484347	-4.24372392310124
abParts	-0.0889961960625332	3.12912770305667	-2.25614973870664	0.0293930071838279	0.389636155484347	-4.24398445088147
SLC13A3	0.016009648137477	2.41108890410117	2.25500720933601	0.0294706258727569	0.390423025028006	-4.24629306309457
RPL37A	0.0246726829322088	3.42357512138095	2.25477396151265	0.0294864941979193	0.390423025028006	-4.24676425540959
RP3-368A4.6	-0.111795351502378	2.28864216968148	-2.25427388588231	0.0295205410335733	0.390647761045782	-4.24777434840257
DLX6	0.0262298578860007	2.09188238164192	2.25368596292484	0.0295606136220687	0.390951930446781	-4.24896165959673
NMUR2	0.0391448476584859	2.49859015932568	2.2529570340284	0.029610364431338	0.391383673130568	-4.25043339791887
RP11-629O1.2	0.0640188856921591	2.62080371699356	2.25253836642901	0.0296389730323419	0.391529516210058	-4.25127853805056
LINC01206	0.0333467175548408	2.22270422842232	2.25222963998443	0.0296600848567198	0.391529516210058	-4.25190166801963
GPR173	0.0214823172628962	2.42321197352686	2.25190203626214	0.0296825022314386	0.391529516210058	-4.25256282698293
IGLL3P	-0.0601050323515016	3.21596247380969	-2.25179474181806	0.0296898474923274	0.391529516210058	-4.25277934879818
MED7	-0.0253438929291927	2.95208992565151	-2.25113736042722	0.0297348864806567	0.391897582187458	-4.25410577909707
DCC	0.0232504573524097	2.01226054943925	2.25057802216322	0.0297732561941954	0.39217737577616	-4.25523414563976
FAM175B	-0.0346356063943207	3.08348378900326	-2.25026899264161	0.0297944740413181	0.392231050670517	-4.25585746471223
RP1-68D18.4	0.0317632219675046	2.21679086378356	2.24992696275427	0.0298179733870202	0.392314681480749	-4.25654726852243
LOC400756	0.0355058792434271	2.41946025428128	2.24914881854022	0.029871497729963	0.392793027621582	-4.25811632089068
CDKN2B-AS1	0.0517826883244366	1.95013102938718	2.24858413003523	0.0299103931843125	0.393078573266554	-4.25925469585072
RBMS3	0.0241430605692288	2.05325606982769	2.24794103079194	0.0299547444735126	0.393132925516148	-4.26055087055123
LYPD1	0.0392317816231604	2.21127637942835	2.2476289965577	0.0299762849904588	0.393132925516148	-4.26117967545423
MRPS5	-0.0220159662928978	2.80638510828852	-2.24750573450857	0.0299847978843074	0.393132925516148	-4.26142805183678
TTLL1	-0.0283478702826514	2.91561383641912	-2.2472684411626	0.030001192228379	0.393132925516148	-4.26190617450563
ORMDL2	-0.0251645912016225	3.32009098759844	-2.2466953827893	0.0300408171472619	0.393132925516148	-4.26306066836953
WFDC6	0.039528250259619	2.26754741425043	2.24631718292288	0.0300669938303018	0.393132925516148	-4.26382247105712
SMC4	-0.0260287748112775	2.90143313226944	-2.24609600662203	0.0300823117144132	0.393132925516148	-4.26426793706529
ARHGAP28	0.0235312022185759	2.0707372738238	2.2457085442811	0.0301091627315894	0.393132925516148	-4.26504823349764
LOC151174	-0.0349848286042902	2.64031026376091	-2.24568489882976	0.0301108020446841	0.393132925516148	-4.26509584882258
LOC101929752	0.0327627402891335	2.5463419537052	2.24541412626992	0.0301295800756257	0.393132925516148	-4.26564108116052
NCOA3	-0.0197713799797632	3.13156429849127	-2.24540883839817	0.03012994689243	0.393132925516148	-4.26565172840095
C4A	0.0256491835137513	2.59930423100249	2.24515749483469	0.0301473870474606	0.393132925516148	-4.26615779138474
ATP6V1G3	0.0381586739623034	2.21639666369261	2.24501913948405	0.0301569910446443	0.393132925516148	-4.26643634152726
DGKB	0.0227089848819417	1.90839568289415	2.24488627931182	0.0301662161559362	0.393132925516148	-4.26670381566024
NPC1L1	0.0202563710088768	2.39980485826968	2.24467655166117	0.0301807836550468	0.393132925516148	-4.26712601430716
LOC101928597	0.0283115435431003	2.66972754045978	2.24448984174394	0.0301937576330597	0.393132925516148	-4.26750185053053
PCDHB11	0.0422323391344137	2.25661319322826	2.24416319223894	0.0302164675878689	0.393132925516148	-4.26815931840015
UBR7	-0.0233074448007731	3.18725468785843	-2.24405760200538	0.0302238118873647	0.393132925516148	-4.26837183050548
LOC100507534	0.0331252499850732	2.03281167796654	2.24348866441993	0.0302634115461192	0.393353918987184	-4.26951674658572
COPS7A	-0.0317506789224273	3.11458297503802	-2.24309062715874	0.0302911435202736	0.393353918987184	-4.27031761244715
PCDHA1	0.0262527374418386	1.97828740262554	2.24307291832712	0.0302923778520725	0.393353918987184	-4.27035324070421
LAMC3	0.0252572533569064	2.5306217559515	2.24249560160602	0.0303326422179756	0.393619211117155	-4.27151461946492
SYDE1	0.0186476369327222	2.74190617262258	2.24228681717968	0.0303472154025639	0.393619211117155	-4.27193457032909
RBM14	-0.0469996166470308	2.79727745741095	-2.2406460504089	0.0304619583152367	0.394530353784694	-4.27523376155579
ZNF493	-0.0452951647079778	2.72703148532575	-2.2405516146567	0.0304685741810353	0.394530353784694	-4.27542359202004
CSN1S1	0.0385486943023161	2.09718223566534	2.24054278292384	0.0304691929692987	0.394530353784694	-4.27544134484951
APPBP2	-0.0437776902477931	2.81699019531628	-2.24006270395653	0.0305028461516833	0.394742714904137	-4.27640627829712
ZBTB26	-0.0406396674765706	2.64607698513153	-2.23958756118017	0.0305361858830042	0.394809748274762	-4.277361131377
ARID4B	-0.0153710262679092	2.92580894375722	-2.23942485928378	0.0305476097723759	0.394809748274762	-4.27768806288231
PIK3CG	-0.038627312323237	2.98823695919177	-2.23921654970846	0.0305622414946844	0.394809748274762	-4.27810661092451
CBR1	-0.0488655378689229	3.07563018676204	-2.23854460984791	0.0306094812568474	0.394809748274762	-4.27945650550816
ZNF200	-0.0698846519940148	2.87782611458999	-2.23852033473433	0.0306111890992576	0.394809748274762	-4.27950526711487
FLAD1	-0.0212831455897158	3.08687805377036	-2.23851506254767	0.030611560027947	0.394809748274762	-4.27951585734206
SUPT16H	-0.0351278277296125	3.16798194557788	-2.23799898171813	0.0306478886517976	0.394970834953791	-4.28055241327788
C11orf83	-0.0332270639720833	2.87105067323324	-2.23749161052936	0.0306836415720249	0.394970834953791	-4.28157129387176
DTWD1	-0.0293604756030743	2.43743432060392	-2.23639817778497	0.030760818694077	0.394970834953791	-4.28376646431209
JAKMIP3	0.0333051319657094	2.36953847057649	2.23586190781654	0.030798733014619	0.394970834953791	-4.2848427710927
LOC101927503	0.0254709181331765	2.66065629459592	2.23575623839014	0.0308062087514618	0.394970834953791	-4.28505482840667
C1orf168	0.02921350265746	2.12436505854788	2.23551465859791	0.0308233057291951	0.394970834953791	-4.28553960111801
RBM25	-0.0253971857005055	3.1213996095545	-2.23521046100947	0.0308448462733338	0.394970834953791	-4.28614996934107
MROH2B	0.0280462961535877	2.2973024327852	2.23512555516615	0.0308508609336672	0.394970834953791	-4.2863203201497
DOK2	-0.0229799690255454	3.43320320973377	-2.23461628488459	0.030886959126787	0.394970834953791	-4.28734198829589
CENPB	-0.0424072979275327	3.08602665913101	-2.23419663183416	0.0309167332884963	0.394970834953791	-4.28818373490961
MRPL45P2	-0.0299467111558172	1.81377775866497	-2.23417502495692	0.0309182669759108	0.394970834953791	-4.28822707097614
HSFY1	0.0260361867086121	2.02957355064181	2.23416700497977	0.0309188362627175	0.394970834953791	-4.28824315624652
ANKRD17	-0.0284050998801035	3.13613165350734	-2.23412836046039	0.0309215795203356	0.394970834953791	-4.28832066300986
RPTN	0.0342701144389692	1.96079334331849	2.23412571389621	0.0309217673998482	0.394970834953791	-4.28832597101072
LOC101929464	0.0376163409022148	2.43277494393541	2.23412098873961	0.0309221028411003	0.394970834953791	-4.28833544786496
ILF3-AS1	-0.0527486761481026	2.96314042809751	-2.23410934753111	0.0309229292701802	0.394970834953791	-4.28835879560342
RPA2	-0.0239953496658503	3.32210354733124	-2.23400688216926	0.0309302043071501	0.394970834953791	-4.28856429718261
TTYH1	0.0349646533589323	2.30721104876457	2.23363674657163	0.0309564966063081	0.394970834953791	-4.28930656912153
DCAF13	-0.0190243756238053	2.67071145219993	-2.23332819778367	0.0309784293258388	0.394970834953791	-4.28992526107955
ATL1	0.057036801014632	2.69594425257194	2.23332250855466	0.030978833865748	0.394970834953791	-4.28993666830867
ZNF814	-0.0397711651438253	2.28081596187989	-2.23301078839632	0.031001006310058	0.394970834953791	-4.29056165031795
DIDO1	-0.0300078463140827	2.94659965530535	-2.23244213059822	0.0310414909206309	0.394970834953791	-4.2917016026992
NOBOX	0.0312789862858249	2.63124426575558	2.23217997306925	0.0310601706047529	0.394970834953791	-4.29222705691305
LOC100507564	0.0385652402906707	2.17374132002891	2.23181874645125	0.0310859257028826	0.394970834953791	-4.29295100076044
TTLL3	-0.0257383511530076	2.70791439176969	-2.231764049435	0.0310898272009953	0.394970834953791	-4.2930606125168
ERGIC2	-0.0322741829516655	2.84273801507549	-2.23171079085604	0.0310936265148914	0.394970834953791	-4.29316733965468
IFITM10	0.0270546930793176	2.64184047753553	2.23156726021426	0.0311038676342252	0.394970834953791	-4.29345495691491
NUDCD3	0.0161013028964159	2.78794981782451	2.23142261078622	0.0311141916154947	0.394970834953791	-4.29374480144881
ZNF22	-0.0269103469410608	3.20067871711874	-2.23088255974457	0.0311527633051705	0.394970834953791	-4.29482681101749
HCG22	0.0277361730640995	2.73790869363302	2.23081896226588	0.0311573083811593	0.394970834953791	-4.29495421712575
LOC100996425	0.0298768217109608	2.57851241920829	2.23077372684722	0.0311605415476815	0.394970834953791	-4.29504483642127
FDFT1	-0.0239462028355759	3.25085793430888	-2.23039381577702	0.0311877071746539	0.394970834953791	-4.29580584867886
NSDHL	-0.0271610133021176	2.84670582017986	-2.23030977530561	0.0311937193514641	0.394970834953791	-4.29597417919708
PIGM	-0.0624957146226657	2.63546588591136	-2.22973606675496	0.0312347894648343	0.395272114466487	-4.29712316752093
RAB5B	-0.0402750356740711	3.15300679300939	-2.2289572268441	0.0312906212720955	0.395637354933499	-4.29868261035717
TRAM1L1	0.0417827238546562	2.2827313869401	2.22885111564118	0.0312982348089875	0.395637354933499	-4.29889503997293
RER1	-0.0186727702070235	3.28819749738989	-2.22824601206405	0.0313416828071632	0.395784072373348	-4.30010627754326
TACR3	0.0385068063316196	2.19045105351914	2.22820075462133	0.0313449345626287	0.395784072373348	-4.30019685915409
AC025442.3	0.0201656055460706	2.61455857070693	2.22796697907996	0.0313617361544091	0.395784072373348	-4.30066473198106
EMX1	0.0317229879258343	2.26470056437258	2.22714518381273	0.0314208626470764	0.396051849631223	-4.30230914867452
OR1G1	0.0378773673852142	2.34486540513864	2.22684623933687	0.0314423956602498	0.396051849631223	-4.30290722038997
LOC102723697	0.0335880044033336	2.10731777495636	2.22668384843898	0.0314540981972843	0.396051849631223	-4.30323207512836
LOC101928475	0.0384864593269161	1.87623542746316	2.22656218712846	0.0314628681342681	0.396051849631223	-4.30347544024731
TP53AIP1	0.0166606843912374	2.32327101873182	2.2264701441077	0.0314695044855579	0.396051849631223	-4.30365955152488
RTEL1-TNFRSF6B	0.0249251355132376	2.70641677365764	2.22573582685086	0.0315224937312628	0.396316458954511	-4.30512817400112
ERVFRD-1	0.0310581989250349	2.19677505708846	2.22569872886426	0.0315251728713816	0.396316458954511	-4.30520235930243
ADAMTSL1	0.0193485710211525	2.21525686328048	2.22503724636236	0.0315729777638771	0.396646384355401	-4.30652497149368
SLC25A20	-0.0408426924854131	3.20063115299888	-2.22362905017077	0.0316749617802399	0.396646384355401	-4.30933958749181
ZNF670	-0.0381668159022097	2.0334063591595	-2.22360363093338	0.0316768053723811	0.396646384355401	-4.30939038107854
ROMO1	-0.0205929191560776	3.24140348997937	-2.22349562778904	0.0316846396269932	0.396646384355401	-4.30960619157236
LOC100133130	0.057436336602029	3.0293181356336	2.22349274193925	0.0316848489823117	0.396646384355401	-4.30961195792767
PRPH2	0.0347243230398062	2.46855856820009	2.22342213998634	0.031689971216823	0.396646384355401	-4.30975302926057
METTL2A	-0.036814015581744	2.92202817400483	-2.22332098448777	0.0316973114207003	0.396646384355401	-4.30995514419803
LOC339978	0.0320451368479344	2.51566759369644	2.22326044222309	0.0317017053061146	0.396646384355401	-4.31007610793882
VSIG2	0.019336126042754	2.64397744875822	2.22318143061281	0.0317074404277111	0.396646384355401	-4.31023396964155
MOV10	-0.0339383245715306	2.8885484982687	-2.22259673373745	0.0317499097866257	0.39674934286886	-4.31140203154107
TXNDC15	-0.0283199267625656	3.19293807576737	-2.22233670424428	0.031768813217527	0.39674934286886	-4.31192142089561
CYTH4	-0.0299051724014587	3.1240285091171	-2.22177875034586	0.031809408689969	0.39674934286886	-4.31303573115356
ISCA1	0.0378710689309867	3.29619493756216	2.22122194909034	0.0318499662399159	0.39674934286886	-4.31414752085957
IGHV3-73	-0.0560413048459503	2.18057380596716	-2.22107756647906	0.0318604906058295	0.39674934286886	-4.31443578035458
CTD-2537I9.16	0.0240937772660894	2.64523027933473	2.22104624733247	0.0318627739350185	0.39674934286886	-4.31449830700837
ARHGEF12	0.0216141662905698	2.20850773107706	2.22073063210408	0.0318857920476362	0.39674934286886	-4.31512837386379
MIRLET7DHG	0.0727767070517702	2.24407208151019	2.22057028842186	0.0318974917198495	0.39674934286886	-4.31544844319553
SCAMP3	-0.0187540771993646	3.28847095412057	-2.22050526102915	0.031902237609684	0.39674934286886	-4.31557824217523
SYN3	0.0365514255416892	2.27393669864093	2.21977022314345	0.0319559264667509	0.39674934286886	-4.31704521926404
ZNF766	-0.0279650786046632	3.13432314878762	-2.21966804639534	0.0319633960420498	0.39674934286886	-4.31724911187611
RP1-30M3.5	-0.0526394355930364	2.63430134181597	-2.21960697775717	0.0319678611719253	0.39674934286886	-4.31737097018004
ANKRD46	-0.0510034562891319	2.94096410872944	-2.21898746666592	0.0320131890338922	0.39674934286886	-4.31860701374582
LOC441204	0.0189150954826065	2.31108175950523	2.21873625417362	0.0320315857989764	0.39674934286886	-4.3191081538081
TUBB7P	0.0295765989293137	2.3237582376831	2.21865074079343	0.0320378502472053	0.39674934286886	-4.31927873302848
LOC101927660	0.0311802712490512	1.88927224260157	2.2184564228546	0.0320520894301429	0.39674934286886	-4.31966633276325
C9orf50	0.0384899118837962	2.52455847460693	2.21843241916595	0.0320538487566473	0.39674934286886	-4.31971421030071
SLC28A1	0.0306518784358909	2.3118139042658	2.21816230415361	0.0320736524821724	0.39674934286886	-4.32025295122351
CPEB2	0.0365642567555877	2.72283090167854	2.21812423402321	0.0320764445016557	0.39674934286886	-4.32032887747352
BCL10	0.0634611959364837	3.01182000367714	2.21792831294992	0.0320908165416689	0.39674934286886	-4.32071960208994
CLDN20	0.0425060670900592	2.02581145698358	2.21752724749236	0.03212025504788	0.39674934286886	-4.32151936091855
LILRA4	-0.0626428471550118	2.96928061495959	-2.21742721276235	0.032127601408424	0.39674934286886	-4.32171882105209
CTC-527H23.4	0.0278980450717716	2.50724667184064	2.2172843885677	0.0321380927321455	0.39674934286886	-4.32200358724677
BTBD9	0.023776711041545	2.63602994699473	2.21728071921607	0.0321383623088852	0.39674934286886	-4.32201090309568
LOC101927690	0.0352504187547322	2.08670902663015	2.2171334707116	0.0321491818915589	0.39674934286886	-4.32230447513879
KLF17	0.039741865268097	2.18760922953494	2.21643830196862	0.032200305467309	0.397038561841232	-4.32369023927333
CYP11B1	0.0212983697007738	2.17422272649523	2.21623418381849	0.0322153302752479	0.397038561841232	-4.32409706798392
EPM2AIP1	-0.0329496819774695	3.00300663981294	-2.21590607468971	0.0322394949060557	0.397038561841232	-4.32475096201357
HMGN2P9	0.0273973089641459	2.80003744073063	2.21582299349626	0.0322456162355706	0.397038561841232	-4.32491652382604
LOC100129518	0.099442003154234	3.29572428529243	2.21563619445048	0.0322593831496001	0.397038561841232	-4.32528875380509
MAATS1	0.0193572389021646	2.07290942140544	2.21532274999434	0.0322824954377538	0.397109406245058	-4.32591329173356
LRG1	0.0615991747438902	2.92989129815578	2.21491314995836	0.0323127200590942	0.397267616846897	-4.32672931510558
PSMB5	-0.0425562174402461	3.16031677951436	-2.21430135179861	0.0323579117878606	0.397334321101166	-4.3279479460236
ARHGEF9	-0.0370309951340477	2.8116668482866	-2.21414154787066	0.0323697252727339	0.397334321101166	-4.32826621337713
LATS1	0.025408282196874	2.4780605605372	2.21387567994336	0.0323893880100479	0.397334321101166	-4.3287956790707
LOC102724891	0.0371228331339752	2.47781793430728	2.21374174419154	0.0323992974836512	0.397334321101166	-4.32906238803659
SPATA16	0.0345204749843488	2.51410578280884	2.21329041966981	0.0324327093461725	0.397334321101166	-4.32996102641108
TRY2P	0.0471228885767574	2.42686405448647	2.21288041964741	0.0324630884395419	0.397334321101166	-4.33077725832503
FHAD1	0.0191781644047682	2.34906303076811	2.21283297449706	0.0324666055345463	0.397334321101166	-4.33087170491417
LOC101927653	0.0447826152871378	2.16733790043651	2.2128112191386	0.0324682183659633	0.397334321101166	-4.33091501164127
SP1	-0.0520477954951133	3.05440692444645	-2.21272730895787	0.0324744397053838	0.397334321101166	-4.33108204208506
TMEM229B	-0.0220911858576036	2.65046882769471	-2.21227135552381	0.0325082638908513	0.397467320028802	-4.3319895697447
RASSF9	0.0326914695854459	1.95433641592844	2.21173207372203	0.032548310024099	0.397467320028802	-4.3330627642425
DSTYK	-0.0249744645465579	2.68940994175872	-2.21157382838702	0.0325600693554853	0.397467320028802	-4.33337764042556
WDR11	-0.0443503948552033	3.08141181798628	-2.21097680622638	0.0326044684848552	0.397467320028802	-4.33456543436456
ADCK3	-0.0267827755235235	2.99498769376459	-2.21090691413001	0.0326096697070797	0.397467320028802	-4.33470447036922
ANKRD53	0.0177122245554946	2.52881197590184	2.21079291999305	0.0326181544900785	0.397467320028802	-4.33493123093995
TMCC2	0.0431305800499944	2.698966943467	2.21034249133028	0.0326516998532155	0.397467320028802	-4.33582714736209
TSPAN16	0.0239287836924831	2.44252618914651	2.21028157133205	0.0326562391776806	0.397467320028802	-4.33594830809758
UFSP2	-0.0257333038346141	3.07240833328012	-2.21027716097614	0.0326565678277374	0.397467320028802	-4.33595707953189
PPP3R2	0.0282309386389175	1.98114433299765	2.21024414707766	0.0326590280443247	0.397467320028802	-4.33602273802334
ACVR2B-AS1	0.0535468367061878	2.53040205290204	2.20992043854752	0.032683159723526	0.397549545175053	-4.33666649314864
LOC101928274	0.0232384370870657	2.07483999966227	2.20882203420913	0.0327651610647713	0.397981332388085	-4.33885032400759
RP11-700H6.1	0.0272561067554831	2.58568847108736	2.20879116230893	0.0327674684408805	0.397981332388085	-4.33891169072594
KCTD6	-0.058888075724381	2.87169517497295	-2.20874604903094	0.0327708404816063	0.397981332388085	-4.33900136503771
KRTAP19-3	0.037750421844498	2.01911061333994	2.20777016086046	0.0328438597100088	0.39860672115449	-4.34094084290545
RP11-339A11.2	0.0426319616647037	1.95588637202472	2.20737038741015	0.0328738137579694	0.39860672115449	-4.34173515721467
KRTAP13-1	0.0348139592017702	2.52693156921145	2.20716444854836	0.0328892537105646	0.39860672115449	-4.34214429530065
MINOS1	-0.0200989811599253	3.15182841081679	-2.2069446082134	0.0329057430044863	0.39860672115449	-4.3425810182847
MS4A5	0.0334125688499181	2.4885669555582	2.2068952686162	0.0329094447666448	0.39860672115449	-4.34267902897563
ZNF259P1	-0.0225015643228108	2.61944883581867	-2.2056326967638	0.0330042964982331	0.399447823757261	-4.34518647994813
REM2	0.052294632031689	2.81649972379912	2.20550632037933	0.0330138039652526	0.399447823757261	-4.34543739965226
VRK2	-0.0328745254135465	3.21173785213131	-2.20503467900181	0.0330493076422625	0.399506389805157	-4.34637374150221
PXDN	0.0311606910923938	2.36021774847613	2.20495877012964	0.0330550249859857	0.399506389805157	-4.34652442742083
BST2	-0.0245731179420989	3.3546432733098	-2.20445038559589	0.0330933383735466	0.399506389805157	-4.34753351114482
CDX2	0.0268440964252403	2.66576308692943	2.20398650717247	0.0331283320083754	0.399506389805157	-4.34845409576107
FAM71F1	0.0358383588679847	2.10583493505418	2.20381919203642	0.0331409618252149	0.399506389805157	-4.34878610170117
LINC00928	0.0230084427435115	2.66398037657372	2.20381405596679	0.0331413495900162	0.399506389805157	-4.34879629296769
EMG1	-0.0335978053190269	3.2507104323498	-2.2036133449517	0.033156506092713	0.399506389805157	-4.34919453996224
ZNF211	-0.0290641631337683	3.12739964254659	-2.20358917185375	0.0331583319160836	0.399506389805157	-4.34924250184004
MRPL17	-0.0348773244800222	3.14824178965848	-2.20191357059454	0.0332851096178176	0.400822793713509	-4.35256605573741
SNX25	0.027140714146066	2.44128738454047	2.20142630537119	0.0333220571836388	0.401003434904462	-4.35353217254224
JPX	-0.069643693800856	2.51203931204393	-2.2012535785485	0.0333351631638237	0.401003434904462	-4.35387460329965
CFLAR-AS1	0.0540015334178841	2.11807086499218	2.20062162092974	0.0333831531253451	0.401320801016367	-4.35512727841063
PNMAL2	0.0256692340962177	2.50106917457116	2.20015161718866	0.033418884248802	0.401320801016367	-4.35605874270291
SRFBP1	-0.0509857625807597	2.86555920933141	-2.20013222468999	0.0334203592540118	0.401320801016367	-4.35609717184073
DNAJC27	-0.0390416677602632	2.49623351120463	-2.19998306200009	0.0334317065881641	0.401320801016367	-4.35639275111535
MAGEA9	0.0441494684979316	2.20243736203937	2.1986130764138	0.0335360860992788	0.402004843767153	-4.3591067626098
LCNL1	0.0178916333540093	2.71357855842821	2.19831153656323	0.033559099241533	0.402004843767153	-4.35970394969277
ZNF785	-0.0666156462274654	2.29206532195717	-2.19826273394203	0.0335628251120382	0.402004843767153	-4.35980059518065
SLC16A10	-0.0444580960145813	2.29761381448914	-2.19789732772834	0.0335907339596179	0.402004843767153	-4.36052416781431
CKMT2	0.0319171891681096	2.27083743997487	2.19746210132398	0.0336240023454667	0.402004843767153	-4.36138587384217
C11orf85	0.0250931701037529	2.65622321898847	2.19699987851049	0.0336593662911001	0.402004843767153	-4.36230088293222
LOC101928565	0.0405317037173414	2.21783350605065	2.19689427175397	0.033667450723868	0.402004843767153	-4.36250991914185
DTNBP1	-0.0226200183942997	3.12464233261417	-2.19658161861917	0.03369139510887	0.402004843767153	-4.36312873299988
LOC101926915	0.0316589749160041	2.47529657345913	2.19611384877558	0.0337272472114248	0.402004843767153	-4.36405442960764
MLF1	0.0818235886838679	2.42179966225802	2.19610418915408	0.0337279879268686	0.402004843767153	-4.36407354395019
FBXL22	0.0317703444344972	2.11386109570553	2.19588339309933	0.0337449228577623	0.402004843767153	-4.36451043445591
TRMT1L	-0.0887148966133227	2.7769226912512	-2.19577388893657	0.0337533245592862	0.402004843767153	-4.36472709817186
IFNGR1	-0.0256801034714869	3.39837611447327	-2.19576114563734	0.0337543024086997	0.402004843767153	-4.36475231136856
FEN1	-0.0343857675638297	3.00556206331036	-2.1956488252856	0.0337629223292825	0.402004843767153	-4.36497453730179
SLC25A15	-0.0260375691036527	2.64515226170711	-2.19525198255109	0.0337933932781142	0.402004843767153	-4.36575961931957
PTN	0.0171166930994793	2.35138616727878	2.19477113759136	0.0338303468565633	0.402004843767153	-4.36671073476923
LOC100129098	0.0280183763706217	2.5903548716897	2.1947377213101	0.0338329162726303	0.402004843767153	-4.36677682635664
ETFB	-0.0185395748847723	3.24889490105146	-2.19460557087938	0.033843079164478	0.402004843767153	-4.3670381891334
WBSCR27	0.0258944332770183	2.66774736653117	2.19433273507641	0.033864069876738	0.402004843767153	-4.36757775556669
SVEP1	0.0211012290406676	2.26358325560603	2.19398061885924	0.0338911771040061	0.402004843767153	-4.36827403062348
CCDC142	-0.0323691106174304	2.99345581770379	-2.19392018700793	0.0338958313070391	0.402004843767153	-4.36839351978661
LINC00551	-0.0293345610800124	1.81779002371601	-2.19388893607612	0.0338982383424445	0.402004843767153	-4.36845530982109
LOC101927181	-0.039720989437888	2.67219982415844	-2.19362669655474	0.0339184427423997	0.402004843767153	-4.36897378826669
DEFB122	0.0504323385316092	2.02906127884665	2.1930791668011	0.0339606618952563	0.402004843767153	-4.37005616159621
C2CD2	-0.033927268626111	2.80777472539393	-2.19306004645189	0.0339621370760632	0.402004843767153	-4.37009395542922
LINC00528	0.0671901953853853	2.92207583624721	2.19274753681599	0.0339862559919589	0.402004843767153	-4.37071163414739
WNT11	0.0374729258798356	2.50561182144511	2.19256580756934	0.0340002884958645	0.402004843767153	-4.37107079207333
CYP2C8	0.025026986946461	1.98433339788465	2.19245457026221	0.0340088803882044	0.402004843767153	-4.37129062270803
PYY	0.0289061520123357	2.40226322670352	2.1923954668761	0.0340134462751239	0.402004843767153	-4.37140742108411
WDR72	0.0312887284548111	2.13258083702596	2.19233246263002	0.0340183141113739	0.402004843767153	-4.37153192549067
VMP1	-0.0876799235580168	2.99850546368316	-2.19200190797761	0.0340438635506031	0.402004843767153	-4.37218509729981
SLAIN2	-0.0206065442204952	2.86251314087411	-2.19149871661532	0.0340827891687559	0.402004843767153	-4.37317924792371
GATSL3	-0.0349857351417109	2.82948200057684	-2.19145084934177	0.0340864941134072	0.402004843767153	-4.37327380948538
ZEB2	0.0373392844755758	3.01049094256736	2.19126218297862	0.0341011004338916	0.402004843767153	-4.37364650308414
LOC101929478	0.0235994978397476	2.55681487408566	2.19122932040218	0.0341036451814705	0.402004843767153	-4.37371141758886
SNX17	-0.0176023639222995	3.48373118977765	-2.19095911717393	0.0341245750258434	0.402010977728329	-4.37424512960257
SLA	-0.0254113099726765	3.42305458425085	-2.19076902428465	0.0341393063691496	0.402010977728329	-4.37462057460459
PKD1L1	0.0227998022143003	1.97641197946867	2.19018074293985	0.0341849312201429	0.402341165800858	-4.37578230314525
MKX	0.0248293118878873	1.9981694030184	2.18989758142345	0.0342069113909822	0.402392870244562	-4.37634139818915
LOC101928303	0.0398050234597958	2.06305692719078	2.18933278797474	0.0342507903841997	0.402701995884116	-4.37745639778831
CLEC4GP1	0.0359082789732832	2.1755800155089	2.18838449807839	0.0343245754591273	0.403222136701334	-4.37932797495466
RP11-843B15.2	0.0291605613802353	2.85869625981248	2.18802830239147	0.0343523268775615	0.403222136701334	-4.38003080951424
HAAO	0.0239691006505547	2.89435622905816	2.18784242370162	0.0343668166847402	0.403222136701334	-4.38039754386232
BCL6B	0.0176545934963785	2.72967641147619	2.18771038026299	0.0343771131583446	0.403222136701334	-4.38065804756471
ARHGAP10	-0.030010180590923	2.85617294866111	-2.18763302590612	0.0343831463594538	0.403222136701334	-4.38081065139903
C1orf167	0.022479154853662	2.50863034793025	2.1870901239337	0.0344255160206623	0.403277757878809	-4.38188156263329
AK7	0.0226782286839531	2.39671659959454	2.1863805055388	0.0344809664174214	0.403277757878809	-4.38328101695102
LINC01341	0.0251364007949459	2.59015165112395	2.18578075479953	0.0345278932718276	0.403277757878809	-4.3844635191569
AC114752.3	0.0755854027625378	2.22201359977907	2.18556826666049	0.0345445327377589	0.403277757878809	-4.38488241122246
EDA2R	0.0422931870446934	2.60909856685203	2.18532712655316	0.0345634244732151	0.403277757878809	-4.38535774786305
KCNJ10	0.0225208904994081	2.22181285115365	2.18520708195841	0.0345728325840345	0.403277757878809	-4.38559436495067
LMO3	0.0210436917763857	2.0655064204364	2.18519882551099	0.0345734797399823	0.403277757878809	-4.38561063866333
JARID2-AS1	0.0895939753623729	2.65170675296455	2.18517725615221	0.034575170437674	0.403277757878809	-4.38565315230594
CLEC4M	0.024293484249613	2.23032957689272	2.1851766504257	0.0345752179181397	0.403277757878809	-4.38565434620036
TNFRSF12A	0.0213866704373333	2.90870127594243	2.18513561217521	0.0345784348760238	0.403277757878809	-4.38573523248949
THAP6	-0.0330405921069263	2.63747622650577	-2.18490888431311	0.0345962126802604	0.403277757878809	-4.38618209091041
LOC100652824	0.0285137421947486	2.22746404107355	2.18459939588083	0.03462049282685	0.403277757878809	-4.38679200318778
LOC101929592	0.0433978339750083	2.06106891846417	2.18436032516998	0.0346392588506508	0.403277757878809	-4.38726309575463
ADAMTS9-AS2	0.022120434885716	2.12323225341134	2.18422666491107	0.0346497545304308	0.403277757878809	-4.38752645762849
PRR13	-0.0128576602878061	3.56891147416105	-2.18419456147737	0.0346522758736774	0.403277757878809	-4.3875897117854
ELMOD2	-0.0257503896168911	2.51995396423146	-2.1835099268137	0.0347060844643794	0.403443756997587	-4.38893848882539
NCBP1	-0.0490255216073261	2.53833262917685	-2.18344044181133	0.0347115497421651	0.403443756997587	-4.38907536034915
DNM1P35	0.0400260708990077	2.17281716533417	2.18314398834623	0.0347348755701812	0.403443756997587	-4.38965927557109
LOC221272	-0.0329413654236577	2.14090018897811	-2.18306048797648	0.0347414481276725	0.403443756997587	-4.38982373235766
ATG12	-0.0183267165918766	3.15676841886547	-2.18256591016283	0.0347804003605575	0.403443756997587	-4.39079771807083
LOC283352	0.02617580254786	2.08431487237784	2.18244796581171	0.0347896951926187	0.403443756997587	-4.39102996337403
CYP1A2	0.0329737209869387	2.65397053240665	2.18243430277459	0.0347907720766731	0.403443756997587	-4.39105686674455
LOC283038	-0.0262477042554021	2.02611420397418	-2.18219140951834	0.0348099211979697	0.403443756997587	-4.39153511646532
INTS9	-0.0125296946429949	2.91833862738326	-2.18199722571729	0.0348252368911816	0.403443756997587	-4.39191742842871
TRBV27	0.142792255412366	3.08185823898655	2.18153976279582	0.0348613415476548	0.403475072052522	-4.39281798194289
LOC145945	0.0270544026680093	2.61138111579528	2.18151611517961	0.0348632088045383	0.403475072052522	-4.39286453016947
KCNH5	0.0191140143098059	2.08853636249805	2.18073741222599	0.0349247460039207	0.403982906253643	-4.39439711473199
C7orf55	-0.0261139138549202	3.08638492598493	-2.18028243139034	0.0349607454454068	0.404194975134364	-4.39529237354457
DEFB126	0.0247397483490817	2.0513771775478	2.17984935078317	0.0349950425704487	0.404387158591851	-4.39614440238951
RP11-382F24.1	0.0375164944083064	2.01917288608244	2.17881567611785	0.0350770231211284	0.405102142410063	-4.39817747958819
LINC00599	0.0248608668229271	2.64609919730192	2.17837833832694	0.0351117594182689	0.405102142410063	-4.39903742533287
AURKAIP1	-0.0135306218410483	3.06743831676638	-2.17817884296856	0.0351276147797333	0.405102142410063	-4.3994296515538
NADK	-0.03536176663268	3.18080831120618	-2.17817729009335	0.0351277382229705	0.405102142410063	-4.39943270453782
PRPH	0.0370378395531712	2.82655902193128	2.17762623043558	0.0351715680320094	0.405394790927926	-4.40051599021778
LOC728554	-0.0316038165329671	3.21006673495149	-2.17733895161024	0.035194436596834	0.405394790927926	-4.40108064350492
NKPD1	0.0253567696727179	2.72292503161918	2.17693085332995	0.0352269454939512	0.405394790927926	-4.40188266892503
DGCR5	0.0150952993565778	2.50904062457363	2.17690419882535	0.0352290697016414	0.405394790927926	-4.4019350482225
VEPH1	0.0428034439226304	2.34782871012031	2.17642974938974	0.0352668994994716	0.405394790927926	-4.40286731332953
RP11-489E7.4	0.112669981098779	3.00566194769397	2.17642838180722	0.0352670085943392	0.405394790927926	-4.40287000031593
CXCR4	0.0566999804944106	3.70550824560939	2.17630135776761	0.0352771428644013	0.405394790927926	-4.4031195676324
AGO4	-0.0287237740173292	2.87364996339715	-2.17603945010413	0.0352980465905212	0.405395934987809	-4.40363410779705
CCAR1	-0.0282961986323427	3.00909426371151	-2.17565927922103	0.0353284087904843	0.405395934987809	-4.40438089903266
CCDC11	0.0241597766047446	2.03606719296946	2.17529233603253	0.0353577364681027	0.405395934987809	-4.40510160840046
CCDC125	-0.0407212216243811	2.49479759793414	-2.17523189953415	0.035362568877426	0.405395934987809	-4.40522030187958
LOC102723886	0.0344811872699182	2.32838862670704	2.17519106607381	0.0353658341886218	0.405395934987809	-4.40530049474799
NRXN3	0.0283205013791425	2.2000323779244	2.17489735797859	0.0353893288706558	0.405462115453483	-4.40587727321774
CCNA2	-0.0716627963122529	2.45421926075555	-2.17454118646242	0.0354178387247037	0.405585660671282	-4.40657663345935
LOC100291323	-0.0557984316642743	2.29034961215817	-2.17430939207249	0.0354364036825504	0.405595255756255	-4.40703172439941
[truncated: 20,881 more rows]
