# Supplementary material for: Identification of pyroptosis-related immune signature and drugs for ischemic stroke
Source: Front Genet. 2022 Sep 27;13:909482. doi: 10.3389/fgene.2022.909482 (PMC9552296; doi:10.3389/fgene.2022.909482)
Supplement: Supplementary file 1 [file DataSheet1.ZIP › table/different expressed gene in subtype.xlsx]

## Sheet: C1vsC2
	logFC	AveExpr	t	P.Value	adj.P.Val	B
TNF	0.617524	3.17826	8.95247	1.50728e-08	0.000344867	8.52581
IER3	0.27967	3.55406	6.79411	1.11752e-06	0.00816569	5.15232
CD83	0.305833	3.39511	6.77516	1.16377e-06	0.00816569	5.11916
CCL3	0.317326	3.56298	6.68003	1.42757e-06	0.00816569	4.95176
IL1B	0.456916	3.537	6.50865	2.06885e-06	0.00946708	4.64632
NFKBIZ	0.167312	3.60255	6.29239	3.32199e-06	0.0126679	4.25385
NFKBIE	0.127013	2.9741	6.22116	3.88781e-06	0.0127076	4.12289
EREG	0.48251	2.88974	5.79087	1.0185e-05	0.0291292	3.31458
CCL20	0.757857	2.94586	5.18783	4.06381e-05	0.0868865	2.13619
FFAR2	0.435491	2.77321	5.13747	4.56878e-05	0.0868865	2.03566
CXCL2	0.272497	2.80773	5.12023	4.75589e-05	0.0868865	2.00118
NFKBIA	0.144466	3.24849	5.11566	4.8068e-05	0.0868865	1.99203
TNFAIP3	0.152522	3.56926	5.10421	4.93673e-05	0.0868865	1.96911
ZFP36	0.0952385	3.64507	4.95488	6.99768e-05	0.111559	1.66878
CXCL8	0.19813	3.64466	4.93602	7.31374e-05	0.111559	1.63069
CENPE	0.22455	1.86449	4.89746	8.00574e-05	0.114482	1.55269
LOC100129518	0.182385	3.19527	4.80698	9.90156e-05	0.133263	1.3691
CCL4	0.250928	3.546	4.77697	0.000106258	0.135066	1.30805
PTX3	0.418679	2.93916	4.71459	0.000123075	0.144951	1.1809
PPP1R15A	0.215357	3.41593	4.70226	0.000126705	0.144951	1.15573
BCL2A1	0.167842	3.56706	4.64115	0.000146353	0.159455	1.03082
LINC01018	0.116991	1.75371	4.5241	0.000192987	0.193291	0.790812
DUSP2	0.157961	3.41603	4.52123	0.000194304	0.193291	0.784906
STAP1	-0.255078	2.55977	-4.44934	0.000230344	0.219594	0.637075
RASGEF1B	0.255344	2.38969	4.43046	0.000240881	0.220454	0.598189
NLRP3	0.246562	2.98801	4.39678	0.000260886	0.22958	0.528808
PFKFB3	0.181959	3.16712	4.37623	0.000273903	0.232107	0.486452
LCN10	-0.184049	2.40782	-4.29756	0.000330062	0.267341	0.324122
PITHD1	-0.143032	2.6794	-4.28649	0.000338849	0.267341	0.301242
SPIC	0.175589	1.42226	4.20644	0.000409696	0.312462	0.135846
MARS2	-0.108896	2.50088	-4.13313	0.000487533	0.355372	-0.015779
MIR6732	0.173187	3.05162	4.125	0.000497024	0.355372	-0.0325905
SPINK2	-0.156772	2.56788	-4.08165	0.00055085	0.374717	-0.122264
MIR186	0.139682	1.82922	4.0771	0.000556835	0.374717	-0.131689
GPR84	0.260599	2.82009	3.98084	0.000699615	0.439894	-0.330837
ATF3	0.161447	2.73049	3.97899	0.000702685	0.439894	-0.334658
NUDT4	-0.101535	2.6641	-3.95728	0.00073979	0.439894	-0.379564
SCART1	0.0939326	2.36593	3.94989	0.00075285	0.439894	-0.394836
MOSPD1	-0.113865	2.77615	-3.9484	0.000755509	0.439894	-0.397913
MS4A2	-0.180769	1.88643	-3.94052	0.000769751	0.439894	-0.414213
ALX1	0.134651	2.08747	3.93049	0.000788271	0.439894	-0.434962
C22orf31	0.102644	2.21648	3.86601	0.00091829	0.500249	-0.568219
GADD45B	0.147855	3.15983	3.84647	0.000961765	0.509702	-0.608597
HIST1H2BB	-0.151129	2.05976	-3.83844	0.000980196	0.509702	-0.625167
CD200	-0.206556	2.21794	-3.77945	0.00112691	0.572972	-0.746923
LOC100506895	0.146153	1.74457	3.76166	0.00117528	0.579192	-0.783605
GNG7	-0.0965639	2.6292	-3.74019	0.00123642	0.579192	-0.827874
HIST1H2AD	-0.13297	2.17408	-3.71845	0.0013015	0.579192	-0.87265
AK094733	0.113818	1.65915	3.71485	0.00131262	0.579192	-0.880071
MBNL3	-0.116924	2.69006	-3.70667	0.00133818	0.579192	-0.896907
WDR62	-0.0899864	2.24433	-3.70048	0.00135786	0.579192	-0.909648
PROK2	0.193359	2.96127	3.69584	0.00137282	0.579192	-0.91921
CFTR	0.0862137	1.59092	3.68707	0.00140149	0.579192	-0.937248
PDE4B	0.146968	3.10949	3.68624	0.00140424	0.579192	-0.938961
MTFR2	0.115483	1.89362	3.68362	0.00141295	0.579192	-0.944355
NFKBID	0.140166	2.69859	3.67788	0.0014322	0.579192	-0.956163
IER5	0.100728	3.48724	3.67471	0.00144292	0.579192	-0.962671
RBM11	-0.166844	1.59252	-3.65994	0.00149403	0.580828	-0.993052
MOP-1	0.343093	2.06589	3.6563	0.0015069	0.580828	-1.00053
PLEKHG2	0.107549	2.80406	3.63423	0.00158729	0.580828	-1.04588
DQ576800	-0.0924427	1.94871	-3.63271	0.00159299	0.580828	-1.04901
VWCE	-0.107317	2.34464	-3.63112	0.00159893	0.580828	-1.05226
HEMGN	-0.365822	2.57095	-3.62219	0.00163292	0.580828	-1.07062
DSG3	-0.074252	1.74146	-3.61839	0.00164756	0.580828	-1.0784
G0S2	0.13435	3.46927	3.61774	0.00165008	0.580828	-1.07973
CTA-292E10.6	0.24746	2.41019	3.60962	0.00168192	0.583066	-1.09641
PCDH9	-0.123958	1.91753	-3.60036	0.00171896	0.587013	-1.11542
PC	-0.102951	2.39747	-3.59376	0.00174583	0.58742	-1.12894
KCNK2	0.140692	1.73374	3.57591	0.00182064	0.589822	-1.16554
WNT7B	-0.0872205	2.444	-3.57366	0.00183029	0.589822	-1.17016
VPREB3	-0.257422	2.62158	-3.57365	0.0018303	0.589822	-1.17016
ZNF536	0.067918	1.63671	3.54803	0.00194384	0.615847	-1.22265
CSRNP1	0.125889	3.1576	3.53867	0.001987	0.615847	-1.24181
VPS37D	0.0895272	2.52461	3.53685	0.00199549	0.615847	-1.24552
VIM	0.0948535	3.37862	3.53192	0.00201873	0.615847	-1.25562
AC079305.10	0.25387	2.86186	3.51253	0.00211263	0.627827	-1.29526
GABARAPL2	-0.0633288	3.41751	-3.51248	0.00211288	0.627827	-1.29537
FCRL1	-0.274759	2.58215	-3.49869	0.00218226	0.640129	-1.32354
ZEB2	0.101655	2.84049	3.47699	0.00229601	0.664971	-1.36783
KIF14	0.115074	1.67276	3.46406	0.00236657	0.670232	-1.39421
RNF145	0.0745016	2.71826	3.46294	0.00237276	0.670232	-1.39649
RPIA	-0.0843337	3.14852	-3.45338	0.00242638	0.670798	-1.41596
GLRX5	-0.13278	3.34699	-3.45215	0.0024334	0.670798	-1.41848
LOC102723645	0.140925	1.59798	3.42672	0.0025824	0.689757	-1.47026
UBE2H	-0.102302	2.61136	-3.42657	0.00258328	0.689757	-1.47055
TMEM107	0.142184	2.75843	3.40766	0.0026999	0.689757	-1.50902
OR51B2	0.101434	2.17227	3.40405	0.00272275	0.689757	-1.51635
RP11-619L12.4	-0.114536	1.80226	-3.40003	0.00274838	0.689757	-1.52451
LINC00540	0.106644	2.10213	3.39675	0.00276947	0.689757	-1.53117
FLJ32154	-0.0762895	2.29526	-3.39667	0.00277002	0.689757	-1.53135
CDCA7	0.173632	2.24389	3.39618	0.00277317	0.689757	-1.53234
SESN3	-0.162965	2.18962	-3.39205	0.0028	0.689757	-1.54072
YOD1	-0.259968	2.4616	-3.39149	0.00280364	0.689757	-1.54185
LINC00459	0.139548	1.63584	3.36765	0.0029638	0.721402	-1.59022
KLHDC7A	0.084982	2.13635	3.35733	0.00303586	0.726028	-1.61113
MAT2B	-0.0608201	3.02897	-3.35586	0.00304627	0.726028	-1.61411
XAGE3	-0.109315	2.23465	-3.3226	0.00329123	0.769322	-1.68142
SPINT2	-0.0782661	3.04826	-3.32209	0.00329517	0.769322	-1.68246
ASPM	0.113533	1.68473	3.30517	0.00342724	0.792072	-1.71665
CDKN1A	0.112855	3.23088	3.29655	0.00349649	0.797053	-1.73405
AKAP12	-0.117222	1.9048	-3.29038	0.00354683	0.797053	-1.74648
ARL14EP	-0.0897639	3.01446	-3.28849	0.00356243	0.797053	-1.75029
GS1-600G8.3	0.11846	1.63027	3.28234	0.00361361	0.797053	-1.7627
LARGE-AS1	0.0672662	1.6953	3.28122	0.00362297	0.797053	-1.76495
SATB2	0.0979721	1.75872	3.27291	0.00369348	0.804827	-1.78171
NAMPT	0.101577	3.33023	3.26733	0.00374152	0.807604	-1.79294
RP1-135L22.1	-0.0997273	2.00967	-3.25562	0.00384433	0.814114	-1.8165
ANKRD7	0.106252	1.48871	3.25291	0.0038685	0.814114	-1.82195
LHFPL1	-0.111451	1.70947	-3.25181	0.00387843	0.814114	-1.82418
LGR6	0.210858	2.68914	3.23609	0.00402204	0.827131	-1.85577
TMOD1	-0.138012	2.72083	-3.23381	0.00404327	0.827131	-1.86035
GLYCTK-AS1	-0.0650859	2.3095	-3.23249	0.00405563	0.827131	-1.863
DLGAP5	0.251701	2.02839	3.21921	0.00418197	0.827131	-1.88965
LOC147791	0.0882802	2.15387	3.21545	0.00421846	0.827131	-1.89719
MDGA2	0.074917	1.43739	3.21451	0.00422764	0.827131	-1.89908
HIST1H4H	-0.240842	2.29885	-3.21095	0.00426253	0.827131	-1.90622
LOC101927379	-0.119385	1.95225	-3.20998	0.00427204	0.827131	-1.90816
ICAM1	0.122523	2.97216	3.20991	0.00427273	0.827131	-1.90829
CLLU1	-0.130893	1.83003	-3.20337	0.00433776	0.827131	-1.92141
LINC01153	0.141723	1.54188	3.20333	0.0043381	0.827131	-1.92148
LINC00936	0.082038	3.53588	3.19826	0.00438916	0.829151	-1.93164
VSIG1	-0.18238	2.38467	-3.19511	0.00442117	0.829151	-1.93795
MGC57346	-0.08985	2.02443	-3.1765	0.00461484	0.849259	-1.97517
LOC101927734	-0.137955	1.39593	-3.16954	0.00468947	0.849259	-1.98909
FOXO6	0.0834734	2.18781	3.16918	0.00469335	0.849259	-1.98981
BC043400	0.106215	2.53341	3.16777	0.00470853	0.849259	-1.99261
KRT35	0.11556	1.68623	3.16475	0.00474137	0.849259	-1.99864
LOC100505851	0.0762898	1.57286	3.16056	0.00478735	0.849259	-2.00701
ID2	0.065944	3.3754	3.14953	0.00491029	0.849259	-2.02901
LOC100506563	0.102987	1.78256	3.147	0.00493902	0.849259	-2.03407
C11orf44	0.122011	1.78333	3.14477	0.00496437	0.849259	-2.03851
LINC00632	-0.10905	1.52928	-3.13916	0.00502871	0.849259	-2.04968
LOC101929050	-0.104902	1.57332	-3.13856	0.00503573	0.849259	-2.05089
LEF1	-0.125414	2.9205	-3.1381	0.00504104	0.849259	-2.0518
AV8S2A1N1T	-0.153401	2.20807	-3.13729	0.00505039	0.849259	-2.05341
MMP28	-0.0904998	2.27261	-3.13044	0.00513044	0.849259	-2.06705
FAM219A	0.0800671	2.79781	3.12518	0.00519278	0.849259	-2.07752
HS3ST1	-0.0866112	2.08201	-3.12489	0.00519626	0.849259	-2.0781
HMMR	0.115576	1.99421	3.1196	0.00525967	0.849259	-2.08861
ARNTL2	0.0753236	2.02883	3.11931	0.00526318	0.849259	-2.08919
PCSK1N	-0.0768902	2.53673	-3.11911	0.00526568	0.849259	-2.0896
TBC1D28	0.0581582	1.67502	3.10831	0.00539762	0.849259	-2.11105
RAB2B	-0.0985204	3.07571	-3.10598	0.00542659	0.849259	-2.11569
PPP1R32	-0.0850512	2.2205	-3.10502	0.00543853	0.849259	-2.1176
KRTAP4-1	0.120084	1.71287	3.10186	0.0054781	0.849259	-2.12388
VIP	0.102436	1.40506	3.10146	0.00548301	0.849259	-2.12465
BUB1B	0.123039	1.95929	3.10121	0.00548626	0.849259	-2.12517
CD79A	-0.177405	3.06394	-3.09521	0.00556206	0.849259	-2.13706
F2RL1	0.108952	2.68874	3.09481	0.00556721	0.849259	-2.13786
2021-03-03	-0.087247	2.38601	-3.09279	0.00559301	0.849259	-2.14187
CD22	-0.138067	2.56115	-3.09187	0.00560481	0.849259	-2.14369
LOC101927112	0.0928129	1.68311	3.08605	0.00568001	0.854991	-2.15524
ZNF814	-0.108874	1.923	-3.0731	0.00585074	0.86513	-2.18089
LINC00528	0.123223	2.75626	3.07008	0.00589124	0.86513	-2.18686
PIM3	0.0925481	3.41297	3.0604	0.00602308	0.86513	-2.20602
CCDC176	-0.121403	2.5252	-3.05324	0.00612236	0.86513	-2.22017
PAX5	-0.138818	2.67418	-3.05297	0.00612607	0.86513	-2.2207
CC2D2B	0.0968225	2.56746	3.04956	0.00617389	0.86513	-2.22743
NAG18	-0.127539	1.50672	-3.04835	0.00619102	0.86513	-2.22983
IRF1	0.0895486	3.28593	3.04774	0.00619965	0.86513	-2.23103
ID3	-0.124934	2.63346	-3.04764	0.00620112	0.86513	-2.23124
HNF4G	0.0975475	1.4942	3.04437	0.00624746	0.86513	-2.23768
TFPI2	0.081205	1.45559	3.04388	0.0062545	0.86513	-2.23865
DIAPH2-AS1	0.115921	1.68554	3.0435	0.00625992	0.86513	-2.2394
PPAP2C	-0.116294	1.92829	-3.04236	0.00627615	0.86513	-2.24164
GYPA	-0.278931	1.74798	-3.03759	0.00634481	0.86513	-2.25106
FECH	-0.210087	2.78465	-3.02782	0.00648772	0.86513	-2.27033
CCR3	-0.204866	2.25223	-3.02717	0.0064973	0.86513	-2.2716
LINC01111	0.0889689	1.93795	3.0249	0.00653103	0.86513	-2.27608
RP11-252E2.1	-0.1017	1.82446	-3.02286	0.00656136	0.86513	-2.28009
FAIM3	-0.0845139	3.37395	-3.02178	0.00657753	0.86513	-2.28222
CTD-2537I9.5	0.0896222	2.0283	3.01937	0.00661379	0.86513	-2.28697
BPGM	-0.227209	2.9795	-3.01356	0.00670182	0.86513	-2.29841
GAS6-AS1	-0.101708	2.50904	-3.01308	0.00670913	0.86513	-2.29935
RP4-798A10.7	0.111925	2.2465	3.01058	0.0067474	0.86513	-2.30427
CTD-2540F13.2	-0.0695919	1.37696	-3.00316	0.00686215	0.86513	-2.31884
CDC6	0.114125	1.62477	3.00297	0.00686514	0.86513	-2.31922
FDFT1	-0.0640544	3.0773	-3.0002	0.00690849	0.86513	-2.32466
BSN-AS2	0.0911806	2.03499	2.99672	0.00696335	0.86513	-2.3315
TSPO2	-0.147595	2.20845	-2.99353	0.00701412	0.86513	-2.33778
DMXL2	0.127996	2.90943	2.99343	0.00701568	0.86513	-2.33797
STRBP	-0.140046	2.38807	-2.99269	0.0070274	0.86513	-2.33941
MIAT	0.136205	2.86434	2.98894	0.00708751	0.86513	-2.34677
VAT1L	0.0911822	2.09403	2.98881	0.00708968	0.86513	-2.34704
ISCA1	-0.0892026	3.16222	-2.9886	0.00709312	0.86513	-2.34746
ST7-AS2	-0.0875953	1.51678	-2.98725	0.00711489	0.86513	-2.3501
LOC100506548	-0.0802606	2.63301	-2.98651	0.00712677	0.86513	-2.35154
TBC1D30	0.0948846	2.01685	2.98632	0.00712985	0.86513	-2.35192
CPB1	0.0754363	1.82654	2.98276	0.00718773	0.86513	-2.3589
TXNL4B	-0.0684949	2.64718	-2.9822	0.00719687	0.86513	-2.36
LOC100130428	0.134498	2.01635	2.98066	0.00722202	0.86513	-2.36301
PPP1R1C	0.0737384	2.01438	2.97689	0.00728402	0.868013	-2.3704
ABCC13	-0.279241	1.92267	-2.96613	0.00746402	0.879361	-2.39148
NLRP14	0.094611	2.0899	2.96444	0.00749271	0.879361	-2.39479
AS3MT	0.192243	1.77695	2.96433	0.00749455	0.879361	-2.39501
C21orf62	-0.0547878	2.3278	-2.9602	0.00756506	0.883105	-2.40309
CXCL3	0.518333	2.90747	2.95734	0.00761422	0.883973	-2.40868
ALDH5A1	-0.123615	2.50681	-2.94843	0.00776927	0.883973	-2.42608
PIGC	-0.0907793	2.88403	-2.94103	0.00790049	0.883973	-2.44054
MGC13053	0.0883922	1.37356	2.93899	0.00793706	0.883973	-2.44452
SPDYE2	-0.120497	2.53314	-2.93718	0.00796954	0.883973	-2.44805
DTL	0.185938	2.0197	2.93675	0.00797735	0.883973	-2.44889
CCDC79	0.116261	1.77051	2.93568	0.00799659	0.883973	-2.45097
SYT1	0.113064	1.80274	2.93508	0.00800748	0.883973	-2.45214
C9orf135	0.119411	1.65878	2.93479	0.00801262	0.883973	-2.4527
IQCF5	0.0835534	1.88858	2.93411	0.00802509	0.883973	-2.45404
UNC45B	0.144556	1.75036	2.9284	0.00812926	0.883973	-2.46516
GLIS3-AS1	-0.0836804	2.03033	-2.92834	0.00813032	0.883973	-2.46528
AC139100.3	0.109625	1.70673	2.92536	0.00818527	0.883973	-2.47109
COG2	-0.0569979	2.59498	-2.92349	0.00821984	0.883973	-2.47472
POLR2J	-0.0599771	3.00968	-2.91942	0.00829581	0.883973	-2.48266
SIPA1L3	-0.0474488	2.47177	-2.91886	0.00830625	0.883973	-2.48374
ACSM3	-0.117925	2.2613	-2.91772	0.0083276	0.883973	-2.48595
CYLC2	-0.0929549	1.60129	-2.91628	0.00835466	0.883973	-2.48875
BCAR4	0.10774	1.95035	2.91574	0.00836486	0.883973	-2.4898
CACNA2D2	0.151607	2.79939	2.91369	0.00840371	0.883973	-2.4938
BC040311	0.102082	1.39337	2.91325	0.00841215	0.883973	-2.49466
SFR1	-0.0849145	2.86633	-2.9127	0.00842247	0.883973	-2.49572
MGC24103	0.147443	1.65657	2.90588	0.00855298	0.887937	-2.50898
TMEM72	0.0539663	2.36674	2.9043	0.00858348	0.887937	-2.51204
RP11-330O11.3	0.103501	1.94253	2.89917	0.00868336	0.887937	-2.52201
TOMM22	-0.0881564	2.84362	-2.89866	0.00869324	0.887937	-2.52299
RHEBL1	0.0711118	2.47198	2.89671	0.0087317	0.887937	-2.5268
ANKRD55	-0.248507	2.73476	-2.89304	0.0088041	0.887937	-2.53391
PLEKHG1	-0.171946	1.99596	-2.8928	0.00880891	0.887937	-2.53438
SNX22	-0.0562954	2.43634	-2.88812	0.00890216	0.887937	-2.54346
LINC00926	-0.161044	2.82021	-2.88769	0.00891071	0.887937	-2.54428
B3GNT5	0.115503	2.39096	2.8873	0.00891866	0.887937	-2.54505
HCAR3	0.178202	3.2711	2.88453	0.00897439	0.887937	-2.55042
CLEC4C	-0.161685	2.01671	-2.88427	0.00897956	0.887937	-2.55091
LOC257152	0.106756	1.63493	2.88253	0.00901482	0.887937	-2.55429
LRFN4	0.0540502	2.56204	2.87897	0.00908734	0.887937	-2.56119
LOC283731	0.0928375	1.61927	2.87497	0.0091694	0.887937	-2.56893
LOC400655	0.0735683	1.84106	2.87189	0.00923308	0.887937	-2.57489
LINC00441	-0.0607096	1.88333	-2.87142	0.00924288	0.887937	-2.5758
FCRLA	-0.248852	2.66168	-2.86915	0.00929006	0.887937	-2.58019
ILF3-AS1	-0.130458	2.73451	-2.86686	0.00933788	0.887937	-2.58461
BTF3P11	-0.160977	1.51421	-2.86665	0.00934228	0.887937	-2.58501
TMEM30B	-0.0947278	2.31167	-2.86623	0.00935123	0.887937	-2.58584
SLC45A3	-0.0812196	2.51491	-2.86608	0.00935429	0.887937	-2.58612
NR4A1	0.110606	2.89109	2.86577	0.00936087	0.887937	-2.58672
AK4	0.0945222	2.13693	2.86431	0.00939165	0.887937	-2.58955
CEBPZOS	-0.0817229	2.57414	-2.85919	0.00950014	0.891082	-2.59944
MSH5	0.142668	2.38281	2.85907	0.0095028	0.891082	-2.59968
GATA2	-0.0826675	2.60419	-2.85513	0.00958708	0.895316	-2.60728
LOC101928104	0.0986257	2.14528	2.8492	0.00971552	0.90012	-2.61873
PPP1R13L	0.0722845	2.44344	2.84912	0.00971721	0.90012	-2.61888
RP11-348B17.1	0.089429	1.51994	2.84548	0.00979673	0.90367	-2.62589
LINC01234	-0.076544	1.5348	-2.84357	0.00983885	0.90367	-2.62958
SEC62	-0.0693601	3.03896	-2.84045	0.00990792	0.90367	-2.63559

## Sheet: C1vsC3
	logFC	AveExpr	t	P.Value	adj.P.Val	B
F3	-1.01358	2.65121	-13.6461	8.55769e-12	9.6266e-08	16.6656
PTS	-0.259752	3.05119	-13.3271	1.32944e-11	9.6266e-08	16.2782
TP53INP2	-0.486234	2.83196	-13.2934	1.39346e-11	9.6266e-08	16.2367
NUDT15	-0.339464	2.72463	-13.1588	1.68297e-11	9.6266e-08	16.0698
OSR2	-0.763536	2.06877	-12.9621	2.22367e-11	1.01755e-07	15.8227
PHLDA1	-0.60997	2.58489	-11.7448	1.34837e-10	5.14179e-07	14.2023
FDXACB1	-0.267404	2.60575	-11.435	2.18195e-10	6.40834e-07	13.7635
NR4A3	-0.574596	2.45586	-11.4001	2.30512e-10	6.40834e-07	13.7133
RP6-99M1.2	-0.890036	1.93364	-11.3397	2.5352e-10	6.40834e-07	13.6263
SERPINB2	-0.687398	3.02721	-11.2767	2.80085e-10	6.40834e-07	13.535
KANSL2	-0.254341	3.05902	-11.2038	3.14501e-10	6.54162e-07	13.4287
PIGA	-0.308991	2.73023	-11.075	3.86473e-10	7.36875e-07	13.2394
ZBTB10	-0.409241	2.34091	-11.0156	4.25248e-10	7.48436e-07	13.1514
LOC101927886	-0.243126	2.5376	-10.8856	5.24917e-10	8.01647e-07	12.9574
ZNF331	-0.46544	3.04433	-10.8848	5.25555e-10	8.01647e-07	12.9563
C15orf48	-1.00333	2.53677	-10.743	6.62672e-10	9.26585e-07	12.7422
PDE4D	-0.439967	2.42223	-10.7061	7.04087e-10	9.26585e-07	12.6861
CREM	-0.37632	2.72335	-10.6726	7.43989e-10	9.26585e-07	12.6351
C11orf96	-0.754182	2.23656	-10.6523	7.69454e-10	9.26585e-07	12.6039
CCDC59	-0.174111	3.19899	-10.5361	9.32925e-10	1.06727e-06	12.4254
SDE2	-0.203164	2.8632	-10.2246	1.57542e-09	1.64409e-06	11.9381
IL6	-0.870154	2.87531	-10.2226	1.58085e-09	1.64409e-06	11.9349
DNTTIP2	-0.118555	3.29012	-9.99046	2.35303e-09	2.30555e-06	11.5635
EAF1	-0.194403	3.02843	-9.9746	2.41841e-09	2.30555e-06	11.5378
RASGEF1B	-0.460412	2.38969	-9.78397	3.36961e-09	3.07183e-06	11.227
BTG3	-0.273403	2.46271	-9.76381	3.49072e-09	3.07183e-06	11.1939
GRPEL1	-0.186475	3.12696	-9.67759	4.06231e-09	3.44243e-06	11.0515
TIPARP	-0.27682	3.26062	-9.6565	4.21639e-09	3.44539e-06	11.0165
NFKBIE	-0.159274	2.9741	-9.55462	5.05084e-09	3.98494e-06	10.8466
TTTY15	-0.579162	2.17011	-9.51413	5.42859e-09	4.14021e-06	10.7787
SLC5A6	-0.178507	2.9332	-9.40884	6.55454e-09	4.76896e-06	10.6011
ICAM1	-0.292932	2.97216	-9.39913	6.66988e-09	4.76896e-06	10.5846
ZNF674-AS1	-0.416575	2.18664	-9.36193	7.13177e-09	4.94469e-06	10.5214
MIR6732	-0.320173	3.05162	-9.33981	7.42201e-09	4.96054e-06	10.4838
CLK1	-0.182819	3.31285	-9.32754	7.58824e-09	4.96054e-06	10.4629
PFKFB3	-0.315859	3.16712	-9.30392	7.91937e-09	5.0332e-06	10.4225
DDIT3	-0.242771	3.07333	-9.13156	1.08374e-08	6.70163e-06	10.1259
MAFF	-0.475522	3.07574	-9.09915	1.15007e-08	6.92461e-06	10.0696
AVPI1	-0.205702	2.80882	-8.98444	1.42066e-08	8.33453e-06	9.86934
CDADC1	-0.188579	2.5926	-8.905	1.64614e-08	9.22226e-06	9.72953
RLIM	-0.148207	2.85006	-8.9029	1.65259e-08	9.22226e-06	9.72582
BCL10	-0.158966	2.8567	-8.87487	1.7411e-08	9.48486e-06	9.67627
BNIP1	-0.219109	2.70641	-8.76553	2.13615e-08	1.13663e-05	9.48191
ARL4A	-0.200926	3.0826	-8.72115	2.32202e-08	1.20745e-05	9.40253
LOC100506098	-0.63447	2.62042	-8.60912	2.86962e-08	1.45904e-05	9.2009
LAMB3	-0.389109	2.22272	-8.59516	2.94669e-08	1.46566e-05	9.17564
ITPRIP	-0.252385	2.97407	-8.55976	3.15184e-08	1.53434e-05	9.11148
LOC440934	-0.933794	2.00742	-8.52247	3.38405e-08	1.59415e-05	9.04368
ZBTB5	-0.171142	2.99178	-8.51785	3.41404e-08	1.59415e-05	9.03527
USP36	-0.156756	2.64576	-8.4777	3.6864e-08	1.6869e-05	8.96203
NAMPT	-0.213086	3.33023	-8.3946	4.32405e-08	1.93989e-05	8.80969
RP11-425D10.10	-0.440604	2.33175	-8.36749	4.55592e-08	1.98085e-05	8.75978
FBXO33	-0.202972	3.04201	-8.3638	4.5885e-08	1.98085e-05	8.75297
MIR155	-0.753946	2.78436	-8.34069	4.79783e-08	2.03286e-05	8.71034
COQ10B	-0.161221	2.56665	-8.32132	4.98094e-08	2.06167e-05	8.67453
TOE1	-0.183732	2.97538	-8.31461	5.04603e-08	2.06167e-05	8.66212
EDN1	-0.300559	2.27798	-8.27003	5.5016e-08	2.17131e-05	8.57945
SLC25A33	-0.193579	2.98449	-8.26979	5.5042e-08	2.17131e-05	8.579
PMAIP1	-0.363999	3.21062	-8.21468	6.127e-08	2.37603e-05	8.47642
IFRD1	-0.187805	2.96479	-8.16156	6.79671e-08	2.59181e-05	8.3771
DUSP5	-0.324544	3.05116	-8.14956	6.95812e-08	2.59369e-05	8.35462
ARL5B	-0.334358	2.61463	-8.14443	7.02835e-08	2.59369e-05	8.345
RIPK2	-0.266772	3.03288	-8.12608	7.28576e-08	2.646e-05	8.31054
SELK	-0.116559	3.4013	-8.11394	7.46122e-08	2.65517e-05	8.28773
ERCC4	0.225217	2.35374	8.10838	7.54309e-08	2.65517e-05	8.27728
TSPYL2	-0.167758	3.16548	-8.02846	8.82817e-08	3.06043e-05	8.12646
CISH	0.317394	2.9204	7.97014	9.90749e-08	3.38334e-05	8.0158
ZFAND2A	-0.176274	3.16592	-7.9173	1.10031e-07	3.68996e-05	7.91511
GTF2E1	0.258713	2.88238	7.91162	1.11279e-07	3.68996e-05	7.90428
ERRFI1	-0.4348	2.31778	-7.89132	1.1587e-07	3.7873e-05	7.86546
ETF1	-0.124211	3.16491	-7.85369	1.24899e-07	3.9793e-05	7.79337
MAPK6	-0.194557	2.73086	-7.8524	1.25223e-07	3.9793e-05	7.79089
RNMTL1	-0.153485	2.94557	-7.81668	1.34494e-07	4.21537e-05	7.72225
ZNF394	-0.112303	2.98367	-7.79633	1.40089e-07	4.3314e-05	7.68307
NAP1L5	-0.454756	2.71653	-7.78365	1.43697e-07	4.38373e-05	7.65862
PIM3	-0.191081	3.41297	-7.73878	1.57257e-07	4.73427e-05	7.5719
C12orf61	-0.523625	2.09327	-7.69219	1.7274e-07	5.11391e-05	7.48155
DNAJC25	-0.218578	2.60847	-7.68685	1.74612e-07	5.11391e-05	7.47118
CUL1	-0.13861	3.01749	-7.68132	1.76573e-07	5.11391e-05	7.46044
ANKRD37	-0.199533	2.42415	-7.62229	1.98984e-07	5.66301e-05	7.34541
LPAR5	0.206715	2.48172	7.61859	2.00483e-07	5.66301e-05	7.33818
ZFY	-0.832554	1.98377	-7.55783	2.26836e-07	6.32928e-05	7.21922
ZXDA	-0.200982	2.36382	-7.5418	2.34368e-07	6.46065e-05	7.18775
CSRNP1	-0.217843	3.1576	-7.49967	2.5542e-07	6.95717e-05	7.10484
GIMAP4	0.162929	3.41094	7.46913	2.71892e-07	7.31869e-05	7.04459
PHACTR1	-0.320661	2.75805	-7.45372	2.80617e-07	7.46572e-05	7.01413
ZNF256	-0.365464	2.47648	-7.43792	2.89864e-07	7.54762e-05	6.98286
FAM53C	-0.12142	3.05777	-7.4372	2.90293e-07	7.54762e-05	6.98143
CXCL2	-0.321956	2.80773	-7.40917	3.07508e-07	7.90538e-05	6.92586
IL12A	-0.265475	2.13233	-7.40166	3.12292e-07	7.93916e-05	6.91096
AKAP8	-0.103821	3.01498	-7.38506	3.23154e-07	8.06071e-05	6.87797
ZFC3H1	-0.211856	2.74691	-7.38361	3.2412e-07	8.06071e-05	6.87509
CD83	-0.271734	3.39511	-7.37265	3.31521e-07	8.15612e-05	6.85331
METTL13	0.200968	2.84338	7.35878	3.41141e-07	8.30351e-05	6.8257
BTG1	-0.129436	3.47257	-7.31562	3.7297e-07	8.9827e-05	6.73959
FADD	0.192194	2.84397	7.29972	3.85447e-07	9.18648e-05	6.70781
LOC101927811	-0.379603	2.69788	-7.27239	4.07923e-07	9.61545e-05	6.65308
NR4A2	-0.380989	3.26236	-7.26566	4.13657e-07	9.61545e-05	6.6396
LOC101928927	-0.185711	3.07373	-7.26288	4.16053e-07	9.61545e-05	6.63402
FOSL1	-0.358962	2.48011	-7.24403	4.32673e-07	9.85226e-05	6.59618
SERTAD1	-0.226161	2.97265	-7.24154	4.34912e-07	9.85226e-05	6.59119
ELL2	-0.134191	2.47373	-7.21136	4.63116e-07	0.000103687	6.53048
MTHFD2L	-0.154048	2.10256	-7.19868	4.75513e-07	0.000103687	6.50495
SLC7A5	-0.348815	2.93855	-7.19816	4.76028e-07	0.000103687	6.50391
TRAF4	-0.214169	2.43588	-7.19414	4.80037e-07	0.000103687	6.4958
TNFSF9	-0.292808	2.41636	-7.19381	4.8037e-07	0.000103687	6.49513
CXCL1	-0.576141	2.82448	-7.1888	4.85411e-07	0.000103796	6.48504
RNMT	-0.173638	2.73637	-7.1724	5.02314e-07	0.000105398	6.45196
NLRP3	-0.328343	2.98801	-7.17103	5.03756e-07	0.000105398	6.44918
IL1A	-0.596663	2.54493	-7.16822	5.0672e-07	0.000105398	6.44351
RP11-649A18.7	-0.1855	2.38678	-7.15135	5.24914e-07	0.000108198	6.40941
PHF23	0.210729	2.92356	7.10337	5.80402e-07	0.000117711	6.31224
ACSL1	-0.202181	3.25922	-7.09907	5.85671e-07	0.000117711	6.3035
SYAP1	-0.131549	3.16804	-7.09839	5.86498e-07	0.000117711	6.30214
AZIN1	-0.122008	3.31812	-7.09164	5.94875e-07	0.000118354	6.28842
KBTBD8	-0.327535	2.75687	-7.0783	6.11767e-07	0.000120666	6.26134
MAPK1IP1L	-0.103642	3.14239	-7.03186	6.74578e-07	0.000131917	6.16678
YRDC	-0.192237	3.01136	-7.02509	6.84273e-07	0.000132679	6.15297
LINC-PINT	-0.176769	2.61217	-7.01971	6.92078e-07	0.000133065	6.14199
CCRL2	-0.391117	2.81407	-7.005	7.13895e-07	0.000136116	6.11195
PPIF	-0.217042	3.17704	-6.99893	7.23108e-07	0.000136733	6.09954
PLK2	-0.641942	2.44147	-6.98644	7.42442e-07	0.000139238	6.074
HSPA9	-0.129594	2.90254	-6.95935	7.86211e-07	0.000146248	6.01855
SP1	0.146194	2.83941	6.95488	7.93693e-07	0.000146381	6.00938
C14orf119	0.182907	3.20947	6.94927	8.03174e-07	0.000146381	5.99788
KLHL15	-0.183779	2.87568	-6.94755	8.06119e-07	0.000146381	5.99434
HAUS3	-0.217328	3.14413	-6.94074	8.17826e-07	0.000147338	5.98038
ARAF	-0.150352	2.81863	-6.92102	8.52752e-07	0.000151699	5.93988
FASTKD5	-0.102168	3.01899	-6.91962	8.55296e-07	0.000151699	5.937
PAPOLG	0.131651	2.51684	6.89725	8.96905e-07	0.000157855	5.89099
CCR2	0.438785	3.09614	6.89016	9.10535e-07	0.000159031	5.87638
CCNH	-0.104786	3.21643	-6.86217	9.6642e-07	0.000167513	5.81868
GADD45A	-0.230148	3.1758	-6.83494	1.02418e-06	0.00017583	5.76244
PPP2CA	-0.124785	2.95479	-6.83238	1.02977e-06	0.00017583	5.75716
PTX3	-0.49338	2.93916	-6.8044	1.0932e-06	0.000185277	5.69923
SEC23IP	0.147198	2.55907	6.79746	1.10954e-06	0.000186663	5.68486
RP3-428L16.2	-0.456586	2.38335	-6.78905	1.12967e-06	0.000188663	5.66743
MED30	-0.128986	2.79956	-6.7856	1.13806e-06	0.000188686	5.66026
AF007147	0.206301	2.77861	6.782	1.14683e-06	0.000188774	5.65281
CPSF2	0.161358	2.83592	6.74813	1.23318e-06	0.000199752	5.58244
HEXIM2	0.171328	2.5702	6.7481	1.23325e-06	0.000199752	5.58239
MTFP1	-0.234708	2.95374	-6.74492	1.24169e-06	0.000199752	5.57577
RHEBL1	-0.135147	2.47198	-6.74239	1.24845e-06	0.000199752	5.57051
SPRY1	-0.21529	2.50693	-6.73765	1.26122e-06	0.000200395	5.56064
IBA57	-0.130641	2.46831	-6.72701	1.29036e-06	0.000203609	5.5385
GJB2	-0.893686	1.96467	-6.71626	1.32051e-06	0.000206941	5.5161
B3GNT5	-0.219051	2.39096	-6.70638	1.34885e-06	0.000209042	5.49551
FCAR	-0.294868	2.58721	-6.70028	1.36667e-06	0.000209042	5.48278
ZNF26	-0.151483	2.67004	-6.6996	1.36867e-06	0.000209042	5.48136
DBF4	-0.208499	2.96788	-6.69736	1.37528e-06	0.000209042	5.47669
NDNL2	-0.157604	2.98663	-6.69554	1.38067e-06	0.000209042	5.47289
DDX3Y	-0.875078	2.19824	-6.69283	1.38874e-06	0.000209042	5.46724
RP11-248J18.3	-0.145109	2.76671	-6.68025	1.42687e-06	0.000213378	5.44097
ZNF639	-0.135449	2.9024	-6.65498	1.50676e-06	0.000223861	5.38813
CWC25	-0.140278	2.84016	-6.64391	1.54317e-06	0.000227792	5.36496
LDLR	-0.174699	2.51281	-6.63968	1.55733e-06	0.000228408	5.3561
GIMAP8	0.341648	2.7424	6.63468	1.57423e-06	0.000229417	5.34563
GPR84	-0.354301	2.82009	-6.62857	1.59515e-06	0.000230994	5.33282
ZNF548	-0.128297	2.71519	-6.61545	1.64106e-06	0.000236148	5.30529
MAFB	-0.145461	3.45097	-6.61235	1.6521e-06	0.000236206	5.29879
MARCKS	-0.183684	3.11626	-6.60955	1.66211e-06	0.000236206	5.29292
ATXN1L	-0.124907	3.13202	-6.58945	1.73601e-06	0.000245184	5.25071
BCAS2	-0.136769	3.25239	-6.55691	1.8629e-06	0.000260162	5.18224
RP11-248J18.2	-0.341622	1.92114	-6.55644	1.8648e-06	0.000260162	5.18126
TNFRSF1A	0.240425	3.09113	6.55056	1.88874e-06	0.000261906	5.16887
SBDS	-0.205954	3.22269	-6.53882	1.93751e-06	0.000265956	5.14413
NINJ1	-0.191569	3.24841	-6.53795	1.9412e-06	0.000265956	5.14228
TMEM60	0.172016	3.01341	6.53277	1.96316e-06	0.000266602	5.13136
PPARD	-0.110968	2.53992	-6.53135	1.96922e-06	0.000266602	5.12837
MEX3C	-0.127997	2.6135	-6.52732	1.98655e-06	0.000267366	5.11986
CH25H	-0.628379	2.32393	-6.52401	2.00087e-06	0.000267719	5.11289
SPTY2D1	-0.189681	2.83298	-6.51389	2.04541e-06	0.000272087	5.09152
LYPD3	-0.241554	2.64599	-6.50452	2.08753e-06	0.000276085	5.07172
ZNF836	-0.159293	2.61445	-6.50078	2.10461e-06	0.000276745	5.06381
JOSD1	-0.152686	3.26808	-6.49191	2.14564e-06	0.000280161	5.04507
ASH1L-AS1	-0.19702	2.85085	-6.4899	2.15508e-06	0.000280161	5.0408
TNFAIP6	-0.516832	2.63011	-6.48598	2.17355e-06	0.000280965	5.03252
MIR6883	-0.168836	2.99196	-6.47789	2.2122e-06	0.000284355	5.01541
NRIP3	-0.325461	2.46656	-6.46776	2.26161e-06	0.000289082	4.99396
AQP9	-0.199388	3.22188	-6.46238	2.28835e-06	0.000290875	4.98254
SPATA2	-0.155373	2.63834	-6.44866	2.3579e-06	0.000298059	4.95347
RP11-473I1.9	-0.177229	2.75146	-6.42458	2.48532e-06	0.00031244	4.90235
TAF13	-0.14796	2.52024	-6.41419	2.54244e-06	0.000317874	4.88028
RAP2C	-0.1149	3.21489	-6.40855	2.57403e-06	0.000320075	4.86828
TNFAIP8L2	0.272656	3.03551	6.40084	2.61782e-06	0.00032376	4.8519
CCRN4L	-0.261126	2.09688	-6.39185	2.66988e-06	0.00032499	4.83277
PPP1R15B	-0.135577	3.37192	-6.38942	2.68413e-06	0.00032499	4.8276
RGS18	0.220096	3.41102	6.38766	2.69455e-06	0.00032499	4.82383
SAMSN1	-0.183596	3.13951	-6.38529	2.70856e-06	0.00032499	4.81879
ZNF92	-0.17682	2.27709	-6.38403	2.71604e-06	0.00032499	4.81611
MAP3K7	0.113989	2.8457	6.38213	2.72741e-06	0.00032499	4.81206
NFIL3	-0.197676	3.27141	-6.37881	2.74733e-06	0.00032499	4.80499
PDE4B	-0.207607	3.10949	-6.37749	2.75528e-06	0.00032499	4.80218
SDC4	-0.339699	2.60393	-6.37744	2.7556e-06	0.00032499	4.80207
TIMM23B	-0.190545	2.90482	-6.36599	2.82567e-06	0.000331546	4.77767
PDK4	0.440159	2.31592	6.35955	2.86589e-06	0.000334053	4.76394
UMPS	0.129899	2.41461	6.35772	2.87743e-06	0.000334053	4.76004
OTUD1	-0.154777	2.94517	-6.3556	2.89084e-06	0.000334053	4.75552
PHLDA2	-0.272202	2.03611	-6.34397	2.96565e-06	0.000339815	4.73069
AC079305.10	-0.37431	2.86186	-6.34287	2.97279e-06	0.000339815	4.72836
PDCD4	-0.454887	2.38851	-6.33954	2.99462e-06	0.000339815	4.72125
ZC3H13	0.131784	2.77136	6.33871	3.00011e-06	0.000339815	4.71947
STK17B	-0.108597	3.0921	-6.33468	3.02676e-06	0.000341144	4.71088
TMEM140	0.225324	2.99153	6.32167	3.11464e-06	0.000349328	4.68307
PELI1	-0.209879	3.13992	-6.31891	3.13358e-06	0.000349738	4.67717
ING3	-0.132865	2.7903	-6.31093	3.1891e-06	0.000352522	4.66011
RDX	0.149149	2.2471	6.3109	3.18934e-06	0.000352522	4.66003
CCDC94	-0.11742	2.98992	-6.30293	3.24577e-06	0.000357034	4.64299
FOXN2	0.130497	2.82118	6.28298	3.39163e-06	0.000371294	4.60027
DUSP8	-0.165165	2.77388	-6.27277	3.4689e-06	0.000377945	4.57837
AC010980.2	-0.291325	1.91368	-6.26748	3.50959e-06	0.000378952	4.56704
TNFSF10	0.233614	3.22713	6.26726	3.51127e-06	0.000378952	4.56657
ATG2A	-0.116702	3.1106	-6.24829	3.66149e-06	0.00039331	4.52585
FBXW7	-0.0914332	2.82389	-6.24051	3.72497e-06	0.000398259	4.50914
CFL2	-0.423625	2.40469	-6.23078	3.80598e-06	0.000405027	4.48823
GEMIN6	0.136233	2.72151	6.22841	3.82596e-06	0.000405269	4.48314
EXOC8	-0.157198	2.98404	-6.22325	3.86986e-06	0.000408029	4.47205
NFE2L2	-0.119439	2.76642	-6.20203	4.05597e-06	0.000425691	4.42638
C9orf64	0.142246	2.93977	6.19854	4.08744e-06	0.000426215	4.41887
ZNF2	0.257054	2.43232	6.19676	4.10356e-06	0.000426215	4.41504
MESDC1	-0.141259	2.93442	-6.19528	4.11707e-06	0.000426215	4.41185
JMJD6	-0.155541	2.73428	-6.1922	4.14522e-06	0.000426215	4.40522
UTY	-0.341464	2.30884	-6.19124	4.15411e-06	0.000426215	4.40314
ADORA2A	-0.143566	2.9004	-6.18592	4.20333e-06	0.00042934	4.39169
CXCR5	-0.217519	2.63121	-6.17449	4.3113e-06	0.000438411	4.36702
DGKE	-0.131788	2.10948	-6.16152	4.43714e-06	0.000448586	4.33905
MASTL	-0.317679	2.54117	-6.16002	4.45189e-06	0.000448586	4.33582
PAQR8	0.230552	2.79964	6.15818	4.47017e-06	0.000448586	4.33184
LOC731424	-0.407344	2.46292	-6.15573	4.49453e-06	0.00044906	4.32655
DAPP1	0.122841	2.91547	6.1531	4.52091e-06	0.000449732	4.32086
ZNF165	-0.319405	1.74564	-6.11707	4.89783e-06	0.000485118	4.24299
CCDC71L	-0.131311	2.58158	-6.10379	5.0448e-06	0.000497522	4.21423
PRDM1	-0.18067	2.98783	-6.08275	5.28685e-06	0.000517696	4.16865
FKBP11	-0.141512	3.18071	-6.08209	5.29462e-06	0.000517696	4.16722
KCTD11	0.117592	2.54854	6.05799	5.58714e-06	0.000543974	4.11491
AC002310.12	0.194925	2.2318	6.05395	5.63771e-06	0.000546571	4.10615
SEC61B	-0.107508	3.01993	-6.04982	5.68996e-06	0.000549309	4.09717
STAG3L4	-0.169627	2.5301	-6.04451	5.75785e-06	0.00055309	4.08564
RABGEF1	-0.223135	2.88038	-6.04299	5.77747e-06	0.00055309	4.08233
AKAP5	-0.220282	1.92996	-6.03145	5.9283e-06	0.000565165	4.05726
DNAJB9	-0.197533	3.03822	-6.02107	6.06753e-06	0.000576038	4.03467
PHC3	-0.11191	2.61385	-6.01294	6.17891e-06	0.00058258	4.01698
RSRC2	-0.115496	3.21694	-6.01233	6.18736e-06	0.00058258	4.01565
NCBP2-AS2	-0.103706	3.18769	-6.00717	6.25923e-06	0.000584733	4.00441
CALHM2	0.136867	3.14151	6.00626	6.27194e-06	0.000584733	4.00244
UBE2S	-0.165932	2.96848	-6.0052	6.2869e-06	0.000584733	4.00012
SGK1	-0.175191	3.49521	-6.0028	6.32073e-06	0.000585499	3.9949
PDIA3	-0.0987787	3.06129	-5.99677	6.40665e-06	0.000586	3.98176
B3GNT8	0.137203	2.54183	5.99618	6.41514e-06	0.000586	3.98048
ERN1	-0.132108	2.86477	-5.99574	6.42144e-06	0.000586	3.97952
KANSL1L	0.126493	2.06428	5.99503	6.43171e-06	0.000586	3.97797
EIF1	-0.077666	3.46067	-5.99347	6.4542e-06	0.000586	3.97457
RMI1	0.303729	2.71562	5.98903	6.51877e-06	0.000589523	3.96488
C18orf21	-0.0811559	2.52791	-5.97992	6.65311e-06	0.000599303	3.94504
GIMAP6	0.149274	3.25957	5.9735	6.74966e-06	0.000605616	3.93102
JMY	-0.18783	2.84713	-5.97127	6.7834e-06	0.000606267	3.92617
WBP11	-0.0920724	2.9909	-5.96915	6.81582e-06	0.000606793	3.92153
RNF139	-0.095765	3.28003	-5.96702	6.84838e-06	0.000607329	3.91689
HCAR3	-0.300843	3.2711	-5.96412	6.89313e-06	0.000608937	3.91055
MIR4657	-0.149204	2.88894	-5.96166	6.93124e-06	0.000609949	3.90519
KCTD12	0.166455	3.38788	5.9566	7.01036e-06	0.000614548	3.89414
PTGS2	-0.340698	3.27049	-5.94683	7.16589e-06	0.000623719	3.87279
CXCL3	-0.851005	2.90747	-5.9466	7.16949e-06	0.000623719	3.8723
STARD4	-0.181918	2.93116	-5.93623	7.33842e-06	0.000635996	3.84964
HIVEP1	-0.187182	2.54998	-5.92744	7.48484e-06	0.000646238	3.83042
VTI1A	-0.119639	2.51479	-5.92073	7.59867e-06	0.0006536	3.81573
TECPR2	0.103561	2.63492	5.9159	7.68165e-06	0.000658263	3.80516
MPHOSPH6	-0.184043	2.7961	-5.91054	7.77474e-06	0.000663754	3.79344
NFKBIB	-0.171219	2.74507	-5.9066	7.84408e-06	0.000667184	3.7848
ZKSCAN4	0.167713	2.63345	5.89522	8.04756e-06	0.000681956	3.75988
LOC100129518	-0.18254	3.19527	-5.89234	8.09984e-06	0.000683854	3.75357
MFSD2A	-0.199877	2.51336	-5.89065	8.13078e-06	0.000683942	3.74986
PIGM	0.175871	2.34441	5.88583	8.21954e-06	0.000688876	3.7393
LINC00115	-0.252683	2.19032	-5.8708	8.50269e-06	0.000710005	3.70634
POLK	0.136957	2.60103	5.86307	8.65205e-06	0.000719851	3.68939
WHAMM	-0.167625	3.11982	-5.85492	8.8126e-06	0.000728273	3.6715
KCNJ2	-0.518147	2.80229	-5.85172	8.87639e-06	0.000728273	3.66448
TWISTNB	-0.231432	2.35412	-5.85154	8.87998e-06	0.000728273	3.66408
MIR22	-0.162921	3.19378	-5.85151	8.8806e-06	0.000728273	3.66401
ADNP2	-0.134054	2.98676	-5.84425	9.02737e-06	0.000737665	3.64806
VPS72	0.0893499	3.01814	5.83279	9.26404e-06	0.00075431	3.62287
IDI1	-0.112755	3.10854	-5.82374	9.45542e-06	0.000764675	3.60297
ZNF669	-0.227022	2.62198	-5.82361	9.45817e-06	0.000764675	3.60269
EIF1AY	-1.17343	2.21825	-5.81181	9.71373e-06	0.000782571	3.57674
ZBTB24	-0.192359	2.88189	-5.80148	9.94337e-06	0.000798261	3.55399
NFKBID	-0.180454	2.69859	-5.79915	9.99585e-06	0.000799668	3.54887
ADORA2A-AS1	-0.349469	2.20343	-5.79591	1.00695e-05	0.000802755	3.54172
FAM118B	0.1801	2.35101	5.78926	1.02221e-05	0.000812089	3.52708
UROD	-0.104668	2.85367	-5.78603	1.02971e-05	0.000812555	3.51997
EDEM3	0.117742	2.89911	5.78553	1.03087e-05	0.000812555	3.51887
MOAP1	-0.120374	3.30991	-5.78398	1.0345e-05	0.000812555	3.51545
ZNF281	-0.119395	2.9854	-5.78291	1.037e-05	0.000812555	3.5131
RP1-100J12.1	-0.179021	2.10716	-5.78055	1.04256e-05	0.000814124	3.50789
ZNF267	-0.229152	2.9741	-5.77859	1.0472e-05	0.000814962	3.50358
NUP160	-0.162672	2.69692	-5.7716	1.06392e-05	0.000825168	3.48816
ST6GALNAC3	0.32753	1.98863	5.76635	1.07665e-05	0.000829185	3.47658
BCLAF1	-0.116501	3.07769	-5.76557	1.07856e-05	0.000829185	3.47485
CARD6	0.207544	2.96169	5.76362	1.08332e-05	0.000829185	3.47056
B3GNT7	-0.228225	2.3921	-5.76351	1.08359e-05	0.000829185	3.47032
SAV1	-0.176556	2.55746	-5.76153	1.08848e-05	0.000830146	3.46594
THAP2	-0.325673	2.53142	-5.75987	1.09257e-05	0.000830496	3.46229
GCNT1	0.177378	2.56193	5.75696	1.0998e-05	0.000833228	3.45587
RND1	-0.217033	2.40782	-5.744	1.1326e-05	0.000855244	3.42726
EREG	-0.390268	2.88974	-5.73648	1.1521e-05	0.000866883	3.41064
TPRA1	-0.161031	2.80086	-5.73404	1.1585e-05	0.000866883	3.40525
EPT1	-0.117273	2.43966	-5.7337	1.15938e-05	0.000866883	3.40451
C9orf47	0.229717	2.27351	5.73048	1.16789e-05	0.000868324	3.39739
TRPS1	0.167667	2.74401	5.72996	1.16928e-05	0.000868324	3.39623
TXLNGY	-0.797102	2.23836	-5.72867	1.17269e-05	0.000868324	3.3934
TLR1	0.219497	3.02765	5.7246	1.1836e-05	0.00087357	3.38439
SHQ1	0.0869942	2.91426	5.72169	1.19143e-05	0.000875094	3.37797
AAED1	-0.143628	2.98576	-5.72004	1.19591e-05	0.000875094	3.37431
SNHG1	-0.125274	3.35158	-5.71959	1.19714e-05	0.000875094	3.37332
IKZF5	-0.120393	2.7606	-5.70989	1.2238e-05	0.000891738	3.35187
RPS4Y1	-1.00835	2.99896	-5.70806	1.2289e-05	0.000892611	3.34782
ICOS	-0.319391	2.97998	-5.69426	1.26806e-05	0.000918139	3.31728
GPR183	-0.201624	3.49597	-5.69034	1.27942e-05	0.000922961	3.3086
RNF103	-0.132194	2.94374	-5.68918	1.28279e-05	0.000922961	3.30604
MIR101-1	-0.231973	2.51823	-5.68397	1.29808e-05	0.000931035	3.29451
MYLIP	-0.129665	3.09292	-5.68162	1.30505e-05	0.00093311	3.28929
FGD4	0.271563	2.27473	5.66526	1.35455e-05	0.000963275	3.25305
XIST	1.01368	2.57478	5.66491	1.35566e-05	0.000963275	3.25225
SLC32A1	-0.124165	2.13214	-5.66239	1.36343e-05	0.000965801	3.24668
GTF3C1	-0.128616	3.07829	-5.6541	1.38943e-05	0.000981174	3.2283
SENCR	0.122071	2.75214	5.65015	1.40199e-05	0.000987003	3.21953
SLC40A1	0.147472	2.80114	5.6358	1.4486e-05	0.00101669	3.1877
USP9Y	-0.834207	2.10725	-5.63362	1.45585e-05	0.00101865	3.18284
NLRC4	0.427374	2.57825	5.63062	1.46584e-05	0.00102251	3.17618
CD180	0.176498	2.91171	5.62655	1.47948e-05	0.00102889	3.16716
SFMBT2	-0.109179	2.64486	-5.62523	1.48397e-05	0.00102889	3.16421
TAF5L	-0.131925	2.7096	-5.62228	1.49397e-05	0.00103269	3.15767
RBBP6	-0.0867024	2.87416	-5.61638	1.51422e-05	0.00104353	3.14456
OSBPL11	0.117564	3.07028	5.60792	1.54376e-05	0.0010587	3.12575
LGALS12	0.244743	2.58516	5.60743	1.54547e-05	0.0010587	3.12467
VCPKMT	-0.150557	2.93015	-5.60207	1.56451e-05	0.00106853	3.11276
HCRP1	0.132197	2.53946	5.5897	1.60935e-05	0.00109537	3.08524
ATF3	-0.185146	2.73049	-5.58861	1.61337e-05	0.00109537	3.08281
PPP1R16B	-0.163538	2.92174	-5.57916	1.6486e-05	0.0011106	3.06178
DUSP12	-0.113029	3.12859	-5.57852	1.65102e-05	0.0011106	3.06035
TMEM88	-0.225182	2.68793	-5.57767	1.65423e-05	0.0011106	3.05846
RP11-629O1.2	-0.18773	2.40207	-5.57741	1.65521e-05	0.0011106	3.05788
GABARAPL1	-0.201399	3.08719	-5.57446	1.66641e-05	0.00111484	3.05132
SSSCA1	-0.102372	2.99513	-5.56853	1.68917e-05	0.00112677	3.03811
ZNF326	-0.119873	2.35211	-5.5547	1.74346e-05	0.0011596	3.00731
RP11-469M7.1	-0.250131	2.84838	-5.55253	1.75216e-05	0.00116201	3.00247
IL1RN	-0.252039	2.65911	-5.54344	1.789e-05	0.00118301	2.98221
RDH11	0.0869755	2.59855	5.54021	1.80228e-05	0.00118836	2.97501
ZNF571	-0.412797	2.46222	-5.5268	1.85849e-05	0.0012219	2.94511
SLC38A9	0.144944	2.47791	5.52068	1.88476e-05	0.00123065	2.93144
LYPLAL1	0.143536	2.86956	5.5204	1.88594e-05	0.00123065	2.93083
AEN	-0.127935	2.85269	-5.51995	1.88792e-05	0.00123065	2.92981
MATN1-AS1	-0.223615	2.47323	-5.5176	1.89809e-05	0.00123096	2.92458
GEMIN5	0.141413	2.81476	5.51736	1.89916e-05	0.00123096	2.92403
FBXO38	0.109509	2.8122	5.51408	1.91349e-05	0.00123674	2.91671
MXD1	-0.150868	2.99497	-5.49882	1.98165e-05	0.00127719	2.88263
FOSL2	-0.19648	2.94778	-5.49441	2.00179e-05	0.00128654	2.87279
HMGCL	0.114081	3.0056	5.48763	2.03322e-05	0.00130063	2.85762
IRAK2	-0.226584	2.24005	-5.48723	2.03508e-05	0.00130063	2.85673
PTAR1	0.10012	2.52666	5.48173	2.06092e-05	0.00131348	2.84444
ZBTB21	-0.221552	2.93851	-5.47859	2.07586e-05	0.00131932	2.83741
NIPAL4	-0.0974277	2.58978	-5.47517	2.09221e-05	0.00132603	2.82977
EPB41L4A-AS1	-0.126196	3.03201	-5.47383	2.09865e-05	0.00132644	2.82678
DDX21	-0.0885266	3.33244	-5.46872	2.12344e-05	0.00133841	2.81535
THAP9-AS1	-0.168781	3.10852	-5.44836	2.22517e-05	0.00139868	2.76979
ATG4C	0.281828	2.64601	5.44289	2.25333e-05	0.00140727	2.75754
GIMAP1	0.114111	3.11992	5.44191	2.25841e-05	0.00140727	2.75535
ENC1	-0.314886	2.80005	-5.44139	2.26111e-05	0.00140727	2.75419
CCL28	-0.144342	2.49017	-5.44094	2.26344e-05	0.00140727	2.75318
TSIX	0.420474	2.27506	5.43895	2.27385e-05	0.00140991	2.74871
CTH	-0.220262	1.9292	-5.43567	2.29108e-05	0.00141675	2.74137
DUSP4	-0.452989	2.53716	-5.42025	2.37386e-05	0.00146399	2.70681
PHF1	-0.0971182	3.04545	-5.41722	2.39046e-05	0.00147026	2.70002
PLEKHM3	-0.0948986	2.47238	-5.41	2.43055e-05	0.00149091	2.68383
FBXO30	0.188932	2.31783	5.39825	2.49725e-05	0.00152773	2.65747
CTA-250D10.23	-0.197796	2.77931	-5.38934	2.54903e-05	0.00155297	2.63749
IFNB1	-0.683715	2.15708	-5.38803	2.55672e-05	0.00155297	2.63456
ZXDB	-0.163954	2.37005	-5.38767	2.55887e-05	0.00155297	2.63374
USP12	-0.155673	2.56787	-5.38477	2.57601e-05	0.00155923	2.62724
DNAAF1	-0.297397	2.66544	-5.37967	2.60652e-05	0.00157354	2.61578
PNPLA8	-0.110498	3.20655	-5.37635	2.62655e-05	0.00158146	2.60833
ETS2	-0.204912	2.90265	-5.3725	2.64997e-05	0.00159137	2.59968
EIF5	-0.0684871	3.14247	-5.36754	2.68049e-05	0.00160549	2.58853
PAPD5	-0.102969	3.05573	-5.36228	2.71317e-05	0.00162082	2.57674
BET1	0.206851	2.84537	5.35997	2.72767e-05	0.00162524	2.57155
GAPT	0.166456	3.12632	5.35846	2.7372e-05	0.00162668	2.56815
KRT86	-0.185659	2.24566	-5.35596	2.75308e-05	0.00163188	2.56252
FAM46C	-0.250509	3.18997	-5.35418	2.76438e-05	0.00163434	2.55853
ZBTB43	-0.209304	2.77057	-5.35186	2.77926e-05	0.0016389	2.55331
FPGT	0.320099	2.4224	5.34426	2.82847e-05	0.00166364	2.53622
RBM12B	0.186345	2.44742	5.34162	2.84573e-05	0.00166609	2.53029
ZNF14	-0.231971	2.73695	-5.3414	2.84721e-05	0.00166609	2.52979
MRPS24	-0.0710775	3.35994	-5.3391	2.86234e-05	0.00167067	2.52463
TP53BP2	-0.103514	3.07397	-5.33707	2.87584e-05	0.00167428	2.52005
YTHDF3-AS1	-0.127567	2.4112	-5.33483	2.89077e-05	0.00167611	2.51501
CD80	-0.174879	2.00338	-5.3344	2.89364e-05	0.00167611	2.51404
PEX11B	0.137552	3.00092	5.33113	2.91553e-05	0.00168389	2.5067
CTB-31O20.2	-0.236558	3.04625	-5.33021	2.92178e-05	0.00168389	2.50462
SH2D3C	0.149774	2.73802	5.32459	2.95998e-05	0.00169804	2.49197
ETV3	-0.162062	2.77571	-5.32441	2.96119e-05	0.00169804	2.49158
CHRAC1	-0.117401	2.93486	-5.32144	2.9816e-05	0.00170547	2.48489
RNF19B	-0.229441	3.04698	-5.31815	3.00434e-05	0.0017142	2.47749
COPS2	-0.0955454	3.13633	-5.3143	3.03119e-05	0.00172521	2.46883
HSPA5	-0.131201	3.20092	-5.30569	3.09215e-05	0.00175555	2.44945
SMIM13	-0.160523	2.4624	-5.30288	3.11234e-05	0.00176263	2.44311
SLC17A5	0.132802	2.70536	5.29818	3.14633e-05	0.00177436	2.43254
NXT1	-0.123413	3.14812	-5.29742	3.1519e-05	0.00177436	2.43082
GNAI1	0.179817	1.69221	5.29682	3.15631e-05	0.00177436	2.42945
LOC284926	0.263054	1.99373	5.29156	3.19494e-05	0.00179167	2.41761
TTC30B	0.20589	1.67447	5.28874	3.21589e-05	0.00179508	2.41125
STK38L	0.145125	2.89519	5.28863	3.21671e-05	0.00179508	2.411
PRKY	-0.237984	2.52082	-5.28673	3.23086e-05	0.00179859	2.40673
HHEX	0.293207	2.97026	5.28097	3.27425e-05	0.00181449	2.39374
RYBP	0.0826793	2.96963	5.27832	3.29437e-05	0.00181449	2.38778
YWHAG	0.0837991	3.34263	5.27829	3.2946e-05	0.00181449	2.38771
CYLD	-0.110451	2.93389	-5.27802	3.29668e-05	0.00181449	2.3871
NACAD	-0.109212	2.23628	-5.2777	3.29908e-05	0.00181449	2.38639
CSNK1E	-0.0907098	2.62023	-5.2678	3.37562e-05	0.00185214	2.36406
DDX43	-0.409705	2.1028	-5.26665	3.38466e-05	0.00185266	2.36146
BCL3	-0.203169	2.8683	-5.2645	3.40156e-05	0.00185746	2.35661
ALKBH1	0.134789	2.38705	5.26163	3.4242e-05	0.00186538	2.35015
HIAT1	-0.100337	3.29898	-5.25804	3.45286e-05	0.00186965	2.34204
IGIP	0.194089	2.5174	5.25731	3.45867e-05	0.00186965	2.3404
MN1	-0.345124	2.10264	-5.2573	3.45877e-05	0.00186965	2.34037
TLE1	-0.156285	2.45189	-5.25556	3.47271e-05	0.00186965	2.33646
DDX39A	-0.08722	3.32807	-5.25554	3.47291e-05	0.00186965	2.3364
GCFC2	-0.130606	2.66067	-5.25351	3.48928e-05	0.00187405	2.33183
ST8SIA4	0.179101	2.62517	5.25165	3.50436e-05	0.00187774	2.32763
LOC100996412	0.248482	2.86787	5.24602	3.55036e-05	0.00189795	2.31493
CRK	0.134226	2.89449	5.24171	3.58604e-05	0.00191255	2.3052
CDKN2AIPNL	-0.111018	2.35904	-5.23586	3.63501e-05	0.00193416	2.292
CCL20	-0.622632	2.94586	-5.22006	3.77074e-05	0.00200173	2.25631
KDM5D	-0.838985	2.44458	-5.21875	3.78219e-05	0.00200316	2.25336
NMNAT1	0.138394	2.30141	5.21551	3.81082e-05	0.00201366	2.24602
ARRDC4	0.355086	2.80135	5.2102	3.85802e-05	0.00203211	2.23404
GIMAP1-GIMAP5	0.125943	2.89888	5.20959	3.86349e-05	0.00203211	2.23266
THBS1	-0.320407	2.79258	-5.1921	4.02363e-05	0.00211148	2.19313
LOC100289361	-0.113311	2.26931	-5.18558	4.08506e-05	0.00213532	2.17838
NFKB2	-0.167766	2.58394	-5.18514	4.0893e-05	0.00213532	2.17737
TMEM186	0.137742	2.69481	5.18389	4.10116e-05	0.00213532	2.17456
EID3	-0.377574	2.32377	-5.18334	4.10638e-05	0.00213532	2.17332
FAAH2	-0.114558	2.57152	-5.17936	4.14455e-05	0.00215028	2.16431
KTI12	-0.125218	2.7812	-5.16749	4.26054e-05	0.00220545	2.13745
HSPE1	-0.0898423	3.20779	-5.16562	4.27907e-05	0.00221005	2.13322
DTWD1	0.088725	2.1248	5.15982	4.33718e-05	0.00223502	2.1201
ARID5B	-0.112717	2.29924	-5.14135	4.5277e-05	0.00232518	2.07826
TM2D3	-0.0998929	3.12605	-5.14089	4.53247e-05	0.00232518	2.07724
DUSP7	0.12161	2.70918	5.13952	4.54701e-05	0.00232742	2.07412
BBS10	0.275978	2.24699	5.13814	4.56159e-05	0.00232967	2.071
CASP2	0.108465	2.45738	5.13304	4.61605e-05	0.00235208	2.05945
ARID5A	-0.125851	2.94637	-5.13212	4.62604e-05	0.00235208	2.05735
TMEM185B	-0.147152	2.72252	-5.12388	4.71566e-05	0.00239234	2.03868
MOSPD2	0.199894	2.8307	5.11665	4.79566e-05	0.00242754	2.02231
BBS12	0.282962	1.99147	5.11119	4.85706e-05	0.00245319	2.00993
FOS	0.177295	3.57882	5.10886	4.88353e-05	0.00246113	2.00464
SNHG17	-0.116037	2.90534	-5.10664	4.9089e-05	0.00246578	1.9996
NDUFV2-AS1	-0.149959	2.56662	-5.10616	4.91435e-05	0.00246578	1.99851
PGRMC2	-0.113275	2.92314	-5.10522	4.9251e-05	0.00246578	1.99639
PLAUR	-0.194055	3.21586	-5.10158	4.96704e-05	0.00247836	1.98814
ANKRD39	-0.119732	2.75286	-5.10117	4.97188e-05	0.00247836	1.98719
LBR	0.0846869	3.36789	5.09444	5.05041e-05	0.00251203	1.97194
SNX18	-0.0964348	2.98586	-5.09191	5.08029e-05	0.00252141	1.9662
TLR6	0.164658	2.43532	5.08863	5.11931e-05	0.00253528	1.95876
WSB1	0.126339	2.85202	5.08762	5.13145e-05	0.0025358	1.95645
ARL4C	-0.105923	3.23419	-5.08123	5.20843e-05	0.00256598	1.94196
LINC00526	-0.127424	2.6918	-5.08069	5.21495e-05	0.00256598	1.94075
SERPINB8	-0.0975466	2.74955	-5.07217	5.31969e-05	0.00260614	1.9214
NECAP1	-0.109811	2.99514	-5.0715	5.32802e-05	0.00260614	1.91987
RNASEL	0.135735	2.65262	5.07063	5.33888e-05	0.00260614	1.91789
PTPRO	0.113154	2.72538	5.07036	5.34214e-05	0.00260614	1.9173
TICAM1	-0.136136	2.7381	-5.06698	5.38447e-05	0.00262121	1.90962
CPT2	0.144542	2.6959	5.06432	5.41807e-05	0.00263095	1.90357
DBT	0.0956405	2.3626	5.06357	5.42748e-05	0.00263095	1.90188
RNF144B	-0.170055	2.88673	-5.0626	5.43977e-05	0.00263133	1.89968
DHCR7	-0.0977104	2.57991	-5.06165	5.4519e-05	0.00263163	1.89751
LRRC8D	0.0762753	3.23206	5.05978	5.47571e-05	0.00263558	1.89327
TMEM30B	-0.136517	2.31167	-5.05902	5.48542e-05	0.00263558	1.89155
BRAF	-0.107106	2.58414	-5.05795	5.49919e-05	0.00263558	1.88911
AC007349.5	-0.241865	1.74359	-5.05741	5.50616e-05	0.00263558	1.88788
PPP1R3D	0.163094	2.62322	5.04886	5.61717e-05	0.00268311	1.86846
SEPHS2	0.100525	3.19387	5.04435	5.67658e-05	0.00270583	1.85822
TRA2B	-0.0681379	3.01885	-5.03599	5.78848e-05	0.00275344	1.83923
HERC3	-0.106395	2.51687	-5.03027	5.86632e-05	0.00278468	1.82623
CUL3	0.108879	2.70762	5.02874	5.8874e-05	0.0027889	1.82274
LPAR1	0.219139	2.44911	5.02613	5.92345e-05	0.00279458	1.81681
ZNF668	-0.0807241	2.3842	-5.0261	5.92382e-05	0.00279458	1.81674
CENPQ	0.265872	1.78925	5.01908	6.02174e-05	0.00283408	1.8008
LOC101928433	-0.145046	2.06104	-5.01807	6.036e-05	0.00283408	1.79849
KPNA2	-0.0890447	3.19016	-5.01735	6.0462e-05	0.00283408	1.79685
VPS37B	-0.131212	3.0734	-5.01581	6.06798e-05	0.00283408	1.79335
APPBP2	0.116263	2.57037	5.01507	6.07856e-05	0.00283408	1.79166
PLAU	-0.242312	2.31653	-5.01483	6.08188e-05	0.00283408	1.79113
EGR4	-0.137331	2.11034	-5.01393	6.09465e-05	0.00283426	1.78909
ARHGEF10L	0.127149	2.64473	5.013	6.10799e-05	0.0028347	1.78696
CLTC	0.0690166	2.40851	5.00853	6.17218e-05	0.00285869	1.77679
PTP4A1	-0.100799	2.96794	-5.00398	6.23809e-05	0.00288338	1.76646
ZNF830	-0.11547	2.98508	-5.0018	6.2701e-05	0.00289234	1.76148
CASZ1	-0.0783471	2.23788	-4.99834	6.32093e-05	0.00290992	1.75363
ACOT1	-0.178315	2.65637	-4.98371	6.54108e-05	0.00300181	1.72032
LOC100133130	-0.130842	2.87319	-4.98333	6.54679e-05	0.00300181	1.71948
LEPROT	0.0860039	2.91862	4.98028	6.5937e-05	0.00301728	1.71253
GNG7	-0.10477	2.6292	-4.97006	6.7533e-05	0.00308414	1.68927
KNOP1	0.116778	2.49805	4.96836	6.78024e-05	0.00309028	1.6854
TSPYL4	-0.115863	3.13701	-4.96729	6.79734e-05	0.00309191	1.68295
STK38	0.0873018	2.82261	4.96491	6.83528e-05	0.003103	1.67753
LOC652993	-0.301267	1.85676	-4.95363	7.01829e-05	0.00317977	1.65183
PLCL1	-0.178025	2.39205	-4.95276	7.03255e-05	0.00317994	1.64986
UBL4A	0.0813057	3.0357	4.94975	7.08232e-05	0.00319424	1.643
CYTH4	0.0789832	2.93128	4.94916	7.09211e-05	0.00319424	1.64166
ADM	-0.218665	3.06766	-4.94728	7.12345e-05	0.00320206	1.63737
LFNG	0.104857	2.7925	4.94234	7.20632e-05	0.00323043	1.62612
NUP50	0.0978366	2.64504	4.94184	7.21482e-05	0.00323043	1.62497
UBALD2	-0.0927897	3.20902	-4.93823	7.27607e-05	0.00325149	1.61675
FRMD3	0.186168	2.74235	4.93552	7.32235e-05	0.00326108	1.61059
NHLRC2	0.1397	1.83948	4.93501	7.33106e-05	0.00326108	1.60943
G0S2	-0.149623	3.46927	-4.93448	7.34029e-05	0.00326108	1.60821
BCL2A1	-0.145532	3.56706	-4.92866	7.4411e-05	0.00329911	1.59494
GCH1	-0.0895718	3.4571	-4.92788	7.45473e-05	0.00329911	1.59316
ZBTB34	0.144237	2.86013	4.92607	7.48635e-05	0.00330671	1.58905
NFE2	0.335934	2.94089	4.92028	7.58862e-05	0.00334542	1.57585
FTSJ2	0.115368	2.93596	4.91678	7.65112e-05	0.00336649	1.56788
HDHD1	0.124651	3.10409	4.9148	7.68668e-05	0.00337565	1.56337
RUFY2	0.0977753	1.83135	4.90995	7.77471e-05	0.00340479	1.5523
KLF9	-0.12721	2.60845	-4.90951	7.7828e-05	0.00340479	1.55128
STAM2	0.135786	2.52607	4.90343	7.89453e-05	0.00344225	1.53742
RBM39	-0.103416	3.10031	-4.90251	7.91147e-05	0.00344225	1.53534
LOC101929886	0.302411	2.2592	4.9024	7.91357e-05	0.00344225	1.53508
HEY1	-0.183008	2.35525	-4.89843	7.98768e-05	0.0034679	1.52602
AREG	-0.445662	2.17993	-4.89735	8.00782e-05	0.00347005	1.52357
RBM19	-0.0748045	2.62554	-4.89221	8.10501e-05	0.00350553	1.51184
GALNT12	-0.169704	2.63213	-4.88974	8.15216e-05	0.00351927	1.5062
GGPS1	0.125947	2.85566	4.88677	8.20917e-05	0.00353721	1.49942
C7orf25	0.1664	2.27819	4.88072	8.32643e-05	0.00358099	1.48563
DYNLL1	0.0710623	3.43715	4.87595	8.42026e-05	0.00361455	1.47474
C5orf24	-0.0855213	2.49866	-4.86834	8.5721e-05	0.00367284	1.45737
RBX1	0.0717952	3.32695	4.8654	8.63145e-05	0.00369096	1.45066
MOB1B	0.0935095	3.03634	4.86465	8.64665e-05	0.00369096	1.44895
BRF2	-0.106755	2.77209	-4.86345	8.67102e-05	0.00369447	1.44621
SRP54	0.0931013	3.06128	4.85884	8.7654e-05	0.00372657	1.43569
MLH3	0.23218	2.94452	4.85818	8.77894e-05	0.00372657	1.43419
CMTR2	0.136868	2.91092	4.85579	8.82842e-05	0.00374063	1.42872
DNAAF2	0.190472	2.60381	4.85343	8.87741e-05	0.00375434	1.42334
LINC00324	0.160432	3.0123	4.85266	8.8936e-05	0.00375434	1.42157
GPR18	-0.223877	3.11392	-4.85154	8.91699e-05	0.00375729	1.41902
PIGW	-0.175341	2.67044	-4.85064	8.93596e-05	0.00375836	1.41695
NDUFA10	-0.0768019	2.36144	-4.8441	9.07427e-05	0.00380953	1.40202
FAR1	0.150439	2.84862	4.84215	9.11597e-05	0.00382002	1.39756
MAP3K1	0.134762	3.05405	4.83915	9.18028e-05	0.00383994	1.39073
LOC100270804	-0.126291	2.63324	-4.83766	9.21247e-05	0.00384638	1.38733
LRP5L	-0.105906	2.57126	-4.83035	9.3721e-05	0.00390589	1.37063
HCAR1	-0.124062	1.80778	-4.82521	9.48616e-05	0.00394253	1.35887
MINPP1	0.285299	2.47656	4.82483	9.49447e-05	0.00394253	1.35802
ATAD2B	0.0869182	2.36533	4.82341	9.52629e-05	0.00394858	1.35477
TRIM27	0.116437	3.02266	4.811	9.80844e-05	0.00405818	1.3264
WDR5B	0.199993	2.31813	4.80869	9.86186e-05	0.00407065	1.32112
ZNF350	-0.170196	2.51322	-4.80815	9.87418e-05	0.00407065	1.31991
RGS1	-0.32502	2.76978	-4.79794	0.000101143	0.00416214	1.29656
PTGER4	-0.160238	3.21842	-4.79669	0.000101439	0.00416685	1.29371
PGBD2	0.115434	2.39738	4.79335	0.000102241	0.00419227	1.28606
KBTBD2	-0.110308	2.99541	-4.7878	0.000103584	0.0042397	1.27339
SEL1L	0.0751812	2.58562	4.78616	0.000103985	0.00424198	1.26963
P2RY13	0.331486	3.09025	4.78606	0.00010401	0.00424198	1.26939
NCOR1	0.0753687	2.66706	4.785	0.000104269	0.00424301	1.26697
POLD3	0.082143	2.62315	4.78417	0.000104473	0.00424301	1.26508
TTC33	0.0960702	2.42391	4.78369	0.000104592	0.00424301	1.26398
ARFIP1	0.192725	2.77351	4.78241	0.000104905	0.00424744	1.26107
RILPL2	-0.0768572	3.4112	-4.78174	0.000105072	0.00424744	1.25952
YTHDC1	-0.108344	2.52858	-4.77797	0.000106007	0.00427769	1.25091
LOC101060521	-0.128056	2.87143	-4.77519	0.000106704	0.0042982	1.24455
MED9	-0.0892184	2.63068	-4.76948	0.000108148	0.00434874	1.23148
ZNF184	-0.18007	2.7915	-4.76508	0.000109274	0.00438629	1.22142
CTD-2286N8.2	-0.224582	2.06638	-4.7616	0.000110172	0.00441461	1.21347
TRMT10C	-0.10452	3.02928	-4.75239	0.000112587	0.00449827	1.1924
C5orf51	0.134078	2.39908	4.75214	0.000112653	0.00449827	1.19183
SLC25A53	0.152258	1.64324	4.74736	0.00011393	0.00454133	1.18088
MGC12916	-0.171778	2.47215	-4.7462	0.000114241	0.00454578	1.17824
DNM3	0.223677	1.94429	4.74536	0.000114469	0.00454695	1.1763
UBE2J1	-0.117726	3.02478	-4.74434	0.000114743	0.00454996	1.17397
NUTM2A-AS1	0.204806	1.71758	4.74324	0.000115041	0.00455389	1.17145
RAB10	0.0865454	3.30989	4.7378	0.000116523	0.00460189	1.15902
TCEANC2	0.0811823	2.15101	4.73732	0.000116656	0.00460189	1.15791
HIST3H2A	-0.0833762	2.64156	-4.7359	0.000117046	0.00460933	1.15466
HOXB7	-0.0822087	2.22627	-4.72685	0.00011957	0.00469287	1.13394
EIF4G3	-0.125097	2.69073	-4.72682	0.000119578	0.00469287	1.13388
PRR7	-0.182393	2.56882	-4.72294	0.000120675	0.00472783	1.125
FRAT2	0.179432	3.04148	4.71732	0.000122284	0.00478268	1.11214
ULBP2	-0.2543	2.13416	-4.71425	0.000123174	0.0048043	1.10509
CLC	0.361217	3.04531	4.71396	0.000123257	0.0048043	1.10444
NEXN	0.254468	2.53154	4.71233	0.000123733	0.00481463	1.1007
KCNJ2-AS1	-0.618207	1.86002	-4.70925	0.000124633	0.00484143	1.09366
DCLRE1C	0.125594	2.53163	4.70217	0.000126731	0.00491165	1.07744
LINC01018	0.0992729	1.75371	4.7017	0.00012687	0.00491165	1.07638
mir-223	0.283204	2.92173	4.69948	0.000127537	0.00492911	1.07129
DHX33	0.065407	2.83978	4.69634	0.000128486	0.00495742	1.06409
IFT57	-0.147028	2.59085	-4.68801	0.000131032	0.00504233	1.04503
AREL1	-0.0860035	2.54868	-4.68771	0.000131127	0.00504233	1.04433
SIK1	-0.160148	2.89487	-4.6865	0.0001315	0.00504819	1.04157
WDR37	-0.10176	2.64259	-4.68426	0.000132197	0.00506643	1.03644
CMTM4	0.110454	2.39095	4.68114	0.000133173	0.00508806	1.02929
LARP4	0.104545	2.41529	4.68104	0.000133206	0.00508806	1.02905
CCDC126	0.136497	2.82508	4.67958	0.000133664	0.00509705	1.02572
EHD1	-0.12483	3.15409	-4.67434	0.000135327	0.00515189	1.01371
GINS1	0.25433	2.05741	4.67139	0.000136274	0.00517931	1.00694
ACSL3	0.123081	2.82839	4.66895	0.00013706	0.00520057	1.00135
ALYREF	-0.153127	2.90068	-4.66485	0.000138391	0.00524236	0.99197
TSPYL5	-0.239323	2.39916	-4.66161	0.000139454	0.00527391	0.984536
HSPA13	-0.166138	2.97152	-4.6576	0.000140778	0.00531517	0.975367
NEDD4L	-0.115411	2.22623	-4.65588	0.000141351	0.00532289	0.971418
C2orf88	0.283045	2.91499	4.65559	0.000141448	0.00532289	0.970757
LINC01093	-0.527185	1.78237	-4.65465	0.000141762	0.00532598	0.968599
GAB1	0.095285	2.15393	4.65082	0.000143049	0.00536336	0.959823
GCOM1	-0.0765694	2.7919	-4.64965	0.000143446	0.00536336	0.957134
ABHD17B	-0.0994006	2.63546	-4.64961	0.000143461	0.00536336	0.957037
WDR3	0.101656	2.314	4.64721	0.000144274	0.00538495	0.951548
RBM7	-0.119593	2.87403	-4.64652	0.000144509	0.00538495	0.949969
HAS1	-0.10015	2.2711	-4.64453	0.000145191	0.00539977	0.945396
SERPINB9P1	-0.260032	2.7315	-4.64377	0.000145451	0.00539977	0.943656
GIMAP7	0.158652	3.28112	4.64329	0.000145615	0.00539977	0.942568
AK057657	-0.088921	3.31501	-4.64072	0.000146501	0.00542385	0.936677
RP11-217B7.2	-0.111129	2.1329	-4.63958	0.000146895	0.00542442	0.934067
LOC285074	-0.0875422	3.02143	-4.63931	0.00014699	0.00542442	0.933438
SLC2A3	-0.125448	3.21789	-4.63286	0.000149245	0.00549874	0.918663
ZNF134	-0.110177	2.79099	-4.63101	0.0001499	0.00551399	0.914412
TXNIP	0.0642915	3.63186	4.62713	0.000151276	0.0055557	0.905536
RAD51D	0.10907	2.22164	4.62263	0.000152895	0.00560615	0.895204
LIMS1	0.0964471	2.70149	4.61814	0.000154525	0.00565161	0.884909
LOC101928545	-0.165765	2.18462	-4.6176	0.000154721	0.00565161	0.883679
CCNT1	-0.149424	2.92692	-4.61718	0.000154876	0.00565161	0.88271
MOB4	-0.0773991	3.22027	-4.6153	0.000155562	0.0056676	0.87842
FAM83D	-0.265245	2.32404	-4.61211	0.00015674	0.00570146	0.871094
ZNF322	0.214326	2.40832	4.60865	0.000158026	0.00573911	0.863163
AQR	0.121538	2.57136	4.60694	0.000158667	0.00574504	0.859235
POLB	-0.10664	2.74831	-4.60687	0.000158692	0.00574504	0.859085
RRN3	-0.097748	2.93584	-4.60543	0.000159233	0.00575553	0.855779
ZNF622	-0.0681666	3.09652	-4.60145	0.000160739	0.00580079	0.846645
LOC101926967	-0.141426	2.75738	-4.59931	0.000161551	0.00582093	0.841751
PSTK	-0.101906	2.16042	-4.59764	0.000162192	0.00583438	0.83791
PDGFC	0.147256	2.62795	4.597	0.000162435	0.00583438	0.836459
KRT19	-0.112097	1.87419	-4.59557	0.000162987	0.00584504	0.833165
RASSF3	0.0601566	3.14112	4.59211	0.000164322	0.00588372	0.825245
CGRRF1	-0.107069	2.96453	-4.588	0.000165926	0.00593186	0.815819
FBXL12	-0.0725285	2.67684	-4.58521	0.000167026	0.00596185	0.80941
BEX2	-0.191316	3.00838	-4.58432	0.000167375	0.00596501	0.807384
OSER1	-0.0683139	2.9488	-4.57923	0.000169403	0.00602329	0.795695
C22orf31	-0.0992626	2.21648	-4.57889	0.000169537	0.00602329	0.79493
SYS1	-0.0825716	2.8093	-4.57581	0.000170777	0.00605796	0.787854
UFM1	-0.0929164	3.0172	-4.57473	0.000171215	0.00606408	0.785372
MEIS1	0.399929	2.40302	4.56385	0.000175675	0.00621243	0.76042
SUV420H1	0.106435	2.92982	4.56019	0.000177198	0.00625663	0.752042
PPP1R10	0.115995	2.70838	4.55691	0.00017858	0.0062957	0.744506
LIMD1	0.0647218	2.41076	4.55533	0.000179248	0.00630952	0.740884
UPB1	-0.173302	2.14721	-4.55393	0.000179842	0.00631665	0.737671
LOC285147	0.152061	2.12991	4.55355	0.000180002	0.00631665	0.736808
RAB40AL	-0.120937	1.89122	-4.55206	0.000180638	0.00632362	0.73339
KIAA0040	0.115206	2.85573	4.55117	0.000181019	0.00632362	0.731344
LOC152225	0.143884	1.74012	4.55115	0.00018103	0.00632362	0.731285
DDX1	0.0549508	3.22528	4.54849	0.000182171	0.00635378	0.725189
LOC101928487	-0.103163	2.50532	-4.54763	0.000182541	0.00635597	0.723219
C16orf72	0.129167	2.92044	4.54706	0.00018279	0.00635597	0.7219
CMC2	-0.0693118	3.21212	-4.54553	0.000183449	0.00636921	0.718409
GUCY1B3	0.273255	2.62845	4.54223	0.000184888	0.00640946	0.710827
MTFR1	0.104397	2.24379	4.54028	0.000185741	0.00642928	0.706363
SYTL3	-0.139603	2.2529	-4.53859	0.000186484	0.00643766	0.702491
COX17	-0.0825474	2.88099	-4.53845	0.000186546	0.00643766	0.702169
NAGK	0.147112	3.39217	4.5365	0.000187411	0.00645777	0.69768
PIK3R1	-0.18735	3.18587	-4.53213	0.000189356	0.0065106	0.687666
TRMT1L	0.201371	2.49635	4.53178	0.000189513	0.0065106	0.68686
PLEKHF2	-0.134384	3.15834	-4.52977	0.000190416	0.00653183	0.682247
DCAF7	0.0853813	2.78614	4.5273	0.000191532	0.00655398	0.67658
SIVA1	-0.0894208	2.88402	-4.52707	0.000191635	0.00655398	0.676059
RP11-44N11.3	-0.129958	1.8449	-4.52522	0.000192478	0.00657296	0.671805
FRMD8	-0.0603604	2.80252	-4.5234	0.000193309	0.00659039	0.667624
CLPX	0.0968917	2.88598	4.52284	0.000193564	0.00659039	0.666346
HMGCS1	-0.159499	2.55093	-4.52089	0.000194461	0.0066111	0.66186
HIC2	-0.0915196	2.61042	-4.51915	0.000195262	0.00662291	0.657874
C5orf30	0.121489	2.5057	4.51888	0.000195388	0.00662291	0.65725
DCTN6	-0.0689113	3.20333	-4.51514	0.00019712	0.00667177	0.648686
BZRAP1	-0.152856	2.73924	-4.50909	0.000199967	0.00675811	0.634782
MAP3K8	-0.184497	3.05338	-4.50663	0.000201131	0.00678742	0.629154
ZNF780B	0.103856	1.79193	4.50426	0.000202264	0.00681562	0.623704
LOC101928419	0.288794	2.58533	4.50113	0.000203766	0.00685613	0.616529
CTA-29F11.1	-0.197625	3.03828	-4.49519	0.000206651	0.00694298	0.602897
TRAFD1	0.100868	2.71358	4.49239	0.000208027	0.00697034	0.596461
FASTKD1	0.111043	2.97429	4.49229	0.000208074	0.00697034	0.59624
CRYGS	0.0957577	2.17855	4.48935	0.000209526	0.00700871	0.589498
DARS2	0.105247	2.55265	4.4854	0.000211494	0.00706422	0.580431
STX7	0.102553	2.75505	4.48279	0.000212805	0.00709764	0.574442
DNAJB1	-0.118988	3.35745	-4.47809	0.000215185	0.00716658	0.563656
EDRF1	-0.09787	2.65783	-4.47728	0.000215602	0.00717002	0.561781
TNFAIP3	-0.10914	3.56926	-4.47325	0.000217664	0.00722809	0.552552
SNHG9	-0.286695	2.52356	-4.46484	0.000222042	0.00736277	0.533249
CHMP2B	-0.0588423	3.15354	-4.46366	0.000222666	0.00737055	0.530524
INTS6-AS1	-0.141234	2.50428	-4.46318	0.000222921	0.00737055	0.529419
LOC439911	-0.161519	2.83843	-4.46143	0.000223845	0.00739044	0.525406
GFI1B	0.255044	2.63684	4.45931	0.000224971	0.00741479	0.520541
IRG1	-0.426909	2.35303	-4.45882	0.000225231	0.00741479	0.519424
TRAK1	-0.0803303	2.8491	-4.45248	0.000228639	0.00751075	0.504865
BUB1B	0.144225	1.95929	4.45218	0.000228802	0.00751075	0.504174
POLR1B	0.0883629	2.64629	4.45022	0.000229867	0.00753488	0.499674
CTTNBP2NL	0.152385	1.96826	4.44956	0.000230225	0.00753583	0.498165
SNX27	0.0971813	2.97241	4.44607	0.000232134	0.00758746	0.490161
NRAS	-0.0852152	3.08227	-4.44486	0.000232799	0.00759834	0.487388
AK026714	-0.222381	3.05088	-4.44232	0.000234203	0.00761826	0.481559
CCL4	-0.19052	3.546	-4.44211	0.000234324	0.00761826	0.481061
PRUNE	0.141337	2.71526	4.44196	0.000234408	0.00761826	0.480712
SERF1A	-0.148026	2.75591	-4.43548	0.00023803	0.007725	0.46585
CLCN3	0.107108	2.70999	4.43293	0.000239476	0.00776091	0.459983
C11orf65	-0.157635	1.44983	-4.43197	0.000240016	0.00776741	0.457799
YES1	-0.220001	2.2138	-4.43035	0.000240943	0.00777806	0.454064
SLC5A3	0.100704	2.47608	4.43009	0.000241087	0.00777806	0.453482
ZNF408	-0.0673301	2.93889	-4.42961	0.000241365	0.00777806	0.452368
CCDC51	0.0763541	2.73315	4.42603	0.000243418	0.00783321	0.444156
PRKAR1A	0.0671035	3.07259	4.42305	0.000245141	0.00787756	0.437324
PARS2	0.137678	2.45523	4.42206	0.00024572	0.00788509	0.435037
TDRD7	0.108429	2.94983	4.421	0.00024634	0.00788875	0.432596
TPP2	-0.0769082	2.78674	-4.42068	0.000246523	0.00788875	0.431874
IFNG	-0.352976	2.76298	-4.42	0.000246923	0.00789049	0.430306
S1PR3	0.243605	2.68022	4.41891	0.000247562	0.00789988	0.4278
SNHG16	-0.0789322	3.22435	-4.4169	0.00024874	0.00791228	0.423201
TMEM243	-0.0713621	3.29367	-4.41689	0.000248746	0.00791228	0.423176
YPEL5	-0.0644831	3.45166	-4.41648	0.000248988	0.00791228	0.422235
TNIP2	-0.0758419	3.01478	-4.41391	0.000250507	0.00794951	0.416341
CMC4	-0.0690076	2.82293	-4.41064	0.000252455	0.00800025	0.408833
LOC102724017	-0.141851	2.68749	-4.40826	0.000253888	0.00803452	0.403351
TXNDC9	0.077544	2.8061	4.40593	0.000255288	0.00806766	0.398023
GATS	-0.103367	2.31579	-4.40339	0.00025683	0.0081052	0.392187
PAFAH1B1	0.0918559	2.95022	4.40242	0.000257425	0.00811279	0.389945
LOC153684	0.131923	2.80776	4.39982	0.000259011	0.00815154	0.383996
SPPL2B	-0.0678933	2.57688	-4.3958	0.000261491	0.00821828	0.374763
IRF2BP2	-0.0583389	3.16023	-4.39388	0.000262685	0.0082445	0.370348
TNFSF8	-0.10485	3.06306	-4.38988	0.000265188	0.00831163	0.361164
KIF20B	0.0873337	2.63329	4.38878	0.000265879	0.00831652	0.358641
CSE1L	0.101154	2.79945	4.38848	0.00026607	0.00831652	0.357944
MZT1	-0.123601	2.5789	-4.38361	0.000269154	0.0083983	0.346783
SLC35A1	0.0816982	3.25662	4.38319	0.000269421	0.0083983	0.345822
P2RY12	0.360852	2.44597	4.38146	0.000270534	0.00841022	0.34183
UBTD2	0.162615	2.76426	4.38145	0.000270539	0.00841022	0.341812
PXMP4	0.0686491	2.53013	4.37925	0.000271952	0.00843626	0.336764
DUSP10	-0.144536	2.72072	-4.37801	0.000272752	0.00843626	0.33392
BRD3	0.0738421	2.80164	4.37796	0.000272787	0.00843626	0.333794
RBM4B	0.142383	2.66071	4.37762	0.000273003	0.00843626	0.333029
SOCS1	-0.161262	2.29002	-4.37729	0.00027322	0.00843626	0.33226
C11orf68	0.0990008	2.95193	4.37465	0.000274929	0.0084776	0.326218
GPR132	-0.224226	2.74063	-4.37307	0.000275965	0.00848884	0.322575
IDH1	0.120292	2.84391	4.37296	0.000276036	0.00848884	0.322328
RPP25L	0.0722691	3.09355	4.3721	0.0002766	0.00849478	0.320349
ERMN	-0.239975	2.05418	-4.36496	0.000281322	0.00862822	0.303955
PLEKHO2	0.106467	3.07104	4.36306	0.000282588	0.00864654	0.299606
SNAPC3	0.122443	2.3623	4.36271	0.000282821	0.00864654	0.298807
CDC42	-0.082815	3.1687	-4.36182	0.000283424	0.00864654	0.296744
ABHD13	-0.126732	2.83342	-4.36158	0.00028358	0.00864654	0.296214
NUDT16L1	-0.0755014	2.87308	-4.36124	0.000283809	0.00864654	0.295431
SFPQ	-0.0702581	3.00593	-4.3588	0.000285455	0.00868103	0.289831
LOC101928625	-0.203496	2.7457	-4.35844	0.0002857	0.00868103	0.289001
RC3H1	0.088523	2.66046	4.35736	0.000286433	0.00869176	0.286519
PDCL3	-0.096697	3.15123	-4.35646	0.000287049	0.0086989	0.28444
ZNF273	-0.12657	2.67693	-4.35464	0.000288284	0.00872477	0.280282
GRASP	-0.165126	2.90463	-4.34997	0.000291499	0.00881043	0.269542
BHLHE40	-0.203968	3.16369	-4.3493	0.000291961	0.00881275	0.268008
NBN	-0.0882664	2.90692	-4.34723	0.000293397	0.00884442	0.263258
AVPR2	-0.0785427	2.18975	-4.34621	0.000294108	0.00885421	0.260912
RP11-389C8.2	0.397172	2.09368	4.3442	0.000295511	0.00888475	0.256304
TICAM2	0.164033	2.82468	4.34315	0.000296245	0.00889134	0.253903
IRGQ	-0.0927601	2.41242	-4.34278	0.000296508	0.00889134	0.253045
GBP1P1	-0.276452	2.36823	-4.34195	0.000297092	0.00889721	0.251138
KLF5	-0.278236	2.19279	-4.33779	0.000300034	0.00897356	0.241598
KDM5A	0.111449	2.71341	4.33432	0.000302512	0.00903588	0.233633
IL1RAP	-0.105356	2.42179	-4.33163	0.000304447	0.00908182	0.22746
EIF2AK3	-0.0892136	2.55761	-4.33059	0.000305199	0.00909238	0.225074
LOC100128108	-0.127664	2.52745	-4.32947	0.000306012	0.00910228	0.222498
FAM122A	0.117618	2.57138	4.32892	0.000306415	0.00910228	0.221224
KIAA1143	-0.0918066	3.12973	-4.32849	0.000306725	0.00910228	0.220246
PPP1R15A	-0.161822	3.41593	-4.32744	0.000307489	0.00911314	0.217837
BRCA2	0.116667	1.56394	4.32362	0.00031029	0.00918426	0.209058
CRNKL1	0.200401	2.77468	4.32273	0.000310945	0.00919175	0.207017
LENG1	-0.0812464	2.76695	-4.31982	0.000313095	0.00924336	0.200347
NME6	0.0881143	2.72746	4.3162	0.000315792	0.00931036	0.192044
MST1	-0.0688257	2.73478	-4.31569	0.000316178	0.00931036	0.190861
GIN1	0.159591	2.714	4.3139	0.000317523	0.00933796	0.186752
ZNF470	0.206687	1.94922	4.31198	0.000318973	0.00936855	0.182342
WDR45B	-0.0551219	3.28422	-4.31134	0.000319455	0.00937068	0.180881
RALY-AS1	-0.121176	2.29211	-4.30975	0.000320661	0.00938135	0.177232
KCNK7	-0.101079	2.36209	-4.30951	0.000320844	0.00938135	0.176682
SUPT3H	-0.127728	2.80427	-4.30864	0.000321504	0.00938135	0.174693
LYL1	0.1178	3.16975	4.30831	0.000321758	0.00938135	0.173928
SC5D	-0.0988644	2.48506	-4.30816	0.000321869	0.00938135	0.173594
RBM48	-0.140869	2.60294	-4.30679	0.000322921	0.00940003	0.170437
FCRLA	-0.304631	2.66168	-4.30162	0.000326907	0.00950397	0.158563
SLC39A2	0.0745669	2.40979	4.30096	0.000327415	0.00950666	0.15706
PWWP2A	0.0700008	2.51515	4.29812	0.000329628	0.00955296	0.15054
PACSIN1	-0.0735155	2.42558	-4.29784	0.000329844	0.00955296	0.149905
ELOVL7	0.347708	2.84069	4.29681	0.000330653	0.00955914	0.147534
PGM3	0.123247	2.24239	4.2965	0.000330893	0.00955914	0.146832
TNFSF4	0.31988	2.60351	4.29508	0.000332009	0.00957927	0.143575
HSPA1A	0.166264	3.01582	4.29443	0.000332527	0.00958213	0.142067
P2RY10	-0.204377	2.95958	-4.29328	0.00033343	0.00959608	0.139441
SNRPD1	-0.0592887	3.09915	-4.28976	0.000336225	0.00966436	0.131363
ZBTB39	-0.0909441	2.55631	-4.28751	0.000338025	0.00968976	0.126197
CD44	-0.0993937	3.02647	-4.28726	0.000338231	0.00968976	0.125608
ZFP91	-0.0831454	2.98707	-4.28707	0.000338379	0.00968976	0.125183
FGD2	0.105592	2.70873	4.28505	0.000340005	0.00972166	0.120544
ALG11	0.0875575	2.85357	4.28463	0.000340343	0.00972166	0.119584
SLC25A34	-0.159595	2.27483	-4.28161	0.00034279	0.00977934	0.112653
CCL7	-0.213621	1.91407	-4.28103	0.000343262	0.00978062	0.11132
ASAP2	0.343958	2.46795	4.28006	0.000344048	0.00978729	0.109106
ZNF195	-0.114641	2.83132	-4.27969	0.000344352	0.00978729	0.108253
NUP133	0.0789872	2.7272	4.27785	0.000345861	0.00981036	0.104021
ZNF780A	0.186069	1.91511	4.27654	0.00034694	0.00981036	0.101007
ZC3HAV1L	0.264205	1.77695	4.27641	0.000347041	0.00981036	0.100727
LOC388692	0.0885352	2.12507	4.27611	0.000347291	0.00981036	0.100029
NPBWR2	-0.0918853	1.67945	-4.27609	0.000347307	0.00981036	0.0999839
LPXN	-0.0975541	3.04628	-4.27469	0.000348466	0.00982268	0.0967605
RP9	-0.0762672	2.68016	-4.27452	0.000348602	0.00982268	0.096384
COPB2	0.0768961	2.61141	4.27287	0.00034997	0.00983617	0.0925955
KLHL8	0.0939295	2.76411	4.27243	0.000350334	0.00983617	0.0915883
TUBB2A	-0.188231	2.88522	-4.27213	0.000350588	0.00983617	0.0908885
KCTD21	0.224202	2.52267	4.27169	0.000350951	0.00983617	0.0898864
AHR	-0.116452	3.21059	-4.27135	0.000351231	0.00983617	0.0891164
NUP43	0.123207	2.60778	4.26892	0.000353266	0.00988101	0.0835247
RGS3	0.0813426	2.55446	4.26841	0.000353695	0.00988101	0.082351
EXOC6	0.070457	2.4887	4.26752	0.000354443	0.00988983	0.0803076
NCR3LG1	-0.19127	2.0233	-4.26665	0.000355171	0.00989806	0.0783239
LRRC25	0.169889	3.10546	4.26277	0.000358458	0.00997751	0.0694114
EGF	0.311395	2.23924	4.26204	0.000359072	0.00998247	0.0677548
PAPSS2	0.117708	2.67286	4.26069	0.000360226	0.00999793	0.0646519
DNAJB4	-0.264139	2.17912	-4.26037	0.000360502	0.00999793	0.0639101
PRKAR2B	0.21645	3.27352	4.25968	0.000361093	0.0100022	0.0623274
RHOB	0.162323	2.3864	4.25905	0.00036163	0.010005	0.0608876
MRPL17	0.0804767	2.9558	4.25387	0.000366098	0.0101163	0.0490097
ERI2	0.129138	1.92295	4.2532	0.000366682	0.0101203	0.0474677
RARA	0.107111	2.69831	4.25042	0.000369115	0.0101751	0.0410729
NDUFAF5	-0.0838557	2.48562	-4.24717	0.000371964	0.010241	0.0336341
SLC11A2	-0.0813218	2.50778	-4.24665	0.000372423	0.010241	0.0324436
PTPDC1	-0.0668019	2.21893	-4.24617	0.000372848	0.010241	0.031339
CXCL8	-0.139042	3.64466	-4.24247	0.000376137	0.010319	0.0228446
CEP76	0.173362	2.46383	4.23935	0.000378933	0.0103793	0.0156835
DDX58	0.122221	2.88072	4.239	0.000379243	0.0103793	0.0148925
RBPJ	0.0719787	2.99639	4.23785	0.000380281	0.0103852	0.0122493
MIR1304	-0.0732329	3.22019	-4.23776	0.000380368	0.0103852	0.0120271
SRSF7	-0.0738334	3.14372	-4.23715	0.000380918	0.0103878	0.0106303
UBXN1	-0.0948679	2.99064	-4.2319	0.000385687	0.0105054	-0.00140346
IL1B	-0.242384	3.537	-4.22868	0.000388649	0.0105735	-0.00880019
NFKB1	-0.0798527	3.20978	-4.22623	0.000390913	0.0105952	-0.014416
TSPYL1	-0.077065	2.46255	-4.22603	0.000391097	0.0105952	-0.0148715
SUPT20H	0.0684973	2.67926	4.22591	0.000391212	0.0105952	-0.0151561
MKLN1	0.0799922	2.43139	4.22581	0.0003913	0.0105952	-0.0153736
QTRT1	-0.10005	2.76761	-4.22504	0.000392013	0.010602	-0.0171351
MROH7-TTC4	0.106177	2.8964	4.22415	0.000392845	0.0106115	-0.0191848
LOC147791	0.0946708	2.15387	4.22318	0.00039375	0.0106115	-0.0214097
IFIH1	-0.178081	2.61139	-4.22317	0.000393758	0.0106115	-0.0214292
KCNA3	-0.155586	2.76664	-4.22249	0.000394394	0.0106162	-0.0229896
SOS1	0.0967639	2.65108	4.22052	0.000396238	0.0106533	-0.0274993
MED11	0.0822543	2.8998	4.21648	0.000400053	0.0107432	-0.0367646
FAM78A	0.101731	3.17669	4.21449	0.000401954	0.0107816	-0.0413463
WDR11-AS1	0.149686	2.2802	4.21315	0.000403229	0.0108031	-0.0444078
PTGER2	-0.0933809	3.32971	-4.2107	0.000405577	0.0108533	-0.0500221
KNSTRN	0.201298	2.58599	4.20929	0.000406937	0.010877	-0.0532586
RP11-363E7.4	0.198226	1.84987	4.20721	0.000408957	0.0109001	-0.0580443
ACBD6	-0.0884171	2.91045	-4.20697	0.000409184	0.0109001	-0.0585824
FAM114A2	0.119549	2.76479	4.20692	0.000409232	0.0109001	-0.0586947
PSMD12	0.107437	2.91015	4.20253	0.000413519	0.0110015	-0.0687685
MYLK	0.19032	2.27176	4.20017	0.000415843	0.0110505	-0.0741873
ZNF189	0.131667	2.85628	4.19904	0.00041696	0.0110583	-0.0767809
C7orf49	0.0901199	2.53925	4.19889	0.000417102	0.0110583	-0.0771079
ITPRIPL2	0.100435	2.48851	4.19565	0.000420323	0.0111308	-0.0845445
MED10	-0.0886109	3.08451	-4.19337	0.000422598	0.0111781	-0.089763
EXOSC3	0.0992148	2.47663	4.19125	0.000424729	0.0112152	-0.094624
TMX4	-0.0924407	2.88692	-4.191	0.000424982	0.0112152	-0.0951984
HIST1H2BJ	0.245908	2.07695	4.1904	0.000425588	0.0112183	-0.0965768
BCL7B	-0.119028	2.98818	-4.18685	0.000429188	0.0113002	-0.104719
FLJ16734	0.103816	1.88442	4.18541	0.000430659	0.0113249	-0.108025
SNHG7	-0.0961565	2.87669	-4.18475	0.00043133	0.0113249	-0.10953
ZRSR2	0.0701023	3.0478	4.18448	0.000431615	0.0113249	-0.110167
S1PR5	-0.219075	2.87419	-4.18191	0.000434253	0.0113811	-0.116057
FCRL1	-0.268086	2.58215	-4.18094	0.000435248	0.0113941	-0.118267
IVNS1ABP	-0.111606	2.99589	-4.17928	0.000436968	0.011422	-0.122079
ACAT2	-0.0681993	2.97257	-4.17895	0.000437313	0.011422	-0.122842
EMC7	-0.092742	2.80638	-4.17687	0.000439478	0.0114655	-0.127614
RP11-53O19.3	0.17299	2.42998	4.17546	0.000440945	0.0114857	-0.130835
MEF2D	-0.0674261	2.70818	-4.17479	0.000441644	0.0114857	-0.132366
AL832909	0.129794	2.99609	4.1743	0.00044216	0.0114857	-0.133494
HSPA2	-0.123022	1.99298	-4.17421	0.000442259	0.0114857	-0.133709
ANKRD50	0.187373	2.30413	4.17315	0.000443371	0.0115015	-0.136137
FAM209B	-0.0779047	2.42882	-4.17027	0.000446407	0.0115666	-0.14273
DCAF16	-0.103949	2.62073	-4.16982	0.000446891	0.0115666	-0.143778
TMEM223	0.0812079	2.42417	4.16753	0.000449324	0.0116122	-0.149024
CD79A	-0.195018	3.06394	-4.1672	0.000449669	0.0116122	-0.149765
C16orf54	0.0849395	3.31166	4.16421	0.00045287	0.0116817	-0.156618
LOC101930324	0.105128	3.12151	4.16318	0.000453985	0.0116973	-0.158996
DSERG1	0.242512	2.32156	4.1614	0.000455903	0.0117335	-0.163069
LIMK2	-0.0861321	2.57756	-4.16047	0.000456911	0.0117462	-0.165202
IL12B	-0.502252	1.62615	-4.15994	0.000457483	0.0117477	-0.166411
ADAMTS5	0.216328	1.97879	4.15835	0.000459209	0.0117788	-0.170049
SSU72	-0.0585122	3.06816	-4.15766	0.000459961	0.0117826	-0.17163
TMEM144	0.110802	1.77161	4.15727	0.000460387	0.0117826	-0.172524
RP11-66N11.8	-0.0832476	2.50192	-4.15432	0.000463621	0.0118507	-0.179287
APITD1	-0.13595	2.31479	-4.1539	0.000464085	0.0118507	-0.180252
EPOR	0.064481	2.52427	4.15242	0.000465723	0.0118652	-0.183657
FBXO16	-0.0983968	2.68531	-4.1521	0.000466068	0.0118652	-0.184373
MRPS18B	0.0617539	3.09262	4.15198	0.000466209	0.0118652	-0.184664
FBXO22	0.0927175	2.28897	4.14649	0.000472317	0.0119993	-0.197238
RSPRY1	0.110989	2.84051	4.14631	0.000472523	0.0119993	-0.19766
ASH2L	0.0576761	3.2206	4.14436	0.00047471	0.0120414	-0.202119
KIF2A	0.108665	3.06531	4.14261	0.000476686	0.0120672	-0.206133
FAM47E	0.130508	1.95222	4.14253	0.00047678	0.0120672	-0.206322
MED8	0.0975065	2.84981	4.13722	0.000482822	0.0121959	-0.218486
GNAZ	0.20412	2.80442	4.13712	0.000482932	0.0121959	-0.218706
RAB14	0.0729525	2.83509	4.13384	0.000486706	0.0122777	-0.226225
POLR1C	-0.0884304	2.74451	-4.13271	0.000488009	0.012297	-0.228806
TFPI2	0.0899647	1.45559	4.13012	0.000491023	0.0123593	-0.234752
GRB14	0.422771	1.87634	4.12903	0.000492298	0.0123778	-0.237257
PLA1A	-0.380608	2.19659	-4.12703	0.000494635	0.0124229	-0.241829
GLS	0.0708241	2.5748	4.12486	0.000497191	0.0124734	-0.246808
ADORA3	0.138657	2.11231	4.12407	0.000498116	0.0124829	-0.248602
CDC42EP3	0.0917183	3.17957	4.12337	0.000498943	0.0124831	-0.250204
TGFBR1	0.0844891	2.74259	4.12314	0.000499215	0.0124831	-0.25073
ERVK3-2	-0.139908	1.67218	-4.12043	0.000502436	0.0125375	-0.256941
TRAF6	-0.08575	2.85201	-4.12039	0.000502486	0.0125375	-0.257037
AF131215.8	-0.159765	1.605	-4.11991	0.000503063	0.0125382	-0.258144
HIST1H2BD	0.16384	2.86305	4.11896	0.000504195	0.0125527	-0.260315
ICOSLG	-0.0873899	2.48881	-4.11787	0.000505505	0.0125717	-0.262821
NLRP12	0.189336	2.88841	4.11606	0.000507672	0.012605	-0.266951
EMC6	-0.055636	3.16661	-4.11584	0.000507947	0.012605	-0.267473
IFT43	-0.0678258	2.52808	-4.11447	0.000509593	0.012624	-0.270597
ZNF691	0.129143	2.59202	4.11429	0.000509816	0.012624	-0.271021
UBR4	-0.0707019	2.50495	-4.1132	0.000511131	0.0126429	-0.273508
LOC283357	0.199209	2.56193	4.11212	0.000512444	0.0126617	-0.275985
CD55	-0.076925	3.33074	-4.10928	0.000515903	0.0127186	-0.282479
LOC284837	0.162291	2.86424	4.10899	0.000516263	0.0127186	-0.283154
CHST7	-0.141131	2.89915	-4.10853	0.000516828	0.0127186	-0.284209
KIR3DX1	-0.101981	2.11157	-4.10841	0.00051697	0.0127186	-0.284474
RP11-403P17.3	0.10346	2.95978	4.10647	0.000519354	0.0127635	-0.288916
EXOSC4	0.0749972	2.8138	4.1038	0.000522652	0.0128163	-0.295028
ZBTB25	-0.108122	2.97923	-4.10345	0.000523092	0.0128163	-0.29584
TADA2B	-0.0712751	3.10391	-4.10338	0.000523185	0.0128163	-0.296011
TWF1	-0.109912	2.41974	-4.10104	0.000526094	0.0128738	-0.301364
MMACHC	0.112321	2.19306	4.09506	0.000533613	0.0130439	-0.315063
PREPL	0.105556	2.54964	4.09131	0.000538377	0.0131463	-0.323642
SOWAHC	0.172633	2.56401	4.08862	0.000541826	0.0132164	-0.329805
TUBB1	0.221176	3.26845	4.08671	0.000544288	0.0132623	-0.334182
IWS1	0.0747898	2.84922	4.08312	0.000548932	0.0133612	-0.342381
CEBPZ	-0.0766609	3.1169	-4.08261	0.000549596	0.0133615	-0.343548
SNHG8	-0.0997541	3.35265	-4.08222	0.000550113	0.0133615	-0.344454
DUSP2	-0.116382	3.41603	-4.07979	0.000553285	0.0134244	-0.350004
SRSF5	-0.0672751	3.33302	-4.07931	0.000553919	0.0134255	-0.351108
ANKS6	-0.0609118	2.15295	-4.07726	0.000556626	0.0134768	-0.355813
G3BP2	-0.0672381	3.07292	-4.07586	0.000558469	0.0135056	-0.359003
RABGGTB	-0.094884	3.0895	-4.07546	0.000558996	0.0135056	-0.359914
CA5B	0.100903	2.47706	4.07261	0.00056279	0.013583	-0.366441
OSBPL10	-0.0864733	2.41584	-4.07009	0.000566161	0.0136499	-0.372204
NR1D2	-0.139658	3.06463	-4.06721	0.000570045	0.0137291	-0.3788
EHD3	0.10815	2.5627	4.06625	0.00057135	0.0137353	-0.381007
CLP1	-0.0662256	2.8573	-4.06614	0.000571502	0.0137353	-0.381264
HIP1R	-0.0893515	2.82527	-4.06457	0.000573623	0.013761	-0.384838
CHD2	-0.102006	2.65976	-4.06423	0.000574088	0.013761	-0.38562
ISCA1	-0.0990386	3.16222	-4.06387	0.000574584	0.013761	-0.386453
PALB2	0.13329	2.71777	4.06358	0.000574978	0.013761	-0.387114
TRIM39	-0.0834173	2.8639	-4.06184	0.000577351	0.0138033	-0.391088
LYST	0.0703702	2.70444	4.06107	0.000578412	0.0138143	-0.392858
MED6	-0.0950766	2.93378	-4.05795	0.000582707	0.0139023	-0.399996
RNF8	0.0941118	2.41214	4.05712	0.00058386	0.0139153	-0.401903
MRPL54	-0.083665	3.21708	-4.05623	0.000585085	0.01393	-0.403926
ASXL2	0.0786585	2.61696	4.05559	0.000585977	0.0139368	-0.405395
IFI16	0.0644204	3.34076	4.05396	0.000588253	0.0139763	-0.409134
TMEM45A	0.274501	1.86379	4.05177	0.000591315	0.0140344	-0.414143
MIS12	-0.111425	3.02176	-4.0507	0.000592815	0.0140344	-0.416587
LOC285628	-0.341821	2.40661	-4.05041	0.000593221	0.0140344	-0.417247
UBR2	0.080836	2.45344	4.05022	0.000593492	0.0140344	-0.417687
TMEM138	-0.0661342	3.06543	-4.05003	0.000593761	0.0140344	-0.418125
RNF146	0.0890899	2.97965	4.0445	0.000601588	0.0142047	-0.430757
UTP23	-0.128503	2.69268	-4.04386	0.000602513	0.0142091	-0.432239
ZSCAN26	0.135023	2.6087	4.0435	0.000603018	0.0142091	-0.433048
FAM217B	0.101006	2.99771	4.0398	0.000608337	0.0143197	-0.441518
RP4-593H12.1	-0.0788509	2.03251	-4.03737	0.000611848	0.0143728	-0.447068
STON2	0.147846	2.00401	4.03737	0.000611849	0.0143728	-0.44707
TXNRD1	0.0546293	2.47048	4.03612	0.000613668	0.0143954	-0.449932
C19orf33	0.280618	2.55562	4.03585	0.000614069	0.0143954	-0.450562
GTPBP6	-0.0699611	2.95324	-4.03475	0.000615664	0.014418	-0.453064
TRIM21	0.112952	2.90332	4.03095	0.000621237	0.0145336	-0.461754
C18orf54	0.125394	1.77486	4.02844	0.00062494	0.0146053	-0.467485
FAM19A5	-0.0638742	1.79038	-4.02782	0.000625867	0.0146121	-0.468914
TUBD1	0.121039	2.53972	4.02703	0.000627033	0.0146244	-0.47071
MIR636	-0.058286	3.42272	-4.0255	0.000629323	0.0146628	-0.474225
TAF3	-0.0906788	2.65079	-4.02502	0.000630029	0.0146644	-0.475305
COX4I1	-0.0526671	3.1353	-4.02451	0.000630794	0.0146672	-0.476475
CETN3	0.164931	2.93625	4.02317	0.000632799	0.0146989	-0.479536
KRT10	-0.0866979	3.27367	-4.02041	0.000636957	0.0147755	-0.485851
C15orf54	0.293902	2.19329	4.0197	0.000638033	0.0147755	-0.487478
C6orf226	-0.0676008	2.87952	-4.0197	0.000638034	0.0147755	-0.487479
WDR92	0.106237	2.814	4.01453	0.000645896	0.0149425	-0.499288
SMARCAD1	0.0969594	2.9133	4.014	0.000646721	0.0149464	-0.500518
UTS2B	-0.126629	1.83029	-4.01247	0.000649058	0.0149853	-0.503996
ACTN1	0.089641	3.03732	4.01017	0.00065261	0.0150521	-0.509257
RP11-395I6.3	0.115037	1.67395	4.00803	0.00065594	0.0151137	-0.514163
C2CD5	0.0776055	3.24124	4.00728	0.000657105	0.0151253	-0.515874
WNT7A	-0.102412	2.43074	-4.00651	0.000658295	0.0151356	-0.517619
EIF1B	-0.111747	2.82395	-4.00599	0.000659115	0.0151356	-0.518818
AKAP10	0.12236	2.67617	4.00534	0.000660128	0.0151356	-0.520298
LINC00537	0.0861674	2.67852	4.0053	0.000660197	0.0151356	-0.520399
BIRC3	-0.127793	3.08917	-4.00453	0.0006614	0.0151413	-0.522155
RNF138	-0.0863418	3.19016	-4.00378	0.000662578	0.0151413	-0.52387
GPR65	-0.0893238	3.36223	-4.0035	0.000663012	0.0151413	-0.524501
LOC101928198	0.185217	2.32596	4.00345	0.000663093	0.0151413	-0.524618
GADD45G	-0.198719	2.2992	-3.99966	0.000669082	0.0152628	-0.533285
NCOA2	0.0787863	2.68407	3.99923	0.000669757	0.015263	-0.534257
RNF219	0.0795106	2.54964	3.99862	0.000670727	0.0152699	-0.535653
CYP51A1	-0.128896	2.74783	-3.99753	0.00067246	0.0152941	-0.53814
NDST2	-0.0675055	2.76214	-3.99712	0.000673128	0.0152941	-0.539096
C1orf122	-0.0817401	3.01305	-3.99512	0.000676323	0.0153515	-0.543661
HIST1H2AC	0.183581	3.33145	3.99401	0.000678104	0.0153766	-0.546195
CX3CR1	0.111554	3.08933	3.99227	0.000680911	0.0154243	-0.550177
COX6B1P3	-0.0780764	2.33822	-3.99183	0.000681612	0.0154243	-0.551168
FAM175B	0.0782454	2.88261	3.99145	0.000682229	0.0154243	-0.552041
ZNF541	-0.105451	2.07921	-3.99086	0.00068318	0.0154306	-0.553383
KIAA0226L	-0.131443	2.76248	-3.98687	0.000689681	0.015562	-0.56251
PP7080	-0.130918	2.84274	-3.98614	0.000690868	0.0155735	-0.564167
MAFG	-0.100563	2.70374	-3.98462	0.000693374	0.0156146	-0.567656
RSPH4A	-0.0907305	1.36993	-3.98331	0.000695524	0.0156476	-0.570639
RASD1	-0.129948	2.81643	-3.98183	0.00069796	0.015687	-0.574008
PPA2	-0.0632375	2.63824	-3.98089	0.000699521	0.0156997	-0.576162
VPS33A	0.0633597	2.63967	3.98066	0.000699899	0.0156997	-0.576682
TTC19	-0.0818222	3.12556	-3.97873	0.000703123	0.0157566	-0.58111
SSBP1	-0.0893859	2.98302	-3.97756	0.000705074	0.0157848	-0.58378
CD3EAP	0.211697	2.55016	3.97427	0.000710587	0.0158927	-0.591284
HOXA5	-0.339095	2.32535	-3.97273	0.000713183	0.0159352	-0.594798
PCGF6	0.0813285	2.67412	3.97154	0.000715199	0.0159646	-0.597518
LY6K	-0.186926	1.9574	-3.96938	0.000718877	0.0160289	-0.602459
TCEAL2	-0.168527	1.91632	-3.96902	0.000719478	0.0160289	-0.603264
SAMHD1	0.0536364	3.27906	3.96828	0.000720749	0.0160383	-0.604964
FAM126A	0.0732342	2.53531	3.96795	0.000721303	0.0160383	-0.605705
CBX3P2	-0.170857	1.51431	-3.96671	0.000723441	0.0160702	-0.608557
C18orf49	0.102289	2.28529	3.9646	0.000727063	0.016135	-0.613367
DPH3	-0.0751065	3.00042	-3.96412	0.000727895	0.0161378	-0.614469
BROX	-0.0682866	2.7754	-3.96132	0.000732726	0.0162178	-0.620841
AASDHPPT	0.0973254	2.71314	3.96121	0.00073292	0.0162178	-0.621097
LRCH3	0.0749826	2.27645	3.95192	0.000749243	0.016563	-0.642312
RP4-781K5.2	-0.06377	2.52754	-3.95139	0.000750189	0.0165645	-0.643528
GUCY1A3	0.232705	2.34701	3.95107	0.000750759	0.0165645	-0.644259
METTL10	-0.102555	2.46761	-3.95036	0.000752016	0.0165762	-0.64587
MLYCD	0.0688033	2.48703	3.94885	0.000754708	0.0166196	-0.649312
GNL1	-0.0554668	2.34397	-3.94737	0.000757356	0.0166618	-0.652685
SPHK1	-0.117832	2.8357	-3.94471	0.000762145	0.0167511	-0.658756
CNIH4	0.0730342	2.72577	3.94277	0.000765661	0.0168122	-0.663187
GOLPH3L	0.122714	2.84075	3.94112	0.000768666	0.016859	-0.666959
SEC22A	0.132156	2.38026	3.94079	0.000769266	0.016859	-0.667711
SUCNR1	0.225796	2.22115	3.93824	0.000773916	0.0169447	-0.673515
ENSA	-0.0772225	2.93829	-3.93495	0.000779977	0.0170477	-0.681026
PPAPDC2	0.202976	2.55956	3.93485	0.000780159	0.0170477	-0.68125
ZZEF1	-0.062318	2.68612	-3.93443	0.000780941	0.0170477	-0.682215
FBXW4	-0.08897	2.99399	-3.93407	0.0007816	0.0170477	-0.683027
IL4I1	-0.104887	2.34835	-3.93035	0.000788519	0.0171617	-0.691513
LOC729887	-0.193532	2.15128	-3.9299	0.000789367	0.0171617	-0.692548
REM2	-0.111327	2.62573	-3.92937	0.000790355	0.0171617	-0.693752
WRB	0.127657	3.01731	3.92906	0.000790947	0.0171617	-0.694472
LOC101929232	-0.182636	2.2659	-3.92891	0.000791213	0.0171617	-0.694797
SSSCA1-AS1	-0.116836	2.14229	-3.92885	0.000791328	0.0171617	-0.694936
NAF1	-0.133124	2.63141	-3.92555	0.000797551	0.0172758	-0.702478
JMJD7	-0.102507	2.69477	-3.92512	0.000798358	0.0172758	-0.703451
ECT2	0.115053	1.88071	3.92448	0.00079957	0.0172758	-0.704912
CEBPB	0.0652982	3.59592	3.9243	0.000799906	0.0172758	-0.705316
SRRT	-0.0628946	2.82459	-3.92406	0.000800364	0.0172758	-0.705867
LOC727916	-0.164151	1.59859	-3.92267	0.000803012	0.0173166	-0.709047
AK026905	0.11961	2.49088	3.92087	0.000806439	0.0173741	-0.713146
MAGOH	-0.097571	3.07927	-3.92046	0.000807216	0.0173745	-0.714073
CKAP5	0.0750619	2.88671	3.91877	0.00081045	0.0174277	-0.717922
APAF1	0.0947538	2.58342	3.91664	0.000814562	0.0174982	-0.722793
CHST10	-0.0810638	2.63786	-3.91628	0.000815259	0.0174982	-0.723617
HEATR5A	0.223325	2.36157	3.91272	0.000822143	0.0176149	-0.731711
ARMC5	-0.0751571	2.74139	-3.91268	0.000822232	0.0176149	-0.731814
MED20	0.0994731	2.52193	3.91155	0.000824434	0.0176455	-0.734388
ZKSCAN1	0.0817474	2.8225	3.91057	0.000826348	0.0176699	-0.73662
AGGF1	0.0683215	2.70716	3.90948	0.000828488	0.0176713	-0.73911
CAB39	0.0809939	3.16914	3.90946	0.000828526	0.0176713	-0.739154
HNRNPU-AS1	0.253908	2.59415	3.90936	0.000828727	0.0176713	-0.739387
EP400NL	-0.0702326	2.37995	-3.90793	0.000831527	0.0177145	-0.742633
ZNF319	0.0909105	2.81453	3.90652	0.000834324	0.0177439	-0.745865
AC079767.4	-0.314325	2.6126	-3.90645	0.000834461	0.0177439	-0.746023
RAB23	0.110313	1.77078	3.90304	0.000841212	0.0178709	-0.753778
MYCL	0.118687	2.5698	3.90134	0.000844618	0.0179266	-0.757666
SPRED1	0.190904	1.96077	3.8986	0.000850102	0.0180263	-0.763894
PCIF1	-0.07999	2.93274	-3.89591	0.00085555	0.018125	-0.770041
UBN2	0.0799712	2.31191	3.89304	0.000861372	0.0182315	-0.776566
TEX30	-0.105152	2.74356	-3.89158	0.000864363	0.0182778	-0.779901
ZNF792	0.144353	2.62146	3.88888	0.000869901	0.0183646	-0.786045
RP11-489E7.4	-0.200585	2.87721	-3.8888	0.000870072	0.0183646	-0.786234
IL16	0.070114	2.92787	3.88804	0.000871635	0.0183807	-0.787962
LINC00515	-0.352732	1.84091	-3.88729	0.000873179	0.0183904	-0.789664
BASP1	-0.0826895	2.88481	-3.88704	0.000873707	0.0183904	-0.790245
NRGN	0.181055	3.38339	3.88499	0.000877944	0.0184626	-0.794899
EZH2	-0.14836	2.67952	-3.88385	0.000880321	0.0184847	-0.797501
MGAT4A	-0.115132	2.96331	-3.88371	0.000880608	0.0184847	-0.797814
MT1E	-0.102948	3.03079	-3.88228	0.000883595	0.0185267	-0.801072
FBXO25	-0.0645632	3.03425	-3.88172	0.000884781	0.0185267	-0.802361
GTF2B	-0.0710986	3.26947	-3.88159	0.000885037	0.0185267	-0.802641
ACRBP	0.175526	2.9363	3.88017	0.000888035	0.0185724	-0.805893
NUPL2	0.127312	2.73498	3.87978	0.000888858	0.0185727	-0.806784
2021-03-01	0.100921	2.91747	3.87887	0.000890759	0.0185954	-0.808839
DCP1B	0.10349	2.86556	3.87683	0.000895086	0.0186687	-0.8135
CTR9	0.0887787	3.17542	3.87579	0.000897278	0.0186974	-0.815854
CALCRL	0.100084	1.93117	3.87376	0.00090161	0.0187706	-0.820486
KLHL21	-0.12883	2.83486	-3.87266	0.000903951	0.0188022	-0.82298
PROSC	0.0713504	2.76298	3.87094	0.00090764	0.0188613	-0.826896
RP11-505K9.4	-0.112695	1.72164	-3.87057	0.000908443	0.0188613	-0.827747
RHOBTB1	0.393594	2.33834	3.86886	0.000912129	0.0189207	-0.831641
PLCD4	0.116567	1.98671	3.86634	0.000917581	0.0190165	-0.837373
APOE	-0.0911661	2.36986	-3.86433	0.000921959	0.01909	-0.841951
LOC101060747	-0.0509749	2.72455	-3.861	0.000929243	0.0192155	-0.849518
IRF4	-0.0655952	2.31201	-3.86079	0.000929703	0.0192155	-0.849993
C6orf211	0.113954	3.03827	3.86029	0.000930813	0.0192211	-0.851141
IGF2BP3	0.184315	2.03393	3.8579	0.000936094	0.0193056	-0.856581
AB488780	0.0932961	2.59818	3.85767	0.000936594	0.0193056	-0.857094
MMP19	-0.0601055	2.47241	-3.85556	0.000941288	0.0193849	-0.861902
NR1H2	-0.0730047	3.03211	-3.85478	0.000943039	0.0194035	-0.863689
OTUD4	-0.0661823	2.41902	-3.85336	0.000946212	0.0194513	-0.866918
MSANTD2	0.168641	2.6362	3.85249	0.000948159	0.0194739	-0.868894
AC144652.1	-0.12683	2.76449	-3.85115	0.000951172	0.0195127	-0.871944
DIP2A	-0.112348	2.55438	-3.85089	0.000951755	0.0195127	-0.872534
DBP	0.0762755	2.65642	3.8501	0.000953536	0.0195136	-0.874331
GPSM2	0.0798032	2.08001	3.84989	0.000953997	0.0195136	-0.874796
PIK3C3	0.0481441	2.43465	3.84967	0.000954506	0.0195136	-0.875308
EXD2	0.0759878	2.50448	3.84932	0.000955297	0.0195136	-0.876105
RAB11FIP1	0.0784271	3.04113	3.84898	0.000956064	0.0195136	-0.876876
SPAG4	-0.178161	1.97856	-3.84612	0.000962547	0.0196284	-0.883373
DDX20	-0.114795	2.73537	-3.84567	0.000963572	0.0196316	-0.884397
ZBTB1	-0.126396	2.81828	-3.8453	0.000964422	0.0196316	-0.885244
FLJ11292	0.105783	1.78314	3.84401	0.000967366	0.0196741	-0.888174
CCR3	0.21237	2.25223	3.84331	0.000968962	0.019689	-0.889759
ABHD10	0.0891184	2.87778	3.84241	0.000971035	0.0197076	-0.891814
DHRS7B	0.17975	2.72471	3.84167	0.000972741	0.0197076	-0.893501
GPR82	0.137425	1.74469	3.84146	0.000973222	0.0197076	-0.893975
TRIB1	-0.138764	2.60328	-3.84142	0.000973322	0.0197076	-0.894074
NUDT11	-0.151009	2.35843	-3.83771	0.000981892	0.0198636	-0.9025
DPF2	0.0747183	3.0757	3.83671	0.000984231	0.0198933	-0.904788
SQLE	-0.110409	2.31488	-3.83471	0.00098888	0.0199696	-0.909317
SLC12A2	-0.10477	2.54014	-3.83399	0.000990568	0.0199725	-0.910956
VCL	0.0829389	2.78081	3.83364	0.000991406	0.0199725	-0.911769
F2RL1	0.110193	2.68874	3.83354	0.00099164	0.0199725	-0.911996
DET1	0.101028	2.42049	3.83257	0.000993908	0.0200005	-0.914191
TRG-AS1	0.119326	3.08873	3.83127	0.000996973	0.0200446	-0.91715
CD19	-0.183266	2.85111	-3.82883	0.00100275	0.020143	-0.922703
SLFN11	0.119612	2.92853	3.82826	0.00100409	0.0201523	-0.923989
TRIM13	0.116534	2.54624	3.82699	0.00100711	0.0201951	-0.92687
LOC101928963	-0.156622	2.41533	-3.82524	0.0010113	0.0202614	-0.930859
ARHGAP24	-0.121515	2.66223	-3.82251	0.00101785	0.0203749	-0.937069
PF4	0.17368	3.52054	3.81957	0.00102494	0.0204988	-0.943735
LPAR6	0.0957792	2.64008	3.81795	0.00102889	0.0205247	-0.947428
GNA15	-0.0905036	3.01585	-3.81774	0.0010294	0.0205247	-0.947909
METRNL	-0.148498	3.18421	-3.81771	0.00102947	0.0205247	-0.947972
IRF1	-0.0915844	3.28593	-3.81756	0.00102982	0.0205247	-0.948304
SNRPB	-0.0544252	3.37948	-3.81618	0.00103318	0.0205738	-0.951433
PLEKHO1	0.104416	3.27946	3.81407	0.00103836	0.0206273	-0.956233
PIK3CG	0.0981935	2.77159	3.81407	0.00103837	0.0206273	-0.956246
RALGDS	-0.0866052	3.19005	-3.81386	0.00103888	0.0206273	-0.956718
OXSR1	-0.0693806	3.19412	-3.81362	0.00103948	0.0206273	-0.957267
HN1L	0.07128	2.65174	3.81323	0.00104042	0.0206281	-0.958139
RAB31	0.0878031	3.37523	3.81284	0.00104139	0.0206295	-0.959037
DAB2	0.137974	2.53088	3.81112	0.00104564	0.0206957	-0.962948
RELB	-0.121556	2.81318	-3.80942	0.00104984	0.0207608	-0.966794
SLC39A7	-0.0951298	2.75773	-3.80827	0.00105271	0.0207916	-0.969421
FOXP1-IT1	0.138064	2.36079	3.80806	0.00105321	0.0207916	-0.969877
UQCC1	0.0780351	2.49695	3.80613	0.00105805	0.0208691	-0.974282
PLIN2	-0.0716602	2.72673	-3.80492	0.00106108	0.0209108	-0.977026
ILK	0.0767701	3.29775	3.80435	0.00106249	0.0209207	-0.978307
ANKLE2	-0.0692374	2.59824	-3.80262	0.00106686	0.0209836	-0.982247
MANEA	0.165884	2.13363	3.80229	0.00106769	0.0209836	-0.98299
HIST1H2BG	0.244272	2.60731	3.80148	0.00106973	0.0209836	-0.984826
GAS5	-0.0852622	3.16429	-3.80132	0.00107013	0.0209836	-0.985185
LOC100506585	0.132499	2.51039	3.80127	0.00107027	0.0209836	-0.985313
ID3	-0.1272	2.63346	-3.80028	0.00107278	0.0210147	-0.98756
TIPIN	-0.129331	2.49305	-3.79921	0.00107549	0.0210498	-0.989985
PAAF1	0.0456109	2.70871	3.79589	0.00108398	0.0211978	-0.997533
PINK1-AS	-0.153949	2.21811	-3.79513	0.00108592	0.0212177	-0.999255
RP11-554J4.1	-0.101386	2.72497	-3.79384	0.00108924	0.0212643	-1.00218
RORA	-0.117866	2.58515	-3.79347	0.00109018	0.0212646	-1.00302
CCDC117	0.11863	2.55094	3.79234	0.0010931	0.0212868	-1.00558
ZNF396	0.0527325	1.76376	3.79231	0.00109318	0.0212868	-1.00565
RP3-368A4.6	0.193728	1.88622	3.79099	0.0010966	0.0213353	-1.00866
EWSR1	-0.060574	2.80417	-3.7884	0.00110332	0.0214477	-1.01452
DDX19B	-0.066452	2.81755	-3.7874	0.00110594	0.0214655	-1.0168
VKORC1L1	0.0882236	2.30084	3.7873	0.00110619	0.0214655	-1.01702
PTTG1IP	0.0619115	3.38868	3.78697	0.00110705	0.0214655	-1.01776
EBP	-0.0565936	2.78983	-3.78572	0.00111035	0.0215112	-1.02061
DXO	-0.0789863	2.80151	-3.78116	0.00112236	0.0217255	-1.03094
COA7	0.08357	2.59914	3.78071	0.00112357	0.0217305	-1.03198
LOC100133315	0.133278	2.08958	3.77945	0.0011269	0.0217767	-1.03483
THBD	-0.227659	2.65479	-3.77871	0.00112888	0.0217885	-1.03651
CDKL1	0.0819541	2.06138	3.77834	0.00112987	0.0217885	-1.03735
CEP85	0.0671413	2.75234	3.77815	0.00113037	0.0217885	-1.03778
NRTN	-0.12511	1.56438	-3.77647	0.00113487	0.0218567	-1.04159
MGC70870	0.14643	2.16936	3.77554	0.00113738	0.0218587	-1.04371
NCK1	0.0816391	2.85192	3.7755	0.00113748	0.0218587	-1.0438
TMEM168	0.110915	2.68549	3.77537	0.00113784	0.0218587	-1.0441
MS4A1	-0.213684	3.1119	-3.77395	0.00114166	0.0219023	-1.04732
STEAP1B	-0.105861	2.10289	-3.77381	0.00114202	0.0219023	-1.04762
SMIM2-AS1	-0.116322	1.61337	-3.77163	0.00114792	0.0219757	-1.05257
AMZ2P1	-0.103214	2.91188	-3.77147	0.00114837	0.0219757	-1.05294
TPM1	0.136743	2.46724	3.77133	0.00114873	0.0219757	-1.05324
HSPD1	-0.0626131	2.72108	-3.76895	0.00115521	0.0220813	-1.05864
ALG13	-0.0717282	2.88612	-3.76684	0.00116098	0.022173	-1.06342
CXorf24	0.14864	2.03545	3.7663	0.00116248	0.0221831	-1.06467
XPO1	0.101771	3.02265	3.76457	0.00116722	0.022255	-1.06857
SMC2	0.0863574	2.58626	3.76228	0.00117356	0.0223573	-1.07377
UBA6	0.0851218	2.50127	3.76185	0.00117475	0.0223614	-1.07475
C1D	-0.0603706	3.21674	-3.76052	0.00117846	0.0224132	-1.07776
OST4	0.0637578	3.5002	3.75634	0.00119015	0.0226083	-1.08724
TMEM183A	-0.0649913	2.95613	-3.75611	0.00119079	0.0226083	-1.08776
LOC100287896	0.18358	2.02163	3.75512	0.00119357	0.0226083	-1.09
PRR14L	0.0515406	2.44791	3.75482	0.00119444	0.0226083	-1.09069
USP31	0.0961691	2.16485	3.7548	0.00119449	0.0226083	-1.09073
PRC1	-0.185471	2.43187	-3.75474	0.00119464	0.0226083	-1.09086
UHRF1BP1L	-0.0945742	2.42016	-3.75342	0.00119839	0.0226605	-1.09386
FAM135A	0.0778033	1.96558	3.75285	0.00119999	0.0226719	-1.09514
DDX49	-0.0674784	2.66232	-3.74918	0.00121044	0.0228505	-1.10346
VPS35	0.0708669	2.98308	3.74871	0.00121178	0.0228571	-1.10453
BLK	-0.129943	2.40267	-3.74786	0.00121423	0.0228843	-1.10646
FAM120B	0.0775075	2.78332	3.74712	0.00121634	0.0229052	-1.10813
DGCR2	0.0533229	2.83429	3.74466	0.00122343	0.0230198	-1.1137
DYDC2	0.0776953	1.71351	3.74289	0.00122855	0.0230971	-1.11771
TMEM40	0.16458	2.75082	3.74241	0.00122994	0.0231042	-1.11879
MPC2	-0.065374	2.96502	-3.7404	0.00123579	0.0231951	-1.12334
ZNF616	0.207164	1.70156	3.74	0.00123697	0.0231983	-1.12426
FNTA	0.0525434	2.96268	3.73832	0.00124188	0.0232428	-1.12807
MCTP1	0.129938	2.74654	3.73825	0.00124209	0.0232428	-1.12823
IDS	-0.0621113	2.70917	-3.73814	0.0012424	0.0232428	-1.12847
LOC100507642	0.186686	2.55327	3.7378	0.00124341	0.0232428	-1.12924
SH3BGRL2	0.280517	2.86901	3.73692	0.00124598	0.0232718	-1.13122
CD69	-0.125856	3.47372	-3.73551	0.00125015	0.0233307	-1.13443
PNOC	-0.154941	2.75768	-3.73472	0.00125249	0.0233552	-1.13622
TRIP4	0.0651411	3.09512	3.73219	0.00125999	0.0234761	-1.14195
PRKRA	-0.124406	2.86736	-3.73068	0.00126448	0.0235406	-1.14537
PLEKHM2	-0.0800517	2.97654	-3.72709	0.00127523	0.0237214	-1.15348
TOMM20	-0.0458375	3.40221	-3.72494	0.00128173	0.023823	-1.15836
VTA1	0.0749761	2.87162	3.72377	0.00128527	0.0238693	-1.161
PNRC1	-0.0480763	3.58113	-3.72101	0.00129366	0.0239933	-1.16724
DYNLL2	-0.0556671	2.82848	-3.72089	0.00129404	0.0239933	-1.16753
LSR	-0.144996	2.75275	-3.71951	0.00129825	0.0240518	-1.17064
LOC646588	0.127899	2.00854	3.71895	0.00129998	0.0240644	-1.17192
DEFB127	0.090075	1.56463	3.71725	0.00130521	0.0241309	-1.17576
NOP58	-0.0747801	3.29273	-3.71709	0.00130569	0.0241309	-1.17612
GPR35	-0.12965	2.82029	-3.71544	0.00131077	0.0241921	-1.17984
USP47	0.0774839	2.86093	3.71534	0.00131111	0.0241921	-1.18009
CEP170	0.0635264	2.75881	3.71349	0.00131683	0.0242781	-1.18427
C1R	-0.102398	2.20153	-3.71311	0.00131799	0.02428	-1.18511
GP1BB	0.204131	2.68002	3.71039	0.00132649	0.0244169	-1.19128
LINC00263	-0.112561	2.38991	-3.7053	0.00134251	0.0246919	-1.20278
CLDN5	0.159892	2.72428	3.70473	0.00134432	0.0247053	-1.20407
ZNF264	0.103468	2.64399	3.70026	0.00135857	0.0249471	-1.21418
LOC101928370	0.271409	2.18947	3.69851	0.00136419	0.0250301	-1.21813
BAG2	-0.117035	2.1777	-3.69775	0.00136665	0.0250531	-1.21986
SPRTN	-0.217381	2.27263	-3.69744	0.00136763	0.0250531	-1.22055
C2orf42	0.110079	2.81355	3.69502	0.00137548	0.0251704	-1.22603
FEZ1	-0.146939	2.4579	-3.69468	0.00137656	0.0251704	-1.22678
DIRAS1	-0.0875862	2.11163	-3.69444	0.00137733	0.0251704	-1.22732
TRAF3IP2	-0.0607308	2.38708	-3.69397	0.00137888	0.0251785	-1.2284
TPD52	-0.146315	2.64676	-3.69243	0.0013839	0.0252502	-1.23189
VPREB3	-0.217111	2.62158	-3.69143	0.00138715	0.0252893	-1.23414
DKFZp667F0711	-0.101884	1.71191	-3.69029	0.0013909	0.0253374	-1.23672
DDIT4	-0.0989269	3.47316	-3.68917	0.00139458	0.0253843	-1.23925
EIF1AD	-0.0826312	2.8014	-3.68855	0.00139661	0.0254009	-1.24064
LOC101929910	0.159344	2.31606	3.68746	0.00140021	0.0254463	-1.24312
TMEM170A	-0.0743112	2.6256	-3.6857	0.00140604	0.0255319	-1.24709
AFF3	-0.0725104	2.03832	-3.68507	0.00140813	0.0255495	-1.24852
TRMT6	-0.0813856	2.94527	-3.68465	0.00140949	0.0255541	-1.24945
BTD	-0.0728791	2.52417	-3.68332	0.00141393	0.0256141	-1.25245
BAZ2B	0.0894571	2.83263	3.68226	0.00141747	0.0256426	-1.25485
H2AFV	-0.0514516	3.16645	-3.68206	0.00141814	0.0256426	-1.2553
DOT1L	-0.0945923	2.53868	-3.68101	0.00142166	0.0256426	-1.25768
PPBP	0.135536	3.64336	3.68096	0.00142182	0.0256426	-1.25779
THAP9	-0.147184	2.01179	-3.68061	0.00142301	0.0256426	-1.25859
ATP6V1A	0.066899	3.26556	3.68024	0.00142425	0.0256426	-1.25942
LRIG1	-0.0787133	2.30307	-3.6802	0.00142437	0.0256426	-1.25951
EPN2	-0.0581356	2.25275	-3.68017	0.00142446	0.0256426	-1.25957
SUMO1	-0.0526286	3.09988	-3.67984	0.0014256	0.0256429	-1.26033
FAM200A	0.16227	1.64214	3.67828	0.00143084	0.0257169	-1.26385
SLC16A6	-0.0858755	2.96414	-3.67769	0.00143284	0.0257226	-1.26519
MYNN	-0.0689636	2.36393	-3.67752	0.00143341	0.0257226	-1.26556
FLJ27354	-0.0971809	2.21178	-3.67585	0.00143906	0.0258038	-1.26933
FOXD2	-0.0922309	1.86468	-3.67428	0.00144439	0.0258348	-1.27287
MTSS1	-0.0834871	2.80992	-3.67403	0.00144525	0.0258348	-1.27344
SRP68	0.0561292	3.21413	3.67402	0.00144528	0.0258348	-1.27347
AKIRIN1	-0.067708	3.05805	-3.67401	0.0014453	0.0258348	-1.27348
GART	0.0734719	2.30277	3.67286	0.00144922	0.0258426	-1.27607
C14orf169	-0.0651644	2.98567	-3.67278	0.0014495	0.0258426	-1.27626
NIP7	-0.106281	2.90421	-3.67256	0.00145026	0.0258426	-1.27676
LRRC59	-0.0563106	2.39953	-3.67256	0.00145026	0.0258426	-1.27676
BLNK	-0.144049	2.88955	-3.6722	0.00145148	0.0258442	-1.27757
C15orf61	-0.0622403	3.1391	-3.6713	0.00145457	0.0258792	-1.27961
ATF4	-0.0517592	3.47331	-3.67071	0.00145659	0.025895	-1.28094
TRIP11	0.117576	2.27677	3.67031	0.00145796	0.0258992	-1.28184
NUP153	-0.0774998	2.53248	-3.66987	0.00145949	0.0259063	-1.28284
PGBD4	-0.0792505	2.37847	-3.66857	0.00146397	0.0259655	-1.28577
FAM63A	0.0924934	2.98779	3.66659	0.00147081	0.0260668	-1.29024
SNAPIN	0.0697292	3.1753	3.66529	0.0014753	0.0261261	-1.29316
ZNF10	-0.0915006	2.23817	-3.66461	0.00147768	0.026148	-1.2947
DDIAS	0.135312	2.62891	3.66229	0.00148579	0.0262695	-1.29994
MTFR2	0.0937378	1.89362	3.66199	0.00148684	0.0262695	-1.30062
MEF2C	0.100465	2.98553	3.661	0.00149032	0.0263105	-1.30286
FSCN2	-0.117101	1.96722	-3.65934	0.00149616	0.0263884	-1.30661
ACTR5	-0.071188	2.7674	-3.65909	0.00149704	0.0263884	-1.30717
RP11-391M1.4	-0.129222	2.65797	-3.65687	0.00150487	0.0265061	-1.31216
LINC00888	-0.0954544	2.54284	-3.65548	0.00150981	0.0265726	-1.3153
CYSLTR1	0.0618285	2.69827	3.65499	0.00151154	0.0265826	-1.3164
NLRX1	0.0735677	2.78426	3.65374	0.00151602	0.0266409	-1.31923
NAPEPLD	0.112336	2.02951	3.653	0.00151865	0.0266466	-1.32089
CHMP4B	-0.114023	3.28987	-3.653	0.00151867	0.0266466	-1.32091
GOSR1	0.0749457	2.62009	3.65264	0.00151994	0.0266484	-1.3217
RUNX3	-0.0839135	3.1732	-3.65175	0.00152314	0.0266529	-1.32372
NKX3-1	-0.0877561	2.26777	-3.6516	0.00152368	0.0266529	-1.32406
CENPV	-0.125543	2.31957	-3.6516	0.00152369	0.0266529	-1.32406
PDRG1	-0.0676733	2.91287	-3.6507	0.00152692	0.0266843	-1.32609
BC043356	0.167463	1.81942	3.65045	0.00152782	0.0266843	-1.32665
MED29	-0.0891159	2.93608	-3.64902	0.00153295	0.0267517	-1.32986
GPATCH1	0.093771	2.7604	3.64849	0.00153486	0.0267517	-1.33106
C19orf73	-0.097697	2.15285	-3.6484	0.00153518	0.0267517	-1.33126
TRIM4	0.0892249	2.71882	3.64803	0.00153653	0.0267548	-1.3321
MRVI1	0.181934	2.61784	3.64525	0.00154661	0.0268972	-1.33836
AP5M1	0.0636856	2.70104	3.64513	0.00154706	0.0268972	-1.33864
PET117	-0.0902055	2.6815	-3.64459	0.00154903	0.026911	-1.33986
ZKSCAN7	0.107161	2.06187	3.64301	0.00155482	0.026991	-1.34342
PIK3C2A	0.0695475	2.45374	3.64266	0.00155607	0.0269924	-1.3442
SUCLA2	0.0963283	2.96613	3.64228	0.00155749	0.0269965	-1.34507
PCYOX1	0.102654	2.7067	3.64105	0.00156199	0.027054	-1.34783
SOCS3	-0.128511	2.87315	-3.63914	0.00156904	0.0271048	-1.35214
UBA2	-0.0614706	3.07525	-3.63905	0.00156939	0.0271048	-1.35235
FPR3	0.187251	2.3766	3.63872	0.0015706	0.0271048	-1.3531
FZD2	0.119714	2.71346	3.6387	0.00157065	0.0271048	-1.35313
NDUFV3	0.106839	2.87001	3.63832	0.00157206	0.0271048	-1.35398
PPP1R21	0.0659719	2.90612	3.63828	0.00157221	0.0271048	-1.35408
CTRL	-0.133541	2.49224	-3.63801	0.00157322	0.0271048	-1.35469
F13A1	0.12472	3.42671	3.63683	0.00157762	0.0271601	-1.35736
AC017104.6	-0.0920846	2.76604	-3.63553	0.00158243	0.0272226	-1.36028
AURKA	0.11619	2.06204	3.6336	0.00158963	0.0273227	-1.36462
ELK4	-0.0616169	2.54772	-3.63266	0.00159315	0.0273227	-1.36674
HCG8	0.0922228	1.60324	3.63239	0.00159419	0.0273227	-1.36736
METTL7A	0.0594562	2.73852	3.63233	0.00159439	0.0273227	-1.36748
RP5-856G1.1	0.097072	1.75618	3.63198	0.00159571	0.0273227	-1.36827
ATP6V1H	0.0649674	2.45462	3.63184	0.00159624	0.0273227	-1.36859
GNE	-0.118339	2.7884	-3.63174	0.00159661	0.0273227	-1.36881
C8orf33	-0.0847681	2.80018	-3.6312	0.00159865	0.0273371	-1.37004
FAM168A	-0.0754037	2.74589	-3.62867	0.00160819	0.0274798	-1.37573
TPO	-0.156998	1.91455	-3.62716	0.0016139	0.0275568	-1.37912
PDZD8	-0.138179	2.59308	-3.62654	0.00161627	0.0275766	-1.38053
OPN1SW	-0.11561	1.88508	-3.62507	0.00162188	0.0276517	-1.38384
ROCK2	0.0701026	2.73184	3.62156	0.00163534	0.0278604	-1.39175
THUMPD3-AS1	-0.103951	2.35977	-3.61726	0.00165194	0.0281134	-1.40141
C15orf52	0.1109	2.32002	3.61689	0.00165338	0.0281134	-1.40225
POU2F1	0.0638941	2.35381	3.61677	0.00165387	0.0281134	-1.40253
ZNF658	0.22612	1.97263	3.61631	0.00165566	0.0281229	-1.40357
TIRAP	0.0652818	2.49846	3.61529	0.00165964	0.0281695	-1.40586
SEC14L2	-0.153592	2.08254	-3.61465	0.00166214	0.0281911	-1.4073
FBXO28	0.067588	2.66074	3.61222	0.00167165	0.0283313	-1.41276
TMEM69	0.0809707	3.04748	3.61189	0.00167298	0.0283329	-1.41352
LINC00926	-0.164433	2.82021	-3.61111	0.00167601	0.0283633	-1.41525
RP11-320H14.1	0.115557	1.45125	3.60908	0.00168407	0.0284068	-1.41984
TRIAP1	-0.0597367	3.14889	-3.60888	0.00168485	0.0284068	-1.42029
IFIT2	-0.289995	2.94517	-3.60886	0.00168492	0.0284068	-1.42032
ZNF786	0.125123	2.39896	3.60884	0.00168502	0.0284068	-1.42038
THUMPD2	-0.0693261	2.74301	-3.60882	0.00168507	0.0284068	-1.42041
NFKBIZ	-0.0783435	3.60255	-3.60858	0.00168603	0.0284068	-1.42095
SDPR	0.228987	3.15095	3.60818	0.00168763	0.0284128	-1.42186
PPIAP21	-0.0628246	2.53852	-3.60756	0.00169007	0.028418	-1.42324
KLHL14	-0.0864603	2.04835	-3.60716	0.00169166	0.028418	-1.42414
JPX	0.177325	2.19052	3.60716	0.00169167	0.028418	-1.42415
CENPU	-0.204964	2.44584	-3.60619	0.00169553	0.0284438	-1.42633
TESK2	-0.0664411	2.75502	-3.6059	0.00169669	0.0284438	-1.42698
CHCHD4	0.110974	2.82305	3.60584	0.00169693	0.0284438	-1.42712
RGCC	-0.167269	2.78204	-3.60396	0.00170446	0.0285073	-1.43135
LOC101929709	-0.119022	2.41326	-3.60373	0.00170538	0.0285073	-1.43187
PC	-0.0842905	2.39747	-3.60366	0.00170568	0.0285073	-1.43204
ATP5E	0.0617803	3.14868	3.60365	0.0017057	0.0285073	-1.43205
AFG3L2	-0.0539623	2.80559	-3.60272	0.00170945	0.0285491	-1.43415
DNAJB11	-0.0611309	3.14477	-3.60225	0.00171135	0.0285576	-1.43521
SLX4	0.0628158	2.5169	3.60197	0.00171246	0.0285576	-1.43583
CEBPA	0.14993	3.11191	3.59786	0.00172909	0.0288139	-1.44507
SPARC	0.265094	2.80098	3.5973	0.00173135	0.0288305	-1.44632
NOC4L	-0.0629576	2.828	-3.597	0.0017326	0.0288305	-1.44701
LOC374443	-0.0964673	2.82422	-3.59538	0.0017392	0.0289138	-1.45065
RP1-263J7.1	-0.135814	1.52902	-3.59515	0.00174013	0.0289138	-1.45116
TBC1D27	-0.110474	2.3655	-3.59241	0.00175139	0.0290769	-1.45733
HSPA6	0.17697	2.94861	3.59208	0.00175273	0.0290769	-1.45806
MSL2	-0.103999	3.00634	-3.59183	0.00175377	0.0290769	-1.45862
ZFY-AS1	-0.114515	1.41919	-3.59042	0.00175959	0.0291524	-1.4618
HERC4	0.0826125	2.39204	3.58911	0.001765	0.0292209	-1.46473
C4orf46	-0.0822108	2.90836	-3.58756	0.00177148	0.0293068	-1.46823
JAK2	0.129695	2.75633	3.58566	0.00177939	0.0294164	-1.47249
TCEB1	-0.0691543	3.0307	-3.58466	0.00178359	0.0294647	-1.47475
VIPAS39	0.0687707	2.76964	3.58339	0.00178889	0.0295207	-1.47758
TNFRSF8	0.178624	2.70497	3.58324	0.00178956	0.0295207	-1.47794
SYCE2	-0.110869	1.95549	-3.58284	0.00179122	0.0295267	-1.47882
CNNM4	-0.0770474	2.64522	-3.58234	0.00179334	0.0295404	-1.47996
FSD1L	0.112673	1.8257	3.58066	0.00180042	0.0296357	-1.48372
LUZP6	0.0394113	3.57007	3.57756	0.0018136	0.0298312	-1.49069
ARHGEF2	0.0716298	2.80362	3.57697	0.00181609	0.0298506	-1.492
DHFRL1	0.129912	2.54845	3.5766	0.00181767	0.0298553	-1.49284
C7orf61	-0.0647606	2.27092	-3.57543	0.00182267	0.0299159	-1.49546
FBXO8	0.124628	2.70335	3.57323	0.00183214	0.0300497	-1.50042
INTS5	0.0745737	2.83539	3.57183	0.00183818	0.0301158	-1.50356
AFTPH	0.0588228	3.08953	3.57145	0.00183982	0.0301158	-1.50441
AX746903	0.147515	1.56104	3.57138	0.00184012	0.0301158	-1.50457
BRE-AS1	-0.275172	3.11555	-3.57057	0.0018436	0.0301512	-1.50638
DCP1A	-0.0677855	2.96681	-3.56786	0.0018554	0.0303181	-1.51247
BC015774	-0.0759803	2.38465	-3.5674	0.00185741	0.0303181	-1.5135
LOC100505555	-0.0916919	1.97661	-3.56731	0.00185778	0.0303181	-1.5137
CFLAR-AS1	-0.13456	1.7745	-3.56689	0.00185963	0.0303261	-1.51465
CLASRP	-0.0973118	3.06077	-3.56637	0.00186187	0.0303261	-1.5158
DCUN1D4	0.0905087	2.55768	3.56629	0.00186225	0.0303261	-1.51599
MSN	0.0923646	3.20211	3.56525	0.00186681	0.0303789	-1.51833
GPAT2	-0.14811	2.68024	-3.56343	0.00187479	0.0304869	-1.5224
SELP	0.209348	2.87132	3.56195	0.00188133	0.0305716	-1.52573
PAIP1	-0.0643832	2.98345	-3.5584	0.00189709	0.0308058	-1.5337
CXorf38	0.0624131	2.98008	3.55741	0.00190148	0.0308552	-1.53591
LRRC69	0.107066	2.0102	3.55678	0.0019043	0.030872	-1.53733
C4orf29	0.0817214	2.65807	3.5563	0.00190644	0.030872	-1.5384
BEND2	0.291909	2.39528	3.55628	0.00190656	0.030872	-1.53846
CCDC186	-0.137274	2.46494	-3.55462	0.00191397	0.0309701	-1.54217
SOCS7	-0.078881	2.60126	-3.55298	0.00192136	0.0310619	-1.54585
OR51B6	0.114229	1.95981	3.55276	0.00192236	0.0310619	-1.54635
EXOC1	0.0855907	3.12431	3.55196	0.00192599	0.0310985	-1.54815
DERL2	-0.0485864	3.05295	-3.55156	0.00192779	0.0311056	-1.54904
RAPGEF2	-0.131477	2.59219	-3.54924	0.0019383	0.0312532	-1.55423
DHRS9	0.188372	2.67874	3.54863	0.00194107	0.0312661	-1.5556
FAM58A	-0.0537877	2.96325	-3.54847	0.00194183	0.0312661	-1.55597
MYBPC2	-0.100325	2.08811	-3.54795	0.0019442	0.0312757	-1.55714
ASPM	0.099503	1.68473	3.54774	0.00194516	0.0312757	-1.55761
MAP3K7CL	0.237208	3.18621	3.54585	0.0019538	0.031387	-1.56184
TMEM33	0.0715764	2.8262	3.54562	0.00195483	0.031387	-1.56234
DPP7	-0.0555344	2.70401	-3.54266	0.00196847	0.0315839	-1.56898
URM1	-0.0669412	2.81301	-3.54185	0.00197224	0.0316223	-1.57081
SLC2A14	-0.119695	3.15773	-3.54093	0.00197649	0.0316682	-1.57287
LOC101930059	0.189078	2.65752	3.53974	0.001982	0.0317342	-1.57552
MS4A6A	0.0941534	3.24029	3.53854	0.00198759	0.0318014	-1.57821
ILF2	-0.0571915	3.25814	-3.53818	0.00198927	0.031806	-1.57902
LOC57399	0.100775	1.5267	3.53708	0.00199441	0.0318544	-1.58149
PRIM2	-0.0741924	1.96225	-3.53645	0.00199737	0.0318544	-1.5829
PTMAP1	-0.103321	2.10108	-3.53641	0.00199756	0.0318544	-1.58299
MRPL9	-0.0613249	3.12477	-3.5351	0.00200372	0.0318544	-1.58593
SLC30A7	0.0745823	2.80905	3.53482	0.00200505	0.0318544	-1.58656
PMM2	0.0777841	2.84098	3.53459	0.00200612	0.0318544	-1.58708
ZNF232	0.117664	2.73464	3.53424	0.00200774	0.0318544	-1.58785
GP5	0.137863	2.13928	3.53424	0.00200774	0.0318544	-1.58785
SDCBP2-AS1	0.0759922	2.04016	3.53411	0.00200838	0.0318544	-1.58815
GBP2	-0.101894	3.2592	-3.53378	0.00200993	0.0318544	-1.58888
CAPZA2	0.0612059	2.8692	3.53354	0.00201104	0.0318544	-1.58941
RBM33	-0.0651252	2.49639	-3.53341	0.00201165	0.0318544	-1.5897
ING1	0.081699	2.84812	3.5334	0.00201169	0.0318544	-1.58972
FLJ38379	-0.141456	1.63332	-3.53339	0.00201178	0.0318544	-1.58977
ELK3	0.0630518	2.96875	3.53172	0.00201966	0.0319179	-1.5935
SGK223	0.119843	3.0722	3.53167	0.00201991	0.0319179	-1.59362
ZNF416	-0.111644	2.18614	-3.53165	0.00201998	0.0319179	-1.59365
MED26	-0.076391	2.77553	-3.53129	0.00202169	0.0319229	-1.59446
FBXL17	-0.0938833	2.24675	-3.53065	0.00202471	0.0319486	-1.59588
LOC100507217	-0.137295	2.77994	-3.52955	0.00202999	0.0320097	-1.59837
CYB5D1	-0.175462	2.68493	-3.52924	0.00203144	0.0320105	-1.59905
HIST1H2BC	0.16951	2.4984	3.52704	0.00204195	0.032146	-1.60398
SRSF1	0.0553954	2.8117	3.52685	0.00204285	0.032146	-1.60439
ZNF137P	0.138142	2.17825	3.52626	0.00204571	0.0321528	-1.60573
LINC00629	0.151638	1.67322	3.52618	0.00204609	0.0321528	-1.60591
MAPKAPK2	-0.0862624	2.9307	-3.52394	0.00205686	0.0322819	-1.61092
PDCD4-AS1	-0.116851	2.80122	-3.52383	0.00205737	0.0322819	-1.61116
NDUFAF1	0.0949775	2.88536	3.52359	0.00205854	0.0322819	-1.6117
MYRF	-0.0740369	2.12691	-3.52164	0.00206799	0.0324079	-1.61607
DOK1	0.0960146	2.85952	3.5206	0.00207304	0.0324498	-1.6184
PPP1R14C	0.133636	2.22078	3.5205	0.0020735	0.0324498	-1.61861
CLASP2	0.055434	2.38168	3.51956	0.00207806	0.0324991	-1.62071
DNAJC2	-0.0611083	2.56267	-3.51848	0.00208335	0.0325331	-1.62313
HMP19	0.0840379	2.01453	3.51828	0.00208431	0.0325331	-1.62357
ITGB3	0.181676	2.41207	3.5181	0.00208523	0.0325331	-1.624
GP9	0.103897	2.86116	3.51795	0.00208593	0.0325331	-1.62431
PSEN1	0.0723427	2.58315	3.51753	0.00208799	0.032543	-1.62526
TREM1	-0.117176	3.23446	-3.5171	0.00209012	0.0325542	-1.62623
ZNF148	0.0855341	2.75414	3.51596	0.00209568	0.0326185	-1.62877
LINC01189	0.126651	1.39614	3.51532	0.00209884	0.0326245	-1.6302
MMAB	-0.0610233	2.38866	-3.51531	0.00209892	0.0326245	-1.63024
PPP1R1C	0.0710664	2.01438	3.51382	0.00210624	0.0327161	-1.63356
FAM228B	-0.0648822	2.80085	-3.51298	0.00211038	0.0327507	-1.63544
CLK2	0.0737559	3.0905	3.51279	0.00211133	0.0327507	-1.63587
PSMD9	-0.0549036	2.88313	-3.51131	0.00211866	0.0328422	-1.63918
CBR4	0.0955517	2.65061	3.51084	0.00212098	0.0328559	-1.64022
RAB11A	0.0504134	3.13565	3.5102	0.0021242	0.0328834	-1.64167
FAF1	-0.0693696	2.60275	-3.50977	0.00212634	0.0328944	-1.64263
ETNK1	-0.0765246	2.69335	-3.50902	0.00213006	0.0329295	-1.64429
PGAP2	-0.0589703	2.84054	-3.50837	0.00213334	0.032958	-1.64576
NFS1	0.0965438	2.52345	3.50777	0.00213634	0.032972	-1.6471
CARF	0.0882886	1.91571	3.50761	0.00213713	0.032972	-1.64746
NBR1	0.0517542	2.63007	3.50692	0.00214058	0.0329989	-1.649
C8G	-0.131443	2.08839	-3.50669	0.00214175	0.0329989	-1.64952
TXLNG	0.0719995	2.67533	3.50617	0.00214436	0.0330168	-1.65068
FEM1C	-0.1343	2.58101	-3.50547	0.00214785	0.0330404	-1.65223
LEO1	0.126113	2.61543	3.5051	0.00214971	0.0330404	-1.65306
REL	-0.102476	2.97333	-3.505	0.00215022	0.0330404	-1.65328
CABP5	0.276016	2.42332	3.50437	0.00215342	0.0330673	-1.6547
C10orf76	-0.0686917	2.81987	-3.50397	0.00215543	0.033076	-1.65559
AGPS	0.0746909	2.82365	3.50257	0.0021625	0.0331622	-1.65872
RP1-228H13.5	0.141336	2.25904	3.5022	0.00216438	0.0331688	-1.65954
LIG4	0.114341	2.58412	3.50049	0.00217305	0.0332576	-1.66336
INTS7	0.0823229	2.25871	3.50049	0.00217308	0.0332576	-1.66337
TRAF1	-0.126837	2.7175	-3.49964	0.00217742	0.0333018	-1.66528
SUOX	0.118028	2.47227	3.4987	0.0021822	0.0333525	-1.66736
PARP16	-0.0475374	2.97124	-3.49737	0.00218902	0.0334344	-1.67034
LOC101929855	-0.191494	2.17838	-3.49662	0.00219288	0.033471	-1.67202
CXCR4	-0.0797268	3.62105	-3.49585	0.00219681	0.0335087	-1.67373
SIRT4	0.107967	1.78497	3.4953	0.00219966	0.0335168	-1.67497
INIP	0.0721692	2.58233	3.49518	0.00220027	0.0335168	-1.67523
XYLT1	-0.0766104	2.5596	-3.49394	0.00220668	0.0335721	-1.67801
CAMLG	-0.0505439	3.27756	-3.49391	0.00220684	0.0335721	-1.67807
LAMA2	-0.0667329	1.93112	-3.49255	0.00221386	0.0336565	-1.6811
KRT9	-0.0578905	2.34199	-3.49223	0.00221555	0.0336599	-1.68183
SDAD1	0.0719096	2.75727	3.48796	0.00223781	0.0339755	-1.69137
NPTXR	-0.0736991	2.39975	-3.48712	0.00224221	0.0340197	-1.69324
STAG3L3	0.13139	2.6094	3.4835	0.00226129	0.0342865	-1.70132
SERAC1	0.134583	2.09256	3.48224	0.00226796	0.0343241	-1.70413
GRPEL2	0.078576	2.43904	3.48208	0.00226884	0.0343241	-1.7045
TMEM52B	-0.189359	1.53892	-3.48192	0.00226968	0.0343241	-1.70485
PEAR1	0.16469	2.56593	3.4819	0.00226977	0.0343241	-1.70489
C16orf91	-0.0793558	2.8803	-3.48039	0.00227779	0.0343899	-1.70825
MOK	-0.102323	2.27629	-3.48033	0.00227815	0.0343899	-1.7084
CCDC127	0.103362	2.61881	3.48024	0.00227863	0.0343899	-1.70861
RIN2	-0.141976	2.71829	-3.47949	0.00228261	0.0344272	-1.71027
PPAPDC1B	-0.0999946	2.83733	-3.47732	0.00229422	0.0345795	-1.7151
CTCF	0.0627373	3.14698	3.47678	0.00229716	0.034601	-1.71632
CTNND1	0.107299	2.69813	3.47442	0.00230985	0.0347608	-1.72158
NGDN	-0.0732319	2.65039	-3.47425	0.0023108	0.0347608	-1.72197
TCL1B	-0.0733847	2.45086	-3.47014	0.00233315	0.0350738	-1.73114
TAL1	0.128584	2.57165	3.46949	0.00233669	0.035104	-1.73259
TTC4	0.0822235	2.89542	3.46912	0.00233869	0.035111	-1.7334
BC040311	0.0992146	1.39337	3.46775	0.00234618	0.0352003	-1.73645
ACOX1	0.0832454	2.41896	3.46438	0.00236478	0.0354246	-1.74398
ZNF550	0.0810925	2.40278	3.46427	0.00236536	0.0354246	-1.74421
METAP2	-0.0644005	2.97895	-3.4642	0.00236577	0.0354246	-1.74438
SMIM11	-0.0497664	2.67255	-3.46331	0.0023707	0.0354752	-1.74636
RTP4	0.127849	2.82434	3.46239	0.00237582	0.0355199	-1.74842
EBF1	-0.163285	2.10068	-3.46211	0.00237738	0.0355199	-1.74904
MICALL1	-0.0653536	2.91354	-3.46193	0.00237834	0.0355199	-1.74943
LINC00415	-0.0913515	1.86168	-3.46115	0.00238274	0.0355623	-1.75119
HYDIN2	-0.0790018	1.74369	-3.46083	0.00238451	0.0355655	-1.7519
MYRIP	-0.105839	1.60271	-3.46016	0.00238821	0.0355975	-1.75337
MEFV	0.286245	2.24664	3.45978	0.00239036	0.0356065	-1.75423
CCDC19	-0.0693581	2.50483	-3.45948	0.00239202	0.035608	-1.7549
FBXO5	-0.114809	2.59743	-3.45729	0.00240432	0.0357678	-1.75978
RASD2	-0.0994774	2.14401	-3.45393	0.00242329	0.0360266	-1.76727
RNF111	0.0802563	3.09811	3.45351	0.00242564	0.0360381	-1.76819
B3GALT6	-0.0634932	2.64581	-3.45202	0.00243415	0.036141	-1.77153
SMAD1	0.253818	2.45167	3.4516	0.00243653	0.0361529	-1.77246
PTK2	0.0862185	2.25447	3.45068	0.00244178	0.0362073	-1.77451
SMIM19	-0.0541771	3.2366	-3.44992	0.00244613	0.0362483	-1.77621
LOC285957	-0.182162	2.67763	-3.44693	0.0024633	0.0364791	-1.78287
MMP24-AS1	-0.0586793	2.99418	-3.44454	0.00247706	0.0366435	-1.78817
PCGF3	-0.106138	2.70761	-3.4444	0.00247791	0.0366435	-1.7885
IPO8	0.0602988	2.86041	3.44367	0.00248213	0.0366435	-1.79012
LOC100506473	-0.0789556	2.50006	-3.44337	0.00248383	0.0366435	-1.79078
JAK1	-0.0612679	3.14982	-3.44336	0.00248392	0.0366435	-1.79081
ZNF628	-0.172186	2.58805	-3.44334	0.002484	0.0366435	-1.79084
DUSP1	0.0738191	3.30231	3.44151	0.00249469	0.0367775	-1.79493
S100B	-0.312736	1.91379	-3.44058	0.0025001	0.0368334	-1.79699
KDM7A	-0.0580539	2.97492	-3.43887	0.00251011	0.0369571	-1.8008
HBP1	-0.0771114	2.65462	-3.43795	0.00251549	0.0370125	-1.80284
LOC100129198	-0.135844	1.85778	-3.43723	0.00251978	0.0370517	-1.80446
MGME1	0.116658	3.03338	3.43598	0.00252711	0.0371358	-1.80723
RBM22	-0.050749	3.20819	-3.4346	0.00253527	0.0372003	-1.8103
PEX3	0.0759118	2.64364	3.43459	0.00253532	0.0372003	-1.81032
SCFD2	0.0929656	2.75369	3.43434	0.00253682	0.0372003	-1.81088
ARMC7	0.053446	2.69297	3.43414	0.00253801	0.0372003	-1.81133
THAP4	-0.0686044	2.93045	-3.43367	0.00254079	0.0372173	-1.81237
SLC25A38	-0.0682159	3.0811	-3.43117	0.00255569	0.0374116	-1.81794
FOXB1	-0.118757	2.08901	-3.43028	0.002561	0.0374652	-1.81991
BOLA1	0.119223	2.56502	3.42865	0.00257076	0.037584	-1.82353
SLC46A2	0.168941	2.90513	3.42765	0.0025768	0.0376483	-1.82577
CTTN	0.197613	2.29556	3.42571	0.0025885	0.037795	-1.83008
ZNF555	0.0752521	1.99471	3.42466	0.00259486	0.037861	-1.83242
LINC00936	-0.0717203	3.53588	-3.42441	0.00259632	0.037861	-1.83295
UBE2G2	-0.0472183	2.84485	-3.42335	0.00260276	0.0379307	-1.83531
MORC3	0.0781128	3.05368	3.42172	0.00261273	0.0380198	-1.83895
USO1	0.0609038	3.06505	3.42154	0.00261379	0.0380198	-1.83934
ZNF225	0.10118	2.16173	3.42153	0.00261386	0.0380198	-1.83936
TREML1	0.234892	2.95655	3.41947	0.00262646	0.0381787	-1.84394
ZNF512B	-0.101957	2.67562	-3.41822	0.00263417	0.0382666	-1.84673
MAT2B	0.050553	3.02897	3.41625	0.00264628	0.038418	-1.85109
RABGAP1L	0.0757746	2.77319	3.41594	0.00264818	0.0384213	-1.85178
VSIG4	0.161418	2.72741	3.41242	0.00267002	0.0387081	-1.8596
LINC00957	0.0881965	2.4694	3.41221	0.00267133	0.0387081	-1.86006
CD22	-0.124331	2.56115	-3.41002	0.00268505	0.0388823	-1.86494
LINC00869	0.101532	2.13211	3.40906	0.00269107	0.0389203	-1.86707
ACVR2A	-0.13483	2.7338	-3.40883	0.00269252	0.0389203	-1.86758
RPP40	0.104831	2.65798	3.40879	0.00269278	0.0389203	-1.86767
RP11-250B2.6	-0.135655	1.6185	-3.40742	0.00270137	0.0390198	-1.8707
HEATR6	0.0549317	2.67331	3.40555	0.00271323	0.0391517	-1.87487
AEBP1	-0.0863472	2.53068	-3.40544	0.00271392	0.0391517	-1.87512
TMEM126A	-0.0518636	3.26195	-3.4044	0.00272052	0.0392008	-1.87743
PABPC1	-0.0404634	3.3405	-3.40436	0.00272077	0.0392008	-1.87751
MEF2B	-0.114536	2.37037	-3.40383	0.0027241	0.0392008	-1.87867
RP11-410L14.2	-0.069999	2.79846	-3.40382	0.00272418	0.0392008	-1.8787
TSC22D2	-0.0842888	2.14194	-3.40294	0.00272981	0.0392571	-1.88067
FAM72A	0.168161	2.51051	3.40224	0.00273425	0.0392963	-1.88222
DLEU2	0.104226	2.00863	3.40167	0.00273787	0.0393236	-1.88347
EGR3	-0.354628	2.77076	-3.40101	0.00274206	0.0393589	-1.88493
LOC101927783	0.0965083	1.69498	3.40075	0.00274377	0.0393589	-1.88552
FAM53B	-0.0524003	2.5494	-3.40046	0.0027456	0.0393605	-1.88616
CCDC86	-0.0716655	2.76751	-3.39941	0.00275234	0.0394143	-1.88849
BZW1	-0.0617596	3.35857	-3.39934	0.0027528	0.0394143	-1.88865
KLF6	-0.0650116	3.30175	-3.3985	0.00275822	0.0394672	-1.89052
LDB1	-0.0607774	2.90585	-3.39768	0.00276349	0.0395179	-1.89233
NAT8B	0.197286	2.46088	3.39717	0.00276678	0.0395403	-1.89347
C1orf131	0.0768967	3.08042	3.39604	0.00277405	0.0396029	-1.89596
POLR2B	0.0576824	2.95395	3.39595	0.00277463	0.0396029	-1.89616
PURA	0.0755614	2.5712	3.395	0.00278077	0.0396659	-1.89826
TEFM	0.122471	2.54564	3.39427	0.00278555	0.0397093	-1.8999
LOC100130938	0.20496	2.45065	3.39309	0.00279321	0.0397745	-1.90251
LPAR3	-0.0874001	1.93687	-3.39303	0.0027936	0.0397745	-1.90264
GZF1	-0.12471	2.6408	-3.39223	0.00279884	0.0398231	-1.90442
TTC39C	-0.0752637	2.95503	-3.39197	0.0028005	0.0398231	-1.90499
TRBV27	0.316679	2.97851	3.3902	0.00281212	0.0399636	-1.90893
IL6R	0.0732254	2.99586	3.38961	0.00281599	0.0399936	-1.91023
AC091633.3	-0.10865	1.49543	-3.38796	0.0028268	0.0401223	-1.91388
HIC1	-0.111663	2.1885	-3.3876	0.0028292	0.0401316	-1.91469
ANKRD36	-0.129675	1.99769	-3.38657	0.002836	0.040203	-1.91697
APC	0.058131	2.39141	3.38392	0.00285356	0.0404269	-1.92284
SGMS2	0.179885	2.56227	3.38345	0.00285666	0.0404458	-1.92387
CYP4V2	-0.0945028	2.62803	-3.38134	0.00287076	0.0405591	-1.92855
TRAPPC13	-0.0949408	2.3486	-3.38132	0.00287094	0.0405591	-1.92861
RNF19A	-0.0707345	2.92864	-3.3813	0.00287106	0.0405591	-1.92865
LOC100499489	-0.0805729	2.42631	-3.38119	0.00287175	0.0405591	-1.92888
CMTM5	0.19138	2.84651	3.3788	0.00288779	0.040746	-1.93418
HIST1H2BH	0.190911	2.80354	3.37867	0.00288873	0.040746	-1.93448
EIF2S1	0.0617532	3.08857	3.37843	0.00289033	0.040746	-1.93501
RBM4	-0.103636	2.99076	-3.37712	0.00289914	0.0408315	-1.9379
LOC153682	0.17877	1.85355	3.37629	0.00290475	0.0408315	-1.93974
DAGLB	0.0952558	2.66717	3.37625	0.00290501	0.0408315	-1.93983
SLU7	-0.0566565	3.09476	-3.37622	0.00290521	0.0408315	-1.93989
TAB3	-0.0895311	2.33296	-3.37621	0.00290532	0.0408315	-1.93993
TEN1	-0.101374	2.73298	-3.3758	0.00290807	0.0408451	-1.94083
RP11-285E9.5	0.0952141	1.70291	3.37503	0.00291329	0.0408901	-1.94253
INTS8	0.0647053	3.18997	3.3748	0.00291485	0.0408901	-1.94304
CRYBG3	0.110812	2.76512	3.37424	0.00291869	0.0409188	-1.94429
PREB	0.0798315	2.95961	3.37329	0.00292511	0.0409838	-1.94638
LOC101929410	-0.0973278	1.80312	-3.37176	0.00293558	0.0411053	-1.94978
CCNG2	0.0655607	2.81672	3.37068	0.00294299	0.0411838	-1.95217
BEX5	-0.174451	2.82178	-3.3696	0.00295041	0.0412246	-1.95457
DHRS13	-0.0535491	2.92124	-3.36956	0.00295065	0.0412246	-1.95464
DEPDC1B	0.105642	1.48894	3.36947	0.00295131	0.0412246	-1.95486
SLC3A2	-0.0556916	3.01528	-3.3692	0.00295311	0.0412247	-1.95544
KRT18P44	-0.0779638	1.95618	-3.36886	0.00295547	0.0412324	-1.95619
SPG20	0.0729216	2.46808	3.36779	0.00296282	0.0413097	-1.95856
LMAN2L	0.0676583	2.86533	3.36716	0.00296721	0.0413458	-1.95996
RP13-1032I1.7	-0.0644722	2.51287	-3.36424	0.00298746	0.0416027	-1.96643
TXNDC11	-0.0526094	3.05031	-3.36187	0.00300398	0.0417851	-1.97167
PIN4	0.0563355	2.73851	3.36182	0.00300429	0.0417851	-1.97177
EIF2B5	-0.0594739	2.74098	-3.36157	0.00300604	0.0417851	-1.97232
COPS8	-0.0485868	2.60293	-3.36121	0.00300858	0.041795	-1.97312
MAFK	-0.0762454	2.72666	-3.36063	0.00301263	0.0418258	-1.9744
SVOPL	0.139762	1.77934	3.36026	0.00301523	0.0418366	-1.97522
USP30	-0.0718604	2.74552	-3.35931	0.00302192	0.0418939	-1.97733
VPS26A	0.0442671	2.64293	3.35915	0.00302303	0.0418939	-1.97767
SYTL4	0.117409	1.85845	3.35721	0.00303671	0.042058	-1.98196
PDS5A	-0.0735013	2.87839	-3.35375	0.00306131	0.0423491	-1.98963
CHP1	-0.0609409	3.09102	-3.35373	0.00306143	0.0423491	-1.98967
ANGPTL4	-0.0572697	2.43093	-3.35309	0.00306596	0.0423863	-1.99107
PRKAG2-AS1	-0.0870527	2.53857	-3.35256	0.0030698	0.0423975	-1.99226
POLE3	-0.044583	3.16378	-3.35246	0.00307048	0.0423975	-1.99247
DLGAP1-AS2	-0.0871253	2.14668	-3.35172	0.00307578	0.0424451	-1.99411
SNX1	0.0588875	2.92181	3.35136	0.00307837	0.0424552	-1.99491
CYP24A1	-0.128091	1.389	-3.35093	0.00308145	0.0424721	-1.99586
H2BFS	0.121594	3.06675	3.35029	0.00308604	0.0424882	-1.99727
CTD-2256P15.2	-0.0900716	2.50315	-3.35023	0.00308647	0.0424882	-1.99741
TTC30A	0.0985031	1.53136	3.34999	0.00308819	0.0424882	-1.99794
GLCE	0.213637	2.11482	3.34935	0.0030928	0.0425078	-1.99935
PUM1	0.0412564	3.28806	3.34928	0.00309333	0.0425078	-1.99952
DUSP6	-0.121419	3.30173	-3.34853	0.00309871	0.042524	-2.00116
CHURC1-FNTB	0.0822506	2.63724	3.34843	0.00309945	0.042524	-2.00139
RP11-549J18.1	0.124809	1.45919	3.34834	0.00310009	0.042524	-2.00159
PHF5A	-0.0710994	3.14721	-3.34789	0.00310329	0.0425424	-2.00257
LONRF1	-0.0882587	2.60085	-3.34716	0.0031086	0.0425897	-2.00419
SF3B5	-0.0410175	3.40769	-3.34596	0.00311726	0.0426617	-2.00683
HSD17B4	0.0587205	2.61542	3.34592	0.00311758	0.0426617	-2.00693
FADS3	-0.102176	2.63923	-3.34514	0.00312324	0.0426752	-2.00865
SPATA5L1	-0.106004	2.64043	-3.34495	0.00312464	0.0426752	-2.00908
USP37	0.106045	2.25107	3.34445	0.00312827	0.0426752	-2.01018
UBL7-AS1	-0.129959	2.59342	-3.34432	0.00312917	0.0426752	-2.01046
BC033241	-0.0765845	1.55993	-3.34428	0.00312949	0.0426752	-2.01055
XPO7	0.0631289	2.76863	3.34424	0.00312976	0.0426752	-2.01064
WIBG	0.0729909	2.49431	3.34266	0.00314134	0.0427875	-2.01414
TSLP	-0.104996	1.44579	-3.3426	0.00314174	0.0427875	-2.01426
NAT8	0.092803	1.95507	3.34231	0.00314389	0.0427913	-2.01491
LOC101929240	-0.0724558	2.61095	-3.34186	0.00314718	0.0428106	-2.01591
MID2	-0.093012	2.51699	-3.34115	0.00315233	0.0428552	-2.01746
PEX19	-0.0449841	2.96545	-3.33968	0.00316314	0.0429767	-2.02071
FAM65B	0.0459623	3.29764	3.33905	0.00316779	0.0430143	-2.0221
PCAT6	-0.0625991	1.99298	-3.3383	0.00317335	0.0430285	-2.02377
ISG15	-0.0712786	3.23576	-3.33825	0.00317369	0.0430285	-2.02387
C6orf147	-0.0917699	1.55914	-3.33814	0.00317448	0.0430285	-2.02411
NSUN4	-0.0804894	2.50935	-3.33719	0.00318156	0.0430989	-2.02622
SNAP23	0.070835	2.91286	3.33546	0.00319435	0.0432288	-2.03003
DYNC1I2	0.0997855	2.77632	3.33537	0.003195	0.0432288	-2.03022
AURKAPS1	0.0645295	2.76997	3.33502	0.00319761	0.0432288	-2.031
MFSD8	0.119001	2.50253	3.33472	0.00319983	0.0432288	-2.03166
DNM1	0.0988909	2.12447	3.33462	0.00320059	0.0432288	-2.03189
CLU	0.184041	2.71593	3.33351	0.00320887	0.043315	-2.03434
LOC100506403	-0.0583187	2.27787	-3.33188	0.00322106	0.0434475	-2.03794
TFRC	-0.0673786	2.67928	-3.33169	0.00322248	0.0434475	-2.03836
SLC25A32	-0.0752467	2.98863	-3.33089	0.00322843	0.0435021	-2.04011
BCKDHB	-0.0812268	2.53819	-3.32938	0.00323984	0.0436129	-2.04346
VDAC2	-0.0444087	3.39443	-3.32908	0.00324207	0.0436129	-2.04411
GTF2H1	0.0817051	2.59223	3.32904	0.00324238	0.0436129	-2.0442
SNRNP200	-0.103436	2.91572	-3.32726	0.00325581	0.0437301	-2.04812
FGF9	-0.150703	2.04522	-3.32697	0.00325798	0.0437301	-2.04876
ORC2	0.0998005	2.69137	3.32694	0.00325824	0.0437301	-2.04883
NRARP	-0.122154	2.68588	-3.32684	0.00325898	0.0437301	-2.04905
AGAP1	-0.151782	2.40532	-3.32662	0.00326064	0.0437301	-2.04953
PDSS2	-0.0625161	2.75773	-3.32605	0.00326498	0.0437502	-2.05079
HIST1H2AG	0.162201	2.62816	3.32592	0.00326597	0.0437502	-2.05108
AGPAT5	0.0764742	2.77015	3.32541	0.00326985	0.0437766	-2.05221
LOC150776	-0.101516	2.8137	-3.32211	0.00329503	0.0440879	-2.05949
GSKIP	0.0696597	3.08969	3.32172	0.00329798	0.044092	-2.06034
SEC11C	-0.0673595	2.75112	-3.32156	0.00329919	0.044092	-2.06069
GLRX	0.0534094	3.45166	3.32098	0.0033037	0.0441265	-2.06199
HUS1	-0.0567765	2.54535	-3.31924	0.00331706	0.044279	-2.06581
NPR2	0.0647943	2.3645	3.31863	0.00332175	0.0442997	-2.06715
SPIB	-0.156936	2.63732	-3.31854	0.00332248	0.0442997	-2.06736
FAM133B	-0.129307	2.62175	-3.31814	0.00332554	0.0443148	-2.06824
ZNF436	0.0906762	2.4363	3.31784	0.0033279	0.0443203	-2.06891
ATXN1	-0.0921647	2.66675	-3.3175	0.00333051	0.0443294	-2.06966
MMRN1	0.251251	1.76169	3.31596	0.00334246	0.0444462	-2.07305
KIDINS220	0.0514805	2.47338	3.31586	0.00334318	0.0444462	-2.07326
DUS3L	-0.0689312	2.45955	-3.31499	0.00334995	0.0445103	-2.07518
CHCHD6	-0.117535	2.48465	-3.3146	0.00335302	0.0445253	-2.07605
ESAM	0.173684	2.64032	3.31362	0.00336067	0.0445806	-2.07821
FANCE	0.0708501	2.61941	3.31356	0.00336108	0.0445806	-2.07833
POC5	0.0807462	2.79037	3.31306	0.00336498	0.0446065	-2.07943
ZNF623	0.15633	2.17395	3.3115	0.00337725	0.0447359	-2.08288
SLC25A26	-0.0638042	2.97405	-3.31132	0.00337865	0.0447359	-2.08327
ZNF500	0.0725544	2.45282	3.3104	0.00338584	0.0448052	-2.08529
CTSA	0.0794245	3.35928	3.30984	0.00339025	0.044811	-2.08652
TNFRSF21	-0.141322	2.39771	-3.30973	0.00339113	0.044811	-2.08677
UBA5	-0.062139	2.89597	-3.3096	0.00339216	0.044811	-2.08706
PNO1	-0.100028	2.78122	-3.30881	0.00339838	0.044861	-2.08879
KIAA1191	-0.0457877	3.17777	-3.30854	0.00340049	0.044861	-2.08939
KBTBD4	-0.0883109	2.80516	-3.30837	0.00340183	0.044861	-2.08976
FAM24B	-0.119134	2.63292	-3.30632	0.00341807	0.045026	-2.09428
IRF2	0.10019	3.08089	3.3063	0.00341828	0.045026	-2.09433
SLC27A5	-0.0557918	2.50245	-3.30567	0.00342323	0.0450653	-2.09571
UBQLN2	0.0906698	2.84765	3.30459	0.00343186	0.045153	-2.0981
SPESP1	-0.194939	1.76407	-3.30361	0.00343964	0.0452292	-2.10024
C2orf69	-0.061503	3.13222	-3.30297	0.00344475	0.045252	-2.10165
RP11-792A8.4	-0.192729	2.3067	-3.30277	0.00344637	0.045252	-2.1021
TCTEX1D2	-0.13095	2.7259	-3.30265	0.0034473	0.045252	-2.10235
PCDH9	-0.0927645	1.91753	-3.29987	0.00346962	0.0454989	-2.10847
IL17RA	0.0715443	3.16911	3.29925	0.00347467	0.0454989	-2.10985
SERPINB6	-0.0557678	2.30576	-3.299	0.00347663	0.0454989	-2.11039
NCOA5	0.123928	2.58701	3.29897	0.00347687	0.0454989	-2.11045
APOO	-0.0671709	2.77875	-3.29885	0.00347787	0.0454989	-2.11073
CCDC141	-0.127207	1.67081	-3.29883	0.00347804	0.0454989	-2.11077
TMEM184C	0.0878313	2.98068	3.29849	0.0034808	0.0455089	-2.11152
ITGAV	0.0863305	2.83827	3.29748	0.0034889	0.0455649	-2.11373
CCL2	-0.303633	2.17184	-3.29746	0.00348906	0.0455649	-2.11377
KCTD9	-0.0779783	2.8355	-3.29487	0.00351015	0.0458142	-2.11949
UTP6	0.0586859	2.58526	3.2943	0.00351475	0.0458481	-2.12073
LINC00202-2	0.0454012	2.58969	3.29278	0.00352718	0.045981	-2.12408
CEP152	0.0666206	2.07374	3.29227	0.00353138	0.045981	-2.12521
C2orf44	0.129655	2.41758	3.29214	0.0035324	0.045981	-2.12548
PIK3R4	0.0554226	2.19581	3.29207	0.00353298	0.045981	-2.12564
RAB3GAP1	0.0633952	2.67567	3.29017	0.00354857	0.0461576	-2.12981
ZNF813	0.0980296	2.44532	3.28975	0.00355206	0.0461768	-2.13074
FAM193A	-0.0547461	3.01047	-3.28883	0.0035596	0.0462235	-2.13275
EIF2S2	0.041536	3.06548	3.28882	0.00355969	0.0462235	-2.13278
LOC554206	0.103539	1.85073	3.2871	0.00357393	0.0463707	-2.13656
CSRP3	-0.0862724	1.71826	-3.28696	0.00357508	0.0463707	-2.13687
DVL1	-0.0870336	2.80323	-3.2855	0.00358721	0.0464629	-2.14008
RPL23	-0.0481737	3.24081	-3.28539	0.00358814	0.0464629	-2.14032
TTC12	-0.0724312	2.40149	-3.28531	0.0035888	0.0464629	-2.1405
RBM38	-0.127109	3.19096	-3.28513	0.00359032	0.0464629	-2.1409
SPATA2L	-0.0939811	2.95726	-3.28438	0.00359655	0.0464943	-2.14254
UVRAG	-0.0553988	3.04759	-3.28435	0.00359681	0.0464943	-2.14261
PSMD1	0.0420993	3.08598	3.28382	0.00360122	0.0465251	-2.14377
MATR3	-0.0467445	2.83217	-3.28316	0.00360674	0.0465701	-2.14523
ASMTL	-0.0481528	3.02418	-3.28267	0.00361081	0.0465964	-2.14629
YWHAH	0.0670531	2.31491	3.28179	0.00361819	0.046644	-2.14823
ARG2	0.145395	2.3759	3.28175	0.00361858	0.046644	-2.14833
RC3H2	-0.0534426	2.85978	-3.2809	0.0036257	0.0467065	-2.15019
CYTIP	-0.0448248	3.45662	-3.28068	0.00362751	0.0467065	-2.15067
TTI2	0.103344	2.69599	3.27934	0.00363885	0.046821	-2.15363
AKIP1	0.0724971	2.89995	3.27914	0.0036405	0.046821	-2.15406
RBMXL1	-0.117023	3.01161	-3.27822	0.00364829	0.0468949	-2.15608
FERMT2	-0.0503254	1.66318	-3.27747	0.00365459	0.0469495	-2.15772
PSMD5	0.060217	2.48037	3.27713	0.00365751	0.046957	-2.15847
LGALS3	-0.0742632	2.96666	-3.27692	0.00365928	0.046957	-2.15893
PRICKLE1	0.105732	2.12761	3.27633	0.00366434	0.0469956	-2.16024
LOC102723845	0.104133	2.05129	3.27591	0.00366787	0.047006	-2.16115
ATG14	-0.0564905	2.94065	-3.27575	0.00366926	0.047006	-2.16151
SERPINI1	-0.143027	2.61219	-3.27544	0.00367188	0.0470132	-2.16219
MRPL18	0.0597155	3.20562	3.27498	0.0036758	0.0470371	-2.1632
CENPE	0.122567	1.86449	3.27399	0.00368426	0.047119	-2.16538
LOC101929740	0.0672386	2.08021	3.27332	0.00368996	0.0471655	-2.16684
MSC	-0.256764	2.40831	-3.272	0.00370124	0.0472833	-2.16974
HSD17B1	0.0768387	2.3441	3.27138	0.00370661	0.0473255	-2.17111
SLC30A6	0.0451392	2.62675	3.27052	0.00371394	0.0473678	-2.17298
ZNF570	-0.0980111	2.28705	-3.27051	0.00371407	0.0473678	-2.17301
WDR36	0.105437	2.47207	3.26884	0.00372842	0.0475217	-2.17667
H2BFXP	-0.134552	2.05071	-3.26863	0.00373029	0.0475217	-2.17714
CCDC174	-0.0927984	2.69194	-3.26759	0.00373928	0.0476097	-2.17942
DYNLT3	-0.0678669	3.28824	-3.26697	0.0037446	0.047651	-2.18077
ATP5S	-0.0484294	2.6039	-3.26603	0.00375276	0.0477283	-2.18284
TRNT1	0.0818095	2.64718	3.26461	0.00376514	0.0478592	-2.18596
TDRP	0.132334	2.13269	3.26402	0.00377031	0.0478983	-2.18725
YIPF4	0.098396	2.10677	3.26354	0.0037745	0.0479248	-2.18831
LARP4B	0.0567545	2.54952	3.26328	0.00377677	0.0479271	-2.18888
PLA2G4A	0.293032	2.35117	3.26175	0.00379018	0.0480706	-2.19223
ZNF28	0.0919205	1.51601	3.2607	0.00379936	0.0481577	-2.19453
NAT10	0.0489976	2.99114	3.26049	0.00380126	0.0481577	-2.195
KCNE3	0.137995	2.84699	3.25998	0.00380571	0.0481874	-2.19611
HIST1H2AE	0.268925	2.49931	3.25844	0.00381931	0.0483329	-2.19949
PKIG	-0.132623	2.78257	-3.2581	0.00382238	0.0483449	-2.20025
QSOX2	-0.0638036	2.76354	-3.25723	0.00383003	0.0484149	-2.20214
BMP6	0.114147	2.25219	3.25624	0.00383882	0.048474	-2.20431
BAG3	-0.105584	2.97357	-3.25623	0.00383894	0.048474	-2.20434
ZNF136	-0.116535	2.91564	-3.25283	0.00386928	0.0488278	-2.2118
ZNF852	0.0983189	2.09387	3.25261	0.00387122	0.0488278	-2.21227
ZBTB11	-0.0853984	2.80245	-3.25217	0.00387513	0.0488461	-2.21323
LOC100996517	0.0634529	2.75849	3.25194	0.00387725	0.0488461	-2.21374
ZFP57	-0.197844	2.46645	-3.25173	0.00387908	0.0488461	-2.21419
PLA2G12A	0.113178	2.80777	3.25113	0.0038845	0.0488822	-2.21551
PDE5A	0.112681	2.08636	3.2509	0.0038866	0.0488822	-2.21602
KIAA1524	0.164208	1.5507	3.25042	0.0038909	0.0488822	-2.21707
PTCRA	0.0810911	2.86727	3.25031	0.00389183	0.0488822	-2.2173
MIRLET7D	-0.0972668	2.8344	-3.25023	0.00389263	0.0488822	-2.21749
LOC100996668	-0.103751	2.45908	-3.2483	0.00391005	0.049074	-2.22172
RP11-747H7.3	0.180907	2.26762	3.24788	0.00391378	0.0490749	-2.22262
NIF3L1	0.0938727	2.93279	3.24781	0.00391441	0.0490749	-2.22278
AMOTL2	0.0718373	1.96965	3.24699	0.00392184	0.0491411	-2.22457
KLF10	0.0946909	3.40388	3.24638	0.00392742	0.0491841	-2.22592
NOL4L	-0.0583679	2.39736	-3.24612	0.00392974	0.0491863	-2.22648
PLEKHA8P1	0.0702089	2.75489	3.24583	0.00393244	0.0491931	-2.22713
ZFAS1	-0.0489337	3.34017	-3.24466	0.00394312	0.0492903	-2.22969
NCAPH2	-0.0479707	2.60004	-3.2444	0.00394543	0.0492903	-2.23025
MIB2	-0.0713802	2.49133	-3.24406	0.00394854	0.0492903	-2.231
RP11-171N4.1	0.0831186	1.3231	3.24403	0.00394883	0.0492903	-2.23106
SNRPA1	-0.0619312	3.07904	-3.24373	0.00395155	0.0492974	-2.23172
ACSL4	0.108172	2.47489	3.24342	0.00395436	0.0493056	-2.23239
LAMA5	-0.101874	2.38707	-3.24205	0.00396698	0.0494259	-2.23541
CCR5	0.152066	3.10246	3.24182	0.00396909	0.0494259	-2.23591
COMMD3	0.0524613	3.24142	3.24166	0.00397049	0.0494259	-2.23624
GTPBP1	-0.0592503	2.61023	-3.24074	0.00397899	0.0495047	-2.23827
ATF7IP2	-0.0844287	2.94553	-3.24032	0.00398284	0.0495186	-2.23918
FAM110A	0.131848	2.86866	3.24015	0.00398443	0.0495186	-2.23956
NECAP2	-0.0485784	2.98951	-3.23874	0.00399741	0.0496453	-2.24264
ZW10	0.0545439	2.86556	3.23857	0.00399897	0.0496453	-2.24301
LINC00343	-0.0777571	1.49454	-3.23776	0.00400646	0.0497114	-2.24478
LRRC31	0.117579	1.55562	3.23636	0.00401952	0.0498464	-2.24786
INSIG1	-0.0791338	3.02779	-3.23452	0.00403663	0.0500314	-2.25188
NBAS	0.0489316	2.31854	3.23328	0.0040482	0.0501477	-2.25459
RP11-1017G21.4	0.0721283	1.34598	3.23302	0.00405069	0.0501514	-2.25517
ASNSD1	-0.0616777	3.1695	-3.23262	0.00405442	0.0501705	-2.25604
FAM129C	-0.0974038	2.43343	-3.23214	0.0040589	0.0501987	-2.25709
LOC102723864	-0.155689	2.04703	-3.23026	0.0040766	0.0503894	-2.2612
THAP10	0.12247	1.6733	3.23	0.00407901	0.0503894	-2.26176
LOC440864	-0.0641524	1.79784	-3.22971	0.00408175	0.0503894	-2.2624
MED27	-0.0569078	2.74739	-3.22956	0.00408313	0.0503894	-2.26272
SETBP1	-0.126747	2.68737	-3.2292	0.0040866	0.0503952	-2.26352
HERC2P7	0.121674	1.94171	3.22892	0.00408919	0.0503952	-2.26412
NPTN-IT1	0.14248	2.1067	3.22871	0.00409121	0.0503952	-2.26459
SCAMP1-AS1	-0.0558634	2.96874	-3.22858	0.00409241	0.0503952	-2.26487
ZNF143	0.0694683	2.93652	3.22762	0.00410148	0.0504535	-2.26696
AKT2	-0.0616544	2.5816	-3.22762	0.00410155	0.0504535	-2.26698
FRG1B	0.218923	2.31339	3.22695	0.00410788	0.0505042	-2.26844
C12orf76	0.0490002	2.60441	3.22463	0.00412991	0.0507377	-2.2735
LOC100996624	-0.0955737	1.52057	-3.22435	0.0041326	0.0507377	-2.27411
PTGS1	0.141599	3.02811	3.22425	0.00413353	0.0507377	-2.27432
GNA12	-0.0523065	2.8988	-3.22342	0.0041415	0.0508083	-2.27615
SDF2L1	-0.0673671	3.01859	-3.22267	0.00414872	0.0508696	-2.2778
CTD-2528L19.6	0.141631	1.87246	3.22227	0.00415251	0.0508888	-2.27866
NFE2L1	0.0503104	3.02419	3.22176	0.00415744	0.050922	-2.27978
ZFYVE26	0.0761958	2.80115	3.22078	0.00416683	0.0509986	-2.28192
C17orf96	-0.0580155	2.55566	-3.22056	0.00416893	0.0509986	-2.28239
SRFBP1	0.105189	2.62265	3.22041	0.00417038	0.0509986	-2.28272
CLK4	-0.121781	2.56119	-3.2193	0.00418107	0.0510915	-2.28514
UNK	-0.0645769	2.73458	-3.21916	0.00418245	0.0510915	-2.28545
ZNF585A	0.0860871	2.37477	3.21839	0.00418987	0.0511549	-2.28713
ARL6IP5	0.039414	3.54558	3.21795	0.00419418	0.0511731	-2.2881
MMP7	-0.0833207	1.64498	-3.21773	0.00419625	0.0511731	-2.28857
MYH10	-0.0961405	2.00419	-3.21755	0.00419807	0.0511731	-2.28898
SLC33A1	0.0934639	2.62779	3.21718	0.00420161	0.0511889	-2.28978
ZC3H6	0.0865401	2.38922	3.21609	0.00421218	0.0512704	-2.29215
FAM45A	0.0551347	2.74666	3.21603	0.00421278	0.0512704	-2.29229
DTX1	-0.105546	2.53411	-3.21541	0.00421881	0.0513148	-2.29364
MAPK14	0.0947741	2.95477	3.2152	0.00422091	0.0513148	-2.29411
KIAA1328	-0.0601719	2.17582	-3.21489	0.00422393	0.0513242	-2.29479
IFIT1	0.193714	2.91257	3.212	0.00425219	0.0516402	-2.3011
OR4A1P	0.109824	1.85388	3.20919	0.00427989	0.051949	-2.30724
LMBRD1	0.0592953	2.7315	3.2086	0.0042857	0.0519718	-2.30852
ZNF155	-0.12289	2.03114	-3.20854	0.00428631	0.0519718	-2.30865
CCSER2	-0.108118	2.68354	-3.20757	0.00429586	0.0520536	-2.31076
CTC-459F4.3	0.0636158	2.53461	3.2074	0.00429761	0.0520536	-2.31114
TCEAL3	-0.0477229	2.94128	-3.20686	0.00430293	0.0520905	-2.31231
ZNF492	0.180564	1.51183	3.20657	0.00430582	0.0520979	-2.31295
SMNDC1	-0.0574689	3.28134	-3.20532	0.00431825	0.0522207	-2.31567
GRAP2	0.112783	3.0538	3.2044	0.00432742	0.0522833	-2.31768
ABLIM3	0.170229	2.6075	3.20434	0.00432799	0.0522833	-2.3178
SLC29A3	0.0739955	2.95639	3.20407	0.00433073	0.0522887	-2.3184
TBC1D2B	0.0568723	2.70401	3.20244	0.004347	0.0524574	-2.32194
LTBP1	0.184558	2.5991	3.20122	0.00435925	0.0525775	-2.32461
MIR133A1HG	0.108246	1.40581	3.19895	0.00438213	0.0528257	-2.32955
XRCC5	0.039453	3.07623	3.19855	0.00438624	0.0528474	-2.33044
A2M-AS1	0.19784	2.3571	3.19702	0.00440168	0.0529868	-2.33376
LINC01233	-0.0918712	1.58097	-3.19695	0.00440244	0.0529868	-2.33393
ABHD14A	-0.0782819	2.93761	-3.19582	0.00441387	0.0530899	-2.33637
DHRS4-AS1	0.0997659	2.36832	3.19565	0.00441565	0.0530899	-2.33676
ACBD3	-0.0685708	2.95672	-3.19527	0.00441951	0.0531084	-2.33758
USP6NL	-0.0780705	2.40485	-3.1948	0.00442426	0.0531257	-2.3386
AKAP11	0.0826354	2.78811	3.19445	0.00442785	0.0531257	-2.33936
TTC32	-0.0703934	3.05164	-3.1944	0.00442839	0.0531257	-2.33948
ANGPTL6	-0.0887891	2.3516	-3.19422	0.00443024	0.0531257	-2.33987
ATM	0.0566017	2.80458	3.19276	0.00444517	0.053259	-2.34305
PXN-AS1	-0.105263	2.17379	-3.19268	0.00444601	0.053259	-2.34323
RAB27B	0.104155	2.46072	3.19244	0.00444844	0.0532603	-2.34375
POLR3H	-0.0452	2.55625	-3.19182	0.00445478	0.0533034	-2.34509
KLHL6	0.0722262	2.68763	3.19152	0.00445787	0.0533034	-2.34575
EXOSC6	-0.0640413	2.75572	-3.19128	0.00446031	0.0533034	-2.34627
MAGI2-AS3	0.130682	1.58888	3.19118	0.00446136	0.0533034	-2.34649
LEPR	0.100069	2.06391	3.18988	0.0044748	0.053436	-2.34933
C1orf198	0.108357	2.82706	3.18841	0.00448996	0.053589	-2.35253
DTX3	-0.0743788	2.47117	-3.18797	0.00449454	0.0536158	-2.35349
FRMD7	-0.250281	1.89834	-3.18441	0.00453157	0.054009	-2.36124
PLEKHG1	-0.154542	1.99596	-3.18433	0.00453236	0.054009	-2.36141
LOC101928076	-0.073459	1.62959	-3.18412	0.00453458	0.054009	-2.36187
GP1BA	0.185157	2.7204	3.18376	0.0045383	0.0540252	-2.36264
PARG	0.0664334	2.8485	3.18243	0.00455222	0.0541441	-2.36554
GUSBP3	0.142604	2.67968	3.18236	0.00455303	0.0541441	-2.3657
TUBB3	-0.0662793	3.07011	-3.18073	0.00457015	0.0542999	-2.36925
C16orf70	0.0530398	2.63154	3.18066	0.00457088	0.0542999	-2.3694
LINC01128	-0.0513593	2.34805	-3.17851	0.00459351	0.0545405	-2.37407
BEX4	-0.0737076	3.00471	-3.17771	0.004602	0.0545968	-2.37581
EZR	-0.0925643	3.09786	-3.17762	0.00460302	0.0545968	-2.37602
STX6	0.0717822	2.64979	3.17567	0.0046237	0.0548136	-2.38025
SAMD9	0.0676971	2.9631	3.1746	0.00463515	0.0548872	-2.38259
KLHDC8B	0.0965578	2.74451	3.1745	0.00463614	0.0548872	-2.38279
PBX1	0.191512	2.37043	3.17441	0.0046371	0.0548872	-2.38299
DAXX	0.0553985	3.02554	3.17367	0.00464506	0.054953	-2.38461
KIF14	0.0860595	1.67276	3.17288	0.00465354	0.0550248	-2.38633
CCDC132	0.0630836	2.19634	3.17149	0.00466846	0.0551325	-2.38935
KCMF1	0.0475601	2.55358	3.1714	0.00466939	0.0551325	-2.38954
ARNT	0.0613205	2.59175	3.17127	0.00467076	0.0551325	-2.38982
CSF3	-0.0582845	2.658	-3.17094	0.00467437	0.0551325	-2.39055
TRIM38	0.0504239	3.02986	3.17091	0.00467469	0.0551325	-2.39061
ZDHHC7	0.0651465	3.39558	3.17026	0.00468169	0.0551865	-2.39202
ZNF443	0.0514392	2.16455	3.16911	0.00469403	0.0553035	-2.39451
PLEKHG2	-0.0765618	2.80406	-3.16858	0.00469977	0.0553426	-2.39566
TRAF3IP3	0.0783043	3.12656	3.16786	0.0047076	0.0553977	-2.39723
AC002064.5	0.0923043	1.71122	3.16754	0.00471102	0.0553977	-2.39792
SCO1	0.0703477	2.87075	3.16733	0.00471339	0.0553977	-2.3984
NANOS1	-0.14202	1.44309	-3.16695	0.00471746	0.0553977	-2.39921
LOC101928157	0.109152	1.60746	3.16674	0.00471979	0.0553977	-2.39968
TUBGCP4	0.0520038	2.68698	3.16654	0.00472193	0.0553977	-2.4001
MFSD1	0.048018	3.47616	3.16639	0.00472355	0.0553977	-2.40043
MAP3K13	-0.0511082	2.29619	-3.16624	0.00472523	0.0553977	-2.40076
C5orf22	0.0848599	2.48547	3.16614	0.00472624	0.0553977	-2.40097
PAX5	-0.117447	2.67418	-3.16349	0.00475519	0.0557085	-2.40673
SLC9A8	-0.0887197	2.73216	-3.16295	0.00476107	0.0557352	-2.4079
CALD1	0.0894585	1.95845	3.16275	0.00476329	0.0557352	-2.40834
MAP7D2	0.0871421	1.78743	3.16261	0.00476477	0.0557352	-2.40863
PEMT	-0.0713502	2.83694	-3.16174	0.0047744	0.0558193	-2.41054
RANGRF	-0.0548021	2.88895	-3.15926	0.00480172	0.056105	-2.41592
MT1X	-0.074369	3.18262	-3.15907	0.00480375	0.056105	-2.41632
MAP4K5	-0.0698611	2.609	-3.15671	0.00482997	0.0563826	-2.42146
SLC25A21	0.0737813	1.357	3.15568	0.00484141	0.0564872	-2.42369
DLL1	-0.142878	2.42984	-3.15499	0.00484913	0.0565484	-2.4252
NFXL1	0.174183	2.79557	3.15459	0.00485355	0.0565556	-2.42606
COLCA1	0.107574	2.86071	3.15426	0.00485722	0.0565556	-2.42677
INHBA	-0.220673	1.79814	-3.15413	0.00485871	0.0565556	-2.42706
RP11-422P24.11	0.127922	1.89879	3.15404	0.00485963	0.0565556	-2.42724
CEP162	0.0812498	2.40149	3.15269	0.0048748	0.0567034	-2.43018
SLC27A2	0.0758828	1.96119	3.15244	0.00487758	0.0567068	-2.43072
BCL2	-0.0634094	2.78929	-3.1513	0.00489041	0.0568271	-2.4332
STIM1	0.0731209	2.57876	3.1508	0.00489599	0.0568559	-2.43427
CHAMP1	0.10699	2.88778	3.15045	0.00490001	0.0568559	-2.43505
DNAJC27	-0.112988	2.19055	-3.1503	0.00490162	0.0568559	-2.43535
FBXL5	0.0617391	3.28607	3.14999	0.00490517	0.0568559	-2.43604
FLJ31715	-0.074678	2.24152	-3.1497	0.00490836	0.0568559	-2.43665
NKRF	0.0587942	2.89634	3.14969	0.0049085	0.0568559	-2.43668
MGC16142	0.140929	1.70223	3.14953	0.00491028	0.0568559	-2.43702
CCPG1	0.0630543	2.79433	3.14839	0.00492318	0.05696	-2.4395
PFAS	-0.0811512	2.72652	-3.1483	0.00492425	0.05696	-2.4397
PIAS1	0.0499836	3.13107	3.1478	0.00492988	0.0569963	-2.44078
LINC01254	-0.0767619	1.60261	-3.14694	0.00493968	0.0570807	-2.44265
UGP2	0.0597065	2.91144	3.14651	0.00494456	0.0571082	-2.44358
SAMD8	-0.0642591	2.61996	-3.14499	0.00496184	0.0572717	-2.44688
FAM212B	0.0572479	2.58835	3.14483	0.00496371	0.0572717	-2.44723
FRAT1	0.0673432	3.16353	3.14151	0.00500168	0.0576807	-2.45442
LEFTY1	0.0856926	2.08693	3.14106	0.00500683	0.0576861	-2.45539
CASP8AP2	0.0732272	2.41943	3.14103	0.00500719	0.0576861	-2.45546
AP3M1	0.0626959	2.95083	3.14038	0.00501465	0.0577429	-2.45686
SNRNP27	-0.0611262	3.19909	-3.1395	0.00502479	0.057807	-2.45877
UBOX5	0.045365	2.8156	3.13946	0.00502527	0.057807	-2.45886
GJB6	-0.318411	1.89301	-3.13859	0.0050354	0.0578945	-2.46076
KBTBD7	0.149313	2.16393	3.13749	0.00504807	0.058011	-2.46313
BRSK1	0.067346	2.91072	3.1371	0.00505264	0.0580175	-2.46398
RP11-61L19.3	-0.0892324	2.61703	-3.13693	0.00505454	0.0580175	-2.46434
FAM57A	-0.0852993	2.37185	-3.13679	0.00505625	0.0580175	-2.46465
UCHL5	-0.0473034	2.46492	-3.1361	0.00506426	0.0580803	-2.46615
GMEB2	-0.0445578	2.96687	-3.13548	0.00507146	0.0581338	-2.46749
C2orf47	-0.0651056	2.96061	-3.13475	0.00507999	0.0581873	-2.46907
S100PBP	0.0644415	2.83592	3.13464	0.00508122	0.0581873	-2.4693
SPANXA2-OT1	-0.0752676	1.54811	-3.13387	0.00509025	0.0582615	-2.47097
[truncated: 561 more rows]

## Sheet: C2vsC3
	logFC	AveExpr	t	P.Value	adj.P.Val	B
NFKBIE	-0.286287	2.9741	-14.0225	5.1431e-12	7.75243e-08	17.1218
F3	-1.25698	2.65121	-13.8175	6.7766e-12	7.75243e-08	16.881
CD83	-0.577567	3.39511	-12.7949	2.82569e-11	1.98911e-07	15.6186
TP53INP2	-0.566754	2.83196	-12.6514	3.47746e-11	1.98911e-07	15.433
RASGEF1B	-0.715756	2.38969	-12.419	4.88588e-11	2.23578e-07	15.1279
PHLDA1	-0.765693	2.58489	-12.0378	8.6281e-11	2.57306e-07	14.6147
RP6-99M1.2	-1.15404	1.93364	-12.0052	9.0646e-11	2.57306e-07	14.57
PFKFB3	-0.497817	3.16712	-11.9728	9.51906e-11	2.57306e-07	14.5257
PTS	-0.284838	3.05119	-11.9324	1.01213e-10	2.57306e-07	14.4701
MIR6732	-0.49336	3.05162	-11.7509	1.33581e-10	3.05632e-07	14.2179
OSR2	-0.821661	2.06877	-11.3892	2.34482e-10	4.87722e-07	13.7042
CXCL2	-0.594453	2.80773	-11.1698	3.32024e-10	6.33059e-07	13.385
C15orf48	-1.26359	2.53677	-11.0469	4.04302e-10	7.11571e-07	13.2038
ICAM1	-0.415455	2.97216	-10.8843	5.2602e-10	8.59668e-07	12.961
NR4A3	-0.64945	2.45586	-10.5207	9.57118e-10	1.45992e-06	12.4065
EREG	-0.872777	2.88974	-10.4747	1.03355e-09	1.47798e-06	12.3351
SERPINB2	-0.777456	3.02721	-10.4137	1.14475e-09	1.54071e-06	12.2401
NUDT15	-0.32648	2.72463	-10.3331	1.31092e-09	1.66633e-06	12.1139
PTX3	-0.91206	2.93916	-10.2704	1.45776e-09	1.72068e-06	12.0149
NLRP3	-0.574905	2.98801	-10.2519	1.50409e-09	1.72068e-06	11.9858
TTTY15	-0.758305	2.17011	-10.1711	1.72577e-09	1.86862e-06	11.8574
IL6	-1.0565	2.87531	-10.1342	1.83803e-09	1.86862e-06	11.7986
NAMPT	-0.314663	3.33023	-10.1215	1.87842e-09	1.86862e-06	11.7782
IL1B	-0.6993	3.537	-9.96135	2.47445e-09	2.30595e-06	11.5204
ZNF674-AS1	-0.542296	2.18664	-9.9509	2.51961e-09	2.30595e-06	11.5034
MAFF	-0.633053	3.07574	-9.89065	2.79726e-09	2.46159e-06	11.4054
C11orf96	-0.852724	2.23656	-9.83396	3.08761e-09	2.61646e-06	11.3128
PIGA	-0.332149	2.73023	-9.72038	3.76742e-09	3.07852e-06	11.1258
CSRNP1	-0.343732	3.1576	-9.66212	4.17472e-09	3.29371e-06	11.0293
LOC100129518	-0.364925	3.19527	-9.61805	4.51308e-09	3.44197e-06	10.956
CCL20	-1.38049	2.94586	-9.44999	6.08806e-09	4.49338e-06	10.6738
GPR84	-0.6149	2.82009	-9.39304	6.74327e-09	4.79426e-06	10.5773
PIM3	-0.283629	3.41297	-9.37908	6.9148e-09	4.79426e-06	10.5536
NFKBIZ	-0.245656	3.60255	-9.23879	8.91214e-09	5.84482e-06	10.3137
ARL5B	-0.464439	2.61463	-9.23701	8.94094e-09	5.84482e-06	10.3106
EAF1	-0.219905	3.02843	-9.21259	9.34716e-09	5.94064e-06	10.2686
SLC5A6	-0.212686	2.9332	-9.15322	1.04164e-08	6.4413e-06	10.166
CCL3	-0.4339	3.56298	-9.13401	1.07889e-08	6.49607e-06	10.1327
BTG3	-0.310632	2.46271	-9.05769	1.24111e-08	7.28117e-06	9.99994
ITPRIP	-0.325194	2.97407	-9.00523	1.36713e-08	7.81997e-06	9.90818
TNF	-0.617021	3.17826	-8.94518	1.5278e-08	8.31415e-06	9.80268
FDXACB1	-0.256142	2.60575	-8.94344	1.53274e-08	8.31415e-06	9.79961
MIR155	-0.988972	2.78436	-8.93306	1.56254e-08	8.31415e-06	9.78132
PDE4B	-0.354575	3.10949	-8.89343	1.68194e-08	8.74607e-06	9.71135
LOC101927886	-0.241207	2.5376	-8.81785	1.93666e-08	9.84686e-06	9.57725
PDE4D	-0.441587	2.42223	-8.77367	2.10374e-08	1.04638e-05	9.49851
TNFAIP3	-0.261662	3.56926	-8.75661	2.17222e-08	1.05746e-05	9.46801
AC079305.10	-0.62818	2.86186	-8.69146	2.45565e-08	1.16831e-05	9.35121
ZNF331	-0.454659	3.04433	-8.68154	2.50206e-08	1.16831e-05	9.33337
BCL2A1	-0.313374	3.56706	-8.66538	2.57962e-08	1.18043e-05	9.30428
IL1A	-0.881959	2.54493	-8.65137	2.64886e-08	1.18835e-05	9.27903
TIPARP	-0.300041	3.26062	-8.54588	3.23628e-08	1.40728e-05	9.08798
ATF3	-0.346593	2.73049	-8.54207	3.25987e-08	1.40728e-05	9.08104
CREM	-0.367665	2.72335	-8.51375	3.44082e-08	1.45789e-05	9.02947
KANSL2	-0.235523	3.05902	-8.47103	3.73381e-08	1.55326e-05	8.95143
NFKBID	-0.32062	2.69859	-8.41286	4.17471e-08	1.65955e-05	8.84477
CCL4	-0.441448	3.546	-8.40393	4.24704e-08	1.65955e-05	8.82835
RHEBL1	-0.206258	2.47198	-8.40184	4.26415e-08	1.65955e-05	8.82451
CXCL8	-0.337172	3.64466	-8.39999	4.27944e-08	1.65955e-05	8.82109
B3GNT5	-0.334554	2.39096	-8.36303	4.59528e-08	1.75233e-05	8.753
SDE2	-0.203	2.8632	-8.34164	4.78908e-08	1.7963e-05	8.71349
C12orf61	-0.693816	2.09327	-8.32201	4.9743e-08	1.83568e-05	8.67718
ZBTB10	-0.375983	2.34091	-8.26322	5.57485e-08	2.02464e-05	8.56809
PPP1R15A	-0.377179	3.41593	-8.2356	5.88249e-08	2.10299e-05	8.51665
CXCL1	-0.804726	2.82448	-8.19841	6.32454e-08	2.22624e-05	8.44724
LOC101928927	-0.255324	3.07373	-8.15299	6.91155e-08	2.396e-05	8.36218
BCL10	-0.178615	2.8567	-8.14197	7.06229e-08	2.41172e-05	8.34149
RIPK2	-0.325669	3.03288	-8.09976	7.67194e-08	2.58138e-05	8.2621
PPIF	-0.305369	3.17704	-8.04022	8.6257e-08	2.86023e-05	8.14967
LAMB3	-0.442679	2.22272	-7.9841	9.63719e-08	3.14998e-05	8.04323
DDIT3	-0.257843	3.07333	-7.91878	1.09708e-07	3.49321e-05	7.91873
ERRFI1	-0.53397	2.31778	-7.91282	1.11015e-07	3.49321e-05	7.90734
CCDC59	-0.160109	3.19899	-7.91084	1.11453e-07	3.49321e-05	7.90356
PHACTR1	-0.416202	2.75805	-7.89927	1.1405e-07	3.52631e-05	7.88142
CLK1	-0.189087	3.31285	-7.877	1.19223e-07	3.6371e-05	7.83879
DUSP2	-0.274344	3.41603	-7.85236	1.25231e-07	3.77012e-05	7.79152
CXCL3	-1.36934	2.90747	-7.81272	1.35565e-07	4.02822e-05	7.71526
FBXO33	-0.231584	3.04201	-7.79165	1.41411e-07	4.14806e-05	7.67465
CDADC1	-0.201669	2.5926	-7.7756	1.46038e-07	4.22957e-05	7.64367
HCAR3	-0.479045	3.2711	-7.75421	1.52451e-07	4.3601e-05	7.60231
IFRD1	-0.217219	2.96479	-7.70757	1.67462e-07	4.73028e-05	7.51191
G0S2	-0.283973	3.46927	-7.64673	1.89368e-07	5.28384e-05	7.3935
PTGS2	-0.53466	3.27049	-7.61988	1.99957e-07	5.49086e-05	7.34108
LPAR5	0.253025	2.48172	7.61413	2.02302e-07	5.49086e-05	7.32984
C22orf31	-0.201907	2.21648	-7.60466	2.06228e-07	5.49086e-05	7.31132
AVPI1	-0.213232	2.80882	-7.60428	2.06387e-07	5.49086e-05	7.31058
GRPEL1	-0.179035	3.12696	-7.58645	2.14002e-07	5.628e-05	7.27566
ZFY	-1.02076	1.98377	-7.56592	2.23128e-07	5.80133e-05	7.2354
ZFC3H1	-0.265415	2.74691	-7.55279	2.29176e-07	5.89163e-05	7.20961
MARCKS	-0.255645	3.11626	-7.51089	2.49628e-07	6.34609e-05	7.12718
LOC440934	-1.00682	2.00742	-7.50273	2.53827e-07	6.38194e-05	7.11108
IER3	-0.30834	3.55406	-7.49059	2.60207e-07	6.47123e-05	7.08713
NR4A2	-0.478242	3.26236	-7.44672	2.84679e-07	6.94197e-05	7.0004
DNTTIP2	-0.108216	3.29012	-7.44582	2.85203e-07	6.94197e-05	6.99863
RLIM	-0.150866	2.85006	-7.3996	3.13617e-07	7.55322e-05	6.90695
FFAR2	-0.622955	2.77321	-7.34898	3.48114e-07	8.29672e-05	6.80617
ANKRD37	-0.234915	2.42415	-7.32717	3.64165e-07	8.58979e-05	6.76263
SP1	0.188252	2.83941	7.31229	3.75548e-07	8.76789e-05	6.73289
CCRL2	-0.499629	2.81407	-7.30641	3.80147e-07	8.78561e-05	6.72113
CCNH	-0.136515	3.21643	-7.29946	3.85661e-07	8.82391e-05	6.70722
PMAIP1	-0.394421	3.21062	-7.26783	4.11795e-07	9.32858e-05	6.64385
LOC100506098	-0.652851	2.62042	-7.23296	4.4275e-07	9.93148e-05	6.57379
FOSL1	-0.433877	2.48011	-7.14911	5.27375e-07	0.000117149	6.40463
ATG2A	-0.163165	3.1106	-7.13288	5.45593e-07	0.000119319	6.37177
HEXIM2	0.221743	2.5702	7.13115	5.47576e-07	0.000119319	6.36826
PDCD4	-0.625978	2.38851	-7.12307	5.5692e-07	0.000119737	6.35189
POLK	0.203711	2.60103	7.12047	5.5996e-07	0.000119737	6.34662
NINJ1	-0.254599	3.24841	-7.09459	5.912e-07	0.000125247	6.29408
MAPK6	-0.212524	2.73086	-7.00357	7.16054e-07	0.000148245	6.10858
PHLDA2	-0.367972	2.03611	-7.00227	7.18016e-07	0.000148245	6.10593
MAFB	-0.188637	3.45097	-7.0015	7.19194e-07	0.000148245	6.10435
EDN1	-0.310515	2.27798	-6.97614	7.58783e-07	0.000155009	6.05244
ERCC4	0.235997	2.35374	6.93736	8.23714e-07	0.000166615	5.9729
GIMAP4	0.185241	3.41094	6.93368	8.3016e-07	0.000166615	5.96535
ETF1	-0.134134	3.16491	-6.92483	8.45896e-07	0.000168297	5.94715
CISH	0.337436	2.9204	6.9185	8.57324e-07	0.0001691	5.93415
ACSL1	-0.239961	3.25922	-6.87948	9.31455e-07	0.000182151	5.85377
PRKY	-0.37832	2.52082	-6.86203	9.66693e-07	0.00018744	5.81778
METTL13	0.229332	2.84338	6.85643	9.78304e-07	0.000188097	5.8062
AC002310.12	0.269545	2.2318	6.83528	1.02344e-06	0.000192311	5.76248
DUSP5	-0.33324	3.05116	-6.8324	1.02974e-06	0.000192311	5.75652
DDX3Y	-1.09383	2.19824	-6.83076	1.03335e-06	0.000192311	5.75313
PPP1R15B	-0.177511	3.37192	-6.83054	1.03384e-06	0.000192311	5.75267
SEC23IP	0.180987	2.55907	6.8241	1.04813e-06	0.000193398	5.73936
ADM	-0.368471	3.06766	-6.80682	1.08756e-06	0.000199066	5.70355
FADD	0.218952	2.84397	6.79001	1.12735e-06	0.000204713	5.6687
FAM53C	-0.135269	3.05777	-6.76507	1.1892e-06	0.000214244	5.6169
OTUD1	-0.200943	2.94517	-6.73716	1.26255e-06	0.000225681	5.55883
LOC101927811	-0.428697	2.69788	-6.70583	1.35045e-06	0.000238604	5.49353
TRAF4	-0.244433	2.43588	-6.70403	1.3557e-06	0.000238604	5.48976
USP36	-0.151171	2.64576	-6.67542	1.4418e-06	0.00025182	5.43001
RP11-629O1.2	-0.274588	2.40207	-6.66091	1.4876e-06	0.00025688	5.39966
ZFAND2A	-0.181584	3.16592	-6.65916	1.49322e-06	0.00025688	5.396
MXD1	-0.223553	2.99497	-6.65285	1.51369e-06	0.000258458	5.38278
ARL4A	-0.187342	3.0826	-6.63937	1.55837e-06	0.000264115	5.35455
GTF2E1	0.265762	2.88238	6.63583	1.57034e-06	0.000264187	5.34712
NRIP3	-0.407781	2.46656	-6.61663	1.63687e-06	0.000273369	5.30684
SLC25A33	-0.188907	2.98449	-6.5893	1.73658e-06	0.00028792	5.24942
YTHDF3-AS1	-0.192688	2.4112	-6.5795	1.77384e-06	0.000291982	5.22881
KCNJ2	-0.712098	2.80229	-6.56636	1.82509e-06	0.000298272	5.20115
IDI1	-0.15558	3.10854	-6.56108	1.84612e-06	0.000298501	5.19002
NAP1L5	-0.469363	2.71653	-6.55947	1.85258e-06	0.000298501	5.18663
ZBTB5	-0.160807	2.99178	-6.53479	1.95455e-06	0.000311634	5.13459
NFE2L2	-0.154062	2.76642	-6.5319	1.96687e-06	0.000311634	5.12849
TAF5L	-0.187661	2.7096	-6.53001	1.97495e-06	0.000311634	5.1245
CUL1	-0.143839	3.01749	-6.5084	2.06998e-06	0.000324392	5.07885
PRDM1	-0.236236	2.98783	-6.49401	2.13584e-06	0.000332436	5.04843
TOE1	-0.175263	2.97538	-6.47592	2.22176e-06	0.000343472	5.01011
SERTAD1	-0.246543	2.97265	-6.44555	2.37399e-06	0.000364543	4.94572
UTY	-0.434947	2.30884	-6.43906	2.40785e-06	0.000367278	4.93195
MAP3K7	0.14078	2.8457	6.43576	2.42531e-06	0.000367491	4.92493
DNAAF1	-0.434585	2.66544	-6.41872	2.51736e-06	0.000378929	4.88873
VPS72	0.120229	3.01814	6.40837	2.57503e-06	0.000385077	4.86672
TNFSF9	-0.318843	2.41636	-6.39598	2.64585e-06	0.000393098	4.84035
LOC731424	-0.517797	2.46292	-6.38899	2.68667e-06	0.000394623	4.82547
TSPYL2	-0.163487	3.16548	-6.38832	2.69061e-06	0.000394623	4.82404
GABARAPL1	-0.282308	3.08719	-6.38004	2.73991e-06	0.00039707	4.80639
SELK	-0.112243	3.4013	-6.37969	2.742e-06	0.00039707	4.80565
PLK2	-0.714846	2.44147	-6.35223	2.91227e-06	0.000417279	4.74709
LINC-PINT	-0.195883	2.61217	-6.35133	2.91804e-06	0.000417279	4.74517
NFIL3	-0.240826	3.27141	-6.34518	2.95777e-06	0.000418732	4.73202
TAF13	-0.179233	2.52024	-6.3441	2.9648e-06	0.000418732	4.72971
SHQ1	0.118081	2.91426	6.34117	2.98391e-06	0.000418846	4.72346
RP11-425D10.10	-0.407485	2.33175	-6.31848	3.13657e-06	0.00043759	4.67495
RNF103	-0.179585	2.94374	-6.31048	3.1923e-06	0.000442665	4.65783
FBXW7	-0.113188	2.82389	-6.30769	3.21198e-06	0.000442712	4.65185
PAQR8	0.288897	2.79964	6.30059	3.26256e-06	0.00044699	4.63666
TSIX	0.596018	2.27506	6.29491	3.30366e-06	0.000449927	4.62449
MAP3K8	-0.31516	3.05338	-6.28562	3.372e-06	0.000456517	4.60458
SDC4	-0.407926	2.60393	-6.25298	3.62372e-06	0.000487364	4.53456
TMEM140	0.272778	2.99153	6.24867	3.65841e-06	0.000487364	4.52529
PAPOLG	0.146025	2.51684	6.24646	3.67632e-06	0.000487364	4.52054
TXLNGY	-1.06421	2.23836	-6.24486	3.68936e-06	0.000487364	4.5171
JMJD6	-0.192054	2.73428	-6.24278	3.70635e-06	0.000487364	4.51263
COQ10B	-0.147989	2.56665	-6.23671	3.75643e-06	0.000489468	4.49958
IL12A	-0.273919	2.13233	-6.23566	3.76514e-06	0.000489468	4.49732
PLEKHG2	-0.184111	2.80406	-6.22137	3.88604e-06	0.000502331	4.46658
STAG3L4	-0.213462	2.5301	-6.2107	3.97889e-06	0.000511444	4.44362
SLC7A5	-0.368096	2.93855	-6.20214	4.05497e-06	0.000518311	4.42519
BNIP1	-0.18921	2.70641	-6.1804	4.25509e-06	0.000540869	4.37833
USP9Y	-1.11985	2.10725	-6.17489	4.30748e-06	0.000544503	4.36642
ETS2	-0.288257	2.90265	-6.17084	4.3463e-06	0.000546391	4.3577
CCR3	0.417237	2.25223	6.16522	4.4008e-06	0.00054672	4.34557
IRF1	-0.181133	3.28593	-6.16476	4.40529e-06	0.00054672	4.34458
MAPK1IP1L	-0.111255	3.14239	-6.1632	4.4206e-06	0.00054672	4.34121
GEMIN6	0.164947	2.72151	6.15735	4.4784e-06	0.000550892	4.32857
ALYREF	-0.247314	2.90068	-6.15161	4.53581e-06	0.00055497	4.31617
DUSP8	-0.198183	2.77388	-6.14558	4.59698e-06	0.000556949	4.30314
MAT2B	0.111373	3.02897	6.14522	4.60067e-06	0.000556949	4.30236
RAP2C	-0.134836	3.21489	-6.14042	4.65e-06	0.000557686	4.29198
RP11-248J18.3	-0.163346	2.76671	-6.13989	4.6555e-06	0.000557686	4.29083
SENCR	0.16181	2.75214	6.11515	4.91876e-06	0.000586152	4.23731
XIST	1.33731	2.57478	6.10208	5.06404e-06	0.000600338	4.20898
KDM5D	-1.19781	2.44458	-6.08355	5.2775e-06	0.000619259	4.1688
LDLR	-0.196039	2.51281	-6.08352	5.27777e-06	0.000619259	4.16875
SLC2A3	-0.201458	3.21789	-6.07468	5.38282e-06	0.000628362	4.14958
RNMT	-0.179989	2.73637	-6.07043	5.43418e-06	0.000631138	4.14033
HSPA9	-0.138386	2.90254	-6.06776	5.46661e-06	0.000631698	4.13454
GJB2	-0.987557	1.96467	-6.05981	5.56444e-06	0.00063977	4.11728
MFSD2A	-0.251663	2.51336	-6.05581	5.61432e-06	0.000642278	4.10859
EIF1AY	-1.49579	2.21825	-6.04898	5.70059e-06	0.000648903	4.09375
RGS18	0.254612	3.41102	6.03342	5.90232e-06	0.000666996	4.05991
SGK1	-0.215617	3.49521	-6.03224	5.91784e-06	0.000666996	4.05735
DNAAF2	0.289582	2.60381	6.02482	6.01694e-06	0.000674841	4.04119
FCAR	-0.32448	2.58721	-6.02015	6.08e-06	0.000678588	4.03104
CLC	0.563533	3.04531	6.0047	6.29387e-06	0.000699048	3.99739
YRDC	-0.201026	3.01136	-5.99819	6.38626e-06	0.000705882	3.9832
LINC00936	-0.153758	3.53588	-5.99428	6.44247e-06	0.000708672	3.97467
FASTKD5	-0.107935	3.01899	-5.96874	6.8221e-06	0.000746841	3.91893
NME6	0.149006	2.72746	5.95954	6.96429e-06	0.000758776	3.89885
GIMAP1	0.152693	3.11992	5.94564	7.18507e-06	0.000779121	3.86847
LOC101928433	-0.210302	2.06104	-5.94059	7.26691e-06	0.000784278	3.85744
RABGEF1	-0.268285	2.88038	-5.93246	7.40094e-06	0.000794993	3.83965
HAUS3	-0.22719	3.14413	-5.92423	7.53902e-06	0.000806041	3.82165
MIR4657	-0.181165	2.88894	-5.9104	7.77717e-06	0.000827635	3.79137
STARD4	-0.221509	2.93116	-5.90178	7.92957e-06	0.000839947	3.77248
JOSD1	-0.16989	3.26808	-5.89786	7.99987e-06	0.000843488	3.76389
TXNIP	0.0999676	3.63186	5.87451	8.43172e-06	0.000884943	3.71269
RPS4Y1	-1.27047	2.99896	-5.87212	8.47732e-06	0.000885667	3.70744
B3GNT8	0.164255	2.54183	5.86118	8.689e-06	0.000903656	3.68343
IER5	-0.160536	3.48724	-5.85662	8.77882e-06	0.000908866	3.67341
MIR6883	-0.186534	2.99196	-5.84362	9.04024e-06	0.000928857	3.64484
RP3-428L16.2	-0.481276	2.38335	-5.84299	9.0531e-06	0.000928857	3.64345
HIST1H2BJ	0.419498	2.07695	5.8367	9.1825e-06	0.000937926	3.62963
SERPINB9P1	-0.400028	2.7315	-5.83295	9.26065e-06	0.000939799	3.62138
NFKBIA	-0.164656	3.24849	-5.8306	9.30994e-06	0.000939799	3.61621
TNFAIP6	-0.568874	2.63011	-5.82903	9.34298e-06	0.000939799	3.61276
GBP1P1	-0.454336	2.36823	-5.82635	9.39979e-06	0.000939799	3.60686
PDIA3	-0.117535	3.06129	-5.82605	9.4062e-06	0.000939799	3.60619
CCRN4L	-0.291105	2.09688	-5.81809	9.57682e-06	0.000952685	3.58869
C5orf51	0.200884	2.39908	5.81344	9.67811e-06	0.000958594	3.57844
GIMAP8	0.366257	2.7424	5.8074	9.81111e-06	0.000967578	3.56515
MTHFD2L	-0.152021	2.10256	-5.80038	9.96808e-06	0.00097884	3.54969
SPTY2D1	-0.206376	2.83298	-5.78668	1.02821e-05	0.00100536	3.51949
TSPYL5	-0.363699	2.39916	-5.78425	1.03386e-05	0.00100659	3.51415
DAPP1	0.14131	2.91547	5.77933	1.04546e-05	0.00101357	3.50328
MASTL	-0.364243	2.54117	-5.76686	1.07541e-05	0.0010382	3.47578
LIMK2	-0.146007	2.57756	-5.75845	1.0961e-05	0.00104983	3.45722
AF007147	0.214422	2.77861	5.75546	1.10356e-05	0.00104983	3.45061
MS4A2	0.263994	1.88643	5.75472	1.10542e-05	0.00104983	3.44898
TMEM60	0.18558	3.01341	5.75456	1.10581e-05	0.00104983	3.44863
LOC101928487	-0.159758	2.50532	-5.75015	1.11693e-05	0.00105601	3.43888
FKBP11	-0.16367	3.18071	-5.7436	1.13363e-05	0.00106738	3.42443
GADD45A	-0.236591	3.1758	-5.73694	1.1509e-05	0.0010792	3.4097
SLC40A1	0.183364	2.80114	5.72157	1.19176e-05	0.00111296	3.37572
DBF4	-0.21772	2.96788	-5.71021	1.22291e-05	0.00113741	3.35059
KBTBD8	-0.323405	2.75687	-5.70654	1.23317e-05	0.00114137	3.34246
MAP3K1	0.194584	3.05405	5.70512	1.23715e-05	0.00114137	3.33932
ARAF	-0.151624	2.81863	-5.69881	1.25501e-05	0.00115089	3.32536
UMPS	0.142583	2.41461	5.69793	1.25753e-05	0.00115089	3.32341
GTF3C1	-0.158486	3.07829	-5.68873	1.28412e-05	0.00117055	3.30302
TMEM88	-0.280896	2.68793	-5.68094	1.30707e-05	0.00118494	3.28577
MTFP1	-0.242067	2.95374	-5.67987	1.31027e-05	0.00118494	3.28339
BTG1	-0.123026	3.47257	-5.67737	1.31772e-05	0.00118698	3.27787
CTA-29F11.1	-0.305293	3.03828	-5.66992	1.34027e-05	0.00120082	3.26134
PDK4	0.480532	2.31592	5.66884	1.34358e-05	0.00120082	3.25894
ZNF780A	0.301826	1.91511	5.6641	1.35815e-05	0.00120661	3.24843
MRPS18B	0.103163	3.09262	5.66331	1.3606e-05	0.00120661	3.24668
SAMSN1	-0.199296	3.13951	-5.65937	1.37284e-05	0.00121277	3.23795
FAM228B	-0.127953	2.80085	-5.65661	1.38151e-05	0.00121573	3.23182
METRNL	-0.269356	3.18421	-5.6541	1.38943e-05	0.00121802	3.22625
BCL3	-0.267031	2.8683	-5.64957	1.40386e-05	0.00122597	3.21619
GPR82	0.246922	1.74469	5.63566	1.44909e-05	0.00126065	3.18531
KANSL1L	0.145506	2.06428	5.6307	1.46556e-05	0.00126555	3.17429
P2RY12	0.567954	2.44597	5.63063	1.46579e-05	0.00126555	3.17415
LYPD3	-0.255737	2.64599	-5.62275	1.49237e-05	0.00128256	3.15664
PHF23	0.204247	2.92356	5.62148	1.49669e-05	0.00128256	3.15382
THAP2	-0.389003	2.53142	-5.61744	1.51056e-05	0.00128962	3.14484
MARS2	0.147808	2.50088	5.61002	1.53636e-05	0.00130676	3.12834
ZNF326	-0.147806	2.35211	-5.59226	1.59998e-05	0.00135583	3.08882
DUSP4	-0.571752	2.53716	-5.58591	1.62337e-05	0.00136808	3.07468
TNFAIP8L2	0.291376	3.03551	5.58509	1.62639e-05	0.00136808	3.07287
DBT	0.128966	2.3626	5.57499	1.66439e-05	0.00139492	3.05037
GIMAP6	0.170357	3.25957	5.5662	1.6982e-05	0.00141806	3.03078
RP11-363E7.4	0.320373	1.84987	5.55191	1.75465e-05	0.00145987	2.99893
CWC25	-0.143069	2.84016	-5.53267	1.83366e-05	0.00151826	2.95603
BCAS2	-0.141293	3.25239	-5.53075	1.84176e-05	0.00151826	2.95173
KPNA2	-0.120201	3.19016	-5.53004	1.84474e-05	0.00151826	2.95016
PLAUR	-0.257427	3.21586	-5.52571	1.86314e-05	0.00152309	2.94049
MIR22	-0.188421	3.19378	-5.52553	1.86392e-05	0.00152309	2.94008
AKAP8	-0.0950396	3.01498	-5.51986	1.88831e-05	0.00153753	2.92742
HEMGN	0.556795	2.57095	5.51309	1.91782e-05	0.00155602	2.91232
EIF1	-0.0874152	3.46067	-5.50793	1.94064e-05	0.00156897	2.90079
TIMM23B	-0.201742	2.90482	-5.50322	1.96172e-05	0.00158043	2.89027
C14orf119	0.177252	3.20947	5.49864	1.98248e-05	0.00159155	2.88002
SLC16A6	-0.156979	2.96414	-5.48911	2.02629e-05	0.00162103	2.85872
CASP2	0.141826	2.45738	5.48016	2.06838e-05	0.00164713	2.8387
PTPDC1	-0.105572	2.21893	-5.47912	2.0733e-05	0.00164713	2.83638
PLA1A	-0.617942	2.19659	-5.47093	2.11269e-05	0.00167261	2.81805
DDX21	-0.10788	3.33244	-5.44133	2.26143e-05	0.00178419	2.75178
RP11-248J18.2	-0.346624	1.92114	-5.43169	2.31216e-05	0.00181795	2.73017
ZNF267	-0.263693	2.9741	-5.4294	2.32437e-05	0.00182129	2.72504
HMGCL	0.138034	3.0056	5.42137	2.36771e-05	0.00184891	2.70705
SGK223	0.22517	3.0722	5.4179	2.3867e-05	0.00185741	2.69926
GGPS1	0.170698	2.85566	5.40777	2.44305e-05	0.00189482	2.67653
ERN1	-0.145887	2.86477	-5.4061	2.45244e-05	0.00189567	2.6728
CACNA2D2	-0.281184	2.79939	-5.404	2.46437e-05	0.00189848	2.66807
GIMAP1-GIMAP5	0.159697	2.89888	5.39363	2.52394e-05	0.00193784	2.64481
GATA2	0.156103	2.60419	5.39142	2.53684e-05	0.00194123	2.63984
KCNK7	-0.154811	2.36209	-5.3892	2.54988e-05	0.00194471	2.63485
CHST10	-0.136527	2.63786	-5.38542	2.57215e-05	0.00195518	2.62638
NUDT11	-0.259389	2.35843	-5.38237	2.59031e-05	0.00196083	2.61953
ADORA2A	-0.152953	2.9004	-5.38103	2.59836e-05	0.00196083	2.6165
RSRC2	-0.126573	3.21694	-5.37987	2.6053e-05	0.00196083	2.6139
IFNG	-0.526034	2.76298	-5.3783	2.61474e-05	0.00196148	2.61038
ATXN1L	-0.124718	3.13202	-5.37213	2.65226e-05	0.00198313	2.5965
RP11-649A18.7	-0.170215	2.38678	-5.35794	2.74049e-05	0.00204242	2.56463
HIST1H2AD	0.191417	2.17408	5.3529	2.77261e-05	0.00205966	2.55328
CCR2	0.417179	3.09614	5.34878	2.79907e-05	0.00207258	2.54403
MLH3	0.312975	2.94452	5.34703	2.8104e-05	0.00207425	2.5401
PHC3	-0.121769	2.61385	-5.34205	2.84291e-05	0.00208642	2.52889
DNAJC25	-0.186031	2.60847	-5.34172	2.84512e-05	0.00208642	2.52814
ADORA2A-AS1	-0.394068	2.20343	-5.33628	2.88109e-05	0.00210605	2.5159
TNFSF10	0.242421	3.22713	5.31011	3.06072e-05	0.00222856	2.45699
MIR101-1	-0.265368	2.51823	-5.30906	3.06817e-05	0.00222856	2.45463
ZNF394	-0.0936077	2.98367	-5.30596	3.09027e-05	0.00223187	2.44763
EZH2	-0.248222	2.67952	-5.30568	3.09223e-05	0.00223187	2.44702
ETV3	-0.197442	2.77571	-5.29644	3.15909e-05	0.00227098	2.42618
RBX1	0.0957031	3.32695	5.29546	3.16626e-05	0.00227098	2.42397
NFKB2	-0.209657	2.58394	-5.29079	3.20065e-05	0.00227603	2.41345
KCTD11	0.125771	2.54854	5.29035	3.20386e-05	0.00227603	2.41248
KLHL15	-0.171368	2.87568	-5.28957	3.20966e-05	0.00227603	2.41072
ZKSCAN4	0.184286	2.63345	5.28907	3.21343e-05	0.00227603	2.40957
HERC3	-0.136977	2.51687	-5.28777	3.22306e-05	0.00227603	2.40666
SMIM13	-0.195869	2.4624	-5.28318	3.25753e-05	0.0022933	2.3963
ARFIP1	0.260614	2.77351	5.28034	3.27901e-05	0.00230134	2.3899
THAP9-AS1	-0.200227	3.10852	-5.27739	3.3015e-05	0.00230539	2.38324
TTC30B	0.251601	1.67447	5.27694	3.30493e-05	0.00230539	2.38223
PRUNE	0.205408	2.71526	5.27096	3.35102e-05	0.00233044	2.36874
ZBTB21	-0.260945	2.93851	-5.26861	3.36933e-05	0.00233442	2.36343
MKLN1	0.122114	2.43139	5.26724	3.38004e-05	0.00233442	2.36034
CDKN1A	-0.180288	3.23088	-5.2663	3.38736e-05	0.00233442	2.35824
PPP1R16B	-0.188822	2.92174	-5.25967	3.43981e-05	0.00236345	2.34327
TXLNG	0.132004	2.67533	5.24862	3.52902e-05	0.00241748	2.31834
ZFP36	-0.100816	3.64507	-5.24505	3.55837e-05	0.00243032	2.31027
CTA-292E10.6	-0.359325	2.41019	-5.24136	3.58893e-05	0.00243932	2.30195
RILPL2	-0.103152	3.4112	-5.24002	3.60009e-05	0.00243932	2.29892
MESDC1	-0.146319	2.93442	-5.23961	3.60354e-05	0.00243932	2.29799
RBBP6	-0.0990107	2.87416	-5.23675	3.62751e-05	0.0024483	2.29153
CPSF2	0.153285	2.83592	5.23414	3.64959e-05	0.00245031	2.28562
ELL2	-0.119268	2.47373	-5.23325	3.6571e-05	0.00245031	2.28362
HIST1H2BC	0.307998	2.4984	5.2326	3.66262e-05	0.00245031	2.28215
C5orf22	0.170694	2.48547	5.19996	3.9509e-05	0.00263547	2.20837
HIST1H2BG	0.409108	2.60731	5.19842	3.96506e-05	0.00263723	2.20489
MOB1B	0.122332	3.03634	5.19624	3.98518e-05	0.00264293	2.19996
MEX3C	-0.124613	2.6135	-5.18866	4.05594e-05	0.00268208	2.18282
ZXDA	-0.169246	2.36382	-5.18548	4.08602e-05	0.00269418	2.17563
ZNF668	-0.101967	2.3842	-5.18373	4.10266e-05	0.00269586	2.17167
LGR6	-0.337698	2.68914	-5.18274	4.11212e-05	0.00269586	2.16943
ENC1	-0.367145	2.80005	-5.18022	4.13632e-05	0.00270397	2.16372
HAS1	-0.136729	2.2711	-5.17729	4.16455e-05	0.00271467	2.15709
CCDC71L	-0.136378	2.58158	-5.17605	4.17659e-05	0.00271479	2.15428
C2orf88	0.38521	2.91499	5.17334	4.20298e-05	0.00271974	2.14815
RP11-473I1.9	-0.174769	2.75146	-5.17283	4.20799e-05	0.00271974	2.14699
GADD45B	-0.198619	3.15983	-5.16711	4.2643e-05	0.00274837	2.13405
RBM4B	0.205688	2.66071	5.1635	4.30028e-05	0.00276377	2.12587
LOC100996717	-0.162094	3.18601	-5.16026	4.33273e-05	0.00277683	2.11855
AKAP12	0.183586	1.9048	5.15321	4.4044e-05	0.00281488	2.10257
SPATA2	-0.151984	2.63834	-5.15045	4.43277e-05	0.00282512	2.09632
FOSL2	-0.225427	2.94778	-5.1471	4.4675e-05	0.00283935	2.08872
FRMD3	0.237358	2.74235	5.13791	4.56411e-05	0.00289271	2.06789
HIST1H4H	0.38516	2.29885	5.13501	4.59494e-05	0.00289973	2.06134
CPT2	0.17948	2.6959	5.13449	4.60053e-05	0.00289973	2.06015
NCR3LG1	-0.281756	2.0233	-5.13177	4.62977e-05	0.00291014	2.05399
AC010980.2	-0.291421	1.91368	-5.11907	4.76872e-05	0.00298927	2.0252
RP11-395I6.3	0.179703	1.67395	5.11217	4.84604e-05	0.00302943	2.00954
EHD1	-0.166794	3.15409	-5.0996	4.99006e-05	0.00311097	1.98103
HDHD1	0.158325	3.10409	5.09698	5.02061e-05	0.00311474	1.97509
VIM	-0.136879	3.37862	-5.09675	5.02333e-05	0.00311474	1.97456
SFMBT2	-0.121116	2.64486	-5.09517	5.04191e-05	0.00311781	1.97097
PROSC	0.114963	2.76298	5.09253	5.07303e-05	0.00312859	1.96498
RND1	-0.235581	2.40782	-5.09078	5.09368e-05	0.00313289	1.96102
DDX39A	-0.103418	3.32807	-5.08803	5.12646e-05	0.0031446	1.95478
C5orf24	-0.109266	2.49866	-5.07861	5.24039e-05	0.00319785	1.93338
BBS10	0.334082	2.24699	5.07854	5.24123e-05	0.00319785	1.93322
BZRAP1	-0.210756	2.73924	-5.07623	5.26951e-05	0.00320655	1.92799
ZNF26	-0.14048	2.67004	-5.07289	5.3108e-05	0.00322311	1.92039
ASXL2	0.120456	2.61696	5.07096	5.33474e-05	0.00322907	1.91601
SYTL3	-0.190348	2.2529	-5.05279	5.56585e-05	0.0033506	1.87473
IVNS1ABP	-0.165241	2.99589	-5.05225	5.57286e-05	0.0033506	1.8735
ATM	0.109686	2.80458	5.05174	5.57945e-05	0.0033506	1.87235
APPBP2	0.14321	2.57037	5.04385	5.68327e-05	0.00340401	1.85441
MINPP1	0.365128	2.47656	5.04174	5.71126e-05	0.00341184	1.84963
RALGDS	-0.140083	3.19005	-5.03688	5.77649e-05	0.00344183	1.83858
TNFRSF1A	0.226315	3.09113	5.03461	5.80722e-05	0.00345115	1.83341
ZC3H13	0.128136	2.77136	5.03225	5.83932e-05	0.00346123	1.82805
DNM3	0.289568	1.94429	5.01594	6.06621e-05	0.00358643	1.79095
LONRF1	-0.161908	2.60085	-5.0135	6.10083e-05	0.0035976	1.78541
TICAM1	-0.164903	2.7381	-5.01141	6.1308e-05	0.00360598	1.78064
BHLHE40	-0.287639	3.16369	-5.00794	6.18064e-05	0.00362124	1.77276
CRK	0.157037	2.89449	5.00715	6.19209e-05	0.00362124	1.77096
CDKL1	0.132994	2.06138	5.00631	6.20423e-05	0.00362124	1.76905
CTD-2528L19.6	0.269372	1.87246	5.00394	6.23872e-05	0.00362934	1.76366
CLPX	0.131242	2.88598	5.0021	6.26559e-05	0.00362934	1.75948
ID2B	-0.184022	1.77838	-5.00153	6.27404e-05	0.00362934	1.75816
LOC100133130	-0.160784	2.87319	-5.00001	6.2964e-05	0.00362934	1.7547
MSH5	-0.249453	2.38281	-4.99904	6.31061e-05	0.00362934	1.75251
GPR183	-0.216931	3.49597	-4.99886	6.31328e-05	0.00362934	1.7521
HHEX	0.339474	2.97026	4.99229	6.41106e-05	0.00367316	1.73714
NFKBIB	-0.177213	2.74507	-4.99155	6.42218e-05	0.00367316	1.73545
NUP43	0.176405	2.60778	4.99052	6.43766e-05	0.00367316	1.73311
IL1RN	-0.277795	2.65911	-4.98874	6.46455e-05	0.00367933	1.72905
COX17	-0.110833	2.88099	-4.97539	6.66972e-05	0.00378668	1.69865
KCNJ2-AS1	-0.799611	1.86002	-4.97337	6.70124e-05	0.00379077	1.69406
BET1	0.235041	2.84537	4.97281	6.71006e-05	0.00379077	1.69278
RMI1	0.308376	2.71562	4.96484	6.83634e-05	0.0038526	1.67464
EME2	-0.104973	2.69975	-4.9606	6.90458e-05	0.00387077	1.66498
ABHD10	0.1409	2.87778	4.96025	6.91029e-05	0.00387077	1.66417
SNX18	-0.115041	2.98586	-4.95969	6.91934e-05	0.00387077	1.6629
AQP9	-0.186884	3.22188	-4.94562	7.15107e-05	0.00399065	1.63085
TMEM186	0.160642	2.69481	4.93631	7.3088e-05	0.00406874	1.60962
MN1	-0.396656	2.10264	-4.93351	7.35703e-05	0.00408565	1.60322
UBE2S	-0.166898	2.96848	-4.93177	7.38693e-05	0.00409167	1.59928
GCH1	-0.109768	3.4571	-4.93081	7.40363e-05	0.00409167	1.59708
H2BFS	0.218859	3.06675	4.92368	7.52834e-05	0.00414694	1.58083
DPF2	0.117421	3.0757	4.92303	7.53989e-05	0.00414694	1.57934
LOC100128108	-0.177733	2.52745	-4.9214	7.5687e-05	0.0041528	1.57563
LOC284926	0.299519	1.99373	4.91947	7.60304e-05	0.00415458	1.57122
TECPR2	0.105467	2.63492	4.91918	7.60826e-05	0.00415458	1.57056
RNMTL1	-0.118262	2.94557	-4.91762	7.6362e-05	0.00415991	1.56699
ZNF839	-0.0806563	2.46306	-4.91157	7.74516e-05	0.00420925	1.55321
HIST1H2AC	0.276315	3.33145	4.90841	7.80281e-05	0.00423053	1.54599
RNF14	0.15973	2.49455	4.90332	7.89654e-05	0.00427122	1.53438
TRAFD1	0.134721	2.71358	4.89908	7.9754e-05	0.00430371	1.52471
PAPD5	-0.115173	3.05573	-4.8972	8.01076e-05	0.00431262	1.52041
CD55	-0.112203	3.33074	-4.89394	8.07212e-05	0.0043279	1.51299
MIR186	-0.167658	1.82922	-4.89369	8.07697e-05	0.0043279	1.5124
ZSCAN26	0.199687	2.6087	4.88264	8.28919e-05	0.00443123	1.48718
DCAF7	0.112572	2.78614	4.87372	8.46445e-05	0.00450878	1.46683
HIST1H2AE	0.49238	2.49931	4.87118	8.51513e-05	0.00450878	1.46102
RGS1	-0.404135	2.76978	-4.87108	8.51713e-05	0.00450878	1.46079
NUP50	0.118101	2.64504	4.87074	8.52379e-05	0.00450878	1.46003
NDUFA10	-0.094561	2.36144	-4.86976	8.54361e-05	0.00450878	1.45777
ID2	-0.101952	3.3754	-4.86931	8.55249e-05	0.00450878	1.45676
RP4-781K5.2	-0.0961682	2.52754	-4.8654	8.63139e-05	0.00453991	1.44783
KRT25	0.14111	1.8886	4.86098	8.72144e-05	0.00457676	1.43774
PPP2CA	-0.108588	2.95479	-4.85454	8.85443e-05	0.00463591	1.42302
NDUFAF5	-0.117361	2.48562	-4.8534	8.87821e-05	0.00463775	1.42041
PEX11B	0.153262	3.00092	4.84999	8.94942e-05	0.0046527	1.41264
KBTBD2	-0.136854	2.99541	-4.84999	8.94951e-05	0.0046527	1.41263
MT1E	-0.157486	3.03079	-4.84912	8.96784e-05	0.0046527	1.41064
NDST2	-0.100213	2.76214	-4.8449	9.05726e-05	0.00468847	1.40099
TP53BP2	-0.114868	3.07397	-4.83569	9.25534e-05	0.00478019	1.37996
MEIS1	0.518642	2.40302	4.83248	9.32542e-05	0.00480553	1.37262
CNNM4	-0.127176	2.64522	-4.82801	9.42383e-05	0.00484533	1.36241
RAB40AL	-0.156811	1.89122	-4.81923	9.6204e-05	0.00493531	1.34234
HIAT1	-0.112523	3.29898	-4.81455	9.72669e-05	0.00497867	1.33165
DDX19B	-0.103127	2.81755	-4.79907	0.000100873	0.00513567	1.29626
C11orf68	0.132976	2.95193	4.7977	0.0001012	0.00513567	1.29311
TNFSF4	0.437608	2.60351	4.7976	0.000101223	0.00513567	1.2929
SYAP1	-0.108892	3.16804	-4.79756	0.000101232	0.00513567	1.29281
FTSJ2	0.137729	2.93596	4.79262	0.000102416	0.00518422	1.28151
RNF139	-0.0941165	3.28003	-4.78818	0.000103491	0.00522707	1.27136
ZBTB6	0.276681	1.65975	4.78465	0.000104354	0.00525717	1.26328
HEY1	-0.218896	2.35525	-4.78387	0.000104546	0.00525717	1.26149
CD180	0.183488	2.91171	4.77601	0.000106499	0.00534365	1.2435
VPS37B	-0.15279	3.0734	-4.7689	0.000108296	0.00541036	1.22723
KRT33B	-0.135295	2.08631	-4.76884	0.000108312	0.00541036	1.22709
CTB-31O20.2	-0.259117	3.04625	-4.76711	0.000108752	0.00541036	1.22315
RNF19B	-0.251886	3.04698	-4.76702	0.000108775	0.00541036	1.22295
GEMIN5	0.149511	2.81476	4.76285	0.000109848	0.00543199	1.2134
CKAP5	0.111706	2.88671	4.7617	0.000110148	0.00543199	1.21075
ZNF780B	0.134462	1.79193	4.76151	0.000110196	0.00543199	1.21032
ARL4C	-0.121543	3.23419	-4.76061	0.000110429	0.00543199	1.20828
ATG4C	0.301881	2.64601	4.76032	0.000110506	0.00543199	1.2076
TM2D3	-0.113275	3.12605	-4.75982	0.000110634	0.00543199	1.20647
SBDS	-0.183402	3.22269	-4.7543	0.000112082	0.00549128	1.19384
STON2	0.213145	2.00401	4.75247	0.000112568	0.00549178	1.18963
AKAP10	0.177804	2.67617	4.75222	0.000112632	0.00549178	1.18908
CD80	-0.19078	2.00338	-4.75155	0.000112812	0.00549178	1.18753
WHAMM	-0.166522	3.11982	-4.74906	0.000113475	0.00551232	1.18183
PELI1	-0.192978	3.13992	-4.7439	0.00011486	0.00556781	1.17003
IL1RAP	-0.141196	2.42179	-4.73991	0.000115947	0.00559075	1.16088
DYNLL1	0.0845984	3.43715	4.73954	0.000116047	0.00559075	1.16005
EBP	-0.086775	2.78983	-4.73947	0.000116067	0.00559075	1.15988
C16orf54	0.118288	3.31166	4.73498	0.0001173	0.00563092	1.14961
MOAP1	-0.120681	3.30991	-4.73465	0.000117393	0.00563092	1.14884
LRP5L	-0.127058	2.57126	-4.73168	0.000118215	0.0056585	1.14205
ZNF639	-0.117866	2.9024	-4.72839	0.000119137	0.00569073	1.1345
IL6R	0.124887	2.99586	4.72017	0.000121465	0.00578985	1.1157
GAPT	0.179118	3.12632	4.70798	0.000125005	0.00594621	1.08778
ARID5A	-0.14136	2.94637	-4.70675	0.000125368	0.00595109	1.08497
C9orf64	0.132231	2.93977	4.70476	0.000125958	0.00596672	1.0804
MED30	-0.109447	2.79956	-4.70114	0.00012704	0.00600551	1.0721
GTPBP6	-0.0997253	2.95324	-4.69591	0.000128615	0.00606041	1.06012
NECAP1	-0.12452	2.99514	-4.69553	0.000128731	0.00606041	1.05925
B3GNT7	-0.227676	2.3921	-4.69457	0.000129021	0.00606159	1.05706
ALKBH1	0.147196	2.38705	4.69153	0.00012995	0.00609165	1.05009
TMEM190	-0.136859	2.3286	-4.69074	0.000130193	0.00609165	1.04828
SMIM5	0.283251	2.79895	4.68804	0.000131023	0.00611796	1.0421
FPGT	0.343735	2.4224	4.68578	0.000131725	0.006127	1.03691
SESN3	0.225115	2.18962	4.68569	0.000131752	0.006127	1.03671
LINC01093	-0.649612	1.78237	-4.68309	0.000132562	0.00615093	1.03075
JMY	-0.180387	2.84713	-4.68232	0.000132804	0.00615093	1.02898
C12orf76	0.0870689	2.60441	4.67843	0.000134028	0.00619506	1.02007
POLB	-0.132574	2.74831	-4.67629	0.000134706	0.00621113	1.01517
SEC62	0.114173	3.03896	4.67562	0.000134918	0.00621113	1.01364
TTC33	0.114953	2.42391	4.67358	0.000135571	0.00621244	1.00895
FOS	0.198639	3.57882	4.67356	0.000135576	0.00621244	1.00891
VPS16	-0.0986251	2.64978	-4.67298	0.000135761	0.00621244	1.00759
WDR5B	0.237897	2.31813	4.67042	0.000136586	0.0062377	1.00171
GABARAPL2	0.0841673	3.41751	4.66826	0.000137281	0.00625545	0.996775
FAM50B	0.137889	2.81512	4.66688	0.00013773	0.00625545	0.9936
PTAR1	0.104375	2.52666	4.66603	0.000138005	0.00625545	0.991663
MYBPC2	-0.161572	2.08811	-4.66537	0.000138221	0.00625545	0.990148
IGIP	0.210928	2.5174	4.665	0.000138342	0.00625545	0.989299
HLA-F	-0.0775312	3.4621	-4.66332	0.000138892	0.00626793	0.985445
MGC12916	-0.206622	2.47215	-4.66132	0.000139548	0.00627834	0.980866
PTGER4	-0.190671	3.21842	-4.66033	0.000139874	0.00627834	0.978595
CMTR2	0.160847	2.91092	4.65933	0.000140207	0.00627834	0.976291
HIST1H2BH	0.322441	2.80354	4.65929	0.00014022	0.00627834	0.976199
FASTKD1	0.140843	2.97429	4.65231	0.000142546	0.00636019	0.960217
MAX	0.104039	3.06826	4.65214	0.000142604	0.00636019	0.959823
NFE2	0.388696	2.94089	4.64837	0.00014388	0.00639253	0.951169
HIST1H2BB	0.183001	2.05976	4.64796	0.00014402	0.00639253	0.950228
DHX33	0.0792742	2.83978	4.64752	0.000144167	0.00639253	0.949234
CSNK1E	-0.097985	2.62023	-4.64611	0.00014465	0.00640153	0.945987
IBA57	-0.110405	2.46831	-4.64179	0.00014613	0.00645454	0.9361
C16orf72	0.161419	2.92044	4.63969	0.000146858	0.00646827	0.931271
HOXB7	-0.0988191	2.22627	-4.63926	0.000147006	0.00646827	0.930294
GP5	0.221539	2.13928	4.63716	0.000147737	0.00648796	0.925476
EIF4G3	-0.150256	2.69073	-4.63561	0.000148278	0.00649925	0.921926
DCTN6	-0.086618	3.20333	-4.63387	0.000148891	0.00650819	0.917924
RASSF3	0.0743391	3.14112	4.63341	0.000149051	0.00650819	0.916876
GNA15	-0.134428	3.01585	-4.63003	0.000150247	0.00654498	0.909119
PREPL	0.146282	2.54964	4.62941	0.000150466	0.00654498	0.907703
SLC11A2	-0.108532	2.50778	-4.62758	0.000151117	0.00655068	0.903511
CH25H	-0.545813	2.32393	-4.62692	0.000151354	0.00655068	0.90199
ASH1L-AS1	-0.172022	2.85085	-4.62663	0.000151456	0.00655068	0.901333
EPOR	0.0878468	2.52427	4.61902	0.000154205	0.00665698	0.883868
NDNL2	-0.133057	2.98663	-4.61541	0.000155522	0.00670123	0.875605
NLRC4	0.428827	2.57825	4.613	0.00015641	0.00671759	0.870078
TXNDC11	-0.088408	3.05031	-4.61279	0.000156489	0.00671759	0.869587
NFYC-AS1	-0.198092	2.39824	-4.61039	0.000157379	0.00674314	0.86408
AZIN1	-0.0971067	3.31812	-4.60853	0.00015807	0.0067601	0.859825
DARS2	0.132415	2.55265	4.60769	0.000158384	0.00676088	0.857899
ICOS	-0.316434	2.97998	-4.6063	0.000158905	0.00677048	0.854711
VCPKMT	-0.151379	2.93015	-4.59905	0.000161651	0.00687468	0.838076
UPB1	-0.214144	2.14721	-4.59456	0.000163374	0.00693506	0.827782
ARMC5	-0.108001	2.74139	-4.59079	0.000164836	0.00697704	0.819134
HSPA5	-0.139025	3.20092	-4.59044	0.000164973	0.00697704	0.818328
ZNF786	0.19474	2.39896	4.58605	0.000166695	0.00703688	0.808244
EGR3	-0.585064	2.77076	-4.58135	0.000168554	0.00710226	0.797477
NEXN	0.302291	2.53154	4.5707	0.000172852	0.00726183	0.773036
PPP1R3D	0.180816	2.62322	4.57034	0.000172999	0.00726183	0.772212
LOC101928767	-0.128187	1.84604	-4.56962	0.000173294	0.00726183	0.77056
TRIM27	0.135206	3.02266	4.56135	0.000176714	0.00738543	0.751587
COG2	0.0889223	2.59498	4.56093	0.000176889	0.00738543	0.750628
MIR4647	-0.139755	2.98251	-4.55776	0.00017822	0.00742744	0.743353
PLCXD2	-0.12555	2.53157	-4.55505	0.000179365	0.00743327	0.737135
ZNF14	-0.24227	2.73695	-4.55486	0.000179449	0.00743327	0.736679
ZNF281	-0.115169	2.9854	-4.55459	0.000179563	0.00743327	0.736063
EDRF1	-0.12193	2.65783	-4.55436	0.000179659	0.00743327	0.735546
ZNF404	0.403983	1.81675	4.54615	0.00018318	0.00756314	0.716708
EPT1	-0.113818	2.43966	-4.54362	0.00018428	0.00756314	0.710901
NUP133	0.102745	2.7272	4.54345	0.000184356	0.00756314	0.710498
DLGAP1-AS2	-0.144643	2.14668	-4.54335	0.000184398	0.00756314	0.710277
LOC100270804	-0.14526	2.63324	-4.54323	0.000184451	0.00756314	0.71
ZNF550	0.130184	2.40278	4.5409	0.00018547	0.00759133	0.704652
NOG	0.547832	2.18792	4.53663	0.000187352	0.00765173	0.694852
TRPS1	0.162547	2.74401	4.53563	0.000187798	0.00765173	0.692548
RP11-53O19.3	0.230126	2.42998	4.53529	0.000187949	0.00765173	0.691768
NMNAT1	0.147234	2.30141	4.53048	0.000190097	0.00772544	0.680739
KCTD12	0.15497	3.38788	4.52797	0.000191229	0.00775766	0.674978
PLAU	-0.267835	2.31653	-4.52588	0.000192179	0.0077824	0.67017
PNPLA4	0.137546	2.59303	4.5235	0.000193263	0.00781247	0.664712
NCOR1	0.0871576	2.66706	4.51804	0.000195774	0.00789562	0.652187
PPARD	-0.0940011	2.53992	-4.51745	0.000196048	0.00789562	0.650832
CMC2	-0.0843525	3.21212	-4.51679	0.000196355	0.00789562	0.64931
RDX	0.130633	2.2471	4.51314	0.000198058	0.0079501	0.640934
ZBTB18	0.109595	2.78482	4.50361	0.000202577	0.00811726	0.619047
HCRP1	0.130401	2.53946	4.50196	0.000203366	0.00813462	0.615276
POLR1B	0.109455	2.64629	4.50093	0.000203861	0.00814022	0.612914
SNX27	0.120443	2.97241	4.49915	0.000204724	0.00816045	0.608815
LOC285074	-0.103943	3.02143	-4.49766	0.000205447	0.00817501	0.605396
LINC00115	-0.236997	2.19032	-4.49592	0.000206295	0.0081787	0.601401
AC144652.1	-0.181331	2.76449	-4.49568	0.000206412	0.0081787	0.600851
FOXN2	0.11435	2.82118	4.49527	0.000206612	0.0081787	0.599911
ZNF189	0.172522	2.85628	4.49233	0.000208054	0.00822154	0.593166
PXMP4	0.0862087	2.53013	4.49025	0.000209083	0.00824798	0.588378
LPXN	-0.125314	3.04628	-4.48345	0.000212475	0.00836734	0.572769
MEF2C	0.150603	2.98553	4.48096	0.000213731	0.00840235	0.567053
LOC100996756	-0.178946	2.99899	-4.47768	0.000215398	0.00845292	0.559517
WDR37	-0.119096	2.64259	-4.47627	0.000216116	0.00845292	0.556287
RHOB	0.208868	2.3864	4.47465	0.000216949	0.00845292	0.552559
TUBB1	0.296568	3.26845	4.4742	0.000217179	0.00845292	0.551532
TMEM40	0.240982	2.75082	4.47419	0.000217181	0.00845292	0.55152
DACT1	0.507267	2.20852	4.47409	0.000217234	0.00845292	0.551284
ZNF232	0.182395	2.73464	4.47323	0.000217679	0.00845374	0.549298
PTK2	0.136868	2.25447	4.47261	0.000217994	0.00845374	0.547897
LBR	0.0910324	3.36789	4.47127	0.00021869	0.00846639	0.544804
FAM219A	-0.114523	2.79781	-4.47009	0.000219303	0.00847578	0.542089
IRF2BP2	-0.0726721	3.16023	-4.46902	0.000219859	0.00847677	0.539636
HCAR1	-0.140715	1.80778	-4.46861	0.00022007	0.00847677	0.538705
TUBD1	0.164468	2.53972	4.46784	0.000220475	0.00847809	0.536923
PTGER2	-0.121329	3.32971	-4.46699	0.000220914	0.00848072	0.534993
NXT1	-0.127425	3.14812	-4.46596	0.000221455	0.00848727	0.532618
ATP6V1A	0.0993542	3.26556	4.46269	0.000223177	0.00853894	0.525109
PRC1	-0.269836	2.43187	-4.46024	0.000224474	0.00857423	0.51949
DKFZp667F0711	-0.150785	1.71191	-4.45929	0.000224982	0.00857932	0.517297
THNSL1	0.204308	2.04032	4.45687	0.000226276	0.00861432	0.511734
KIR3DX1	-0.135327	2.11157	-4.45138	0.000229234	0.00871241	0.499142
PPAPDC2	0.281178	2.55956	4.4506	0.000229656	0.00871398	0.497357
MYLK	0.246908	2.27176	4.4491	0.000230476	0.00873063	0.4939
NAT8B	0.315657	2.46088	4.43803	0.000236598	0.00894771	0.468482
S1PR5	-0.284628	2.87419	-4.43623	0.000237607	0.00897105	0.464355
KIAA1919	0.10861	2.22855	4.43283	0.000239528	0.00902708	0.456548
LINC00441	0.0937091	1.88333	4.43221	0.000239881	0.00902708	0.455124
LIMS1	0.113338	2.70149	4.43105	0.000240544	0.0090372	0.452445
BEND2	0.445048	2.39528	4.427	0.000242859	0.00909916	0.443159
OST4	0.0920242	3.5002	4.42678	0.000242989	0.00909916	0.442642
PARS2	0.168755	2.45523	4.42557	0.000243687	0.00910104	0.43986
GBP2	-0.156277	3.2592	-4.42531	0.000243835	0.00910104	0.439273
GFI1B	0.309896	2.63684	4.42408	0.000244548	0.00911281	0.43644
ZBTB43	-0.211717	2.77057	-4.42014	0.000246839	0.00918321	0.427403
DQ576800	0.112419	1.94871	4.41772	0.000248258	0.009221	0.421847
RDH11	0.084917	2.59855	4.4165	0.000248976	0.00923271	0.419045
RNF144B	-0.181625	2.88673	-4.41485	0.000249953	0.00925393	0.415249
LOC101928198	0.249936	2.32596	4.411	0.000252244	0.00932366	0.406405
ST8SIA4	0.184149	2.62517	4.40881	0.000253555	0.0093441	0.401381
SRP54	0.103462	3.06128	4.40871	0.000253614	0.0093441	0.401156
LOC102723864	-0.260028	2.04703	-4.40507	0.000255809	0.00939925	0.392804
AF213884.2	-0.178667	2.79549	-4.40487	0.000255932	0.00939925	0.392336
ACSL3	0.142099	2.82839	4.40121	0.000258162	0.00946594	0.383928
RBM12B	0.187239	2.44742	4.38234	0.000269966	0.00986942	0.340601
ING3	-0.112992	2.7903	-4.38213	0.000270099	0.00986942	0.340125
LOC388692	0.111107	2.12507	4.38157	0.00027046	0.00986942	0.338828
IKZF5	-0.112947	2.7606	-4.37376	0.00027551	0.0100377	0.320902
FOXO6	-0.115174	2.18781	-4.37275	0.000276175	0.0100459	0.318566
DCLRE1C	0.14298	2.53163	4.3708	0.000277455	0.0100578	0.314086
SPPL2B	-0.0826759	2.57688	-4.37063	0.000277562	0.0100578	0.313715
CKAP2L	-0.184758	2.18918	-4.37024	0.000277821	0.0100578	0.312811
DHCR7	-0.103261	2.57991	-4.36761	0.000279561	0.0101041	0.30676
INSL5	-0.0930022	1.84841	-4.36697	0.000279982	0.0101041	0.305304
HIST1H2AJ	0.167901	2.72528	4.36604	0.000280601	0.0101105	0.303164
PNPLA8	-0.109818	3.20655	-4.36274	0.000282802	0.010172	0.295594
EDEM3	0.108727	2.89911	4.36215	0.000283198	0.010172	0.294237
ACTN1	0.119247	3.03732	4.35569	0.00028757	0.0102685	0.279396
ZNF2	0.221281	2.43232	4.35551	0.000287693	0.0102685	0.278981
RORA	-0.165738	2.58515	-4.35538	0.000287783	0.0102685	0.278679
NPCDR1	0.184603	2.21168	4.35525	0.000287868	0.0102685	0.278392
AKIP1	0.117918	2.89995	4.35487	0.000288129	0.0102685	0.277513
FAM209B	-0.0995783	2.42882	-4.35231	0.000289881	0.0103149	0.271642
UBE2J1	-0.13212	3.02478	-4.34738	0.000293288	0.0104199	0.260324
GUCY1B3	0.319908	2.62845	4.34191	0.000297121	0.0105397	0.247745
FRMD8	-0.0709312	2.80252	-4.34015	0.000298363	0.0105674	0.243706
KANK2	0.104209	2.30627	4.33917	0.000299056	0.0105756	0.241457
FARSA	0.0833923	2.89494	4.33648	0.000300966	0.0106167	0.235292
LRRC25	0.211656	3.10546	4.33623	0.000301147	0.0106167	0.23471
GCNT1	0.163605	2.56193	4.33557	0.000301621	0.010617	0.233188
THBS1	-0.32759	2.79258	-4.33438	0.00030247	0.0106306	0.230463
PIGM	0.158491	2.34441	4.33084	0.000305023	0.0107039	0.222326
OTUD4	-0.0910308	2.41902	-4.32753	0.000307424	0.0107716	0.214732
NAPEPLD	0.162911	2.02951	4.32547	0.000308928	0.0108007	0.210004
CLDN5	0.22862	2.72428	4.3251	0.000309198	0.0108007	0.20916
IFNB1	-0.671839	2.15708	-4.3229	0.000310819	0.0108266	0.204095
ACAT2	-0.0864021	2.97257	-4.3228	0.000310887	0.0108266	0.203883
BRD3	0.089208	2.80164	4.31842	0.000314134	0.0109124	0.193822
REM2	-0.149839	2.62573	-4.3182	0.000314303	0.0109124	0.1933
RAB27B	0.172376	2.46072	4.31395	0.000317485	0.0110061	0.183547
MLYCD	0.0919172	2.48703	4.30737	0.000322473	0.0111456	0.168452
SNRNP40	0.172275	2.74918	4.30734	0.000322496	0.0111456	0.168384
STK38	0.092748	2.82261	4.30673	0.000322968	0.0111456	0.166967
CXorf38	0.0924774	2.98008	4.30376	0.000325245	0.0112072	0.160165
TCEANC2	0.0901824	2.15101	4.29682	0.000330645	0.0113762	0.144222
YES1	-0.261148	2.2138	-4.29392	0.000332929	0.0114252	0.137557
AK4	-0.141688	2.13693	-4.29357	0.000333207	0.0114252	0.13675
TRMT1L	0.233622	2.49635	4.2928	0.000333813	0.0114252	0.134991
CST7	-0.156625	3.4371	-4.29248	0.000334066	0.0114252	0.134258
CARD6	0.18918	2.96169	4.28959	0.000336364	0.0114631	0.127621
BC043400	-0.143819	2.53341	-4.28926	0.000336625	0.0114631	0.126871
XK	0.621525	2.44702	4.28919	0.000336679	0.0114631	0.126716
CCDC127	0.155985	2.61881	4.28829	0.000337402	0.0114707	0.124638
BBS12	0.290283	1.99147	4.28125	0.000343081	0.0116429	0.108482
ZNF671	0.128203	2.63866	4.28075	0.000343487	0.0116429	0.107337
IL12B	-0.632723	1.62615	-4.27891	0.00034499	0.0116766	0.103112
FGFBP2	-0.150636	3.4682	-4.27733	0.000346288	0.0117032	0.0994774
LPCAT1	-0.116183	3.28942	-4.27554	0.000347757	0.0117348	0.0953803
IRAK2	-0.216188	2.24005	-4.27474	0.000348419	0.0117348	0.0935388
SIK1	-0.17889	2.89487	-4.27433	0.000348761	0.0117348	0.0925886
C15orf54	0.382693	2.19329	4.27362	0.000349347	0.0117372	0.0909632
PIK3CB	0.0933071	2.71325	4.272	0.000350695	0.0117511	0.0872352
PPIAP21	-0.0911132	2.53852	-4.27189	0.000350786	0.0117511	0.0869864
HSPA1A	0.202462	3.01582	4.26978	0.000352541	0.0117926	0.082155
CAV2	0.232236	1.96716	4.26899	0.000353205	0.0117976	0.0803348
PLEKHM3	-0.0916129	2.47238	-4.2643	0.000357153	0.0118981	0.069576
ANKRD39	-0.122576	2.75286	-4.26403	0.000357386	0.0118981	0.0689463
PCDHB13	-0.0847026	1.96858	-4.26357	0.000357775	0.0118981	0.0678939
SERPINB8	-0.100329	2.74955	-4.25952	0.000361226	0.0119954	0.0586036
NUTM2A-AS1	0.225154	1.71758	4.25762	0.000362862	0.0120323	0.0542301
MIR636	-0.0754775	3.42272	-4.25625	0.000364044	0.012054	0.0510845
AAED1	-0.130836	2.98576	-4.25442	0.000365621	0.0120888	0.0468999
MOSPD2	0.203506	2.8307	4.25321	0.000366675	0.0121061	0.0441147
ZKSCAN1	0.108862	2.8225	4.25202	0.000367715	0.0121229	0.041376
LOC101927841	-0.370517	2.19324	-4.24678	0.000372308	0.0122567	0.029363
RAD51D	0.122679	2.22164	4.24529	0.000373626	0.0122824	0.0259452
TTC9C	0.121472	2.43054	4.24051	0.000377887	0.0124047	0.0149745
EARS2	0.0743564	2.33929	4.23851	0.000379686	0.0124422	0.0103789
TMEM185B	-0.149065	2.72252	-4.23803	0.000380119	0.0124422	0.00927662
TIPIN	-0.176591	2.49305	-4.23558	0.000382334	0.0124969	0.00365535
TMOD1	0.18064	2.72083	4.23264	0.000385013	0.0125665	-0.00309851
SSSCA1-AS1	-0.154104	2.14229	-4.23114	0.000386381	0.0125931	-0.00652951
CYSLTR1	0.0875186	2.69827	4.22428	0.000392721	0.0127652	-0.0222743
MAGOH	-0.128759	3.07927	-4.22422	0.000392776	0.0127652	-0.0224089
KCNE3	0.218962	2.84699	4.22351	0.000393442	0.0127687	-0.0240473
CCNL1	-0.125199	3.09069	-4.22273	0.000394172	0.0127743	-0.0258407
GAPVD1	0.0715412	2.80376	4.22032	0.000396431	0.012828	-0.0313683
FBXO22	0.115562	2.28897	4.21977	0.00039695	0.012828	-0.0326334
WSB1	0.128305	2.85202	4.21868	0.000397979	0.0128431	-0.0351385
WDR45B	-0.0660492	3.28422	-4.21803	0.000398592	0.0128448	-0.0366272
C5orf30	0.138821	2.5057	4.21604	0.000400475	0.0128873	-0.041186
CA5B	0.127761	2.47706	4.21039	0.000405875	0.0130427	-0.0541388
LOC100996457	-0.194948	1.95242	-4.2098	0.000406448	0.0130428	-0.0555035
LRRC8D	0.0777	3.23206	4.20846	0.000407741	0.013066	-0.0585759
ZFY-AS1	-0.164201	1.41919	-4.20352	0.000412553	0.0131973	-0.069922
CHRAC1	-0.11356	2.93486	-4.20277	0.000413281	0.0131973	-0.0716267
RBM39	-0.108573	3.10031	-4.20248	0.000413569	0.0131973	-0.0722995
CABLES2	-0.0736609	2.81505	-4.20041	0.000415602	0.0132437	-0.0770427
MST1	-0.0819689	2.73478	-4.19665	0.000419326	0.0133438	-0.0856676
FTH1	-0.0677853	3.63767	-4.19569	0.000420283	0.0133557	-0.0878718
INTS5	0.107247	2.83539	4.19414	0.000421827	0.0133861	-0.0914175
CDC37L1	0.176984	2.32727	4.19265	0.000423325	0.0134151	-0.0948445
LINC00540	-0.131455	2.10213	-4.187	0.000429035	0.0135695	-0.107799
IDS	-0.0851978	2.70917	-4.18666	0.000429386	0.0135695	-0.108589
SCRIB	-0.0899601	2.85906	-4.1858	0.00043026	0.0135784	-0.110556
PCAT6	-0.0959321	1.99298	-4.1771	0.000439231	0.0138314	-0.130506
DPP7	-0.0801914	2.70401	-4.17686	0.000439484	0.0138314	-0.131062
TLK1	0.147906	2.20686	4.1732	0.000443315	0.0139328	-0.139452
C18orf21	-0.0693483	2.52791	-4.17221	0.000444365	0.0139466	-0.141738
SOWAHC	0.215672	2.56401	4.17062	0.000446034	0.0139741	-0.145363
RP11-469M7.1	-0.230063	2.84838	-4.16989	0.000446813	0.0139741	-0.147049
KLF6	-0.0976897	3.30175	-4.16964	0.000447072	0.0139741	-0.14761
CDK1	-0.180488	2.16242	-4.16659	0.000450326	0.0140566	-0.15462
TMEM138	-0.0833119	3.06543	-4.16575	0.000451222	0.0140653	-0.15654
CENPQ	0.270145	1.78925	4.16393	0.000453175	0.0140976	-0.160715
FAM122A	0.138552	2.57138	4.16364	0.000453488	0.0140976	-0.161382
GPR34	0.505271	2.6458	4.16173	0.000455549	0.0141424	-0.165764
FAM175B	0.0998582	2.88261	4.1592	0.000458283	0.014208	-0.171548
COPB2	0.0916486	2.61141	4.15811	0.000459478	0.0142258	-0.174065
AKAP5	-0.185946	1.92996	-4.15703	0.000460655	0.0142429	-0.176536
SLC15A2	0.131063	2.20542	4.15501	0.000462864	0.0142919	-0.18116
TMEM200C	-0.091753	1.75743	-4.15012	0.000468263	0.0144385	-0.192366
C1orf21	-0.156158	2.51884	-4.14958	0.000468872	0.0144385	-0.193624
FGD4	0.2434	2.27473	4.14596	0.000472911	0.0145252	-0.201912
KRT19	-0.123858	1.87419	-4.14592	0.000472957	0.0145252	-0.202006
CRYGS	0.108261	2.17855	4.14415	0.000474952	0.0145614	-0.206074
CALHM2	0.115647	3.14151	4.14374	0.00047541	0.0145614	-0.207004
ABHD13	-0.147398	2.83342	-4.14196	0.000477424	0.0146036	-0.211089
PRKAR2B	0.257711	3.27352	4.14101	0.000478496	0.0146124	-0.213256
PLK3	-0.183949	2.71205	-4.14058	0.000478989	0.0146124	-0.214251
TRIM13	0.154374	2.54624	4.13939	0.000480343	0.0146342	-0.216978
PRKAR1A	0.0768914	3.07259	4.13818	0.00048172	0.0146566	-0.219745
FAM229A	-0.074531	2.61683	-4.13539	0.000484919	0.0147296	-0.226138
ASH2L	0.0704784	3.2206	4.13497	0.000485409	0.0147296	-0.227114
DCAF12	0.291712	3.15732	4.13315	0.00048751	0.0147738	-0.231288
SRSF5	-0.0833983	3.33302	-4.129	0.000492334	0.0148642	-0.240801
FAM224A	-0.171785	1.89007	-4.12896	0.000492372	0.0148642	-0.240874
DGCR2	0.0720081	2.83429	4.1289	0.000492441	0.0148642	-0.241011
LOC652993	-0.307402	1.85676	-4.12699	0.000494684	0.0149122	-0.2454
TOX	-0.185	2.54167	-4.12631	0.000495476	0.0149164	-0.246946
CTR9	0.115741	3.17542	4.12567	0.000496237	0.0149197	-0.248429
DNAJB9	-0.165632	3.03822	-4.12224	0.000500285	0.0150217	-0.256277
ELOVL7	0.408251	2.84069	4.11921	0.0005039	0.0151104	-0.263231
MIR7114	-0.132107	2.886	-4.11826	0.000505034	0.0151246	-0.265402
GP9	0.148802	2.86116	4.11386	0.000510338	0.0152635	-0.275494
AC007349.5	-0.240876	1.74359	-4.11247	0.000512014	0.0152783	-0.27866
MYLIP	-0.114944	3.09292	-4.11235	0.00051217	0.0152783	-0.278954
LOC100505501	-0.201491	2.63788	-4.11119	0.000513571	0.0152895	-0.281592
SNORD89	-0.126564	2.97101	-4.11094	0.000513883	0.0152895	-0.282179
FANCF	0.141097	2.71788	4.10741	0.000518204	0.0153981	-0.290266
SRFBP1	0.164285	2.62265	4.1067	0.00051908	0.0154041	-0.291897
LYL1	0.137442	3.16975	4.10429	0.000522057	0.0154724	-0.29742
ULBP2	-0.27111	2.13416	-4.1036	0.000522903	0.0154774	-0.298983
SYNGR3	-0.227155	2.43862	-4.10264	0.000524092	0.0154819	-0.301178
AVPR2	-0.0907873	2.18975	-4.10189	0.000525029	0.0154819	-0.302903
LRRN3	0.439434	2.77115	4.10185	0.000525085	0.0154819	-0.303005
LOC100996412	0.237845	2.86787	4.09999	0.000527398	0.0155301	-0.30725
TWISTNB	-0.198572	2.35412	-4.0994	0.000528138	0.0155319	-0.308604
GK5	-0.199804	2.0564	-4.09647	0.000531828	0.0156203	-0.315328
MED10	-0.105996	3.08451	-4.09564	0.000532877	0.0156311	-0.31723
C2orf42	0.149316	2.81355	4.09234	0.000537059	0.0157336	-0.324778
CLCF1	-0.146611	2.85514	-4.08962	0.000540538	0.0158152	-0.331012
P2RY14	0.192152	2.67013	4.0881	0.000542487	0.015852	-0.334488
ZNF256	-0.245966	2.47648	-4.0873	0.00054352	0.0158619	-0.336324
LOC285628	-0.422266	2.40661	-4.08545	0.000545906	0.0159112	-0.340553
HIST1H2BD	0.198933	2.86305	4.08347	0.000548482	0.0159589	-0.345099
KLF9	-0.129575	2.60845	-4.08312	0.000548936	0.0159589	-0.345897
STK38L	0.137144	2.89519	4.08069	0.000552111	0.0160121	-0.351464
NFKB1	-0.0944303	3.20978	-4.08065	0.000552165	0.0160121	-0.351559
LOC101927379	0.15172	1.95225	4.07939	0.000553813	0.0160395	-0.354436
NAGS	0.206483	2.3741	4.07573	0.000558647	0.0161256	-0.362827
LOC340107	0.137016	2.07802	4.07557	0.000558851	0.0161256	-0.363179
LOC644090	-0.118019	2.12207	-4.07554	0.000558898	0.0161256	-0.36326
SNAP23	0.105963	2.91286	4.07396	0.000560996	0.0161657	-0.366877
KNOP1	0.117218	2.49805	4.07193	0.000563698	0.0162232	-0.371515
UVRAG	-0.0840888	3.04759	-4.07044	0.000565699	0.0162603	-0.374935
EXOC8	-0.125877	2.98404	-4.06884	0.000567854	0.0163018	-0.378605
LOC101926967	-0.15317	2.75738	-4.06719	0.000570078	0.0163451	-0.382379
MED20	0.126651	2.52193	4.06635	0.000571209	0.016357	-0.384291
DDX43	-0.387326	2.1028	-4.06531	0.000572619	0.0163769	-0.386671
STAM2	0.137859	2.52607	4.06475	0.000573383	0.0163783	-0.387957
AQR	0.131311	2.57136	4.06402	0.000574379	0.0163863	-0.389633
OXSR1	-0.0905318	3.19412	-4.06307	0.000575671	0.0164027	-0.391801
SLC2A14	-0.168188	3.15773	-4.06247	0.000576492	0.0164056	-0.393176
LOC101928419	0.318969	2.58533	4.05916	0.000581032	0.0164948	-0.400747
CHMP2B	-0.0655298	3.15354	-4.05877	0.000581577	0.0164948	-0.401652
PWWP2A	0.0809481	2.51515	4.05823	0.000582319	0.0164948	-0.402883
CXCL6	-0.210316	1.55382	-4.05809	0.00058251	0.0164948	-0.4032
TNIP2	-0.0852997	3.01478	-4.05337	0.000589067	0.0166172	-0.414001
LOC100130938	0.29987	2.45065	4.05336	0.000589084	0.0166172	-0.41403
PPA2	-0.0788564	2.63824	-4.05319	0.000589324	0.0166172	-0.414422
MRPL17	0.0939067	2.9558	4.05289	0.000589736	0.0166172	-0.415097
LYPLAL1	0.128933	2.86956	4.04883	0.000595453	0.0167577	-0.424407
PSMD5	0.091102	2.48037	4.04816	0.000596401	0.0167637	-0.425941
TXNDC9	0.0872296	2.8061	4.04677	0.000598366	0.0167983	-0.429116
RP1-151F17.2	-0.253854	2.20344	-4.04025	0.000607691	0.0170392	-0.444035
KCMF1	0.074179	2.55358	4.03872	0.000609897	0.0170801	-0.447532
WDR36	0.159489	2.47207	4.03724	0.000612047	0.0171194	-0.450928
PCED1B	0.160806	3.10211	4.03516	0.000615063	0.0171636	-0.455669
PEX3	0.109228	2.64364	4.03512	0.000615127	0.0171636	-0.45577
GAB1	0.10122	2.15393	4.03391	0.000616889	0.0171767	-0.458529
SPRY1	-0.15786	2.50693	-4.03377	0.000617101	0.0171767	-0.45886
SEPHS2	0.0984215	3.19387	4.03253	0.00061892	0.0172051	-0.461701
SPATA3-AS1	-0.106231	2.19073	-4.03205	0.000619625	0.0172051	-0.462798
RHOBTB1	0.502237	2.33834	4.03086	0.000621371	0.0172129	-0.465513
VTI1A	-0.0997558	2.51479	-4.03083	0.000621411	0.0172129	-0.465575
ZBTB24	-0.16345	2.88189	-4.025	0.000630066	0.0174316	-0.478917
FHL2	0.248024	2.55177	4.02437	0.000631004	0.0174364	-0.480353
AREL1	-0.0903739	2.54868	-4.022	0.000634568	0.0174955	-0.485785
HIVEP1	-0.155553	2.54998	-4.02193	0.00063467	0.0174955	-0.485941
SEL1L	0.0773479	2.58562	4.02051	0.000636814	0.0175335	-0.489193
PTGES	-0.146509	2.52967	-4.01255	0.000648937	0.0178458	-0.507381
EXOSC3	0.116262	2.47663	4.01014	0.000652666	0.0179173	-0.512906
LOC101928076	-0.113288	1.62959	-4.00944	0.000653742	0.0179173	-0.514495
LINC00662	0.0744832	2.09865	4.00919	0.000654126	0.0179173	-0.515062
ADNP2	-0.11262	2.98676	-4.00884	0.00065467	0.0179173	-0.515864
MAP1A	0.114933	2.11448	4.0079	0.00065614	0.0179361	-0.518027
DGKE	-0.104944	2.10948	-4.00611	0.00065892	0.0179684	-0.522103
NCBP2-AS2	-0.0847015	3.18769	-4.006	0.000659095	0.0179684	-0.522359
ING1	0.113433	2.84812	4.00563	0.000659679	0.0179684	-0.523213
TMEM102	0.121049	2.3215	4.00326	0.000663391	0.018048	-0.528625
LOC100133315	0.172852	2.08958	4.0022	0.000665056	0.018055	-0.531042
LOC102723918	-0.300906	2.01233	-4.0018	0.000665702	0.018055	-0.531978
RPA1	0.0857792	2.96508	4.0016	0.000666013	0.018055	-0.532428
GNG8	0.259924	2.27048	3.99831	0.000671226	0.0181584	-0.539945
DDX1	0.0591584	3.22528	3.99819	0.000671415	0.0181584	-0.540217
PARP16	-0.0665333	2.97124	-3.99668	0.000673822	0.0182019	-0.543667
RPP40	0.150516	2.65798	3.99618	0.000674626	0.0182022	-0.544817
BCL6	-0.143302	3.09899	-3.99501	0.000676502	0.0182313	-0.547495
ZNF322	0.227446	2.40832	3.99329	0.00067926	0.0182841	-0.551417
RYBP	0.0765717	2.96963	3.99137	0.000682362	0.018346	-0.55581
KLHL6	0.110587	2.68763	3.9899	0.000684748	0.0183626	-0.559174
GLYCTK-AS1	0.0803292	2.3095	3.98955	0.000685313	0.0183626	-0.55997
TNFAIP2	-0.140009	3.08147	-3.9895	0.000685387	0.0183626	-0.560074
C11orf65	-0.173714	1.44983	-3.98779	0.000688176	0.0183958	-0.563989
ZC3H14	0.0866137	2.63724	3.98775	0.000688233	0.0183958	-0.564069
WDR92	0.129221	2.814	3.98701	0.000689446	0.0184008	-0.565766
HIST1H2AG	0.238095	2.62816	3.98624	0.000690703	0.0184008	-0.567523
BTF3L4	0.0716502	2.75202	3.98616	0.000690834	0.0184008	-0.567705
ATP5E	0.0836452	3.14868	3.98371	0.000694858	0.0184865	-0.573304
GOLPH3L	0.151882	2.84075	3.98277	0.000696413	0.0185063	-0.575459
SEC61B	-0.0866275	3.01993	-3.98026	0.000700571	0.0185952	-0.581197
UBE2H	0.118813	2.61136	3.9796	0.000701673	0.0186029	-0.582712
RBBP5	0.226954	2.40328	3.97809	0.000704176	0.0186476	-0.586144
LOC100996286	0.171692	2.85621	3.97628	0.00070721	0.0187063	-0.590288
SPDYE2	0.16298	2.53314	3.97274	0.00071316	0.0188419	-0.598363
EXOSC4	0.0888309	2.8138	3.96881	0.000719838	0.0189964	-0.607346
TRIM16	0.0957927	2.59263	3.96619	0.00072432	0.0190927	-0.613327
MIRLET7D	-0.145328	2.8344	-3.96509	0.000726223	0.0191208	-0.615855
KLHDC8B	0.147688	2.74451	3.9645	0.000727232	0.0191254	-0.617193
SDHAF1	0.094447	2.9058	3.96257	0.00073056	0.0191908	-0.621593
ICOSLG	-0.10297	2.48881	-3.96166	0.00073215	0.0192105	-0.623688
SERPINB6	-0.0818979	2.30576	-3.95572	0.00074252	0.0194603	-0.63724
C4orf29	0.111295	2.65807	3.9545	0.000744672	0.0194944	-0.640029
ERMN	-0.266131	2.05418	-3.95242	0.000748349	0.0195683	-0.644774
KLHL8	0.106351	2.76411	3.94976	0.000753084	0.0196696	-0.650852
ACBD6	-0.101564	2.91045	-3.94573	0.000760317	0.0198359	-0.660059
PCYOX1	0.136137	2.7067	3.94258	0.000766001	0.0199614	-0.667234
RRN3	-0.102458	2.93584	-3.94151	0.000767959	0.0199897	-0.669694
DHRS7B	0.225696	2.72471	3.93848	0.000773489	0.0201107	-0.676605
AGPAT5	0.11088	2.77015	3.93674	0.000776673	0.0201706	-0.680561
PIK3C2A	0.0919351	2.45374	3.93163	0.00078613	0.020393	-0.692218
PDGFC	0.154204	2.62795	3.93056	0.000788141	0.020422	-0.69468
COPS8	-0.0695059	2.60293	-3.92603	0.000796638	0.0206189	-0.705007
GRASP	-0.18248	2.90463	-3.92501	0.000798555	0.02062	-0.707322
LOC102724814	-0.120065	2.52393	-3.92463	0.000799278	0.02062	-0.708192
ANKRD36	-0.184019	1.99769	-3.92395	0.000800578	0.02062	-0.709758
ITPR2	0.0829557	2.55198	3.9238	0.000800859	0.02062	-0.710096
KIAA0040	0.121642	2.85573	3.92363	0.000801188	0.02062	-0.710491
ZNF264	0.134339	2.64399	3.92271	0.000802934	0.0206417	-0.712587
FGD2	0.118362	2.70873	3.92183	0.000804606	0.0206615	-0.71459
PRSS23	-0.206463	2.67612	-3.92123	0.000805746	0.0206676	-0.715955
DOT1L	-0.123326	2.53868	-3.9185	0.000810966	0.0207782	-0.722173
MROH7-TTC4	0.120589	2.8964	3.91713	0.000813604	0.0208224	-0.725299
TAL1	0.177751	2.57165	3.916	0.000815796	0.0208552	-0.72789
GPR35	-0.167284	2.82029	-3.91425	0.000819187	0.0208841	-0.731885
AC018755.16	0.121065	2.62595	3.91398	0.000819703	0.0208841	-0.732491
SLC25A51	-0.0774862	2.60601	-3.91345	0.000820739	0.0208841	-0.733707
DEFB127	0.116124	1.56463	3.91284	0.000821917	0.0208841	-0.735087
FBXO30	0.167719	2.31783	3.91275	0.000822089	0.0208841	-0.735288
SUCNR1	0.274741	2.22115	3.91259	0.000822404	0.0208841	-0.735657
WDR11-AS1	0.170225	2.2802	3.91206	0.000823434	0.0208871	-0.736863
CTD-2256P15.2	-0.128766	2.50315	-3.91059	0.000826317	0.020937	-0.740227
FRAT2	0.182147	3.04148	3.90996	0.000827553	0.0209452	-0.741667
CCL7	-0.238778	1.91407	-3.90708	0.000833206	0.0210591	-0.748221
TMEM223	0.0932262	2.42417	3.90636	0.000834623	0.0210591	-0.749856
OASL	-0.215742	2.94093	-3.90627	0.000834817	0.0210591	-0.750081
ZNF691	0.150102	2.59202	3.90448	0.000838346	0.0211248	-0.754142
PIK3C3	0.059788	2.43465	3.90345	0.000840403	0.0211534	-0.756501
RAB10	0.0872702	3.30989	3.9008	0.000845693	0.0212631	-0.762541
BMP6	0.167429	2.25219	3.89976	0.000847779	0.0212922	-0.764912
SPARC	0.351787	2.80098	3.89773	0.000851871	0.0213715	-0.769547
ANKRD17	0.0942061	2.94579	3.89604	0.000855277	0.0213882	-0.773388
ANKS6	-0.071285	2.15295	-3.896	0.000855358	0.0213882	-0.773479
KIAA0430	0.112048	2.66734	3.89544	0.000856496	0.0213882	-0.774759
ZNF385D	0.136745	2.16909	3.89534	0.000856707	0.0213882	-0.774996
FLJ32154	0.0874841	2.29526	3.89509	0.00085721	0.0213882	-0.77556
SUPT20H	0.0773046	2.67926	3.89409	0.000859243	0.0214156	-0.777841
TRIB1	-0.172249	2.60328	-3.89335	0.000860737	0.0214294	-0.779513
SLC2A6	-0.189276	3.0767	-3.89229	0.000862917	0.0214604	-0.781948
RPP25L	0.0787813	3.09355	3.89148	0.000864555	0.0214778	-0.783772
GRB14	0.487741	1.87634	3.88943	0.000868773	0.0215573	-0.788457
GZMB	-0.119017	3.52943	-3.88901	0.00086964	0.0215573	-0.789416
ZNF585A	0.12735	2.37477	3.88736	0.000873042	0.0216182	-0.793174
ESAM	0.24948	2.64032	3.88626	0.000875318	0.0216511	-0.79568
PTCRA	0.118731	2.86727	3.8857	0.000876484	0.0216565	-0.796961
ZRSR2	0.0797162	3.0478	3.88516	0.00087759	0.0216605	-0.798175
RNF19A	-0.0994787	2.92864	-3.88273	0.000882665	0.0217623	-0.803724
IRG1	-0.455121	2.35303	-3.8812	0.000885872	0.0218178	-0.807214
TMEM106A	0.073155	2.32542	3.88044	0.000887469	0.0218337	-0.808947
OSBPL11	0.0996019	3.07028	3.87926	0.000889937	0.0218708	-0.811619
LOC644656	-0.173675	2.61124	-3.87603	0.000896779	0.0219951	-0.818988
RP4-593H12.1	-0.0926989	2.03251	-3.87544	0.000898028	0.0219951	-0.820327
mir-223	0.286005	2.92173	3.87506	0.000898825	0.0219951	-0.82118
TRIM21	0.132987	2.90332	3.87506	0.000898837	0.0219951	-0.821194
MRPL30	0.0956279	2.66635	3.87437	0.00090031	0.0220076	-0.822768
NDUFV2-AS1	-0.13922	2.56662	-3.87061	0.000908361	0.0221807	-0.831334
CEP76	0.193812	2.46383	3.86972	0.000910267	0.0222035	-0.833351
BCLAF1	-0.0956969	3.07769	-3.86692	0.00091631	0.0223271	-0.839717
C19orf33	0.329206	2.55562	3.86582	0.000918708	0.0223617	-0.842231
ZNF541	-0.125062	2.07921	-3.86452	0.000921547	0.022407	-0.845199
ARRDC4	0.322521	2.80135	3.86397	0.000922739	0.0224122	-0.846442
MAGEC1	-0.124596	1.69911	-3.86284	0.000925218	0.0224485	-0.849023
NUPL2	0.155175	2.73498	3.86111	0.000929009	0.0225167	-0.852957
CPA3	0.408689	2.60652	3.85817	0.000935502	0.02265	-0.859657
SH2D3C	0.132889	2.73802	3.85739	0.000937224	0.0226677	-0.861425
GID4	0.0951395	2.62148	3.85535	0.000941762	0.0227534	-0.866071
LOC101928370	0.346295	2.18947	3.85304	0.000946928	0.0228541	-0.871332
PGBD2	0.11361	2.39738	3.85189	0.000949507	0.0228922	-0.873948
ACRBP	0.213112	2.9363	3.84654	0.000961597	0.0231593	-0.886116
PCGF3	-0.145123	2.70761	-3.84532	0.000964374	0.0232018	-0.88889
FZD2	0.154902	2.71346	3.84426	0.000966804	0.0232277	-0.891309
IFIH1	-0.198519	2.61139	-3.84396	0.000967481	0.0232277	-0.891983
ST6GAL1	0.127054	2.74917	3.83938	0.00097803	0.0234563	-0.90241
LOC102724017	-0.151228	2.68749	-3.83724	0.000982982	0.0234975	-0.907266
NKRF	0.087725	2.89634	3.83718	0.000983138	0.0234975	-0.907419
C1orf122	-0.0961497	3.01305	-3.83705	0.000983437	0.0234975	-0.907712
P2RY13	0.325469	3.09025	3.83687	0.000983853	0.0234975	-0.908118
CFL2	-0.319398	2.40469	-3.83572	0.000986535	0.0235369	-0.910735
SLC17A5	0.11773	2.70536	3.835	0.000988219	0.0235526	-0.912375
LIMD1	0.0666674	2.41076	3.83122	0.000997086	0.0237392	-0.920963
ZNF681	0.120121	1.85947	3.83012	0.000999686	0.0237633	-0.923466
KIF2A	0.123041	3.06531	3.82991	0.00100018	0.0237633	-0.923939
JARID2-AS1	-0.239143	2.45377	-3.82923	0.00100179	0.023777	-0.925491
SEC22A	0.15721	2.38026	3.82765	0.00100555	0.0238415	-0.929092
YTHDC1	-0.106275	2.52858	-3.82673	0.00100773	0.0238685	-0.931175
MTAP	0.067316	2.15664	3.82516	0.00101147	0.0239282	-0.934733
VPS33A	0.074561	2.63967	3.8248	0.00101235	0.0239282	-0.935565
DKFZP586I1420	-0.0914766	3.14524	-3.82338	0.00101575	0.0239783	-0.938794
CD44	-0.108551	3.02647	-3.82304	0.00101656	0.0239783	-0.939558
SDAD1	0.0964929	2.75727	3.8215	0.00102027	0.0240409	-0.943057
GATS	-0.109831	2.31579	-3.82019	0.00102345	0.0240733	-0.946053
LINC00632	0.132703	1.52928	3.82006	0.00102375	0.0240733	-0.94633
RNASEL	0.125223	2.65262	3.81949	0.00102514	0.0240813	-0.947636
ALG11	0.0955707	2.85357	3.81855	0.00102741	0.0240931	-0.949761
CLCN3	0.112996	2.70999	3.81841	0.00102775	0.0240931	-0.950077
CCDC141	-0.180269	1.67081	-3.817	0.00103118	0.0241489	-0.953284
TICAM2	0.176459	2.82468	3.81481	0.00103654	0.0242496	-0.958267
BCL2L1	0.210042	2.8382	3.81432	0.00103774	0.0242529	-0.959381
PLCD4	0.140804	1.98671	3.81322	0.00104045	0.0242913	-0.961883
PSMB5	0.115798	2.96504	3.81217	0.00104304	0.0243148	-0.964274
RPAP2	0.0978906	2.70567	3.81195	0.00104358	0.0243148	-0.96477
LRFN4	-0.0715458	2.56204	-3.81087	0.00104626	0.024347	-0.967232
MMP19	-0.0727542	2.47241	-3.81053	0.00104709	0.024347	-0.967997
IRGQ	-0.0996345	2.41242	-3.80865	0.00105176	0.0244307	-0.972273
CEP78	-0.151694	2.9115	-3.80789	0.00105365	0.0244499	-0.974001
LINC00459	-0.157685	1.63584	-3.80535	0.00105998	0.0245719	-0.979757
PTPRO	0.10385	2.72538	3.79951	0.00107472	0.0248638	-0.993021
CALCRL	0.120209	1.93117	3.79891	0.00107626	0.0248638	-0.994401
PPP1R10	0.118421	2.70838	3.7985	0.0010773	0.0248638	-0.995326
LOC283357	0.225361	2.56193	3.79831	0.00107778	0.0248638	-0.995758
ANKRD50	0.208867	2.30413	3.79822	0.00107801	0.0248638	-0.99596
INIP	0.0960282	2.58233	3.79726	0.00108046	0.0248881	-0.99814
TMEM63A	0.0930519	2.73202	3.79696	0.00108124	0.0248881	-0.998833
SLC10A7	-0.0764544	2.00126	-3.79554	0.00108486	0.0249464	-1.00205
CGRRF1	-0.108413	2.96453	-3.79313	0.00109107	0.0250516	-1.00753
SC5D	-0.106602	2.48506	-3.79291	0.00109163	0.0250516	-1.00802
ZNF571	-0.346625	2.46222	-3.78923	0.00110115	0.0252448	-1.01636
DTWD1	0.0797859	2.1248	3.78852	0.00110302	0.0252624	-1.01799
RAB14	0.0818588	2.83509	3.78733	0.00110611	0.0252924	-1.02068
EGF	0.338886	2.23924	3.78717	0.00110654	0.0252924	-1.02106
CLCN2	-0.129001	2.42759	-3.78517	0.00111179	0.0253622	-1.0256
RABGGTB	-0.107924	3.0895	-3.78493	0.00111241	0.0253622	-1.02613
PTTG3P	-0.144336	1.98456	-3.78457	0.00111337	0.0253622	-1.02696
SLC1A4	-0.120768	2.64578	-3.78393	0.00111504	0.0253622	-1.0284
FAM179A	-0.165149	2.75321	-3.78389	0.00111514	0.0253622	-1.02849
C9orf47	0.185625	2.27351	3.78085	0.0011232	0.0255202	-1.03541
LHFPL1	0.129433	1.70947	3.77645	0.00113492	0.0257608	-1.04537
GP1BB	0.25433	2.68002	3.77453	0.0011401	0.0258528	-1.04975
TCTEX1D2	-0.183248	2.7259	-3.77356	0.00114271	0.0258634	-1.05195
WNT7B	0.0920882	2.444	3.7731	0.00114395	0.0258634	-1.05298
MBNL3	0.119019	2.69006	3.7731	0.00114396	0.0258634	-1.05299
LOC102725017	-0.109091	2.70307	-3.76989	0.00115264	0.026034	-1.06026
HIF1A	-0.0678725	3.48493	-3.76345	0.00117033	0.0263744	-1.07488
FGFR1OP2	0.0876645	2.59127	3.76328	0.0011708	0.0263744	-1.07526
HIST1H2AM	0.198646	2.02562	3.76314	0.00117117	0.0263744	-1.07557
LOC101928251	-0.0825528	2.14142	-3.75979	0.00118049	0.026558	-1.08317
AGAP1	-0.209817	2.40532	-3.75473	0.00119468	0.0268375	-1.09465
MAP3K7CL	0.307585	3.18621	3.75414	0.00119633	0.0268375	-1.09597
MDGA2	-0.087493	1.43739	-3.75411	0.00119643	0.0268375	-1.09605
TSLP	-0.144267	1.44579	-3.75001	0.00120808	0.02705	-1.10535
XPO7	0.0866963	2.76863	3.74994	0.00120826	0.02705	-1.1055
SYTL4	0.16057	1.85845	3.74883	0.00121145	0.0270516	-1.10803
TSEN54	-0.111564	3.05886	-3.74873	0.00121173	0.0270516	-1.10825
SH3BGRL2	0.344642	2.86901	3.74868	0.00121188	0.0270516	-1.10837
SDPR	0.291209	3.15095	3.7466	0.00121784	0.027158	-1.11308
KCTD9	-0.108545	2.8355	-3.74479	0.00122306	0.027248	-1.11719
BOLA1	0.159422	2.56502	3.74341	0.00122703	0.0272884	-1.12029
TBC1D28	-0.0700207	1.67502	-3.74232	0.00123021	0.0272884	-1.12277
RUFY2	0.0912712	1.83135	3.74228	0.00123033	0.0272884	-1.12287
KDM5A	0.117851	2.71341	3.74225	0.0012304	0.0272884	-1.12292
FAM160B1	-0.0751407	2.45279	-3.7421	0.00123084	0.0272884	-1.12327
PARG	0.0956173	2.8485	3.73993	0.00123716	0.027402	-1.12818
TRBV27	0.42778	2.97851	3.73921	0.00123927	0.0274202	-1.12981
ZKSCAN7	0.134696	2.06187	3.73881	0.00124043	0.0274202	-1.13072
SQLE	-0.131828	2.31488	-3.73842	0.00124158	0.0274202	-1.1316
TSPYL4	-0.106779	3.13701	-3.7378	0.00124341	0.0274341	-1.13302
RP11-443B7.1	-0.27153	2.24929	-3.7355	0.00125017	0.0275371	-1.13822
LEFTY1	0.12481	2.08693	3.7354	0.00125048	0.0275371	-1.13846
PLEK	-0.147709	3.39825	-3.73231	0.00125963	0.0276855	-1.14545
SRSF7	-0.079653	3.14372	-3.7323	0.00125964	0.0276855	-1.14546
YIPF4	0.137793	2.10677	3.73158	0.00126181	0.0277065	-1.14711
LOC729887	-0.225035	2.15128	-3.73106	0.00126334	0.0277136	-1.14828
TMEM52B	-0.248474	1.53892	-3.73049	0.00126504	0.0277243	-1.14957
HMGCS1	-0.161135	2.55093	-3.72914	0.0012691	0.0277865	-1.15264
COA7	0.100889	2.59914	3.72665	0.00127656	0.0279231	-1.15826
TM2D2	0.0798058	3.06401	3.72578	0.00127918	0.0279312	-1.16023
TMEM45A	0.309096	1.86379	3.72518	0.00128101	0.0279312	-1.1616
LRRC59	-0.0699512	2.39953	-3.72502	0.00128149	0.0279312	-1.16196
GYPA	0.342046	1.74798	3.72491	0.00128181	0.0279312	-1.1622
FAM53B	-0.0702638	2.5494	-3.72297	0.00128769	0.0280326	-1.16659
RAPGEF2	-0.168887	2.59219	-3.72251	0.0012891	0.0280368	-1.16764
TUBB2A	-0.200829	2.88522	-3.72163	0.00129177	0.028068	-1.16962
SLC25A34	-0.169765	2.27483	-3.71869	0.00130077	0.0282369	-1.17629
ACTC1	0.0964345	2.51198	3.71449	0.00131371	0.0284491	-1.18578
LOC400748	-0.174233	1.92526	-3.71448	0.00131375	0.0284491	-1.18581
LAPTM4B	0.151411	2.57789	3.71354	0.00131666	0.0284491	-1.18793
RP11-420K14.2	0.201001	1.9998	3.71326	0.00131753	0.0284491	-1.18857
RP11-171I2.4	-0.142796	1.75591	-3.71307	0.00131813	0.0284491	-1.189
AFTPH	0.0748896	3.08953	3.71257	0.00131968	0.0284491	-1.19013
TGFBR3	-0.212719	3.17954	-3.71242	0.00132015	0.0284491	-1.19047
KCNN4	0.151219	2.82532	3.71231	0.0013205	0.0284491	-1.19072
NGFRAP1	0.138938	3.30816	3.71189	0.00132181	0.0284505	-1.19167
GMDS-AS1	-0.0888636	2.08203	-3.71144	0.00132322	0.0284543	-1.1927
KIAA0226	-0.0608632	2.52894	-3.70997	0.00132782	0.0285162	-1.19603
GLRX5	0.142687	3.34699	3.70972	0.00132859	0.0285162	-1.19658
CCDC51	0.078354	2.73315	3.7085	0.00133243	0.0285717	-1.19935
LINC00528	-0.148825	2.75626	-3.70797	0.00133409	0.0285805	-1.20054
LOC101927690	0.113073	1.72215	3.70597	0.00134041	0.0286774	-1.20507
LRRC69	0.13661	2.0102	3.70547	0.00134198	0.0286774	-1.2062
CYP24A1	-0.173472	1.389	-3.70535	0.00134237	0.0286774	-1.20648
STX7	0.103772	2.75505	3.70369	0.00134763	0.0287628	-1.21023
NRGN	0.211182	3.38339	3.69991	0.0013597	0.0289934	-1.21878
NAGK	0.146921	3.39217	3.69922	0.00136191	0.0290131	-1.22034
PF4	0.20599	3.52054	3.69883	0.00136316	0.0290131	-1.22121
ARL11	0.138353	2.28297	3.6979	0.00136615	0.0290498	-1.22332
NIPAL4	-0.0805709	2.58978	-3.69698	0.00136911	0.0290556	-1.22539
LOC100130987	0.0710032	2.58776	3.69682	0.00136965	0.0290556	-1.22577
FAM104A	0.0750358	3.25318	3.69635	0.00137115	0.0290556	-1.22682
AKAP11	0.117105	2.78811	3.69624	0.00137151	0.0290556	-1.22707
DDIT4	-0.121365	3.47316	-3.69542	0.00137418	0.0290853	-1.22893
RBM7	-0.116447	2.87403	-3.69407	0.00137854	0.0291505	-1.23197
PROCR	-0.175037	2.25553	-3.69215	0.00138481	0.0292561	-1.23632
DSG3	0.0757417	1.74146	3.69099	0.00138861	0.0292834	-1.23895
C7orf25	0.154119	2.27819	3.69097	0.00138866	0.0292834	-1.23898
FBXL4	0.147706	2.39711	3.68726	0.00140086	0.0295135	-1.24737
DSERG1	0.263087	2.32156	3.68604	0.0014049	0.0295179	-1.25013
EGR4	-0.123638	2.11034	-3.68568	0.0014061	0.0295179	-1.25094
NUP160	-0.127211	2.69692	-3.68522	0.00140763	0.0295179	-1.25199
MRPS30	0.110655	2.71579	3.68508	0.00140809	0.0295179	-1.2523
C2orf68	0.103861	2.78953	3.68504	0.00140821	0.0295179	-1.25238
FNTA	0.063432	2.96268	3.68486	0.00140881	0.0295179	-1.25279
THNSL2	-0.0772207	2.27687	-3.68408	0.0014114	0.029545	-1.25455
GIMAP2	0.0719419	3.37191	3.68361	0.00141298	0.0295512	-1.25563
IDH1	0.124025	2.84391	3.6813	0.00142068	0.0296852	-1.26084
MSC	-0.353696	2.40831	-3.68013	0.00142461	0.02974	-1.26348
RANBP9	-0.0710049	2.84859	-3.6792	0.00142772	0.0297736	-1.26557
SLC35A1	0.0839746	3.25662	3.67859	0.00142981	0.0297736	-1.26697
CASP10	0.073638	2.55726	3.67849	0.00143012	0.0297736	-1.26718
MSN	0.116643	3.20211	3.67619	0.0014379	0.0299084	-1.27238
DYNLL2	-0.0673476	2.82848	-3.67557	0.00144002	0.0299252	-1.27379
MFSD8	0.160597	2.50253	3.67453	0.00144355	0.0299714	-1.27614
LGALS12	0.19637	2.58516	3.67354	0.00144691	0.0300139	-1.27836
DMRTA1	-0.171925	1.96033	-3.67257	0.00145022	0.0300554	-1.28056
CETN3	0.184295	2.93625	3.67059	0.001457	0.0301486	-1.28502
GRAP	0.0937372	2.58349	3.66996	0.00145917	0.0301486	-1.28645
SERPINB9	-0.160467	2.98747	-3.66994	0.00145924	0.0301486	-1.2865
LOC101929050	0.122655	1.57332	3.66972	0.00146	0.0301486	-1.28699
GPR132	-0.230379	2.74063	-3.66856	0.00146398	0.0302037	-1.2896
GART	0.089858	2.30277	3.66771	0.00146694	0.0302331	-1.29154
COX4I1	-0.0587799	3.1353	-3.66739	0.00146805	0.0302331	-1.29226
NHLRC2	0.127125	1.83948	3.66671	0.00147038	0.0302538	-1.29378
ZNF470	0.2152	1.94922	3.66573	0.0014738	0.0302971	-1.29601
MAPKAPK2	-0.109854	2.9307	-3.66417	0.0014792	0.0303807	-1.29951
DIRC3	-0.0873618	2.40621	-3.66202	0.00148673	0.030508	-1.30438
SP110	0.065885	3.23133	3.66117	0.00148969	0.0305414	-1.30628
CARNS1	-0.108369	2.7966	-3.66	0.00149383	0.0305987	-1.30894
DUSP12	-0.0907417	3.12859	-3.65671	0.00150544	0.0308089	-1.31636
BTBD19	-0.185612	2.45165	-3.65553	0.00150964	0.0308673	-1.31902
RNF8	0.10383	2.41214	3.65468	0.00151266	0.0309015	-1.32094
FEZ1	-0.1779	2.4579	-3.65233	0.00152104	0.031045	-1.32624
NKX2-3	-0.142087	1.58565	-3.65066	0.00152704	0.0311396	-1.33
CCDC94	-0.0832813	2.98992	-3.65008	0.00152915	0.0311445	-1.33132
PLA2G6	-0.0590932	2.80041	-3.64984	0.00153	0.0311445	-1.33186
VIPAS39	0.0857695	2.76964	3.64904	0.00153289	0.0311756	-1.33367
EP400NL	-0.0802801	2.37995	-3.64729	0.00153922	0.0312446	-1.33761
SNHG1	-0.0978384	3.35158	-3.64726	0.00153932	0.0312446	-1.33767
FAM47E	0.14071	1.95222	3.64676	0.00154114	0.0312446	-1.33881
APITD1	-0.146145	2.31479	-3.64597	0.001544	0.0312446	-1.34058
ZNF563	0.139879	1.96089	3.64589	0.00154429	0.0312446	-1.34076
SSBP1	-0.100328	2.98302	-3.64524	0.00154667	0.0312446	-1.34224
KLHL22	0.0893605	2.47215	3.6452	0.0015468	0.0312446	-1.34232
TSPAN5	0.187663	2.78773	3.64509	0.00154721	0.0312446	-1.34257
GNG11	0.290832	2.69211	3.64287	0.00155533	0.0313808	-1.34758
MGC16275	0.082116	2.62674	3.64139	0.00156074	0.031447	-1.35091
LRCH3	0.0846147	2.27645	3.64123	0.00156135	0.031447	-1.35128
GZF1	-0.163893	2.6408	-3.63996	0.001566	0.0315129	-1.35413
GIN1	0.164613	2.714	3.63312	0.00159142	0.031977	-1.36955
POLD3	0.0763969	2.62315	3.63301	0.00159186	0.031977	-1.36981
SOCS3	-0.157068	2.87315	-3.63161	0.00159708	0.0320355	-1.37295
MORC3	0.101533	3.05368	3.63148	0.00159757	0.0320355	-1.37324
FCER1A	0.108141	2.71268	3.63071	0.00160048	0.0320656	-1.37498
TMEM69	0.0996561	3.04748	3.62965	0.00160449	0.0321179	-1.37738
ZNF248	0.0927275	2.39422	3.62907	0.00160668	0.0321335	-1.37868
MPHOSPH6	-0.138333	2.7961	-3.62733	0.00161326	0.032237	-1.38259
TTTY2	-0.111049	2.03648	-3.62651	0.00161638	0.0322712	-1.38444
DET1	0.117033	2.42049	3.62503	0.00162202	0.032342	-1.38778
AREG	-0.403998	2.17993	-3.62484	0.00162275	0.032342	-1.38821
SZT2	-0.0821489	2.45312	-3.62349	0.00162791	0.0324165	-1.39125
NCOA5	0.166673	2.58701	3.62266	0.0016311	0.0324519	-1.39312
PDIK1L	0.142029	2.70001	3.62078	0.00163833	0.0325267	-1.39736
CTTN	0.25577	2.29556	3.62025	0.00164038	0.0325267	-1.39855
DDX49	-0.0798005	2.66232	-3.62019	0.0016406	0.0325267	-1.39868
KLHL5	0.0961708	2.64563	3.61984	0.00164195	0.0325267	-1.39947
MED11	0.0864854	2.8998	3.61984	0.00164197	0.0325267	-1.39948
HIST1H2BO	0.315	1.87811	3.61828	0.001648	0.0325608	-1.40299
NBN	-0.0899704	2.90692	-3.61802	0.00164901	0.0325608	-1.40358
FLI1	0.0807613	2.99011	3.61798	0.00164915	0.0325608	-1.40366
CASP8AP2	0.103299	2.41943	3.61783	0.00164974	0.0325608	-1.404
TMX4	-0.0977231	2.88692	-3.61748	0.00165109	0.0325608	-1.40478
SLC38A9	0.116312	2.47791	3.61719	0.00165223	0.0325608	-1.40544
ASF1A	0.148261	3.03648	3.61651	0.00165487	0.0325723	-1.40697
FLJ33544	-0.120913	1.94342	-3.61603	0.00165674	0.0325723	-1.40805
PHF5A	-0.0940505	3.14721	-3.61594	0.00165709	0.0325723	-1.40825
CEP131	-0.11495	2.47156	-3.61415	0.0016641	0.0326821	-1.41229
CUL3	0.0958197	2.70762	3.61345	0.00166683	0.0327077	-1.41386
FAM195B	-0.0719174	2.99427	-3.6123	0.00167136	0.0327683	-1.41646
LOC100507634	-0.102496	1.83185	-3.6111	0.00167607	0.0328326	-1.41915
RP11-66N11.8	-0.0885615	2.50192	-3.60851	0.00168631	0.0330049	-1.42498
PAFAH1B1	0.092191	2.95022	3.60767	0.00168965	0.0330421	-1.42687
LINC01254	-0.107658	1.60261	-3.60364	0.00170575	0.0333047	-1.43595
OXTR	0.232681	1.9736	3.60358	0.00170599	0.0333047	-1.43608
HIST1H3A	0.214295	2.42106	3.60266	0.00170969	0.0333484	-1.43815
PDE7A	0.124866	2.58255	3.60158	0.00171401	0.0334035	-1.44057
FAM65B	0.0607087	3.29764	3.60103	0.00171626	0.0334035	-1.44182
CD200R1	0.179909	2.4878	3.60087	0.00171689	0.0334035	-1.44217
RBM33	-0.0812715	2.49639	-3.60029	0.00171921	0.0334202	-1.44347
LGALSL	0.303573	2.61755	3.59847	0.00172659	0.0335352	-1.44756
NUDT6	0.143736	2.27348	3.59285	0.00174957	0.0339527	-1.46021
C2orf44	0.173274	2.41758	3.59234	0.00175168	0.0339649	-1.46136
SNX20	0.123794	2.82202	3.59075	0.00175821	0.0340626	-1.46492
AURKAPS1	0.0850627	2.76997	3.5895	0.0017634	0.0341343	-1.46774
CAPZA2	0.0760654	2.8692	3.58557	0.00177976	0.0344217	-1.47657
PIGV	0.0852362	2.8067	3.58326	0.00178947	0.0345772	-1.48177
LOC101927420	-0.13128	2.40976	-3.58285	0.00179119	0.0345772	-1.4827
ITGB3	0.226585	2.41207	3.58258	0.00179233	0.0345772	-1.4833
MRPL18	0.0799629	3.20562	3.58067	0.00180039	0.0346914	-1.48759
ZNF627	0.0850004	2.50586	3.58042	0.00180146	0.0346914	-1.48816
LOC153684	0.131463	2.80776	3.57991	0.00180359	0.0346914	-1.48929
ADORA3	0.14739	2.11231	3.57937	0.00180591	0.0346914	-1.49052
LRIG2	0.0873639	2.26225	3.57904	0.0018073	0.0346914	-1.49125
B4GALT5	-0.161001	3.06681	-3.57903	0.00180735	0.0346914	-1.49128
GTF2IRD1	-0.114365	2.50941	-3.57854	0.0018094	0.0347017	-1.49237
F2R	-0.154321	2.88622	-3.57775	0.0018128	0.0347377	-1.49416
RSPRY1	0.117197	2.84051	3.5748	0.00182538	0.0349496	-1.50077
YIPF6	0.0947139	2.69242	3.57407	0.00182852	0.0349804	-1.50241
PBX1	0.26399	2.37043	3.5728	0.001834	0.0350558	-1.50527
PIWIL4	-0.15797	2.55503	-3.5709	0.00184218	0.0351829	-1.50953
UBTD2	0.162269	2.76426	3.56982	0.00184686	0.0352429	-1.51196
CHCHD4	0.134528	2.82305	3.56904	0.00185024	0.035278	-1.51371
SPINK2	0.136942	2.56788	3.56538	0.00186621	0.0355528	-1.52192
GIMAP7	0.14918	3.28112	3.56489	0.0018684	0.0355648	-1.52304
GNL2	-0.101483	2.93718	-3.56262	0.00187838	0.0357251	-1.52813
KIAA0509	0.125437	1.88101	3.56103	0.00188539	0.0357879	-1.53169
POU2F1	0.0770468	2.35381	3.56098	0.00188563	0.0357879	-1.53181
PHF1	-0.0781841	3.04545	-3.56081	0.00188637	0.0357879	-1.53219
PSMD12	0.111451	2.91015	3.55956	0.00189192	0.0358633	-1.53499
HIST1H2BE	0.171823	2.79969	3.55915	0.00189372	0.0358679	-1.53591
VSIG1	0.203057	2.38467	3.55735	0.00190177	0.0359905	-1.53996
YAE1D1	0.164226	2.61509	3.55651	0.00190552	0.0360114	-1.54184
PEAR1	0.205999	2.56593	3.55607	0.00190749	0.0360114	-1.54283
PRR7	-0.168193	2.56882	-3.55604	0.0019076	0.0360114	-1.54288
UBR4	-0.0748121	2.50495	-3.55365	0.00191833	0.0361841	-1.54824
ZNF512	0.0743266	3.02083	3.55298	0.00192138	0.0362117	-1.54976
PLEKHA4	-0.114155	2.36212	-3.55063	0.001932	0.0363463	-1.55503
RFTN1	-0.05884	2.75297	-3.55061	0.0019321	0.0363463	-1.55508
LLGL2	-0.146907	2.53644	-3.55035	0.00193328	0.0363463	-1.55566
ARHGEF2	0.0870605	2.80362	3.54975	0.001936	0.0363675	-1.557
ADCY10	-0.0892168	1.76524	-3.54913	0.00193879	0.0363901	-1.55838
MPPE1	-0.0610001	3.09156	-3.54878	0.00194043	0.036391	-1.55919
TCF25	-0.0526685	3.02704	-3.54745	0.00194647	0.0364744	-1.56216
LURAP1L	0.165138	2.05549	3.5463	0.00195174	0.0365432	-1.56474
MAFK	-0.0984802	2.72666	-3.54414	0.00196166	0.0366857	-1.56958
WIBG	0.0947785	2.49431	3.54394	0.00196256	0.0366857	-1.57002
FBXO8	0.151246	2.70335	3.54064	0.00197785	0.0369414	-1.57744
MIRLET7DHG	-0.216188	1.94676	-3.53956	0.00198287	0.037005	-1.57986
TRAF1	-0.156902	2.7175	-3.53476	0.00200532	0.0373934	-1.59061
UBN2	0.0888696	2.31191	3.53235	0.0020167	0.037575	-1.59602
RASSF1-AS1	-0.140115	2.5246	-3.52823	0.00203624	0.0379082	-1.60522
SNRPB	-0.0616206	3.37948	-3.52785	0.00203808	0.0379117	-1.60609
SLC30A6	0.0596192	2.62675	3.52699	0.00204219	0.0379571	-1.60801
FBXO38	0.0857526	2.8122	3.52553	0.0020492	0.0380566	-1.61128
RAB9BP1	-0.0966333	1.39989	-3.52494	0.00205205	0.0380578	-1.61261
TMEM261	0.0705532	2.86764	3.5246	0.00205365	0.0380578	-1.61336
LOC284630	0.119168	2.27986	3.52442	0.00205454	0.0380578	-1.61377
RP11-619L12.4	0.118717	1.80226	3.52413	0.00205592	0.0380578	-1.61441
PURA	0.0960279	2.5712	3.52283	0.00206221	0.0380759	-1.61732
RRAGB	-0.109317	2.33716	-3.52257	0.00206346	0.0380759	-1.61791
LINC01278	-0.0859465	2.35096	-3.5225	0.00206383	0.0380759	-1.61807
PTPLAD1	0.0780516	2.97648	3.52213	0.00206561	0.0380759	-1.6189
AHR	-0.117602	3.21059	-3.52197	0.00206639	0.0380759	-1.61926
RP11-389C8.2	0.394337	2.09368	3.5217	0.00206769	0.0380759	-1.61986
KDM3B	0.091326	2.96946	3.52152	0.00206855	0.0380759	-1.62025
INSIG1	-0.105504	3.02779	-3.52103	0.00207093	0.0380891	-1.62135
ZNF669	-0.168063	2.62198	-3.52006	0.00207564	0.0381192	-1.62352
CCL28	-0.114369	2.49017	-3.52001	0.0020759	0.0381192	-1.62364
DIP2A	-0.125714	2.55438	-3.51831	0.00208419	0.0382407	-1.62745
PUM2	0.0582692	2.95111	3.51596	0.00209572	0.0384216	-1.63272
FAM217B	0.107621	2.99771	3.51451	0.00210285	0.0385214	-1.63596
RAB3GAP1	0.0829271	2.67567	3.5141	0.00210488	0.0385276	-1.63688
GALNT11	-0.0830834	3.08462	-3.51263	0.00211214	0.0386281	-1.64017
TFPI	0.15492	1.68394	3.5123	0.00211374	0.0386281	-1.64089
RP11-403P17.3	0.108356	2.95978	3.5116	0.00211722	0.0386609	-1.64246
CMTM5	0.243478	2.84651	3.50979	0.00212623	0.0387944	-1.64651
RNF157-AS1	0.181654	1.98099	3.50896	0.00213035	0.0388386	-1.64836
ACOT1	-0.153732	2.65637	-3.50818	0.00213428	0.0388528	-1.65012
ARHGAP8	-0.0996021	2.05647	-3.50813	0.00213453	0.0388528	-1.65023
GNL1	-0.0603653	2.34397	-3.50766	0.00213687	0.0388549	-1.65128
DCAF10	0.0869568	2.63226	3.50743	0.00213804	0.0388549	-1.6518
HERPUD1	-0.0826016	3.05439	-3.5062	0.00214418	0.0389356	-1.65453
CABP5	0.33818	2.42332	3.50572	0.00214661	0.0389487	-1.65561
LOC101929740	0.0881732	2.08021	3.50478	0.00215135	0.0390038	-1.65772
LINC00269	-0.0800465	2.4142	-3.50191	0.00216587	0.0392054	-1.66414
SPG7	-0.118195	1.75362	-3.5019	0.00216589	0.0392054	-1.66415
TIRAP	0.0774353	2.49846	3.50142	0.00216835	0.0392189	-1.66523
GMPR	0.358043	2.76713	3.49988	0.00217619	0.0393296	-1.66868
CFLAR-AS1	-0.161634	1.7745	-3.49832	0.00218413	0.0394419	-1.67215
UROD	-0.0774898	2.85367	-3.49757	0.00218797	0.0394802	-1.67383
RAP1GAP2	-0.0986381	3.21232	-3.49693	0.0021913	0.039509	-1.67528
TREML1	0.29403	2.95655	3.49491	0.00220166	0.0396604	-1.67978
RFWD3	0.177361	2.38111	3.49455	0.00220352	0.0396604	-1.68059
NPBWR2	-0.0919609	1.67945	-3.49428	0.0022049	0.0396604	-1.68118
GPR65	-0.0954645	3.36223	-3.49357	0.0022086	0.0396958	-1.68278
MRPS14	0.090738	2.90902	3.49278	0.00221266	0.0397239	-1.68453
ARL14EP	0.0953352	3.01446	3.4926	0.00221364	0.0397239	-1.68496
TAF3	-0.0963541	2.65079	-3.4921	0.00221618	0.0397384	-1.68605
ZNF548	-0.0829242	2.71519	-3.49123	0.00222072	0.0397677	-1.688
AP3M1	0.0853624	2.95083	3.49112	0.00222129	0.0397677	-1.68825
WBP5	0.1578	2.32321	3.49042	0.00222495	0.0398021	-1.68982
LINC00957	0.11046	2.4694	3.48935	0.00223053	0.0398707	-1.69221
C1orf198	0.145216	2.82706	3.48888	0.00223297	0.0398833	-1.69325
PROSER2	0.166589	2.38162	3.48849	0.00223505	0.0398891	-1.69414
FKBP10	-0.0836143	2.31592	-3.48643	0.00224582	0.0400392	-1.69873
DNM2	-0.0666326	2.69209	-3.48592	0.00224853	0.0400392	-1.69988
MED8	0.10062	2.84981	3.48588	0.00224871	0.0400392	-1.69995
PTP4A1	-0.0859713	2.96794	-3.48472	0.00225485	0.0401172	-1.70255
C2CD3	-0.0632508	2.48714	-3.48439	0.00225659	0.0401172	-1.70329
MSANTD2	0.186672	2.6362	3.48188	0.00226989	0.0403223	-1.70889
LOC439911	-0.154318	2.83843	-3.48033	0.00227813	0.0404373	-1.71235
SLC33A1	0.123773	2.62779	3.47867	0.00228701	0.0405607	-1.71606
PDGFRB	-0.0969637	2.58271	-3.47837	0.00228863	0.0405607	-1.71674
FLCN	0.0648949	2.45468	3.4778	0.00229167	0.0405831	-1.718
NUDT4	0.0892193	2.6641	3.47729	0.00229442	0.0405852	-1.71914
LOC101929709	-0.14065	2.41326	-3.47712	0.00229533	0.0405852	-1.71952
TPM1	0.154339	2.46724	3.47552	0.00230392	0.0406784	-1.72308
GLE1	0.0850125	2.65919	3.47532	0.00230502	0.0406784	-1.72354
MOP-1	-0.32609	2.06589	-3.4751	0.00230619	0.0406784	-1.72402
SETBP1	-0.16704	2.68737	-3.47482	0.00230771	0.0406784	-1.72465
JAGN1	0.0669539	3.1482	3.47444	0.00230974	0.0406827	-1.72549
USO1	0.0757001	3.06505	3.47239	0.00232086	0.0408334	-1.73007
MPP1	0.147216	3.28352	3.47221	0.00232187	0.0408334	-1.73048
LOC100996517	0.0829576	2.75849	3.47137	0.00232642	0.0408822	-1.73235
SLC32A1	-0.0931991	2.13214	-3.47031	0.00233219	0.0409379	-1.73471
MOB4	-0.0712733	3.22027	-3.47013	0.00233317	0.0409379	-1.73512
CORO1C	0.0877247	3.21004	3.46798	0.00234494	0.0411129	-1.73991
REEP3	0.139856	2.55056	3.46678	0.00235154	0.0411914	-1.74259
SSSCA1	-0.0780452	2.99513	-3.46625	0.00235448	0.0411914	-1.74378
TUBB3	-0.0884602	3.07011	-3.46618	0.00235482	0.0411914	-1.74392
TRAF6	-0.0882859	2.85201	-3.46378	0.00236811	0.0413868	-1.74929
EFNA4	0.113466	2.47284	3.46302	0.00237233	0.0413868	-1.75098
TDRP	0.171948	2.13269	3.46286	0.00237322	0.0413868	-1.75134
ERVK13-1	-0.135775	2.31526	-3.46285	0.00237323	0.0413868	-1.75135
MIEF1	0.0711738	2.93799	3.4618	0.00237909	0.0414574	-1.7537
DDIAS	0.156631	2.62891	3.46136	0.00238151	0.0414681	-1.75467
RNF145	-0.074455	2.71826	-3.46077	0.00238481	0.0414939	-1.75599
EXD2	0.0836163	2.50448	3.45848	0.00239764	0.0416855	-1.7611
LOC441259	0.117743	2.39489	3.45736	0.00240392	0.0417501	-1.76359
CCDC117	0.13245	2.55094	3.45717	0.00240501	0.0417501	-1.76402
IPO8	0.074133	2.86041	3.45683	0.0024069	0.0417512	-1.76477
AGGF1	0.0739586	2.70716	3.45545	0.00241468	0.0418545	-1.76785
RAB11FIP1	0.0861793	3.04113	3.45332	0.00242675	0.0420318	-1.7726
ZYG11B	0.0802425	2.91218	3.4527	0.00243026	0.0420608	-1.77398
ZNF616	0.234108	1.70156	3.45087	0.00244071	0.0421871	-1.77807
ACOX1	0.101536	2.41896	3.45015	0.00244482	0.0421871	-1.77967
MEF2D	-0.0682349	2.70818	-3.44959	0.00244798	0.0421871	-1.7809
SAV1	-0.129463	2.55746	-3.44949	0.00244858	0.0421871	-1.78114
HERC4	0.0972307	2.39204	3.44905	0.0024511	0.0421871	-1.78212
PAAF1	0.0507554	2.70871	3.4489	0.00245195	0.0421871	-1.78245
SYCE2	-0.130705	1.95549	-3.44874	0.00245284	0.0421871	-1.78279
RTP5	-0.120344	2.30799	-3.44855	0.00245393	0.0421871	-1.78322
LRPPRC	0.0733515	2.94604	3.44834	0.00245514	0.0421871	-1.78369
NAT8	0.117252	1.95507	3.44792	0.00245756	0.0421871	-1.78462
SNAPC3	0.118508	2.3623	3.44764	0.00245918	0.0421871	-1.78525
LINC00515	-0.383137	1.84091	-3.44755	0.00245969	0.0421871	-1.78545
BFAR	0.0905691	3.03557	3.44321	0.00248479	0.0425858	-1.79512
PLIN2	-0.0794063	2.72673	-3.44252	0.00248879	0.0426224	-1.79666
LINC01088	0.14239	1.62967	3.44109	0.00249713	0.0427333	-1.79984
NFS1	0.115875	2.52345	3.43757	0.00251776	0.0430332	-1.80768
ZNF260	0.20703	2.60397	3.43746	0.00251842	0.0430332	-1.80793
TNIP1	-0.108278	3.21662	-3.43574	0.00252856	0.0431743	-1.81176
KLHDC4	-0.0835208	2.6337	-3.43467	0.00253487	0.0432249	-1.81413
ZNF808	0.245205	1.84311	3.4346	0.00253531	0.0432249	-1.8143
MGC40069	0.156402	2.23964	3.43206	0.0025504	0.0434498	-1.81995
GEM	-0.226451	1.84353	-3.43055	0.00255941	0.0435709	-1.82331
TSEN2	0.0979763	2.38921	3.42958	0.00256516	0.043608	-1.82545
DPH3	-0.0795817	3.00042	-3.42954	0.0025654	0.043608	-1.82554
HSPA13	-0.149773	2.97152	-3.42832	0.00257275	0.0437005	-1.82826
ICAM2	0.0555835	3.34978	3.42562	0.00258902	0.0439442	-1.83426
ZNF852	0.126774	2.09387	3.42437	0.0025966	0.0440403	-1.83705
WDR3	0.0916957	2.314	3.42263	0.00260714	0.0441862	-1.84091
SPATA2L	-0.119879	2.95726	-3.42067	0.0026191	0.0443373	-1.84526
CBR4	0.114016	2.65061	3.42054	0.00261993	0.0443373	-1.84557
MLST8	-0.0861886	2.8016	-3.4198	0.00262445	0.0443775	-1.84721
ZNF271	0.0825049	2.39647	3.41952	0.00262619	0.0443775	-1.84784
UBALD2	-0.0786482	3.20902	-3.41755	0.00263829	0.0445492	-1.85222
STK17B	-0.0717392	3.0921	-3.41679	0.00264295	0.0445856	-1.85389
PCGF6	0.0856878	2.67412	3.41656	0.00264435	0.0445856	-1.8544
AY927499	-0.389678	1.95251	-3.4158	0.00264907	0.0446323	-1.8561
ZNF100	0.121961	1.74364	3.41501	0.00265398	0.0446658	-1.85786
ZNF500	0.0916642	2.45282	3.41485	0.00265496	0.0446658	-1.85821
TMEM184C	0.111353	2.98068	3.41446	0.00265739	0.0446738	-1.85908
RP11-73K9.2	-0.0991561	1.67113	-3.41381	0.00266141	0.0447086	-1.86052
SIVA1	-0.0825035	2.88402	-3.4104	0.00268264	0.0450322	-1.86809
TRIP11	0.133783	2.27677	3.4099	0.00268582	0.0450525	-1.86921
METTL7A	0.0683426	2.73852	3.40906	0.00269108	0.0450602	-1.87108
FAXDC2	0.160446	2.92551	3.40886	0.00269234	0.0450602	-1.87152
DBET	0.0933111	2.42068	3.40866	0.00269356	0.0450602	-1.87195
IL36A	0.119963	2.02348	3.40857	0.00269416	0.0450602	-1.87216
GGT1	-0.065378	2.65879	-3.40667	0.00270611	0.045227	-1.87637
VTA1	0.0839872	2.87162	3.40587	0.00271121	0.0452792	-1.87817
LRRC14	-0.0994494	2.72357	-3.40526	0.00271504	0.0453026	-1.87951
EIF2AK4	-0.112669	2.37865	-3.40475	0.00271829	0.0453026	-1.88065
ZZEF1	-0.0660453	2.68612	-3.40459	0.0027193	0.0453026	-1.881
VPS13B	-0.104781	2.53757	-3.40439	0.00272053	0.0453026	-1.88144
DUSP7	0.0986197	2.70918	3.40308	0.0027289	0.0454089	-1.88436
LOC100505564	-0.235942	2.43811	-3.40241	0.00273315	0.0454465	-1.88584
PRDM4	-0.0873501	2.9623	-3.4017	0.00273765	0.0454884	-1.88741
ARNT	0.0805249	2.59175	3.40026	0.00274688	0.0456086	-1.89061
TLR1	0.159657	3.02765	3.39985	0.00274954	0.0456196	-1.89153
DNAJB1	-0.110612	3.35745	-3.39896	0.00275525	0.0456813	-1.8935
TPRA1	-0.116882	2.80086	-3.39822	0.00276	0.0457099	-1.89514
ABCG5	-0.108128	1.89485	-3.39807	0.00276098	0.0457099	-1.89548
CCT6P1	0.11717	2.82303	3.39761	0.0027639	0.0457252	-1.89648
LPAR6	0.104368	2.64008	3.3969	0.00276853	0.0457329	-1.89808
INTS8	0.0797616	3.18997	3.39669	0.00276983	0.0457329	-1.89852
RBPJ	0.0706561	2.99639	3.39661	0.00277037	0.0457329	-1.89871
JMJD7	-0.108631	2.69477	-3.3963	0.00277236	0.0457329	-1.89939
ACOT4	-0.182356	2.41667	-3.39572	0.00277611	0.0457618	-1.90068
ANKRD11	-0.0589837	2.84649	-3.39495	0.00278112	0.0457792	-1.90239
SYNRG	0.101331	2.87608	3.39494	0.00278117	0.0457792	-1.90241
ACTR5	-0.0808799	2.7674	-3.39438	0.0027848	0.045806	-1.90365
GLS	0.0713461	2.5748	3.39276	0.00279539	0.0459409	-1.90727
RBM19	-0.0635314	2.62554	-3.39251	0.00279701	0.0459409	-1.90782
GCFC2	-0.103284	2.66067	-3.39214	0.0027994	0.0459472	-1.90863
TSC22D4	0.101845	2.62585	3.39139	0.00280432	0.0459913	-1.9103
MAD2L2	-0.0807688	3.05202	-3.39101	0.00280683	0.0459913	-1.91115
PALB2	0.136205	2.71777	3.39045	0.00281045	0.0459913	-1.91238
MUSTN1	-0.0958556	2.67643	-3.39031	0.00281137	0.0459913	-1.91269
CASZ1	-0.0650829	2.23788	-3.39019	0.00281214	0.0459913	-1.91295
STRADB	0.235307	3.12788	3.38873	0.00282174	0.0461066	-1.91619
DAB2	0.150245	2.53088	3.38851	0.00282323	0.0461066	-1.91669
ZNF561	0.126323	2.57318	3.38686	0.0028341	0.0462511	-1.92035
SPAG9	-0.0779172	2.59422	-3.38617	0.00283866	0.0462589	-1.92188
SNAPIN	0.0788902	3.1753	3.38588	0.00284057	0.0462589	-1.92252
LOC100129198	-0.163889	1.85778	-3.38587	0.00284064	0.0462589	-1.92254
LAMA2	-0.0792018	1.93112	-3.38448	0.00284984	0.0463405	-1.92561
LOC286437	0.163243	2.60416	3.38415	0.00285203	0.0463405	-1.92635
TMEM184B	-0.0793246	2.89852	-3.38396	0.00285328	0.0463405	-1.92676
AEN	-0.0960468	2.85269	-3.38362	0.00285554	0.0463405	-1.92752
MMAB	-0.0719268	2.38866	-3.38308	0.00285915	0.0463405	-1.92872
LINC00282	0.201239	2.20471	3.3829	0.00286035	0.0463405	-1.92912
RP11-874J12.4	0.318723	2.41268	3.38284	0.00286079	0.0463405	-1.92926
ZNF623	0.195574	2.17395	3.38258	0.0028625	0.0463405	-1.92983
HEATR6	0.0668196	2.67331	3.38237	0.00286388	0.0463405	-1.93029
PCDHB8	-0.105956	1.51948	-3.37864	0.00288887	0.0466988	-1.93855
FAM118B	0.128723	2.35101	3.37846	0.0028901	0.0466988	-1.93896
ZNF304	0.218069	2.21777	3.3772	0.00289859	0.046803	-1.94175
NME8	-0.138137	2.60039	-3.37637	0.00290425	0.0468613	-1.9436
PDZD4	-0.106855	2.75548	-3.37555	0.00290976	0.046917	-1.9454
LOC100130357	0.0974131	1.89703	3.37467	0.00291577	0.0469531	-1.94737
C1orf101	-0.0878268	1.76852	-3.37462	0.0029161	0.0469531	-1.94747
STX11	-0.143471	3.1581	-3.37313	0.00292623	0.0470597	-1.95077
LINC00672	0.185669	2.22772	3.37304	0.00292684	0.0470597	-1.95097
S100A10	-0.0814157	3.42406	-3.37156	0.00293695	0.0471892	-1.95425
FAM200A	0.182118	1.64214	3.37066	0.00294311	0.0472549	-1.95624
GTF2A1	0.0949389	2.63312	3.36948	0.00295123	0.0473521	-1.95886
WAPAL	0.0740666	2.86395	3.36846	0.00295821	0.0474309	-1.96111
GOSR1	0.0846075	2.62009	3.36685	0.00296934	0.047576	-1.96468
BRE-AS1	-0.317723	3.11555	-3.36617	0.00297405	0.0476181	-1.96618
LOC100506895	-0.130735	1.74457	-3.36483	0.00298335	0.0477138	-1.96915
LOC101060747	-0.0544063	2.72455	-3.36471	0.0029842	0.0477138	-1.96942
APOBEC3A	-0.125357	3.26608	-3.36429	0.00298712	0.0477271	-1.97035
REL	-0.120455	2.97333	-3.36391	0.00298974	0.0477357	-1.97119
CCDC28B	0.0793977	2.35546	3.36241	0.00300018	0.047869	-1.9745
LINC00299	-0.145515	2.00829	-3.36111	0.00300926	0.0479283	-1.97737
IFT43	-0.0678579	2.52808	-3.36104	0.00300976	0.0479283	-1.97753
ZNF792	0.152796	2.62146	3.36098	0.00301018	0.0479283	-1.97766
SH2D2A	-0.139362	3.0258	-3.36046	0.00301386	0.0479527	-1.97882
GNAZ	0.203044	2.80442	3.36014	0.0030161	0.0479527	-1.97953
GPR114	-0.0899194	2.59661	-3.35987	0.003018	0.0479527	-1.98013
PGRMC1	0.135979	3.20892	3.35955	0.00302024	0.0479549	-1.98083
NKX3-1	-0.098874	2.26777	-3.35924	0.00302239	0.0479558	-1.98151
TLE1	-0.122274	2.45189	-3.35731	0.003036	0.0481384	-1.98578
QSOX2	-0.0804794	2.76354	-3.35461	0.00305514	0.0484083	-1.99175
FAM169A	-0.27019	2.59944	-3.35424	0.0030578	0.048417	-1.99258
TMEM11	0.079435	2.93002	3.35369	0.00306172	0.0484349	-1.9938
FAM220A	0.0879919	3.10135	3.35349	0.00306317	0.0484349	-1.99425
LOC100131662	0.241883	2.05581	3.35174	0.00307562	0.0485981	-1.9981
CCDC180	-0.115647	2.03113	-3.35083	0.00308213	0.0486578	-2.00011
AFAP1L2	0.128199	1.72036	3.35062	0.00308364	0.0486578	-2.00058
MRPS24	-0.0546124	3.35994	-3.34952	0.00309159	0.0487355	-2.00302
HSPH1	0.0931365	2.78429	3.34918	0.00309405	0.0487355	-2.00378
CLEC1B	0.313691	2.88546	3.34905	0.00309496	0.0487355	-2.00406
CHAMP1	0.139282	2.88778	3.34873	0.00309729	0.0487386	-2.00477
PGRMC2	-0.0909918	2.92314	-3.34839	0.0030997	0.048743	-2.00551
AK057657	-0.0785549	3.31501	-3.34741	0.00310678	0.0488208	-2.00768
CEPT1	0.186456	2.38313	3.34586	0.00311802	0.0489638	-2.01111
LINC01220	0.175565	1.82402	3.3447	0.00312643	0.0490621	-2.01367
TRIM39	-0.0841078	2.8639	-3.34393	0.00313201	0.0491161	-2.01536
CHM	0.0956278	2.33701	3.34354	0.00313487	0.0491273	-2.01623
CCDC96	-0.121924	2.22476	-3.34273	0.00314081	0.0491867	-2.01803
NLRP12	0.188227	2.88841	3.34106	0.00315301	0.0493439	-2.02171
ZBTB34	0.119796	2.86013	3.34058	0.00315657	0.0493566	-2.02278
AC083843.1	-0.0826991	2.16026	-3.34026	0.00315889	0.0493566	-2.02348
CYLC2	0.106463	1.60129	3.34007	0.00316029	0.0493566	-2.0239
NCBP1	0.143665	2.23562	3.33946	0.0031648	0.0493933	-2.02526
GUSB	-0.0559919	2.86182	-3.33781	0.00317692	0.0495487	-2.02889
CCNDBP1	0.0631148	3.37583	3.33685	0.00318404	0.049598	-2.03101
UAP1	-0.129824	2.97566	-3.3368	0.00318442	0.049598	-2.03113
RP11-196G18.24	0.122025	2.22532	3.33512	0.00319686	0.0497413	-2.03483
CCNK	-0.0682296	2.76984	-3.33485	0.00319886	0.0497413	-2.03542
FAM83D	-0.234881	2.32404	-3.33468	0.00320014	0.0497413	-2.0358
EVI2B	0.0525342	3.55441	3.33421	0.00320362	0.0497616	-2.03684
ARG2	0.180865	2.3759	3.33324	0.0032109	0.0498307	-2.03899
DHRS7C	-0.131146	2.02387	-3.33303	0.00321242	0.0498307	-2.03944
FBXO46	0.108835	2.78088	3.33251	0.00321632	0.049839	-2.04059
CSNK2A1	0.0723038	2.87701	3.33238	0.00321732	0.049839	-2.04089
HN1L	0.076283	2.65174	3.33202	0.00321998	0.0498465	-2.04167
EXOC6	0.0673511	2.4887	3.33081	0.00322906	0.0499532	-2.04435
CHMP7	0.0962604	3.08707	3.32896	0.00324299	0.0501041	-2.04844
OPN4	-0.0864958	2.17402	-3.32893	0.00324319	0.0501041	-2.04849
TBL1XR1	0.0726161	2.66314	3.32854	0.00324613	0.0501157	-2.04935
SNX1	0.0716117	2.92181	3.32764	0.00325295	0.0501507	-2.05135
IGF2BP3	0.1947	2.03393	3.32744	0.00325447	0.0501507	-2.05179
CAB39	0.0844272	3.16914	3.32737	0.00325498	0.0501507	-2.05194
RP1-193H18.2	0.140128	2.44003	3.32617	0.00326409	0.0502121	-2.05459
RP4-714D9.5	0.110385	1.68184	3.32602	0.00326522	0.0502121	-2.05492
KHDC1	-0.123115	2.3184	-3.32598	0.00326554	0.0502121	-2.05502
LINC01127	0.206796	2.37036	3.32493	0.00327347	0.0503003	-2.05732
RASD2	-0.117271	2.14401	-3.32455	0.00327637	0.0503109	-2.05816
AQP10	0.21445	2.54381	3.32405	0.0032802	0.0503176	-2.05927
CHST7	-0.139829	2.89915	-3.32365	0.00328325	0.0503176	-2.06015
F13A1	0.139596	3.42671	3.32363	0.0032834	0.0503176	-2.06019
LOC727916	-0.170287	1.59859	-3.32257	0.00329147	0.0504075	-2.06252
BCL7B	-0.115658	2.98818	-3.32177	0.00329763	0.0504274	-2.0643
PPBP	0.149792	3.64336	3.32163	0.0032987	0.0504274	-2.06461
SLC45A3	0.0941185	2.51491	3.32126	0.00330153	0.0504274	-2.06542
CA1	0.395561	2.45836	3.32125	0.00330159	0.0504274	-2.06544
FAM120B	0.084097	2.78332	3.31962	0.00331411	0.050585	-2.06903
TCF19	-0.100816	2.59206	-3.31845	0.00332318	0.05059	-2.07163
ZFAND2B	-0.0784443	3.02924	-3.31831	0.00332425	0.05059	-2.07193
JPX	0.199783	2.19052	3.31826	0.00332459	0.05059	-2.07203
GSAP	-0.0941784	3.25394	-3.31818	0.00332522	0.05059	-2.07221
SRP68	0.0620853	3.21413	3.31815	0.00332549	0.05059	-2.07229
UBA2	-0.0686034	3.07525	-3.31605	0.00334175	0.0508034	-2.07691
RCVRN	-0.129147	2.18174	-3.31391	0.00335835	0.0510219	-2.08162
DERL2	-0.055506	3.05295	-3.31283	0.0033668	0.0511164	-2.08401
ALKBH4	0.0979434	2.6247	3.31203	0.00337309	0.051178	-2.08578
CTD-2033C11.1	-0.143135	2.06722	-3.31149	0.00337728	0.0512075	-2.08695
PIK3R5	-0.0637834	2.91946	-3.31067	0.00338374	0.0512715	-2.08877
RUNX3	-0.0931289	3.1732	-3.30908	0.00339623	0.0514267	-2.09226
NUAK1	-0.316437	2.44707	-3.30823	0.00340293	0.0514941	-2.09413
ZNF253	0.126245	2.39012	3.30784	0.00340608	0.0515077	-2.09501
VCAM1	-0.205579	1.70767	-3.30674	0.00341475	0.0515779	-2.09742
ZC3H6	0.108975	2.38922	3.30668	0.00341524	0.0515779	-2.09756
USP37	0.128379	2.25107	3.30585	0.00342183	0.0515943	-2.09939
ASAP2	0.325296	2.46795	3.30505	0.00342814	0.0515943	-2.10114
HOXB8	-0.0889972	1.80102	-3.30497	0.00342879	0.0515943	-2.10132
FAM78A	0.0977037	3.17669	3.30488	0.00342952	0.0515943	-2.10152
RNF219	0.0804849	2.54964	3.30487	0.00342961	0.0515943	-2.10154
TNS1	0.306905	2.47268	3.30484	0.00342985	0.0515943	-2.10161
TRA2B	-0.0547565	3.01885	-3.30436	0.00343371	0.0516096	-2.10268
ZNF321P	-0.219485	1.95839	-3.30409	0.00343579	0.0516096	-2.10325
NEXN-AS1	0.121265	1.38451	3.30386	0.00343763	0.0516096	-2.10376
MICAL2	0.103935	2.69322	3.30173	0.00345471	0.051832	-2.10846
HIST1H2BK	0.114818	3.38153	3.29977	0.00347042	0.0520336	-2.11277
LOC100505912	0.132479	1.74807	3.29936	0.00347377	0.0520496	-2.11368
FAM58A	-0.0612329	2.96325	-3.29835	0.00348192	0.0520932	-2.1159
RTP4	0.149158	2.82434	3.2982	0.00348309	0.0520932	-2.11622
LMAN2L	0.081166	2.86533	3.29815	0.00348351	0.0520932	-2.11634
AB488780	0.09768	2.59818	3.29778	0.00348649	0.0520975	-2.11715
MRPS36	-0.0756163	3.15118	-3.2973	0.00349043	0.0520975	-2.11822
LOC100505851	-0.0795897	1.57286	-3.29727	0.00349062	0.0520975	-2.11827
MGC16142	0.18067	1.70223	3.29677	0.00349468	0.052124	-2.11938
CTH	-0.163506	1.9292	-3.29459	0.00351237	0.0523538	-2.12417
ANKRD7	-0.107604	1.48871	-3.29428	0.00351489	0.0523573	-2.12485
HSPE1	-0.0701637	3.20779	-3.29389	0.00351815	0.0523716	-2.12572
UXS1	0.071975	3.02754	3.292	0.00353353	0.0525664	-2.12986
AK055981	-0.0865915	2.66128	-3.29099	0.00354183	0.052603	-2.13209
EHD3	0.107202	2.5627	3.29097	0.00354205	0.052603	-2.13215
MKRN1	0.122558	3.28969	3.29032	0.0035474	0.052603	-2.13358
RP11-226L15.5	0.22277	2.30435	3.29022	0.00354814	0.052603	-2.13378
GMPS	0.0977687	2.69891	3.2902	0.00354832	0.052603	-2.13382
KIFC1	-0.0885657	2.69483	-3.29003	0.00354978	0.052603	-2.13422
FUNDC1	0.098777	2.84898	3.28968	0.00355267	0.0526117	-2.13499
ELAVL1	0.0667235	2.63944	3.28892	0.00355892	0.0526566	-2.13665
CPM	0.126617	2.34772	3.28875	0.00356031	0.0526566	-2.13702
HBM	0.439437	3.02369	3.28834	0.00356366	0.0526722	-2.13792
PMM1	-0.09392	2.78493	-3.288	0.00356653	0.0526805	-2.13868
TIAM1	0.0973601	2.91499	3.2868	0.00357646	0.0527649	-2.14132
LINC01233	-0.115679	1.58097	-3.28675	0.00357685	0.0527649	-2.14142
RSBN1L	0.145067	2.7574	3.28605	0.00358266	0.0527805	-2.14296
CRNKL1	0.186564	2.77468	3.28579	0.00358481	0.0527805	-2.14353
SSBP4	-0.0672958	2.97649	-3.28568	0.00358578	0.0527805	-2.14378
MT1H	-0.0809331	3.22055	-3.28551	0.00358714	0.0527805	-2.14414
ZNF319	0.0935974	2.81453	3.28393	0.00360032	0.0529405	-2.14762
LINC00324	0.132924	3.0123	3.28281	0.00360965	0.0530435	-2.15007
SAMHD1	0.054335	3.27906	3.28229	0.00361405	0.053074	-2.15123
TAF1C	-0.0933367	2.84297	-3.28058	0.00362834	0.0532498	-2.15497
EIF5	-0.0512426	3.14247	-3.27908	0.00364104	0.0534019	-2.15828
LOC101930324	0.101338	3.12151	3.27667	0.00366144	0.0536444	-2.16358
KLHL13	0.121586	1.55702	3.27657	0.00366226	0.0536444	-2.16379
KCTD21	0.210589	2.52267	3.27605	0.00366667	0.053653	-2.16493
SLC39A2	0.0695575	2.40979	3.2758	0.00366881	0.053653	-2.16549
KIAA1191	-0.0555211	3.17777	-3.27567	0.00366988	0.053653	-2.16576
LXN	0.109717	2.80999	3.27484	0.00367695	0.0537219	-2.16759
KCNA3	-0.147763	2.76664	-3.27431	0.00368153	0.0537546	-2.16877
LOC100287896	0.195975	2.02163	3.27306	0.0036922	0.0538759	-2.17151
MICALL1	-0.0756542	2.91354	-3.27218	0.00369973	0.0539346	-2.17344
SMAD9	0.0943475	1.77128	3.27204	0.00370093	0.0539346	-2.17375
AC139100.3	-0.122527	1.70673	-3.26967	0.00372132	0.0541972	-2.17896
LPAR1	0.174558	2.44911	3.26896	0.00372745	0.0542519	-2.18052
FAM63A	0.10098	2.98779	3.26844	0.00373192	0.0542825	-2.18165
CLTC	0.0551525	2.40851	3.26796	0.00373609	0.0542832	-2.18271
HNRNPU-AS1	0.259946	2.59415	3.26788	0.00373672	0.0542832	-2.18287
SEC11C	-0.0811274	2.75112	-3.26637	0.0037498	0.0544388	-2.18618
MYCBP2	0.0669248	3.24956	3.26564	0.00375621	0.0544973	-2.1878
DNAJB4	-0.24791	2.17912	-3.26485	0.00376307	0.0545326	-2.18953
LOC100506473	-0.0916859	2.50006	-3.26481	0.00376342	0.0545326	-2.18962
TRNT1	0.100188	2.64718	3.26435	0.00376744	0.0545563	-2.19063
ELAC1	0.178331	2.28762	3.26231	0.00378523	0.054767	-2.19509
GUSBP3	0.179032	2.67968	3.26214	0.00378677	0.054767	-2.19548
DEDD	0.0945042	2.878	3.26019	0.00380387	0.0549795	-2.19975
IFI16	0.0634318	3.34076	3.25924	0.00381222	0.0550655	-2.20183
ZNF419	0.0752357	2.71604	3.25874	0.00381668	0.0550951	-2.20294
HIST1H3B	-0.156244	1.92755	-3.25723	0.00383002	0.0551792	-2.20624
OGFOD1	0.0711257	2.77825	3.25715	0.00383078	0.0551792	-2.20643
RELB	-0.127289	2.81318	-3.25707	0.00383147	0.0551792	-2.2066
HIST2H2BE	0.212733	2.96723	3.25699	0.00383216	0.0551792	-2.20677
RASD1	-0.130141	2.81643	-3.256	0.00384098	0.0552714	-2.20895
MOB3B	0.0673034	2.31127	3.25402	0.00385864	0.0554858	-2.21329
SUV420H1	0.0930078	2.92982	3.25367	0.00386173	0.0554858	-2.21405
PNRC1	-0.0514834	3.58113	-3.25351	0.00386315	0.0554858	-2.2144
BC017988	-0.219139	1.70345	-3.25297	0.00386801	0.0555023	-2.21559
ALAS2	0.373932	2.55063	3.25284	0.00386915	0.0555023	-2.21587
TADA2A	0.0706383	2.36076	3.25105	0.00388518	0.0556974	-2.21979
KRT10	-0.0858554	3.27367	-3.25075	0.0038879	0.0557015	-2.22045
MTSS1	-0.0904599	2.80992	-3.25038	0.00389128	0.0557149	-2.22127
YPEL5	-0.0580985	3.45166	-3.249	0.00390368	0.0558576	-2.22429
SPOP	0.0920784	2.84788	3.24855	0.00390771	0.0558803	-2.22526
ARHGAP24	-0.12645	2.66223	-3.24782	0.00391436	0.0559404	-2.22687
LEPROT	0.0686821	2.91862	3.24739	0.0039183	0.0559404	-2.22782
MMP9	-0.308672	2.71153	-3.24728	0.00391925	0.0559404	-2.22805
C1QTNF4	-0.12973	1.72874	-3.24662	0.00392521	0.0559755	-2.22949
ZNF137P	0.155764	2.17825	3.24647	0.0039266	0.0559755	-2.22983
PUM1	0.0489391	3.28806	3.24392	0.00394987	0.0562721	-2.23542
TNFRSF11B	0.0765698	1.52326	3.2435	0.00395368	0.0562757	-2.23634
FAM73A	0.110185	2.52948	3.24335	0.00395504	0.0562757	-2.23666
GFI1	-0.174755	2.75324	-3.24297	0.00395851	0.0562901	-2.23749
YOD1	0.24849	2.4616	3.24176	0.00396962	0.0564126	-2.24015
SAMD8	-0.081116	2.61996	-3.24149	0.00397206	0.0564126	-2.24073
CEBPZ	-0.0745319	3.1169	-3.24087	0.00397783	0.0564284	-2.2421
WBP11	-0.0612238	2.9909	-3.24084	0.0039781	0.0564284	-2.24217
PDZD8	-0.15122	2.59308	-3.24051	0.00398107	0.0564355	-2.24288
PIGW	-0.143351	2.67044	-3.23796	0.00400467	0.0567348	-2.24847
FUT4	-0.124321	2.8806	-3.23726	0.00401115	0.0567915	-2.25
FAM133B	-0.15446	2.62175	-3.23624	0.0040206	0.0568901	-2.25223
ORC2	0.118872	2.69137	3.23553	0.00402717	0.0569294	-2.25377
CDCA4	-0.0975182	2.99313	-3.23541	0.00402835	0.0569294	-2.25405
RC3H2	-0.0645246	2.85978	-3.23434	0.00403833	0.0570352	-2.25639
HSD3B2	-0.0880856	1.71539	-3.23331	0.00404797	0.0571077	-2.25865
ZNF165	-0.206763	1.74564	-3.23317	0.00404922	0.0571077	-2.25895
SRRT	-0.0634639	2.82459	-3.23299	0.00405095	0.0571077	-2.25935
SLC46A2	0.195113	2.90513	3.23223	0.00405807	0.0571729	-2.26101
BNIP3L	0.0937743	3.41909	3.23115	0.00406821	0.0572761	-2.26337
NIFK	0.0548652	2.80477	3.23091	0.00407041	0.0572761	-2.26388
VKORC1L1	0.0921671	2.30084	3.23054	0.00407391	0.0572902	-2.2647
UGT2B17	0.105998	1.51937	3.22999	0.00407909	0.0573277	-2.2659
GMNN	-0.11942	2.77749	-3.22883	0.00409005	0.0574396	-2.26844
DLG5	-0.242291	2.37241	-3.22825	0.00409555	0.0574396	-2.26971
MIR17	-0.293287	1.86915	-3.22811	0.00409685	0.0574396	-2.27001
PTPRM	-0.207385	2.76388	-3.22809	0.00409709	0.0574396	-2.27007
LOC100505812	0.117751	2.95078	3.22724	0.0041051	0.0575166	-2.27192
PTPN7	-0.0902063	2.73732	-3.22506	0.00412587	0.0577722	-2.27669
C19orf73	-0.105757	2.15285	-3.22465	0.00412972	0.0577908	-2.27758
CXorf65	-0.129701	2.83391	-3.22377	0.00413814	0.0578397	-2.2795
ABCE1	0.0627702	3.03726	3.22376	0.00413827	0.0578397	-2.27953
ARHGAP12	-0.116954	2.72014	-3.22313	0.00414431	0.0578888	-2.28091
CLASP2	0.0621523	2.38168	3.22199	0.00415519	0.0580053	-2.28339
USF2	-0.0625176	3.19912	-3.22144	0.0041605	0.0580322	-2.2846
ATRIP	0.0685794	2.98698	3.22126	0.00416219	0.0580322	-2.28499
ANKRD46	0.132197	2.71	3.2206	0.00416858	0.058086	-2.28644
RP11-792A8.4	-0.230026	2.3067	-3.21857	0.00418812	0.0583226	-2.29086
PITHD1	0.107364	2.6794	3.21758	0.00419773	0.058421	-2.29303
VEPH1	0.136106	2.05839	3.21698	0.00420358	0.0584669	-2.29435
ZNF836	-0.096504	2.61445	-3.21565	0.00421645	0.0586102	-2.29724
TUBB4B	-0.0652497	3.18894	-3.21503	0.00422258	0.0586597	-2.29861
RGS9	-0.192473	2.46773	-3.21447	0.00422804	0.058689	-2.29984
OLR1	-0.514393	1.83809	-3.21411	0.00423155	0.058689	-2.30062
RRAGA	0.0793777	3.17985	3.21398	0.00423283	0.058689	-2.30091
PNO1	-0.11899	2.78122	-3.21376	0.00423495	0.058689	-2.30138
P2RX5-TAX1BP3	0.0638224	3.34579	3.21254	0.00424686	0.0588186	-2.30404
ANO6	0.0779401	2.74647	3.21218	0.00425039	0.0588318	-2.30483
KPNA1	0.0877652	2.7741	3.20872	0.00428453	0.0592684	-2.31239
CRLF3	0.0565645	3.41867	3.207	0.00430156	0.0594681	-2.31614
IL9R	-0.0933674	2.31067	-3.20516	0.00431985	0.0596572	-2.32016
ARFGEF1	0.0674604	2.99515	3.2051	0.00432046	0.0596572	-2.32029
SNHG9	-0.251834	2.52356	-3.20224	0.00434901	0.0600152	-2.32652
FOXD1	-0.157833	2.04964	-3.19877	0.00438399	0.0604615	-2.33409
ERCC3	-0.0645667	2.91808	-3.19832	0.00438853	0.0604878	-2.33507
CNOT8	0.0637875	3.1889	3.19741	0.0043978	0.0605374	-2.33707
FBXO16	-0.092799	2.68531	-3.19731	0.00439877	0.0605374	-2.33728
IL16	0.0706133	2.92787	3.19718	0.00440008	0.0605374	-2.33756
MTPN	0.167117	2.468	3.19672	0.00440477	0.0605656	-2.33856
AMIGO1	0.126588	2.64275	3.19105	0.00446274	0.0613258	-2.35092
KIAA1683	-0.076702	2.34611	-3.1899	0.00447458	0.0614516	-2.35343
DHRS13	-0.0620795	2.92124	-3.18951	0.00447861	0.0614701	-2.35428
TRAK1	-0.0704498	2.8491	-3.18828	0.0044913	0.0616072	-2.35695
TAB3	-0.103541	2.33296	-3.18802	0.00449402	0.0616076	-2.35753
TGFB1I1	0.317022	2.53874	3.18761	0.00449821	0.0616282	-2.35841
QTRTD1	0.117734	1.98885	3.18711	0.00450345	0.0616577	-2.35951
SMAD1	0.287022	2.45167	3.18689	0.00450576	0.0616577	-2.35999
GYPB	0.245598	2.40809	3.18604	0.00451459	0.0617417	-2.36184
CD69	-0.131382	3.47372	-3.18394	0.0045364	0.0619792	-2.3664
PARP6	-0.0741154	3.05637	-3.18355	0.00454051	0.0619792	-2.36725
XPO1	0.105401	3.02265	3.1834	0.0045421	0.0619792	-2.36758
RC3H1	0.0792065	2.66046	3.18333	0.0045428	0.0619792	-2.36773
LRIF1	0.182867	2.70025	3.18295	0.00454677	0.0619965	-2.36855
UBOX5	0.0563243	2.8156	3.18261	0.00455034	0.0620083	-2.3693
KRBA2	0.0748385	2.38755	3.18115	0.00456571	0.0621806	-2.37248
C8orf44	0.0902226	2.29015	3.18051	0.00457241	0.0622348	-2.37387
CAPN15	-0.110353	2.77982	-3.17737	0.00460567	0.0626503	-2.38072
CHSY1	-0.0667103	3.23612	-3.17707	0.00460885	0.0626563	-2.38137
SCG5	-0.0886456	1.72856	-3.17664	0.00461335	0.0626802	-2.38229
RAB11A	0.0558547	3.13565	3.17541	0.0046265	0.0628192	-2.38498
PLCL1	-0.13978	2.39205	-3.17517	0.00462908	0.0628192	-2.3855
TMCC1	0.0681136	2.54383	3.1737	0.00464474	0.0629944	-2.3887
ZFP91	-0.0753734	2.98707	-3.17318	0.00465026	0.063032	-2.38982
CD3EAP	0.206993	2.55016	3.17287	0.00465367	0.0630408	-2.39051
SPHK1	-0.116066	2.8357	-3.17256	0.00465694	0.0630478	-2.39117
PCDHB12	-0.128193	1.9237	-3.17164	0.00466683	0.0631166	-2.39318
SPAG4	-0.179933	1.97856	-3.17157	0.00466754	0.0631166	-2.39332
C11orf95	-0.0764612	2.38838	-3.17085	0.00467532	0.0631845	-2.39489
KIAA0195	-0.0570924	2.5547	-3.17012	0.00468322	0.0632539	-2.39649
SOCS1	-0.142966	2.29002	-3.16855	0.00470014	0.0634449	-2.3999
2021-03-01	0.100946	2.91747	3.16789	0.00470728	0.0635039	-2.40133
HMBS	0.0601078	2.89925	3.16568	0.00473129	0.0637901	-2.40613
IL17RA	0.08406	3.16911	3.16507	0.00473792	0.0638419	-2.40746
KIT	0.105078	2.45744	3.16318	0.0047586	0.0640828	-2.41157
HOXA5	-0.330541	2.32535	-3.1619	0.00477261	0.0642337	-2.41434
FAM110A	0.157527	2.86866	3.16084	0.00478431	0.0643383	-2.41666
RP11-33O4.1	0.105437	2.50793	3.16037	0.00478941	0.0643383	-2.41766
PIK3R1	-0.160005	3.18587	-3.16036	0.00478952	0.0643383	-2.41769
LOC644794	-0.0937834	2.2924	-3.15992	0.0047944	0.0643383	-2.41865
RP11-111M22.4	0.135009	1.88152	3.15914	0.00480298	0.0643383	-2.42033
LDB1	-0.069205	2.90585	-3.15887	0.00480598	0.0643383	-2.42092
SERPINE1	0.0821757	1.98907	3.15879	0.00480687	0.0643383	-2.4211
LOC101930114	-0.112142	2.43256	-3.15879	0.00480692	0.0643383	-2.42111
LOC101060521	-0.103745	2.87143	-3.15873	0.00480751	0.0643383	-2.42122
TM7SF3	0.113775	2.68951	3.15844	0.00481071	0.0643383	-2.42185
MEX3B	-0.0965229	2.07935	-3.1582	0.00481343	0.0643383	-2.42239
CENPN	-0.0857056	2.18111	-3.15812	0.00481429	0.0643383	-2.42255
TFRC	-0.0782166	2.67928	-3.15788	0.00481694	0.0643383	-2.42307
C6orf226	-0.065024	2.87952	-3.15696	0.00482711	0.0644366	-2.42507
PHKB	0.0768649	2.66025	3.15663	0.00483085	0.0644489	-2.4258
CLCN1	0.0900871	2.48602	3.15619	0.00483574	0.0644765	-2.42675
BC089413	-0.0794737	2.00713	-3.15515	0.00484725	0.0645924	-2.429
LOC284014	-0.133957	2.31586	-3.15473	0.00485196	0.0646175	-2.42991
NLRP14	-0.100671	2.0899	-3.15433	0.00485646	0.0646349	-2.43079
MIR670HG	-0.111574	2.34085	-3.15392	0.00486099	0.0646349	-2.43167
SMIM1	0.148127	2.52386	3.15386	0.00486174	0.0646349	-2.43181
BCORP1	-0.122657	1.80536	-3.15343	0.00486652	0.0646608	-2.43274
FDFT1	0.0672963	3.0773	3.15205	0.00488201	0.064829	-2.43574
C9orf142	-0.078912	2.9084	-3.15145	0.00488869	0.0648801	-2.43703
ARHGAP6	0.244466	2.18316	3.14919	0.00491421	0.0651384	-2.44195
TLR6	0.12479	2.43532	3.14885	0.00491801	0.0651384	-2.44268
HBD	0.431391	3.2005	3.14839	0.00492317	0.0651384	-2.44367
CCDC126	0.112472	2.82508	3.14835	0.00492363	0.0651384	-2.44375
LCP2	-0.067647	2.97446	-3.1483	0.00492426	0.0651384	-2.44387
IKZF1	0.0672513	2.80749	3.14821	0.00492524	0.0651384	-2.44406
AX746903	0.159224	1.56104	3.14749	0.00493346	0.0652094	-2.44564
CTSO	-0.0860084	3.08083	-3.14699	0.00493905	0.0652457	-2.4467
MLF1	-0.239007	2.17233	-3.14639	0.00494591	0.0652629	-2.44801
ZNRF2	-0.0931415	2.41963	-3.14638	0.00494606	0.0652629	-2.44804
GPATCH1	0.0990116	2.7604	3.14547	0.0049564	0.0653616	-2.45001
ZNF92	-0.106671	2.27709	-3.1446	0.00496629	0.0654543	-2.45189
ZNF148	0.0936789	2.75414	3.14414	0.0049716	0.0654833	-2.4529
TTI2	0.121343	2.69599	3.14391	0.00497421	0.0654833	-2.4534
REC8	-0.0806941	2.45425	-3.14311	0.00498331	0.0655654	-2.45512
ENPP4	-0.170531	2.84773	-3.14286	0.00498625	0.0655663	-2.45568
RCN2	-0.0739556	3.0615	-3.14201	0.00499597	0.0656565	-2.45752
ZNF302	0.191776	2.70136	3.14167	0.00499979	0.0656689	-2.45824
LOC401134	-0.0997111	1.4068	-3.14064	0.00501173	0.0657655	-2.46049
RIMBP3	0.118681	2.70889	3.14054	0.0050129	0.0657655	-2.46071
ZNF622	-0.0569529	3.09652	-3.13901	0.00503045	0.0659447	-2.46401
GTF2B	-0.0704154	3.26947	-3.13885	0.00503232	0.0659447	-2.46436
TYW3	-0.0654649	2.90012	-3.13751	0.00504783	0.0661101	-2.46726
ZNF397	0.0948949	2.16217	3.13582	0.00506748	0.0663295	-2.47093
MAFG	-0.0969042	2.70374	-3.13505	0.00507647	0.066401	-2.4726
ZFP3	0.208678	2.51164	3.13485	0.00507874	0.066401	-2.47302
ZNF44	0.117288	2.08899	3.13391	0.00508973	0.0665066	-2.47506
PITRM1-AS1	-0.0849086	2.09368	-3.13347	0.00509492	0.0665319	-2.47602
FBXL17	-0.102041	2.24675	-3.13325	0.00509748	0.0665319	-2.47649
NACAD	-0.0793874	2.23628	-3.13241	0.00510733	0.0666224	-2.47831
GLRX	0.0616913	3.45166	3.13203	0.00511173	0.0666418	-2.47913
SNHG11	-0.0678265	2.78271	-3.13147	0.00511836	0.0666902	-2.48035
USP9X	0.0640836	2.97183	3.13036	0.00513142	0.0668163	-2.48275
FAM122B	-0.0744212	3.02069	-3.12989	0.00513697	0.0668163	-2.48377
TREM1	-0.12771	3.23446	-3.12988	0.00513709	0.0668163	-2.48379
MTCH1	-0.0492589	3.47812	-3.12935	0.0051433	0.0668163	-2.48493
SYN1	-0.0740731	2.52337	-3.12931	0.00514376	0.0668163	-2.48502
CTCF	0.0691548	3.14698	3.12916	0.00514556	0.0668163	-2.48535
ERVK3-2	-0.130117	1.67218	-3.12886	0.00514908	0.0668241	-2.48599
LINC00894	-0.0742417	2.00202	-3.12857	0.00515254	0.0668311	-2.48663
MS4A6A	0.101885	3.24029	3.12647	0.00517746	0.0671163	-2.49118
ZC3HAV1L	0.2365	1.77695	3.12553	0.00518863	0.067189	-2.49321
C17orf97	0.250316	2.60251	3.1255	0.00518894	0.067189	-2.49327
ZNF200	0.138327	2.62595	3.12464	0.00519929	0.0672849	-2.49514
DSPP	0.390603	1.9742	3.12396	0.00520739	0.0673174	-2.49661
SPG20	0.0828434	2.46808	3.12393	0.00520769	0.0673174	-2.49667
TTC4	0.0906679	2.89542	3.12343	0.00521371	0.0673199	-2.49775
KRT5	-0.125693	2.40043	-3.12342	0.00521376	0.0673199	-2.49776
KLHL21	-0.127238	2.83486	-3.12294	0.00521954	0.0673333	-2.49881
ERI2	0.116127	1.92295	3.12285	0.00522069	0.0673333	-2.49902
LEF1	0.124782	2.9205	3.12228	0.00522748	0.067383	-2.50024
POLH	0.0943112	2.29323	3.1216	0.00523567	0.0674505	-2.50172
RGS10	0.0871216	2.91955	3.12105	0.00524224	0.0674971	-2.5029
DDI2	0.0860712	2.50173	3.12	0.00525491	0.0676222	-2.50518
AP4E1	0.0618534	2.06463	3.11756	0.00528444	0.067964	-2.51046
EPB41L4A-AS1	-0.0879955	3.03201	-3.11646	0.00529771	0.0680414	-2.51282
MMP24-AS1	-0.0650196	2.99418	-3.11634	0.00529915	0.0680414	-2.51308
MS4A3	0.413553	2.59418	3.11614	0.00530163	0.0680414	-2.51352
NIF3L1	0.110307	2.93279	3.11608	0.00530235	0.0680414	-2.51365
NCK1	0.0824735	2.85192	3.11419	0.00532543	0.0682324	-2.51774
CCL18	-0.0722079	2.12827	-3.11414	0.00532599	0.0682324	-2.51784
TRMT10C	-0.0838702	3.02928	-3.11369	0.00533149	0.0682324	-2.51881
LOC145474	-0.156515	1.82574	-3.11332	0.00533605	0.0682324	-2.51962
SENP1	0.0693613	2.57545	3.11324	0.00533699	0.0682324	-2.51979
AL132709.8	0.113721	1.61915	3.11322	0.00533729	0.0682324	-2.51984
SELP	0.224092	2.87132	3.11315	0.00533811	0.0682324	-2.51998
SFN	-0.0662286	2.60043	-3.11216	0.00535018	0.0683485	-2.52211
RGL1	-0.0963219	2.63544	-3.11167	0.00535619	0.0683871	-2.52317
SMARCAD1	0.0920317	2.9133	3.11085	0.00536637	0.0684788	-2.52496
FBXO28	0.0712676	2.66074	3.10994	0.00537753	0.068583	-2.52692
CHURC1-FNTB	0.0935395	2.63724	3.10922	0.00538647	0.0686587	-2.52848
CARF	0.0957867	1.91571	3.10718	0.00541168	0.0689417	-2.53288
UNKL	0.0849008	2.62677	3.10633	0.00542221	0.0690161	-2.53471
PPAP2C	0.118735	1.92829	3.10622	0.00542356	0.0690161	-2.53495
HCN3	-0.0651937	2.65155	-3.10446	0.00544546	0.0691678	-2.53875
C1orf131	0.0860889	3.08042	3.10432	0.00544724	0.0691678	-2.53906
PLEK2	0.172615	2.68624	3.10428	0.00544772	0.0691678	-2.53914
C1D	-0.0610333	3.21674	-3.10416	0.00544929	0.0691678	-2.53941
SHANK2-AS2	0.0815717	2.15972	3.10405	0.00545059	0.0691678	-2.53963
SMURF2	0.114917	2.60289	3.10311	0.00546239	0.0692791	-2.54167
PTGES3	0.0432228	3.572	3.10256	0.00546925	0.0693032	-2.54285
MYCT1	0.093827	1.76375	3.10246	0.00547055	0.0693032	-2.54308
SNCA	0.363083	2.96733	3.102	0.00547629	0.0693032	-2.54407
KDM6B	-0.147175	2.9362	-3.10199	0.00547641	0.0693032	-2.54409
CA8	0.0711695	1.74029	3.10115	0.005487	0.0693988	-2.54591
ATP5J2	-0.0903623	2.39286	-3.09996	0.00550199	0.0695501	-2.54848
VPS29	0.0471786	3.06574	3.09941	0.00550891	0.069599	-2.54966
SPANXA2-OT1	-0.0911491	1.54811	-3.0987	0.00551784	0.0696734	-2.55119
CLASRP	-0.103533	3.06077	-3.09809	0.00552558	0.0697198	-2.55251
BPIFA3	-0.103637	2.2838	-3.09793	0.00552761	0.0697198	-2.55285
MYZAP	0.341717	2.49184	3.09674	0.00554268	0.0698714	-2.55542
POTEKP	0.0871281	2.88374	3.09646	0.00554624	0.0698777	-2.55602
MRPL19	0.0993494	2.35874	3.09523	0.00556189	0.0700364	-2.55868
RP11-258C19.7	0.143963	2.32566	3.09478	0.00556761	0.0700698	-2.55964
FAM115C	-0.092276	2.32863	-3.09432	0.00557347	0.070105	-2.56064
DIP2B	0.0775092	2.31108	3.09383	0.00557967	0.0701444	-2.56168
PIGR	0.0697525	2.23099	3.09321	0.00558762	0.0702058	-2.56302
EIF2S3	0.0888564	3.25082	3.09236	0.00559853	0.0702678	-2.56486
TIMMDC1	0.0716815	3.15	3.09235	0.0055987	0.0702678	-2.56489
ACSBG1	0.163289	2.00402	3.09062	0.00562093	0.0705081	-2.56862
GRAP2	0.13319	3.0538	3.0898	0.00563147	0.0706017	-2.57039
PXN-AS1	-0.124743	2.17379	-3.08922	0.0056389	0.0706561	-2.57163
ARSG	-0.0812549	2.7236	-3.08778	0.00565756	0.0708511	-2.57474
GCC2	0.0638224	2.55508	3.08702	0.0056674	0.0709138	-2.57637
MRPL51	0.0669244	3.09586	3.08691	0.00566877	0.0709138	-2.5766
DNAJA1	-0.0619401	3.32758	-3.08645	0.00567474	0.0709218	-2.57759
CCDC71	0.0670048	2.59598	3.08639	0.0056756	0.0709218	-2.57774
YWHAH	0.077199	2.31491	3.08502	0.00569335	0.0710518	-2.58068
SLC2A8	-0.0766234	2.37083	-3.08459	0.00569897	0.0710518	-2.5816
DCBLD2	0.0783155	2.00126	3.08456	0.00569936	0.0710518	-2.58167
BLOC1S1-RDH5	-0.0757251	2.52489	-3.08441	0.00570132	0.0710518	-2.58199
GUCY1A3	0.222485	2.34701	3.08435	0.00570214	0.0710518	-2.58213
PYHIN1	-0.129828	2.86876	-3.08416	0.00570464	0.0710518	-2.58254
ABCC4	0.15788	2.25572	3.08345	0.00571393	0.0710907	-2.58407
KBTBD7	0.17972	2.16393	3.08344	0.00571398	0.0710907	-2.58408
TRIM34	0.134564	2.74753	3.08311	0.00571827	0.0710912	-2.58479
FAM122C	-0.0666225	2.27657	-3.08296	0.00572023	0.0710912	-2.58511
MRPL35	0.119049	2.58178	3.08267	0.00572414	0.0711011	-2.58575
YWHAG	0.0599045	3.34263	3.08083	0.00574825	0.0713298	-2.58971
FAM114A2	0.107223	2.76479	3.08079	0.00574879	0.0713298	-2.5898
ZNF254	0.0863073	1.97859	3.08011	0.00575774	0.0714022	-2.59126
BTF3P11	0.172916	1.51421	3.07926	0.00576895	0.0715025	-2.59309
RP3-359N14.1	-0.132649	1.92395	-3.07858	0.00577794	0.071554	-2.59456
ZNF818P	0.203389	2.09649	3.07847	0.00577936	0.071554	-2.59479
HDGFRP2	0.049532	2.94285	3.07768	0.00578974	0.0716437	-2.59648
ZCCHC2	-0.0944082	2.8461	-3.07672	0.00580255	0.0717512	-2.59856
RAB33B	0.147148	2.68852	3.07637	0.00580715	0.0717512	-2.5993
PLEKHM2	-0.0809241	2.97654	-3.07632	0.00580784	0.0717512	-2.59942
HIST3H2A	-0.066311	2.64156	-3.07539	0.00582018	0.071865	-2.60141
LOC100506860	-0.0997428	1.73714	-3.07376	0.00584187	0.0720575	-2.60492
TANGO2	0.0575319	3.03618	3.07374	0.00584219	0.0720575	-2.60497
NPEPPS	0.0679095	2.92149	3.07351	0.00584522	0.0720575	-2.60545
DLEU2	0.115323	2.00863	3.07316	0.00584989	0.0720662	-2.60621
DDX18	0.0447323	3.12712	3.07294	0.00585292	0.0720662	-2.60669
EIF2AK3	-0.0775277	2.55761	-3.07275	0.00585538	0.0720662	-2.60709
AC100830.4	0.150404	2.03409	3.07172	0.00586922	0.0721977	-2.60931
APOM	-0.077699	2.63368	-3.07036	0.00588757	0.0723846	-2.61225
ERICH3-AS1	-0.111744	1.93224	-3.06935	0.00590117	0.0725128	-2.61442
RAB3IP	0.0808116	1.92714	3.06811	0.00591788	0.072679	-2.61708
MVB12B	-0.0630242	2.60396	-3.06708	0.00593177	0.0728106	-2.61928
STIM1	0.0871649	2.57876	3.06673	0.00593651	0.0728296	-2.62004
CDKN2B	0.14623	1.89627	3.06581	0.00594905	0.0729444	-2.62202
OVGP1	-0.0803352	2.64087	-3.06357	0.00597962	0.0732478	-2.62684
UBL4A	0.061629	3.0357	3.06339	0.0059821	0.0732478	-2.62723
RTN3	0.0865601	3.228	3.06329	0.0059834	0.0732478	-2.62744
HDC	0.186713	2.60186	3.06139	0.0060094	0.0734922	-2.63152
LETM2	0.0729953	2.0301	3.06129	0.00601086	0.0734922	-2.63174
PPP1R21	0.0679738	2.90612	3.06079	0.00601768	0.0734922	-2.63281
BC041998	0.141767	1.49159	3.06068	0.00601922	0.0734922	-2.63305
HGD	0.218786	2.38425	3.06066	0.00601942	0.0734922	-2.63308
MOB3A	0.101089	3.03024	3.06038	0.00602328	0.0735001	-2.63369
SPATA5L1	-0.118753	2.64043	-3.05962	0.00603381	0.0735893	-2.63533
SPINT2	0.0720511	3.04826	3.05829	0.00605217	0.0737739	-2.63819
FRYL	0.0620055	2.54665	3.05704	0.00606937	0.0739302	-2.64086
EPB41	0.137262	2.67842	3.05689	0.00607145	0.0739302	-2.64118
NBEA	0.128631	1.84818	3.05609	0.00608259	0.0739885	-2.6429
CMAS	0.0772033	2.47266	3.05587	0.00608564	0.0739885	-2.64337
RIN2	-0.152705	2.71829	-3.05568	0.00608836	0.0739885	-2.64379
AL832909	0.11636	2.99609	3.05554	0.0060902	0.0739885	-2.64408
FLJ10038	-0.0969197	2.5652	-3.05538	0.00609241	0.0739885	-2.64442
ZNF382	0.149873	2.09508	3.05499	0.00609792	0.0739901	-2.64527
FAM49A	-0.0889117	3.00324	-3.05491	0.00609901	0.0739901	-2.64544
MATN1-AS1	-0.151596	2.47323	-3.05415	0.00610956	0.0739906	-2.64706
DUSP14	-0.100113	2.62304	-3.05405	0.00611099	0.0739906	-2.64728
FBXO25	-0.0622122	3.03425	-3.054	0.00611175	0.0739906	-2.6474
LOC100506563	-0.0999428	1.78256	-3.05398	0.00611199	0.0739906	-2.64744
NUDT1	-0.0793907	2.81549	-3.05326	0.00612203	0.074073	-2.64898
CDC42EP3	0.0831589	3.17957	3.05253	0.00613221	0.074157	-2.65054
RNF146	0.0822897	2.97965	3.05026	0.00616412	0.0744913	-2.65542
HSPB11	-0.0685733	2.9422	-3.0501	0.00616637	0.0744913	-2.65576
RAB20	-0.113099	2.64787	-3.04959	0.00617347	0.0745378	-2.65685
AMACR	0.0740322	2.13497	3.04892	0.00618299	0.0745429	-2.6583
DOK1	0.101833	2.85952	3.04874	0.00618551	0.0745429	-2.65868
PIAS1	0.0592895	3.13107	3.04868	0.00618638	0.0745429	-2.65881
MATK	-0.132848	2.88205	-3.04864	0.00618693	0.0745429	-2.65889
LY6G5C	0.130968	2.6396	3.04837	0.00619078	0.07455	-2.65948
SLC35F5	-0.108669	2.06241	-3.04558	0.00623033	0.074952	-2.66547
SNHG16	-0.0666573	3.22435	-3.04555	0.00623071	0.074952	-2.66552
C1orf109	0.157505	2.14806	3.04528	0.00623453	0.0749585	-2.6661
LOC100996760	0.145907	1.57158	3.04215	0.00627917	0.0754367	-2.67281
TESK1	-0.0731159	2.8886	-3.04203	0.00628089	0.0754367	-2.67306
OSGEPL1	0.0894918	2.78946	3.04106	0.00629489	0.0755651	-2.67516
TNFRSF10D	0.122136	2.40696	3.03992	0.00631129	0.0757085	-2.6776
KCNK5	-0.120859	1.94231	-3.03956	0.00631645	0.0757085	-2.67837
UCHL5	-0.0561508	2.46492	-3.03954	0.00631676	0.0757085	-2.67842
TBC1D25	-0.0627529	2.8849	-3.03887	0.00632629	0.0757607	-2.67983
LOC102724387	0.267838	1.63873	3.0385	0.00633168	0.0757607	-2.68063
CTD-2286N8.2	-0.175517	2.06638	-3.03844	0.00633251	0.0757607	-2.68075
DCUN1D4	0.0944392	2.55768	3.03832	0.00633436	0.0757607	-2.68103
RP11-305O4.3	-0.107351	1.36693	-3.03651	0.00636052	0.076012	-2.6849
C14orf64	0.0973664	2.2923	3.03638	0.00636242	0.076012	-2.68518
NUMB	0.207799	2.02443	3.03577	0.00637123	0.076012	-2.68648
RPIA	0.0741351	3.14852	3.03576	0.00637131	0.076012	-2.6865
CENPU	-0.211318	2.44584	-3.03572	0.00637199	0.076012	-2.68659
GLUL	0.0857981	3.06698	3.03496	0.00638307	0.0760759	-2.68823
GZMH	-0.154544	3.48866	-3.03454	0.00638918	0.0760759	-2.68913
DUSP10	-0.122693	2.72072	-3.03441	0.006391	0.0760759	-2.68939
IRAK1	-0.0779749	3.00503	-3.03432	0.00639237	0.0760759	-2.6896
FBXO21	0.0608569	2.7424	3.03421	0.00639396	0.0760759	-2.68983
SCART1	-0.0721157	2.36593	-3.03248	0.00641912	0.0763355	-2.69352
STT3A	0.106639	2.68195	3.03215	0.00642396	0.0763534	-2.69423
CREB1	0.0631953	3.02418	3.03185	0.00642843	0.0763652	-2.69488
C18orf49	0.0957932	2.28529	3.0315	0.00643347	0.0763652	-2.69562
TMPO-AS1	-0.175955	2.40708	-3.0314	0.00643497	0.0763652	-2.69584
ARV1	0.0629912	2.5088	3.0308	0.00644386	0.0764311	-2.69713
CAHM	-0.164658	2.5028	-3.0305	0.00644823	0.0764356	-2.69777
IFIT1	0.223827	2.91257	3.03027	0.00645157	0.0764356	-2.69826
GAL3ST4	0.108313	2.62629	3.02977	0.00645895	0.0764356	-2.69933
MAPK14	0.109378	2.95477	3.02973	0.00645956	0.0764356	-2.69942
TGFBR1	0.076034	2.74259	3.02963	0.00646095	0.0764356	-2.69962
C21orf33	0.0783985	3.01126	3.02893	0.00647136	0.0765193	-2.70113
MRFAP1L1	0.084967	3.26757	3.02784	0.00648747	0.0766701	-2.70347
ATF4	-0.0522538	3.47331	-3.02576	0.00651821	0.0769773	-2.70791
LEO1	0.133327	2.61543	3.02563	0.00652019	0.0769773	-2.70819
NNT-AS1	0.130217	2.68576	3.0252	0.00652647	0.0770117	-2.7091
EPC2	0.0957551	2.93649	3.02261	0.00656521	0.0774289	-2.71466
POLR2J	0.062079	3.00968	3.02173	0.00657836	0.0775439	-2.71654
GADD45G	-0.183825	2.2992	-3.02095	0.00659004	0.0776075	-2.7182
NLRX1	0.0744924	2.78426	3.02076	0.0065928	0.0776075	-2.71859
LINC00925	-0.0731565	2.29735	-3.02069	0.00659393	0.0776075	-2.71876
RRN3P2	-0.16245	2.64004	-3.02023	0.00660077	0.0776481	-2.71973
NRARP	-0.135756	2.68588	-3.01884	0.00662169	0.0778542	-2.7227
DMTN	0.212543	3.10245	3.01853	0.00662639	0.0778695	-2.72337
TP53	0.129437	2.7475	3.01644	0.00665797	0.0781909	-2.72783
RP11-44N11.3	-0.106091	1.8449	-3.01627	0.00666058	0.0781909	-2.7282
MFSD10	-0.0877008	2.87951	-3.0154	0.00667373	0.078305	-2.73005
PIGZ	-0.107326	2.38627	-3.01513	0.00667785	0.0783133	-2.73063
SEC14L2	-0.156865	2.08254	-3.01425	0.00669124	0.0784067	-2.73251
ZNF212	0.067634	2.86308	3.01416	0.00669267	0.0784067	-2.73271
CYCSP33	-0.0870017	2.37106	-3.01316	0.00670789	0.0784801	-2.73484
MNAT1	-0.108693	2.63355	-3.01315	0.006708	0.0784801	-2.73486
LOC153682	0.195393	1.85355	3.01307	0.00670923	0.0784801	-2.73503
INHBA	-0.258132	1.79814	-3.01251	0.00671791	0.0785004	-2.73624
AASDHPPT	0.0906469	2.71314	3.01238	0.00671984	0.0785004	-2.73651
LARP4	0.0823956	2.41529	3.01229	0.00672125	0.0785004	-2.73671
RP3-368A4.6	0.188516	1.88622	3.01206	0.00672478	0.0785015	-2.7372
RNF166	-0.074993	3.25431	-3.01172	0.00672997	0.078503	-2.73793
KIAA1671	-0.0973415	2.29709	-3.0116	0.00673177	0.078503	-2.73818
TBC1D23	0.110164	3.00755	3.01098	0.00674131	0.0785639	-2.73951
LOC101929240	-0.0799435	2.61095	-3.01059	0.00674718	0.0785639	-2.74033
LARGE-AS1	-0.061718	1.6953	-3.01059	0.00674729	0.0785639	-2.74034
SMNDC1	-0.0660893	3.28134	-3.0097	0.0067609	0.0786823	-2.74223
ELK3	0.0657256	2.96875	3.00592	0.00681927	0.0793213	-2.7503
ARMC7	0.0572906	2.69297	3.00566	0.00682327	0.0793274	-2.75085
AASDH	0.0923683	2.74134	3.00331	0.00685994	0.0796923	-2.75588
ADIPOR1	0.144848	3.23683	3.0032	0.00686162	0.0796923	-2.75611
DYNC1I2	0.110018	2.77632	3.00257	0.00687139	0.0797041	-2.75744
PDLIM1	0.107045	3.22163	3.00238	0.0068744	0.0797041	-2.75786
KIZ	-0.0699439	2.61681	-3.00227	0.00687612	0.0797041	-2.75809
AMZ2	-0.0586567	3.31307	-3.00224	0.00687657	0.0797041	-2.75815
CTLA4	-0.151523	2.64239	-3.00094	0.00689692	0.0798996	-2.76093
GPR56	-0.146427	3.09856	-3.00032	0.00690664	0.0799127	-2.76225
ABHD17A	-0.0685859	3.47584	-3.00022	0.00690818	0.0799127	-2.76246
THBD	-0.221379	2.65479	-3.0002	0.00690854	0.0799127	-2.7625
SPRNP1	0.0794739	2.22211	2.99874	0.00693151	0.0801379	-2.76562
PTTG1	-0.0889207	3.03507	-2.99829	0.00693857	0.080179	-2.76657
ST6GALNAC3	0.208537	1.98863	2.99769	0.00694806	0.0802481	-2.76786
DNA2	0.087684	2.44901	2.99673	0.0069633	0.0803466	-2.76991
C7orf55-LUC7L2	0.0631272	3.00835	2.99671	0.00696361	0.0803466	-2.76995
PLEKHA3	-0.0657308	2.70144	-2.99625	0.00697091	0.0803903	-2.77094
TCEAL8	0.077358	2.90084	2.99559	0.00698137	0.0804704	-2.77234
CLDN16	-0.082476	2.43147	-2.99513	0.00698861	0.0805133	-2.77332
MTERF2	-0.129114	2.58403	-2.99427	0.00700221	0.0806293	-2.77514
MTURN	0.130588	2.65537	2.99368	0.00701173	0.0806434	-2.77641
C6orf211	0.108231	3.03827	2.99362	0.00701265	0.0806434	-2.77654
ZNF143	0.0789079	2.93652	2.99344	0.00701544	0.0806434	-2.77691
APP	0.075394	2.97637	2.99316	0.00701998	0.0806434	-2.77752
C16orf70	0.0611294	2.63154	2.99309	0.00702105	0.0806434	-2.77766
FLJ31715	-0.086907	2.24152	-2.99286	0.00702475	0.0806454	-2.77815
HYALP1	-0.0969673	1.45264	-2.99249	0.00703058	0.0806719	-2.77893
ACVR1	0.0710897	3.05647	2.99196	0.00703921	0.0806948	-2.78008
FLJ27354	-0.0968755	2.21178	-2.99189	0.00704027	0.0806948	-2.78022
OTULIN	-0.0791159	2.48428	-2.99139	0.0070483	0.0806948	-2.78129
CTB-102L5.7	0.109045	2.21165	2.99131	0.00704959	0.0806948	-2.78146
VPS37D	-0.0757169	2.52461	-2.99127	0.00705022	0.0806948	-2.78155
[truncated: 287 more rows]
