# Supplementary material for: Identification of pyroptosis-related immune signature and drugs for ischemic stroke
Source: Front Genet. 2022 Sep 27;13:909482. doi: 10.3389/fgene.2022.909482 (PMC9552296; doi:10.3389/fgene.2022.909482)
Supplement: Supplementary file 1 [file DataSheet1.ZIP › table/drug-geneC1vsC2edge.txt]

gene	drug
TNF	HYDROXYCHLOROQUINE
TNF	GEMCITABINE
TNF	THALIDOMIDE
TNF	LENALIDOMIDE
TNF	SORAFENIB
TNF	CARBOPLATIN
IL1B	CANAKINUMAB
TNFAIP3	METHOTREXATE
CXCL8	TRETINOIN
CXCL8	DACARBAZINE
CXCL8	BEVACIZUMAB
CXCL8	SUNITINIB
CXCL8	LEFLUNOMIDE
CXCL8	COLCHICINE
CXCL8	PACLITAXEL
NLRP3	ANAKINRA
CFTR	VORINOSTAT
CDKN1A	PACLITAXEL
CDKN1A	CARBOPLATIN
CDKN1A	VINBLASTINE
CDKN1A	MELPHALAN
CDKN1A	CLADRIBINE
CDKN1A	FLUOROURACIL
HMMR	FLUOROURACIL
HMMR	CYCLOPHOSPHAMIDE
HMMR	EPIRUBICIN
BTF3P11	AMSACRINE
BTF3P11	ETOPOSIDE
MSH5	CARBOPLATIN
MSH5	GEMCITABINE
GATA2	BORTEZOMIB
GATA2	AZACITIDINE
PPP1R13L	CISPLATIN
PPP1R13L	GEMCITABINE
