# Supplementary material for: Identification of pyroptosis-related immune signature and drugs for ischemic stroke
Source: Front Genet. 2022 Sep 27;13:909482. doi: 10.3389/fgene.2022.909482 (PMC9552296; doi:10.3389/fgene.2022.909482)
Supplement: Supplementary file 1 [file DataSheet1.ZIP › table/drug-geneC1vsC3edge.txt]

gene	drug
NUDT15	MERCAPTOPURINE
NUDT15	AZATHIOPRINE
NUDT15	THIOGUANINE
IL6	SILTUXIMAB
IL6	IFOSFAMIDE
IL6	RITUXIMAB
IL6	CISPLATIN
DDIT3	ETOPOSIDE
DDIT3	CISPLATIN
DDIT3	SIROLIMUS
DDIT3	PACLITAXEL
DDIT3	BORTEZOMIB
DDIT3	STREPTOZOCIN
EDN1	DOXORUBICIN
EDN1	BEVACIZUMAB
PMAIP1	BORTEZOMIB
RIPK2	PONATINIB
ERCC4	CISPLATIN
MAPK6	SORAFENIB
SLC7A5	MELPHALAN
NLRP3	ANAKINRA
IL1A	HYDROXYCHLOROQUINE
ARAF	SORAFENIB
GADD45A	CISPLATIN
GADD45A	DOXORUBICIN
TNFRSF1A	CYCLOPHOSPHAMIDE
PPARD	DOCETAXEL
PPARD	DASATINIB
PPARD	TRETINOIN
PPARD	PAZOPANIB
PPARD	DACTINOMYCIN
PPARD	THALIDOMIDE
AQP9	CISPLATIN
UMPS	CAPECITABINE
UMPS	FLUOROURACIL
PDCD4	PACLITAXEL
FBXW7	TEMSIROLIMUS
FBXW7	SIROLIMUS
FBXW7	BELINOSTAT
FBXW7	VORINOSTAT
FBXW7	DOCETAXEL
NFE2L2	DEXAMETHASONE
NFE2L2	LEFLUNOMIDE
NFE2L2	CLADRIBINE
NFE2L2	METHYLPREDNISOLONE
NFE2L2	SIROLIMUS
NFE2L2	MELPHALAN
NFE2L2	TRILOSTANE
NFE2L2	PREDNISOLONE
NFE2L2	COLCHICINE
NFE2L2	MERCAPTOPURINE
NFE2L2	BLEOMYCIN
NFE2L2	CARFILZOMIB
NFE2L2	AZACITIDINE
NFE2L2	METHOTREXATE
NFE2L2	CISPLATIN
NFE2L2	AZATHIOPRINE
NFE2L2	TRETINOIN
NFE2L2	DOXORUBICIN
NFE2L2	BORTEZOMIB
NFE2L2	VORINOSTAT
NFE2L2	THIOGUANINE
ADORA2A	METHOTREXATE
PTGS2	THALIDOMIDE
PTGS2	HYDROXYCHLOROQUINE
PTGS2	OXALIPLATIN
PTGS2	CAPECITABINE
POLK	DAUNORUBICIN
POLK	CARBOPLATIN
POLK	IDARUBICIN
POLK	MITOXANTRONE
POLK	DOXORUBICIN
ADORA2A-AS1	METHOTREXATE
FGD4	PACLITAXEL
IL1RN	METHOTREXATE
CTH	BUSULFAN
CTH	CYCLOPHOSPHAMIDE
ETS2	CARBOPLATIN
ETS2	GEMCITABINE
CD80	METHYLPREDNISOLONE
HSPA5	FLUOROURACIL
NFKB2	BORTEZOMIB
ARID5B	METHOTREXATE
FOS	PACLITAXEL
PLAUR	RUXOLITINIB
BRAF	DASATINIB
BRAF	PONATINIB
BRAF	PANOBINOSTAT
BRAF	VORINOSTAT
BRAF	OXALIPLATIN
BRAF	BEVACIZUMAB
BRAF	SORAFENIB
BRAF	FLUOROURACIL
BRAF	EVEROLIMUS
BRAF	IMATINIB
BRAF	TRASTUZUMAB
BRAF	PALBOCICLIB
BRAF	IRINOTECAN
BRAF	CAPECITABINE
BRAF	TEMSIROLIMUS
BRAF	DOXORUBICIN
BRAF	IDELALISIB
PLAU	DACARBAZINE
PLAU	CARMUSTINE
PLAU	SIROLIMUS
PLAU	CISPLATIN
PLAU	AZACITIDINE
NUP50	TENIPOSIDE
NFE2	PACLITAXEL
AREG	IRINOTECAN
AREG	CAPECITABINE
RBX1	POMALIDOMIDE
RBX1	THALIDOMIDE
RBX1	CYCLOPHOSPHAMIDE
RBX1	FLUOROURACIL
RBX1	EPIRUBICIN
RBX1	LENALIDOMIDE
MAP3K1	PACLITAXEL
MAP3K1	DOCETAXEL
MAP3K1	CISPLATIN
MAP3K1	CARBOPLATIN
PTGER4	STREPTOZOCIN
H2AW	CISPLATIN
H2AW	TENIPOSIDE
SIK1	BOSUTINIB
SIK1	DASATINIB
POLB	METHOTREXATE
POLB	IDARUBICIN
POLB	CYTARABINE
PDGFC	SUNITINIB
KRT19	DEXAMETHASONE
PIK3R1	EVEROLIMUS
TNFAIP3	METHOTREXATE
NRAS	SORAFENIB
NRAS	CISPLATIN
NRAS	GEMCITABINE
NRAS	CARBOPLATIN
NRAS	PALBOCICLIB
NRAS	EVEROLIMUS
YES1	MITOXANTRONE
YES1	SORAFENIB
YES1	PAZOPANIB
YES1	PONATINIB
YES1	DASATINIB
YES1	IMATINIB
YES1	CLADRIBINE
YES1	IBRUTINIB
YES1	SUNITINIB
IFNG	METHYLPREDNISOLONE
IFNG	CISPLATIN
IFNG	CYCLOPHOSPHAMIDE
IFNG	PREDNISONE
IFNG	BLEOMYCIN
IFNG	MELPHALAN
IFNG	TRASTUZUMAB
P2RY12	CYTARABINE
IDH1	GEMCITABINE
IDH1	OLAPARIB
IDH1	TEMOZOLOMIDE
IDH1	DASATINIB
IDH1	LOMUSTINE
IDH1	BEVACIZUMAB
IDH1	METHOTREXATE
IDH1	AZATHIOPRINE
IDH1	THIOGUANINE
IDH1	AZACITIDINE
IDH1	FLOXURIDINE
IDH1	CISPLATIN
IDH1	MERCAPTOPURINE
IDH1	DECITABINE
BRCA2	VINORELBINE
BRCA2	GEMCITABINE
BRCA2	CARBOPLATIN
BRCA2	OLAPARIB
BRCA2	CYCLOPHOSPHAMIDE
BRCA2	PACLITAXEL
BRCA2	CHLORAMBUCIL
BRCA2	ETOPOSIDE
BRCA2	EVEROLIMUS
BRCA2	IRINOTECAN
BRCA2	CISPLATIN
BRCA2	TEMOZOLOMIDE
TUBB2A	VINORELBINE
TUBB2A	VORINOSTAT
TUBB2A	COLCHICINE
TUBB2A	VINBLASTINE
TUBB2A	IXABEPILONE
TUBB2A	VINCRISTINE
TUBB2A	PACLITAXEL
TUBB2A	CABAZITAXEL
RARA	COLCHICINE
RARA	DEXAMETHASONE
RARA	TRETINOIN
CXCL8	TRETINOIN
CXCL8	DACARBAZINE
CXCL8	BEVACIZUMAB
CXCL8	SUNITINIB
CXCL8	LEFLUNOMIDE
CXCL8	COLCHICINE
CXCL8	PACLITAXEL
IL1B	CANAKINUMAB
NFKB1	BORTEZOMIB
NFKB1	CHLORAMBUCIL
NFKB1	THALIDOMIDE
NFKB1	MITOXANTRONE
TSPYL1	PREDNISOLONE
PSMD12	CARFILZOMIB
PSMD12	BORTEZOMIB
GLS	DEXAMETHASONE
GLS	METHOTREXATE
TUBB1	VINBLASTINE
TUBB1	CABAZITAXEL
TUBB1	IXABEPILONE
TUBB1	VINDESINE
TUBB1	VINCRISTINE
TUBB1	DOCETAXEL
TUBB1	VINORELBINE
TUBB1	COLCHICINE
TUBB1	PACLITAXEL
TUBB1	VORINOSTAT
PALB2	OLAPARIB
PALB2	MITOMYCIN
RNF8	DOCETAXEL
RNF8	CARBOPLATIN
RNF8	TRASTUZUMAB
POLR1G	CISPLATIN
POLR1G	GEMCITABINE
EZH2	VORINOSTAT
EZH2	DOXORUBICIN
MGAT4A	OXALIPLATIN
MGAT4A	CAPECITABINE
MGAT4A	BEVACIZUMAB
APOE	PREDNISONE
CD19	BLINATUMOMAB
SLFN11	TEMOZOLOMIDE
PIK3CG	IDELALISIB
PIK3CG	COLCHICINE
PIK3CG	VINCRISTINE
PIK3CG	PACLITAXEL
PIK3CG	DOXORUBICIN
EWSR1	SUNITINIB
MS4A1	TOSITUMOMAB
MS4A1	RITUXIMAB
MS4A1	OBINUTUZUMAB
BLK	DASATINIB
BLK	SORAFENIB
BLK	IBRUTINIB
CD69	TOCILIZUMAB
BAZ2B	MERCAPTOPURINE
BAZ2B	CHLORAMBUCIL
GART	PEMETREXED
RUNX3	IRINOTECAN
AURKA	CISPLATIN
AURKA	PACLITAXEL
AURKA	PAZOPANIB
AURKA	FLUOROURACIL
AURKA	SORAFENIB
ROCK2	PALBOCICLIB
ATP5F1E	METHOTREXATE
JAK2	RUXOLITINIB
JAK2	DASATINIB
JAK2	SIROLIMUS
JAK2	PACLITAXEL
JAK2	IMATINIB
CLK2	PALBOCICLIB
PSMD9	CARFILZOMIB
PSMD9	BORTEZOMIB
CXCR4	BEVACIZUMAB
CXCR4	CISPLATIN
PTK2	PAZOPANIB
JAK1	RUXOLITINIB
DUSP1	HYDROXYUREA
S100B	STREPTOZOCIN
IL6R	TOCILIZUMAB
IL6R	THALIDOMIDE
IL6R	FLUOROURACIL
APC	VINORELBINE
APC	SIROLIMUS
APC	DASATINIB
APC	TRASTUZUMAB
APC	FLUOROURACIL
ISG15	IRINOTECAN
PSMD1	CARFILZOMIB
PSMD1	BORTEZOMIB
PSMD5	CARFILZOMIB
PSMD5	BORTEZOMIB
CIP2A	GEMCITABINE
AKT2	TRASTUZUMAB
AKT2	EVEROLIMUS
CLK4	IMATINIB
CLK4	PALBOCICLIB
MAPK14	DASATINIB
MAPK14	DOXORUBICIN
MAPK14	PIRFENIDONE
MAPK14	SORAFENIB
SLC29A3	GEMCITABINE
XRCC5	THALIDOMIDE
XRCC5	CISPLATIN
ATM	EVEROLIMUS
ATM	CYCLOPHOSPHAMIDE
ATM	DOXORUBICIN
ATM	IRINOTECAN
ATM	FLUOROURACIL
ATM	PACLITAXEL
ATM	TEMOZOLOMIDE
ATM	ETOPOSIDE
ATM	IBRUTINIB
ATM	CISPLATIN
ATM	OLAPARIB
TUBB3	VORINOSTAT
TUBB3	VINBLASTINE
TUBB3	CABAZITAXEL
TUBB3	VINCRISTINE
TUBB3	VINORELBINE
TUBB3	PACLITAXEL
TUBB3	COLCHICINE
TUBB3	DOCETAXEL
TUBB3	IXABEPILONE
MAP4K5	PALBOCICLIB
MAP4K5	DASATINIB
MAP4K5	BOSUTINIB
MAP4K5	SORAFENIB
BCL2	FLOXURIDINE
BCL2	MITOXANTRONE
BCL2	OXALIPLATIN
BCL2	STREPTOZOCIN
BCL2	BORTEZOMIB
BCL2	TENIPOSIDE
BCL2	RALTITREXED
BCL2	CISPLATIN
BCL2	DOCETAXEL
BCL2	VINCRISTINE
BCL2	ETOPOSIDE
BCL2	CARBOPLATIN
BCL2	EPIRUBICIN
BCL2	DOXORUBICIN
BCL2	METHYLPREDNISOLONE
BCL2	TRETINOIN
BCL2	PACLITAXEL
DLG5	FLUOROURACIL
DLG5	CAPECITABINE
SLC22A4	IMATINIB
GATA2	BORTEZOMIB
GATA2	AZACITIDINE
NR3C1	DACTINOMYCIN
NR3C1	METHYLPREDNISOLONE
NR3C1	PREDNISOLONE
NR3C1	METHOTREXATE
NR3C1	DEXAMETHASONE
NR3C1	AZACITIDINE
NR3C1	PREDNISONE
PSMA5	CARFILZOMIB
PSMA5	BORTEZOMIB
TBXA2R	VINBLASTINE
CDC5L	GEMCITABINE
PSMB5	CARFILZOMIB
PSMB5	BORTEZOMIB
TUBB4B	PACLITAXEL
TUBB4B	VINCRISTINE
TUBB4B	CABAZITAXEL
TUBB4B	VORINOSTAT
TUBB4B	COLCHICINE
TUBB4B	VINORELBINE
TUBB4B	VINBLASTINE
TUBB4B	IXABEPILONE
HIF1A	SUNITINIB
HIF1A	SORAFENIB
HIF1A	TRETINOIN
AURKB	SORAFENIB
AURKB	DASATINIB
AURKB	PAZOPANIB
EXO1	FLUOROURACIL
EXO1	CAPECITABINE
BCL2L11	IMATINIB
PTPN6	SORAFENIB
IRS2	DEXAMETHASONE
MT1F	DEXAMETHASONE
MT1F	CISPLATIN
HGF	TRASTUZUMAB
HGF	THALIDOMIDE
HGF	STREPTOZOCIN
HGF	METHOTREXATE
HPRT1	MERCAPTOPURINE
IKZF1	LENALIDOMIDE
IKZF1	IMATINIB
IKZF1	CYTARABINE
IKZF1	DAUNORUBICIN
IKZF1	METHOTREXATE
ZSCAN25	TACROLIMUS
S100A10	DEXAMETHASONE
HMMR	FLUOROURACIL
HMMR	CYCLOPHOSPHAMIDE
HMMR	EPIRUBICIN
GMNN	AZACITIDINE
GMNN	ETOPOSIDE
GMNN	PACLITAXEL
GMNN	IMIQUIMOD
GMNN	THIOTEPA
GMNN	DECITABINE
GMNN	VINCRISTINE
GMNN	COLCHICINE
GMNN	VINBLASTINE
GMNN	SORAFENIB
GMNN	VORINOSTAT
GMNN	DASATINIB
TH	STREPTOZOCIN
ABCB4	IMATINIB
ABCB4	VINBLASTINE
ABCB4	VINCRISTINE
IL10	SIROLIMUS
IL10	TRETINOIN
IL10	TACROLIMUS
IL10	RITUXIMAB
XPC	CISPLATIN
MT1H	STREPTOZOCIN
MT1H	CISPLATIN
IL2RB	ALDESLEUKIN
PARP3	OLAPARIB
REV3L	CISPLATIN
REV3L	CAPECITABINE
REV3L	FLUOROURACIL
MYC	AZACITIDINE
MYC	CISPLATIN
MYC	VORINOSTAT
MYC	METHYLPREDNISOLONE
MYC	IMATINIB
MYC	IBRUTINIB
MYC	OLAPARIB
MYC	TEMOZOLOMIDE
MYC	THIOGUANINE
DHODH	LEFLUNOMIDE
RIPK3	PONATINIB
PACSIN2	MERCAPTOPURINE
PACSIN2	METHOTREXATE
