# Supplementary material for: Identification of pyroptosis-related immune signature and drugs for ischemic stroke
Source: Front Genet. 2022 Sep 27;13:909482. doi: 10.3389/fgene.2022.909482 (PMC9552296; doi:10.3389/fgene.2022.909482)
Supplement: Supplementary file 1 [file DataSheet1.ZIP › table/drug-geneC2vsC3edge.txt]

gene	drug
NUDT15	MERCAPTOPURINE
NUDT15	AZATHIOPRINE
NUDT15	THIOGUANINE
NLRP3	ANAKINRA
IL6	SILTUXIMAB
IL6	IFOSFAMIDE
IL6	RITUXIMAB
IL6	CISPLATIN
IL1B	CANAKINUMAB
TNF	HYDROXYCHLOROQUINE
TNF	GEMCITABINE
TNF	THALIDOMIDE
TNF	LENALIDOMIDE
TNF	SORAFENIB
TNF	CARBOPLATIN
TNFAIP3	METHOTREXATE
IL1A	HYDROXYCHLOROQUINE
CXCL8	TRETINOIN
CXCL8	DACARBAZINE
CXCL8	BEVACIZUMAB
CXCL8	SUNITINIB
CXCL8	LEFLUNOMIDE
CXCL8	COLCHICINE
CXCL8	PACLITAXEL
RIPK2	PONATINIB
DDIT3	ETOPOSIDE
DDIT3	CISPLATIN
DDIT3	SIROLIMUS
DDIT3	PACLITAXEL
DDIT3	BORTEZOMIB
DDIT3	STREPTOZOCIN
PTGS2	THALIDOMIDE
PTGS2	HYDROXYCHLOROQUINE
PTGS2	OXALIPLATIN
PTGS2	CAPECITABINE
PMAIP1	BORTEZOMIB
PDCD4	PACLITAXEL
POLK	DAUNORUBICIN
POLK	CARBOPLATIN
POLK	IDARUBICIN
POLK	MITOXANTRONE
POLK	DOXORUBICIN
MAPK6	SORAFENIB
EDN1	DOXORUBICIN
EDN1	BEVACIZUMAB
ERCC4	CISPLATIN
NFE2L2	DEXAMETHASONE
NFE2L2	LEFLUNOMIDE
NFE2L2	CLADRIBINE
NFE2L2	METHYLPREDNISOLONE
NFE2L2	SIROLIMUS
NFE2L2	MELPHALAN
NFE2L2	TRILOSTANE
NFE2L2	PREDNISOLONE
NFE2L2	COLCHICINE
NFE2L2	MERCAPTOPURINE
NFE2L2	BLEOMYCIN
NFE2L2	CARFILZOMIB
NFE2L2	AZACITIDINE
NFE2L2	METHOTREXATE
NFE2L2	CISPLATIN
NFE2L2	AZATHIOPRINE
NFE2L2	TRETINOIN
NFE2L2	DOXORUBICIN
NFE2L2	BORTEZOMIB
NFE2L2	VORINOSTAT
NFE2L2	THIOGUANINE
FBXW7	TEMSIROLIMUS
FBXW7	SIROLIMUS
FBXW7	BELINOSTAT
FBXW7	VORINOSTAT
FBXW7	DOCETAXEL
SLC7A5	MELPHALAN
ETS2	CARBOPLATIN
ETS2	GEMCITABINE
GADD45A	CISPLATIN
GADD45A	DOXORUBICIN
MAP3K1	PACLITAXEL
MAP3K1	DOCETAXEL
MAP3K1	CISPLATIN
MAP3K1	CARBOPLATIN
ARAF	SORAFENIB
UMPS	CAPECITABINE
UMPS	FLUOROURACIL
P2RY12	CYTARABINE
PLAUR	RUXOLITINIB
GATA2	BORTEZOMIB
GATA2	AZACITIDINE
ADORA2A	METHOTREXATE
IFNG	METHYLPREDNISOLONE
IFNG	CISPLATIN
IFNG	CYCLOPHOSPHAMIDE
IFNG	PREDNISONE
IFNG	BLEOMYCIN
IFNG	MELPHALAN
IFNG	TRASTUZUMAB
ADORA2A-AS1	METHOTREXATE
EZH2	VORINOSTAT
EZH2	DOXORUBICIN
RBX1	POMALIDOMIDE
RBX1	THALIDOMIDE
RBX1	CYCLOPHOSPHAMIDE
RBX1	FLUOROURACIL
RBX1	EPIRUBICIN
RBX1	LENALIDOMIDE
NFKB2	BORTEZOMIB
CDKN1A	PACLITAXEL
CDKN1A	CARBOPLATIN
CDKN1A	VINBLASTINE
CDKN1A	MELPHALAN
CDKN1A	CLADRIBINE
CDKN1A	FLUOROURACIL
ATM	EVEROLIMUS
ATM	CYCLOPHOSPHAMIDE
ATM	DOXORUBICIN
ATM	IRINOTECAN
ATM	FLUOROURACIL
ATM	PACLITAXEL
ATM	TEMOZOLOMIDE
ATM	ETOPOSIDE
ATM	IBRUTINIB
ATM	CISPLATIN
ATM	OLAPARIB
TNFRSF1A	CYCLOPHOSPHAMIDE
MSH5	CARBOPLATIN
MSH5	GEMCITABINE
IL1RN	METHOTREXATE
AQP9	CISPLATIN
NUP50	TENIPOSIDE
CD80	METHYLPREDNISOLONE
IL6R	TOCILIZUMAB
IL6R	THALIDOMIDE
IL6R	FLUOROURACIL
POLB	METHOTREXATE
POLB	IDARUBICIN
POLB	CYTARABINE
FOS	PACLITAXEL
PTGER4	STREPTOZOCIN
NFE2	PACLITAXEL
HSPA5	FLUOROURACIL
PLAU	DACARBAZINE
PLAU	CARMUSTINE
PLAU	SIROLIMUS
PLAU	CISPLATIN
PLAU	AZACITIDINE
PPARD	DOCETAXEL
PPARD	DASATINIB
PPARD	TRETINOIN
PPARD	PAZOPANIB
PPARD	DACTINOMYCIN
PPARD	THALIDOMIDE
TUBB1	VINBLASTINE
TUBB1	CABAZITAXEL
TUBB1	IXABEPILONE
TUBB1	VINDESINE
TUBB1	VINCRISTINE
TUBB1	DOCETAXEL
TUBB1	VINORELBINE
TUBB1	COLCHICINE
TUBB1	PACLITAXEL
TUBB1	VORINOSTAT
PTK2	PAZOPANIB
YES1	MITOXANTRONE
YES1	SORAFENIB
YES1	PAZOPANIB
YES1	PONATINIB
YES1	DASATINIB
YES1	IMATINIB
YES1	CLADRIBINE
YES1	IBRUTINIB
YES1	SUNITINIB
SIK1	BOSUTINIB
SIK1	DASATINIB
PIK3CB	IDELALISIB
PIK3CB	DOXORUBICIN
SLC15A2	SORAFENIB
FGD4	PACLITAXEL
KRT19	DEXAMETHASONE
NFKB1	BORTEZOMIB
NFKB1	CHLORAMBUCIL
NFKB1	THALIDOMIDE
NFKB1	MITOXANTRONE
PSMD5	CARFILZOMIB
PSMD5	BORTEZOMIB
FHL2	GEMCITABINE
ATP5F1E	METHOTREXATE
PDGFC	SUNITINIB
PSMB5	CARFILZOMIB
PSMB5	BORTEZOMIB
HIF1A	SUNITINIB
HIF1A	SORAFENIB
HIF1A	TRETINOIN
TUBB2A	VINORELBINE
TUBB2A	VORINOSTAT
TUBB2A	COLCHICINE
TUBB2A	VINBLASTINE
TUBB2A	IXABEPILONE
TUBB2A	VINCRISTINE
TUBB2A	PACLITAXEL
TUBB2A	CABAZITAXEL
ACTC1	DEXAMETHASONE
TGFBR3	DEXAMETHASONE
IDH1	GEMCITABINE
IDH1	OLAPARIB
IDH1	TEMOZOLOMIDE
IDH1	DASATINIB
IDH1	LOMUSTINE
IDH1	BEVACIZUMAB
IDH1	METHOTREXATE
IDH1	AZATHIOPRINE
IDH1	THIOGUANINE
IDH1	AZACITIDINE
IDH1	FLOXURIDINE
IDH1	CISPLATIN
IDH1	MERCAPTOPURINE
IDH1	DECITABINE
GART	PEMETREXED
RNF8	DOCETAXEL
RNF8	CARBOPLATIN
RNF8	TRASTUZUMAB
PLA2G6	ETOPOSIDE
AREG	IRINOTECAN
AREG	CAPECITABINE
F2R	THALIDOMIDE
F2R	BLEOMYCIN
PSMD12	CARFILZOMIB
PSMD12	BORTEZOMIB
SPG7	THALIDOMIDE
SPG7	DOCETAXEL
PDGFRB	SUNITINIB
PDGFRB	PAZOPANIB
PDGFRB	NILOTINIB
PDGFRB	PONATINIB
PDGFRB	DASATINIB
PDGFRB	IMATINIB
PDGFRB	SORAFENIB
FLCN	SIROLIMUS
FLCN	EVEROLIMUS
TUBB3	VORINOSTAT
TUBB3	VINBLASTINE
TUBB3	CABAZITAXEL
TUBB3	VINCRISTINE
TUBB3	VINORELBINE
TUBB3	PACLITAXEL
TUBB3	COLCHICINE
TUBB3	DOCETAXEL
TUBB3	IXABEPILONE
GGT1	DEXAMETHASONE
GGT1	AZACITIDINE
GLS	DEXAMETHASONE
GLS	METHOTREXATE
PALB2	OLAPARIB
PALB2	MITOMYCIN
S100A10	DEXAMETHASONE
CCNK	CYCLOPHOSPHAMIDE
CCNK	FLUOROURACIL
CCNK	EPIRUBICIN
RUNX3	IRINOTECAN
VCAM1	DEXAMETHASONE
CTH	BUSULFAN
CTH	CYCLOPHOSPHAMIDE
MT1H	STREPTOZOCIN
MT1H	CISPLATIN
MMP9	BEVACIZUMAB
HSD3B2	TRILOSTANE
GMNN	AZACITIDINE
GMNN	ETOPOSIDE
GMNN	PACLITAXEL
GMNN	IMIQUIMOD
GMNN	THIOTEPA
GMNN	DECITABINE
GMNN	VINCRISTINE
GMNN	COLCHICINE
GMNN	VINBLASTINE
GMNN	SORAFENIB
GMNN	VORINOSTAT
GMNN	DASATINIB
DLG5	FLUOROURACIL
DLG5	CAPECITABINE
PTPRM	METHOTREXATE
TUBB4B	PACLITAXEL
TUBB4B	VINCRISTINE
TUBB4B	CABAZITAXEL
TUBB4B	VORINOSTAT
TUBB4B	COLCHICINE
TUBB4B	VINORELBINE
TUBB4B	VINBLASTINE
TUBB4B	IXABEPILONE
CD69	TOCILIZUMAB
POLR1G	CISPLATIN
POLR1G	GEMCITABINE
KIT	PONATINIB
KIT	SUNITINIB
KIT	NILOTINIB
KIT	BEVACIZUMAB
KIT	CYTARABINE
KIT	SORAFENIB
KIT	DASATINIB
KIT	PAZOPANIB
KIT	IMATINIB
PIK3R1	EVEROLIMUS
SERPINE1	EPIRUBICIN
SERPINE1	DEXAMETHASONE
IKZF1	LENALIDOMIDE
IKZF1	IMATINIB
IKZF1	CYTARABINE
IKZF1	DAUNORUBICIN
IKZF1	METHOTREXATE
POLH	IDARUBICIN
POLH	MITOXANTRONE
POLH	METHOTREXATE
SFN	IMATINIB
ABCC4	METHOTREXATE
ABCC4	AZATHIOPRINE
ABCC4	CYTARABINE
ABCC4	IMATINIB
ABCC4	MERCAPTOPURINE
ABCC4	IRINOTECAN
ABCC4	FLUOROURACIL
ABCC4	DOXORUBICIN
ABCC4	CYCLOPHOSPHAMIDE
ABCC4	CISPLATIN
ABCC4	THIOGUANINE
BTF3P11	AMSACRINE
BTF3P11	ETOPOSIDE
H2AW	CISPLATIN
H2AW	TENIPOSIDE
CDKN2B	PALBOCICLIB
IRAK1	SORAFENIB
IRAK1	IMATINIB
MAPK14	DASATINIB
MAPK14	DOXORUBICIN
MAPK14	PIRFENIDONE
MAPK14	SORAFENIB
TP53	PAZOPANIB
TP53	OXALIPLATIN
TP53	MITOMYCIN
TP53	DECITABINE
TP53	ETOPOSIDE
TP53	TOPOTECAN
TP53	FLUOROURACIL
TP53	DOXORUBICIN
TP53	GEMCITABINE
TP53	OLAPARIB
TP53	METHOTREXATE
TP53	CYCLOPHOSPHAMIDE
TP53	PACLITAXEL
TP53	IFOSFAMIDE
TP53	MELPHALAN
TP53	CISPLATIN
TP53	BEVACIZUMAB
TP53	EPIRUBICIN
TP53	CLADRIBINE
TP53	TRIFLURIDINE
TP53	TEMOZOLOMIDE
TP53	CHLORAMBUCIL
TP53	MERCAPTOPURINE
TP53	VORINOSTAT
TP53	IBRUTINIB
TP53	AZACITIDINE
TP53	DAUNORUBICIN
TP53	BORTEZOMIB
TP53	MITOXANTRONE
TP53	DOCETAXEL
TP53	CARBOPLATIN
TP53	RITUXIMAB
TP53	CYTARABINE
TP53	METHYLPREDNISOLONE
TP53	CAPECITABINE
TP53	AZATHIOPRINE
TP53	DASATINIB
TP53	IRINOTECAN
TP53	SIROLIMUS
CTLA4	TACROLIMUS
CTLA4	MELPHALAN
CTLA4	THALIDOMIDE
CTLA4	DEXAMETHASONE
CTLA4	BLEOMYCIN
CTLA4	PREDNISONE
CTLA4	BORTEZOMIB
CTLA4	SIROLIMUS
APP	HYDROXYCHLOROQUINE
APP	DAUNORUBICIN
ACVR1	DASATINIB
BRAF	DASATINIB
BRAF	PONATINIB
BRAF	PANOBINOSTAT
BRAF	VORINOSTAT
BRAF	OXALIPLATIN
BRAF	BEVACIZUMAB
BRAF	SORAFENIB
BRAF	FLUOROURACIL
BRAF	EVEROLIMUS
BRAF	IMATINIB
BRAF	TRASTUZUMAB
BRAF	PALBOCICLIB
BRAF	IRINOTECAN
BRAF	CAPECITABINE
BRAF	TEMSIROLIMUS
BRAF	DOXORUBICIN
BRAF	IDELALISIB
CES2	IRINOTECAN
CLK4	IMATINIB
CLK4	PALBOCICLIB
CBR3	DOXORUBICIN
CBR3	CYCLOPHOSPHAMIDE
CBR3	FLUOROURACIL
CBR3	EPIRUBICIN
CBR3	DAUNORUBICIN
NT5C3A	IDARUBICIN
NT5C3A	CYTARABINE
NT5C3A	GEMCITABINE
IL2RB	ALDESLEUKIN
KAT2A	BEXAROTENE
KAT2A	CISPLATIN
KAT2A	TRETINOIN
KAT2A	CARBOPLATIN
BRCA2	VINORELBINE
BRCA2	GEMCITABINE
BRCA2	CARBOPLATIN
BRCA2	OLAPARIB
BRCA2	CYCLOPHOSPHAMIDE
BRCA2	PACLITAXEL
BRCA2	CHLORAMBUCIL
BRCA2	ETOPOSIDE
BRCA2	EVEROLIMUS
BRCA2	IRINOTECAN
BRCA2	CISPLATIN
BRCA2	TEMOZOLOMIDE
PBRM1	SUNITINIB
PBRM1	EVEROLIMUS
MPHOSPH8	IDARUBICIN
MPHOSPH8	MITOXANTRONE
MPHOSPH8	CISPLATIN
MPHOSPH8	METHOTREXATE
CYBA	DOXORUBICIN
CYBA	IDARUBICIN
PSMD9	CARFILZOMIB
PSMD9	BORTEZOMIB
CXCL10	OXALIPLATIN
CXCL10	METHYLPREDNISOLONE
