# Supplementary material for: Identification of pyroptosis-related immune signature and drugs for ischemic stroke
Source: Front Genet. 2022 Sep 27;13:909482. doi: 10.3389/fgene.2022.909482 (PMC9552296; doi:10.3389/fgene.2022.909482)
Supplement: Supplementary file 1 [file DataSheet1.ZIP › table/logistic.txt]

Characteristics	OR	CI5	CI95	CI	P
AIM2	0.08	0.01	0.56	0.01-0.56	0.01
CASP1	0.25	0.02	3.15	0.02-3.15	0.28
CASP3	0.15	0.02	0.97	0.02-0.97	0.05
CASP4	0.23	0.03	1.94	0.03-1.94	0.18
CASP5	0.66	0.19	2.34	0.19-2.34	0.52
CASP6	0.57	0.06	5.62	0.06-5.62	0.63
CASP8	0.89	0.08	10.4	0.08-10.4	0.93
CASP9	0.01	0	5.02	0-5.02	0.14
ELANE	1.54	0.74	3.23	0.74-3.23	0.25
GPX4	2.28	0.05	107.17	0.05-107.17	0.68
GSDMB	0.19	0.02	2.19	0.02-2.19	0.18
GSDMC	76.3	0.44	13232.58	0.44-13232.58	0.1
GSDMD	0.24	0.01	8.75	0.01-8.75	0.44
GSDME	1.47	0.33	6.6	0.33-6.6	0.61
IL18	0.74	0.25	2.17	0.25-2.17	0.58
IL1B	1.29	0.99	1.68	0.99-1.68	0.06
IL6	1.1	0.88	1.38	0.88-1.38	0.4
NLRC4	0.66	0.36	1.19	0.36-1.19	0.17
NLRP1	1.23	0.03	60.13	0.03-60.13	0.92
NLRP2	0.38	0.06	2.39	0.06-2.39	0.3
NLRP3	1.41	0.89	2.24	0.89-2.24	0.14
NLRP6	6.12	0.46	81	0.46-81	0.17
NLRP7	0.07	0	1.27	0-1.27	0.07
NOD1	0.82	0.01	59.96	0.01-59.96	0.93
NOD2	0.47	0.12	1.84	0.12-1.84	0.28
PJVK	1.29	0.09	19.54	0.09-19.54	0.85
PLCG1	2.58	0.17	39.81	0.17-39.81	0.5
PRKACA	0.81	0.11	5.85	0.11-5.85	0.83
PYCARD	0.13	0.02	1.09	0.02-1.09	0.06
SCAF11	0.01	0	0.48	0-0.48	0.02
TIRAP	0.26	0.01	8.87	0.01-8.87	0.45
TNF	1.64	1.11	2.42	1.11-2.42	0.01
