# Supplementary material for: Identification of pyroptosis-related immune signature and drugs for ischemic stroke
Source: Front Genet. 2022 Sep 27;13:909482. doi: 10.3389/fgene.2022.909482 (PMC9552296; doi:10.3389/fgene.2022.909482)
Supplement: Supplementary file 1 [file DataSheet1.ZIP › table/ssGSEA_output_group.txt]

sample	GSM554014	GSM554015	GSM554016	GSM554017	GSM554018	GSM554019	GSM554020	GSM554021	GSM554022	GSM554023	GSM554024	GSM554025	GSM554026	GSM554027	GSM554028	GSM554029	GSM554030	GSM554031	GSM554032	GSM554033	GSM554034	GSM554035	GSM554036	GSM554037	GSM554038	GSM554039	GSM554040	GSM554041	GSM554042	GSM554043	GSM554044	GSM554045	GSM554046	GSM554047	GSM554048	GSM554049	GSM554050	GSM554051	GSM554052	GSM554053
Activated.CD8.T.cell	0.7814113	0.7853043	0.7994134	0.8040767	0.8181729	0.8125522	0.8004576	0.8035403	0.8119225	0.8362985	0.7830692	0.7571397	0.8312884	0.8219625	0.8143396	0.8277786	0.7817717	0.8155374	0.8184793	0.8029523	0.8278322	0.8078825	0.8165162	0.7995265	0.8127597	0.8127740	0.8015072	0.8063562	0.8211743	0.8018919	0.7702002	0.7944851	0.8022356	0.7982696	0.8194938	0.7840854	0.7893791	0.7874179	0.7961876	0.8042206
Central.memory.CD8.T.cell	0.4483027	0.4512911	0.4528914	0.3880618	0.3948033	0.3999257	0.4249015	0.3887400	0.3935554	0.4305364	0.4152031	0.4906900	0.4084886	0.4106935	0.4193547	0.3825726	0.4128380	0.4039742	0.4059195	0.4118969	0.4308752	0.4034512	0.3852559	0.4641438	0.4029545	0.3983819	0.3966865	0.3865603	0.3622820	0.4227544	0.4297242	0.4109347	0.3991619	0.3963196	0.3893787	0.4312010	0.4462020	0.4121086	0.4181935	0.4301318
Effector.memeory.CD8.T.cell	0.7761411	0.7990220	0.8080769	0.7873817	0.8129153	0.8219741	0.7991084	0.8166001	0.7872398	0.7883975	0.7712122	0.7496322	0.7926108	0.7861559	0.7625614	0.8102114	0.7373380	0.7797014	0.7535146	0.7620003	0.8078769	0.7778261	0.7885611	0.7881001	0.7874742	0.7915749	0.7923990	0.7779725	0.7920151	0.7628812	0.7859636	0.7897827	0.7912413	0.7958171	0.8112764	0.7853029	0.7880323	0.7964937	0.8004106	0.7738129
Activated.CD4.T.cell	0.4966552	0.4996157	0.5160674	0.5189165	0.5226731	0.5177077	0.4960910	0.4663107	0.5083681	0.4928194	0.4098514	0.3787078	0.4223583	0.4079545	0.3472533	0.4220486	0.3143677	0.3596107	0.3714321	0.3455197	0.4702070	0.4320508	0.4432681	0.4042599	0.4112183	0.5117340	0.4764821	0.4112624	0.4056483	0.4150760	0.4984425	0.5197241	0.5357248	0.5020419	0.5479271	0.5318212	0.5038651	0.4883388	0.5159794	0.4104600
Central.memory.CD4.T.cell	0.7489781	0.7422439	0.7491843	0.7610110	0.7442725	0.7576642	0.7434007	0.7517014	0.7521767	0.7303931	0.7244860	0.7150661	0.7459270	0.7277775	0.7314835	0.7443617	0.7282079	0.7468084	0.7216107	0.7171261	0.7565887	0.7432076	0.7353453	0.7235815	0.7481348	0.7459108	0.7452242	0.7479351	0.7398463	0.7360324	0.7397705	0.7578654	0.7691057	0.7417259	0.7400673	0.7625897	0.7439833	0.7354826	0.7494712	0.7244003
Effector.memeory.CD4.T.cell	0.4524347	0.4147062	0.4492462	0.4456478	0.4344834	0.4067325	0.4345541	0.4177753	0.4907931	0.4698502	0.5024713	0.4720512	0.4850466	0.5168234	0.4937512	0.4576516	0.5089930	0.4978018	0.4990448	0.4731976	0.4370665	0.4836739	0.4823319	0.4631332	0.4736140	0.4975961	0.4491129	0.4831289	0.4515955	0.4523368	0.4427319	0.4754633	0.4944855	0.4900725	0.4964251	0.4532832	0.4816760	0.4526651	0.4705709	0.4919321
T.follicular.helper.cell	0.5070190	0.5321347	0.5153370	0.4766071	0.5006514	0.5046449	0.5049377	0.4919338	0.4881990	0.4814045	0.4915142	0.4660052	0.4948514	0.4745469	0.4734037	0.4847278	0.4522748	0.4781377	0.4757640	0.4781701	0.5036150	0.4854391	0.4636972	0.4643564	0.4850036	0.4753411	0.5036156	0.4720311	0.4845881	0.4883714	0.5127367	0.4755192	0.4687701	0.4845379	0.4913458	0.4763417	0.4865164	0.4984901	0.4960693	0.4864126
Gamma.delta.T.cell	0.5445843	0.5600847	0.5601286	0.5599257	0.5731037	0.5284436	0.5560646	0.5394536	0.5824782	0.5919412	0.5950006	0.6287680	0.5762744	0.5967632	0.5933326	0.5585930	0.6126394	0.5786293	0.6066555	0.5893767	0.5918653	0.5796746	0.5726481	0.5972804	0.5667861	0.5812483	0.5512818	0.5921235	0.5647428	0.5980386	0.5416614	0.5661305	0.5346571	0.5802921	0.5761378	0.5160679	0.5651685	0.5769155	0.5855697	0.5894405
Type.1.T.helper.cell	0.3926323	0.3808097	0.3674268	0.3548379	0.3559513	0.3629867	0.3608004	0.3646650	0.3611441	0.3488045	0.3457343	0.3383239	0.3596381	0.3562358	0.3480731	0.3500464	0.3396344	0.3750919	0.3385813	0.3416419	0.3663621	0.3705819	0.3502800	0.3646780	0.3517586	0.3642193	0.3598094	0.3562445	0.3422483	0.3525077	0.3669105	0.3803239	0.3618848	0.3581679	0.3564181	0.3608343	0.3688998	0.3479382	0.3631548	0.3510938
Type.17.T.helper.cell	0.09256827	0.08163591	0.05758497	0.05325105	0.06430673	0.08701431	0.05645802	0.06306069	0.06401054	0.02150857	0.03410692	0.07677933	0.03963259	0.04391584	0.02770602	0.04541391	0.04105075	0.04427836	0.03847214	0.02783556	0.07251254	0.05905965	0.05147318	0.07505202	0.04908154	0.04270003	0.07105736	0.05243690	0.04467347	0.05737420	0.06158594	0.07063423	0.05684758	0.04126186	0.04997682	0.08840338	0.07745978	0.07267439	0.05955127	0.02805792
Type.2.T.helper.cell	0.022712579	0.070456431	0.076967943	0.039295092	0.066571150	0.051222845	0.024240486	0.039686120	0.073020705	0.089290439	0.022785037	-0.020965177	0.031803987	0.021708821	0.034634816	0.014991575	0.040237777	0.030478087	0.048991542	-0.017527520	0.054018877	0.010151285	0.022316876	0.042249696	0.026223892	0.050112239	0.006278979	0.002310378	0.005097114	-0.012488798	0.033380757	0.074580655	0.048754832	0.052641065	0.084846869	0.033546715	0.068181526	0.060781127	0.076609025	0.028054990
Regulatory.T.cell	0.4282652	0.4278131	0.4377397	0.3937219	0.4101624	0.3825602	0.3653356	0.3452358	0.3866585	0.3920419	0.4486403	0.4614786	0.4290337	0.4083746	0.4109108	0.4056871	0.4353085	0.3665185	0.4540415	0.4339840	0.4147077	0.4392412	0.3481650	0.4501202	0.4088329	0.4332980	0.3527699	0.3761987	0.3402764	0.4371468	0.4048333	0.4123885	0.3743993	0.3967629	0.4158575	0.3525485	0.4411836	0.4371900	0.4295392	0.3919156
Activated.B.cell	0.4461581	0.4517681	0.3954176	0.4028177	0.3587145	0.4959843	0.4751653	0.4673508	0.4910865	0.5240032	0.3461054	0.2194222	0.4229465	0.4196329	0.2489935	0.4105142	0.3222063	0.4397295	0.5473292	0.3071589	0.3911333	0.3456567	0.3021360	0.2465712	0.4387384	0.4139261	0.3664879	0.4010009	0.3940989	0.4707463	0.3901734	0.3590510	0.4412452	0.3164513	0.3727156	0.4275419	0.3799489	0.4180963	0.4636398	0.2629229
Immature..B.cell	0.5860241	0.5988873	0.5547163	0.5945192	0.5078497	0.5672653	0.5809149	0.5837241	0.6215206	0.5440942	0.4530160	0.3305170	0.5789288	0.5189483	0.3903727	0.5395529	0.4458232	0.4777896	0.6238699	0.3976924	0.4613208	0.4828971	0.4455991	0.3812038	0.5783487	0.5011138	0.5122048	0.5165230	0.5178742	0.6148731	0.5579382	0.5598827	0.5737489	0.4945213	0.5175164	0.6066177	0.5486652	0.5569618	0.5642529	0.4478632
Memory.B.cell	0.13554803	0.14137531	0.12324907	0.12409198	0.11869059	0.14654323	0.13967761	0.15044578	0.14377978	0.21449302	0.13135513	0.13623970	0.14148066	0.16441390	0.14235860	0.13178275	0.14097605	0.16709342	0.16124224	0.13491364	0.14457997	0.09561702	0.12469897	0.10775467	0.15573835	0.14280473	0.11858252	0.12145224	0.14805135	0.11641732	0.13172244	0.12655053	0.11627832	0.10434586	0.15340966	0.11041265	0.10994455	0.08701310	0.12783854	0.13311634
Natural.killer.cell	0.3328172	0.3373939	0.3248016	0.3191514	0.3340566	0.3001016	0.3116551	0.2918909	0.3043716	0.3030021	0.3229091	0.3696375	0.3225817	0.3112001	0.3180152	0.3023459	0.3058912	0.3050480	0.3105181	0.3210268	0.3314326	0.3132835	0.3377848	0.3396622	0.3170582	0.3389063	0.3062253	0.3064471	0.2894955	0.3306289	0.3189937	0.3498577	0.3129223	0.3314419	0.3308940	0.3193433	0.3297842	0.3249080	0.3333254	0.3345444
CD56bright.natural.killer.cell	0.4507704	0.4584285	0.4630462	0.4380404	0.4460720	0.4138649	0.4426433	0.4207507	0.4360048	0.4398146	0.4699604	0.4361986	0.4298642	0.4542981	0.4687133	0.4474498	0.4535945	0.4457978	0.4288940	0.4783819	0.4163757	0.4645620	0.4558808	0.4621869	0.4538217	0.4311581	0.4448863	0.4644794	0.4945548	0.4420987	0.4721224	0.4491757	0.4403143	0.4421740	0.4426350	0.4356854	0.4552415	0.4415072	0.4457073	0.4617294
CD56dim.natural.killer.cell	0.6561193	0.6531059	0.6494232	0.6058245	0.6165557	0.6147452	0.6051897	0.6050895	0.5849748	0.6059231	0.6245723	0.5836762	0.6101804	0.6265683	0.6438635	0.6480715	0.5250682	0.6049969	0.5748257	0.6026630	0.6317639	0.6204363	0.5385560	0.6121825	0.6195234	0.5992420	0.6039893	0.6196018	0.6357030	0.6121651	0.7125378	0.6059078	0.5996190	0.5954121	0.6199964	0.6349264	0.6125125	0.6303864	0.6614465	0.5827642
Myeloid.derived.suppressor.cell	0.9396978	0.9252738	0.9456395	0.9396031	0.9389953	0.9181532	0.9321645	0.9264673	0.9588335	0.9575124	0.9666806	0.9687151	0.9631736	0.9586843	0.9510287	0.9526115	0.9474566	0.9460678	0.9648705	0.9528346	0.9790348	0.9726819	0.9349700	0.9601966	0.9625911	0.9599607	0.9250076	0.9739159	0.9272910	0.9648671	0.9302456	0.9271331	0.9139804	0.9267328	0.9531073	0.9181769	0.9334256	0.9563669	0.9533461	0.9543246
Natural.killer.T.cell	0.4284878	0.4330300	0.4229590	0.3945847	0.4092028	0.4097511	0.3918138	0.3895921	0.3532326	0.3840943	0.4047348	0.3854567	0.3857601	0.3983106	0.4091131	0.4142477	0.3559792	0.3820598	0.3765563	0.3850379	0.3972573	0.4010123	0.3894120	0.4091553	0.3910035	0.3669672	0.4246992	0.4008432	0.4033208	0.3843371	0.4420196	0.4100428	0.3924923	0.4025763	0.3977845	0.4157803	0.4010643	0.4132200	0.4282591	0.3887711
Activated.dendritic.cell	0.6234051	0.5893053	0.5638230	0.5524224	0.5582881	0.5640265	0.5972927	0.5674149	0.5777532	0.5755956	0.6046390	0.6079188	0.5846219	0.5922235	0.6234207	0.5898840	0.6511721	0.6437456	0.6136428	0.6455914	0.5706511	0.6089380	0.5936093	0.6819612	0.6038052	0.5837837	0.6346992	0.6135179	0.5820848	0.6134034	0.6000763	0.5905506	0.5459950	0.5893275	0.5748823	0.5410478	0.5822799	0.5955379	0.6012099	0.6008072
Plasmacytoid.dendritic.cell	0.6484109	0.6402231	0.5796536	0.5953136	0.5830368	0.5853998	0.6076710	0.6233393	0.6291759	0.5878250	0.6242180	0.6085577	0.6084572	0.5970234	0.6063170	0.6029343	0.6169948	0.6264301	0.6000597	0.6027172	0.5963321	0.6190798	0.6091562	0.6195907	0.6186396	0.6055688	0.6307282	0.6047261	0.6095299	0.6092191	0.6045302	0.6109634	0.5818225	0.5920600	0.5868291	0.6139104	0.6187030	0.5926239	0.6037773	0.6122727
Immature.dendritic.cell	0.4838423	0.4846933	0.4871604	0.4738994	0.4456653	0.4719717	0.4740061	0.4674928	0.4695102	0.4640158	0.4885400	0.5096089	0.4723386	0.4670221	0.4774979	0.4561196	0.5016743	0.4680059	0.4931052	0.4878586	0.4708434	0.4633780	0.4467687	0.5022624	0.4512371	0.4775133	0.4803590	0.4742393	0.4442683	0.4736173	0.4878857	0.4673975	0.4430760	0.4772590	0.4759763	0.4549154	0.5014155	0.4832001	0.4785457	0.4973055
Macrophage	0.4477466	0.4160317	0.3767348	0.3885675	0.3910715	0.3388297	0.4179278	0.3766006	0.4183325	0.4251345	0.4598381	0.5247867	0.4522041	0.4475727	0.4629491	0.4054917	0.4875632	0.4414138	0.4549864	0.4724624	0.4507627	0.4509016	0.4266501	0.4888657	0.4552768	0.4268869	0.4038461	0.4371821	0.3826449	0.4743022	0.4203773	0.4033638	0.3423008	0.4273766	0.4052939	0.3830450	0.4431942	0.4358491	0.4467151	0.4813865
Eosinophil	0.2999889	0.2760903	0.2817757	0.2788958	0.2207561	0.2417052	0.2361969	0.2428199	0.2244701	0.1094702	0.2509548	0.2259733	0.2347864	0.1705947	0.1939232	0.1662846	0.1644805	0.1701808	0.1657021	0.2062640	0.2170680	0.2242282	0.1730039	0.2273335	0.2481971	0.2470058	0.2250943	0.2168236	0.1916849	0.2140779	0.2740866	0.2332423	0.2461850	0.2662804	0.2056186	0.2493352	0.3119838	0.2770739	0.2651943	0.1889821
Mast.cell	0.3982793	0.3901807	0.4349716	0.4122377	0.4080479	0.3812896	0.3715532	0.3457272	0.4379392	0.2340672	0.4065981	0.3523417	0.3711221	0.2357218	0.3266018	0.3200185	0.3015102	0.3076023	0.3148444	0.3000068	0.3849609	0.3615603	0.3697310	0.5053417	0.3631354	0.4031073	0.4112194	0.3786473	0.3309166	0.4034763	0.4395501	0.4103005	0.3838112	0.4649959	0.4030935	0.3890689	0.4156724	0.4219967	0.4099413	0.4119771
Monocyte	0.7872846	0.7940518	0.7733997	0.7652310	0.7563951	0.7488640	0.7746380	0.7591726	0.7770121	0.7875664	0.7843057	0.8071659	0.7984082	0.7909518	0.8037221	0.7778527	0.8226512	0.7923986	0.8130832	0.8104465	0.7937753	0.7843503	0.7624820	0.8058983	0.7941071	0.7902701	0.7675593	0.7807415	0.7671264	0.8074926	0.7836031	0.7610929	0.7443775	0.7753843	0.7818704	0.7545141	0.7738465	0.7893098	0.7897757	0.8103334
Neutrophil	0.3759099	0.3942163	0.3695218	0.3388508	0.3768543	0.3100735	0.3090449	0.2863382	0.3273117	0.3660273	0.4178378	0.5845031	0.3710127	0.3737624	0.4286874	0.3326290	0.4315567	0.3955729	0.3583930	0.3737862	0.3864245	0.4000595	0.3867108	0.4913002	0.3989803	0.4124602	0.3750094	0.3465292	0.2946535	0.3841288	0.4265860	0.3084768	0.3148760	0.3896990	0.3798135	0.3080286	0.4197216	0.4102370	0.4001716	0.4103421
