# Supplementary material for: Identification of pyroptosis-related immune signature and drugs for ischemic stroke
Source: Front Genet. 2022 Sep 27;13:909482. doi: 10.3389/fgene.2022.909482 (PMC9552296; doi:10.3389/fgene.2022.909482)
Supplement: Supplementary file 1 [file DataSheet1.ZIP › table/venn3type.txt]

CD83
CCL3
IL1B
NFKBIZ
NFKBIE
EREG
CCL20
CXCL2
TNFAIP3
CXCL8
LOC100129518
CCL4
PTX3
PPP1R15A
BCL2A1
DUSP2
RASGEF1B
NLRP3
PFKFB3
MIR6732
GPR84
ATF3
C22orf31
PDE4B
NFKBID
PLEKHG2
G0S2
CSRNP1
AC079305.10
MAT2B
NAMPT
ICAM1
LINC00936
PIM3
IRF1
CCR3
CXCL3
CACNA2D2
RHEBL1
B3GNT5
HCAR3
GATA2
