# Supplementary material for: Identification of pyroptosis-related immune signature and drugs for ischemic stroke
Source: Front Genet. 2022 Sep 27;13:909482. doi: 10.3389/fgene.2022.909482 (PMC9552296; doi:10.3389/fgene.2022.909482)
Supplement: Supplementary file 2 [file DataSheet2.zip]

Archive with 5 entries (4 files):
- supplementary figures/Supplementary Figure S1.TIF
- supplementary figures/Supplementary Figure S2.TIF
- supplementary figures/Supplementary Figure S3.TIF
- supplementary figures/Supplementary Figure S4.TIF
- supplementary figures/
